# Supplementary material for: Dynamic transcriptome and DNA methylome analyses on longissimus dorsi to identify genes underlying intramuscular fat content in pigs
Source: BMC Genomics. 2017 Oct 12;18:780. doi: 10.1186/s12864-017-4201-9 (PMC5639760; doi:10.1186/s12864-017-4201-9)
Supplement: Supplementary file 2 — The four significantly clustered profiles and the corresponding genes across four developmental stages in Laiwu pigs. A total of 10 profiles were generated and only four profiles significantly clustered across 60, 120, 240 and 400 days old in Laiwu pigs. (XLSX 76 kb) [file 12864_2017_4201_MOESM2_ESM.xlsx]

## Sheet: profile 1
Gene	Spot	60d	120d	240d	400d
LDLR	ENSSSCG00000030900	0	0.92	3.48	3.3
LOC100621056	ENSSSCG00000030602	0	0.49	1.51	1.12
LOC100626371	ENSSSCG00000030600	0	0.22	1.62	1.42
HES2	ENSSSCG00000030596	0	0.97	2.71	2.52
TAGLN3	ENSSSCG00000030440	0	0.37	1.89	1.81
KIAA1522	ENSSSCG00000030369	0	0.61	1.71	1.67
C1QTNF6	ENSSSCG00000030325	0	0.61	2.82	2.34
MT-2B	ENSSSCG00000030300	0	1.37	2.5	1.81
CNN2	ENSSSCG00000030270	0	0.03	1.04	1.53
TRA2B	ENSSSCG00000030225	0	0.56	1.26	1.22
DEDD2	ENSSSCG00000030182	0	0.25	1.59	1.62
MAFF	ENSSSCG00000030165	0	1.85	2.38	3.22
COL18A1	ENSSSCG00000030160	0	0.93	2.01	1.52
SMURF1	ENSSSCG00000030153	0	0.66	0.71	1.78
OGN	ENSSSCG00000030143	0	0.49	1.7	1.39
CD248	ENSSSCG00000029949	0	0.5	1.87	2
CST3	ENSSSCG00000029889	0	0.02	1.15	1.42
SOCS3	ENSSSCG00000029772	0	0.98	3.94	5.98
CORO1A	ENSSSCG00000029691	0	-0.28	1.31	2.22
GPRC5A	ENSSSCG00000029592	0	0.87	2.58	2.55
LOC102164134	ENSSSCG00000029421	0	0.39	1.71	1.42
RBP5	ENSSSCG00000029400	0	-0.01	1.63	1.86
C5AR1	ENSSSCG00000029371	0	0.71	1.47	2.73
CCNL1	ENSSSCG00000029352	0	0.74	0.53	1.34
CCNB1	ENSSSCG00000029326	0	0.87	2.58	2.02
ECM1	ENSSSCG00000029230	0	0.85	1.83	1.84
DCHS1	ENSSSCG00000029189	0	0.74	2.25	2.3
LSS	ENSSSCG00000028960;ENSSSCG00000021418	0	0.55	1.65	1.3
PLOD3	ENSSSCG00000028879	0	0.74	1.65	1.13
BCAR1	ENSSSCG00000028878	0	0.25	0.94	1.15
EZH2	ENSSSCG00000028840	0	0.79	1.99	1.86
KLF6	ENSSSCG00000028828	0	1.12	1.37	1.79
CASP1	ENSSSCG00000028711	0	0.26	1.74	3.23
TMSB15A	ENSSSCG00000028695	0	-0.28	2.39	6.07
LHFPL2	ENSSSCG00000028536	0	0.71	1.67	1.38
RND3	ENSSSCG00000028384	0	0.88	1.47	1.93
NR4A1	ENSSSCG00000028326	0	-0.09	1.4	2.61
PFKL	ENSSSCG00000028197	0	0.74	1.06	1.01
COL6A2	ENSSSCG00000028022	0	0.55	1.75	1.31
ABHD3	ENSSSCG00000028010	0	0.71	2.16	1.48
STAT1	ENSSSCG00000027918;ENSSSCG00000016057	0	-0.19	0.17	1.17
SOCS1	ENSSSCG00000027855	0	0.63	2.32	3.37
GIMAP4	ENSSSCG00000027826	0	0.51	0.95	2.33
ZBTB21	ENSSSCG00000027786	0	1.16	2.54	2.65
TMEM88	ENSSSCG00000027743	0	0.57	2.57	2.48
IFI44L	ENSSSCG00000027660	0	0.1	1.73	1.88
KLHL15	ENSSSCG00000027652	0	0.6	1.28	0.98
TIPARP	ENSSSCG00000027646	0	1.12	1.37	1.16
IER3	ENSSSCG00000027607	0	0.46	3.76	3.86
LOC100621245	ENSSSCG00000027580	0	0.41	1.66	1.59
HMHA1	ENSSSCG00000027565	0	0.3	1.24	1.61
SLC1A4	ENSSSCG00000027527	0	-0.18	0.9	1.47
DHCR24	ENSSSCG00000027525	0	0.09	1.28	1.29
KLF10	ENSSSCG00000027480	0	0.12	-0.43	2.31
PCOLCE	ENSSSCG00000027466	0	0.51	2.24	1.7
BCL3	ENSSSCG00000027426	0	0.33	0.68	1.75
LOC102164256	ENSSSCG00000027204	0	0.33	1.69	1.42
GIMAP6	ENSSSCG00000027196	0	0.16	1.3	2.19
TMEM119	ENSSSCG00000027124	0	0.73	1.65	1.33
SOX7	ENSSSCG00000027044	0	0.51	1.45	1.7
WNT11	ENSSSCG00000026855	0	0.21	-0.1	1.27
NPPC	ENSSSCG00000026852	0	0.16	1.55	2.27
CSF1	ENSSSCG00000026832	0	1.49	2.25	1.5
HMOX1	ENSSSCG00000026759	0	0.92	2.27	1.52
OAF	ENSSSCG00000026647	0	0.73	1.8	1.5
CLEC11A	ENSSSCG00000026561	0	0.81	2.19	1.89
PMAIP1	ENSSSCG00000026454	0	0.39	2.25	2.13
GPER1	ENSSSCG00000026422	0	0.56	2.1	2.3
TIFA	ENSSSCG00000026139	0	0.08	2.3	3.06
SERPINE1	ENSSSCG00000025698	0	0.63	2.85	2.91
FJX1	ENSSSCG00000025588	0	0.7	2.48	2.19
TEAD2	ENSSSCG00000025568	0	0.2	1.01	0.8
VASN	ENSSSCG00000025561	0	0.46	1.78	1.55
PTPN6	ENSSSCG00000025537	0	0.46	1.56	2.07
FXYD5	ENSSSCG00000025499	0	0.5	1.7	1.56
MID1IP1	ENSSSCG00000025447	0	-0.07	1.05	1.33
PYCR1	ENSSSCG00000025217	0	0.21	1.84	1.77
ZSWIM6	ENSSSCG00000025194	0	0.77	1.81	1.84
LOC100520127	ENSSSCG00000025180	0	0.21	1.02	0.74
ITGB2	ENSSSCG00000025133	0	0.69	1.9	2.49
G6PD	ENSSSCG00000025108	0	0.46	1.11	0.94
GPR4	ENSSSCG00000025068	0	0.57	2.05	2.74
RYBP	ENSSSCG00000025053	0	0.25	1.22	1.36
LITAF	ENSSSCG00000024982	0	1.09	1.85	2.97
RPL13	ENSSSCG00000024974	0	0.19	1.05	1.06
C1QTNF5	ENSSSCG00000024936	0	0.63	1.73	1.31
RASSF2	ENSSSCG00000024817	0	0.82	1.18	2.22
FOSL2	ENSSSCG00000024812	0	1.55	2.07	2.52
TICAM1	ENSSSCG00000024771	0	0.43	2	2.76
ALDH4A1	ENSSSCG00000024752	0	0.34	1.58	1.51
RRBP1	ENSSSCG00000024692	0	0.24	1.46	1.32
KLF16	ENSSSCG00000024672	0	0.31	1.04	1.57
NOCT	ENSSSCG00000024596	0	0.38	1.44	1.81
SELPLG	ENSSSCG00000024495	0	0.5	0.95	2.32
PTGER4	ENSSSCG00000024439	0	-0.12	0.98	1.81
HES4	ENSSSCG00000024430	0	0.46	2.79	2.22
CCR5	ENSSSCG00000024344	0	-0.33	0.19	2
ETV6	ENSSSCG00000024152	0	0.74	2	1.45
VAT1	ENSSSCG00000024059	0	0.34	1.01	1.21
ADAMTS2	ENSSSCG00000024043	0	1.14	2.16	2.04
HNMT	ENSSSCG00000024023	0	0.08	1.01	1.05
FADS1	ENSSSCG00000024015	0	0.69	1.99	1.46
ELOVL1	ENSSSCG00000023937	0	0.45	1.33	1.14
GPX7	ENSSSCG00000023888	0	0.45	2.49	1.67
SPN	ENSSSCG00000023772	0	-0.03	0.28	1.49
MARCKS	ENSSSCG00000023610	0	0	0.58	1.33
RARRES2	ENSSSCG00000023594	0	0.5	2.19	1.59
TGM2	ENSSSCG00000023522	0	0.37	1.31	0.99
EMP3	ENSSSCG00000023377	0	1.14	2.63	2.56
SRGN	ENSSSCG00000023374	0	0.9	1.94	2.09
EHD2	ENSSSCG00000023371	0	0.31	1.15	0.95
BATF2	ENSSSCG00000023178	0	-0.37	2.04	3.3
STAC	ENSSSCG00000023085	0	0.28	2.28	2.33
TNNT2	ENSSSCG00000023031	0	1.08	4.12	3.92
FBN3	ENSSSCG00000022967	0	0.95	2.71	1.93
TMEM8C	ENSSSCG00000022891	0	0.35	2.13	1.94
LIMA1	ENSSSCG00000022766	0	0.54	1.33	1.49
RHOD	ENSSSCG00000022726	0	1.41	3.61	2.75
GADD45B	ENSSSCG00000022689	0	0.78	1.82	2.56
SLC37A2	ENSSSCG00000022536	0	-0.13	0.19	1.57
COL6A1	ENSSSCG00000022506	0	0.76	2.05	1.38
RGS1	ENSSSCG00000022427	0	-0.25	1.16	2.08
LOC100622882	ENSSSCG00000022361	0	0.81	1.32	2.79
LOC100626974	ENSSSCG00000022320	0	0.35	1.93	1.94
ICOSLG	ENSSSCG00000022246	0	0.46	1.41	1.94
FOLR1	ENSSSCG00000022236	0	0.66	1.67	1.95
TNFRSF1B	ENSSSCG00000022208	0	0.45	1.24	1.5
CDKN1A	ENSSSCG00000022111	0	0.32	1.44	1.17
CHST2	ENSSSCG00000022031	0	0.48	1.93	2.24
RAC3	ENSSSCG00000021944	0	-0.13	0.72	1.98
SOX12	ENSSSCG00000021920	0	0.74	2.58	1.72
CRYBG3	ENSSSCG00000021732	0	0.21	0.1	1.18
EVA1C	ENSSSCG00000021598	0	0.21	1.72	2.95
PHLDA2	ENSSSCG00000021597	0	0.46	3.33	3.1
RRAD	ENSSSCG00000021595	0	1.92	3.66	2.59
ERF	ENSSSCG00000021521	0	0.18	1.53	1.86
GJA4	ENSSSCG00000021509	0	0.45	1.41	1.02
SOAT1	ENSSSCG00000021464	0	0.37	1.39	1.55
TRIB1	ENSSSCG00000021409	0	0.18	1.33	1.26
PCSK1N	ENSSSCG00000021328	0	0.15	1.48	1.73
PTTG1IP	ENSSSCG00000021296	0	0.34	1.26	1.3
MAP3K11	ENSSSCG00000021266	0	0.02	0.98	1.25
SLC12A7	ENSSSCG00000021251	0	0.52	1.92	1.31
MCT7	ENSSSCG00000021222	0	2.39	3.12	3.57
CKB	ENSSSCG00000021220	0	0.77	2.17	1.95
CKS2	ENSSSCG00000021161	0	0.28	2.51	2.26
TAP1	ENSSSCG00000020893	0	-0.14	1.02	1.98
LOC102167195	ENSSSCG00000020876	0	0.46	2.57	1.77
RPS16	ENSSSCG00000020817	0	0	0.89	1.08
EHD4	ENSSSCG00000020666	0	0.46	1.58	1.8
ARHGAP23	ENSSSCG00000018058	0	0.95	2.07	2.01
PIK3R6	ENSSSCG00000017990	0	0.27	0.41	1.84
BCL6B	ENSSSCG00000017927	0	0.11	1.27	1.62
FAM57A	ENSSSCG00000017810	0	1.23	1.84	1.29
CCL2	ENSSSCG00000017723	0	0.17	3.06	4.29
CCL5	ENSSSCG00000017705	0	-0.33	0.56	1.73
TRIM25	ENSSSCG00000017614	0	0.46	2.45	1.89
TMEM100	ENSSSCG00000017607	0	0.21	0.37	2.32
P3H4	ENSSSCG00000017429	0	0.57	1.75	1.76
JUP	ENSSSCG00000017428	0	0.46	1.23	1.12
FKBP10	ENSSSCG00000017422	0	0.68	2.34	1.65
MEOX1	ENSSSCG00000017376	0	-0.03	0.61	1.93
FMNL1	ENSSSCG00000017333	0	0.77	1.78	2.42
MYL4	ENSSSCG00000017307	0	3.69	4.67	7.65
LIMD2	ENSSSCG00000017291	0	0.44	1.72	2.12
CDC42EP4	ENSSSCG00000017245	0	0.13	1.07	1.94
CD300C	ENSSSCG00000017236	0	0.5	2.11	2.96
SLC9A3R1	ENSSSCG00000017232	0	0.73	1.65	1.67
CDR2L	ENSSSCG00000017218	0	0.6	1.59	1.89
TRIM47	ENSSSCG00000017199	0	0.57	1.55	1.71
AATK	ENSSSCG00000017141	0	0.42	1.77	1.28
ADAMTS16	ENSSSCG00000017109	0	0.5	1.68	1.76
GM2A	ENSSSCG00000017087	0	-0.02	1.29	1.95
SPARC	ENSSSCG00000017083	0	0.75	1.93	1.85
LCP2	ENSSSCG00000017006	0	0	0.66	1.64
STC2	ENSSSCG00000016983	0	1.19	2.58	1.76
PLK2	ENSSSCG00000016925	0	0.32	2.39	2.43
DAB2	ENSSSCG00000016857	0	0.78	1.39	1.24
OSMR	ENSSSCG00000016851	0	0.98	2.08	1.96
AEBP1	ENSSSCG00000016754	0	0.92	1.36	1.42
PPIA	ENSSSCG00000016737	0	0.22	1.48	1.05
CREB5	ENSSSCG00000016690	0	1.63	2.73	1.85
IFRD1	ENSSSCG00000016646	0	1.31	1.26	1.68
TES	ENSSSCG00000016636	0	0.32	0.86	1.67
IMPDH1	ENSSSCG00000016585	0	0.31	1.45	1.29
KCP	ENSSSCG00000016574	0	1.28	2.54	2.55
IRF5	ENSSSCG00000016573	0	1.38	2.34	3.37
SMO	ENSSSCG00000016569	0	0.22	1.01	0.85
WDR91	ENSSSCG00000016532	0	0.98	1.22	1.29
DENND2A	ENSSSCG00000016497	0	0.89	1.15	0.98
ZYX	ENSSSCG00000016461	0	0.32	1.19	1.53
TCAF1	ENSSSCG00000016453	0	0.96	1.38	1.66
GIMAP8	ENSSSCG00000016452	0	-0.14	1.27	2.79
GIMAP1	ENSSSCG00000016451	0	0.35	2.02	3.03
TMEM176B	ENSSSCG00000016444	0	0.66	1.35	2.77
TMEM176A	ENSSSCG00000016443	0	1.42	1.29	3.78
INSIG1	ENSSSCG00000016420	0	0.23	0.88	1.36
TNFAIP6	ENSSSCG00000016396	0	0.92	3.61	3.28
HES6	ENSSSCG00000016342	0	0.83	2.16	1.95
ACKR3	ENSSSCG00000016322	0	0.67	1.98	1.79
ITM2C	ENSSSCG00000016267	0	0.48	1.48	1.72
STK17B	ENSSSCG00000016067	0	0.82	1.83	1.21
INPP1	ENSSSCG00000016050	0	0.81	2.1	1.89
COL5A2	ENSSSCG00000016035	0	0.76	1.59	1.4
COL3A1	ENSSSCG00000016034	0	1.08	2.05	2.02
ITGA4	ENSSSCG00000016009	0	0.39	0.77	1.9
FKBP7	ENSSSCG00000015999	0	0.47	1.56	1.02
RNF122	ENSSSCG00000015834	0	-0.37	0.55	1.78
ADGRA2	ENSSSCG00000015825	0	0.42	1.21	1.2
FGFR1	ENSSSCG00000015815	0	0.45	1.31	1.05
VEGFC	ENSSSCG00000015770	0	0.61	1.55	1.13
CXCR4	ENSSSCG00000015688	0	-0.08	0.95	1.25
RASSF5	ENSSSCG00000015647	0	0.48	1.12	2.53
ATF3	ENSSSCG00000015595	0	2.4	3.22	4.29
VASH2	ENSSSCG00000015589	0	0.49	1.48	1.14
LAMB1	ENSSSCG00000015444	0	0.74	1.26	1.03
FGL2	ENSSSCG00000015413	0	0.44	1.31	1.3
TWIST1	ENSSSCG00000015370	0	0.59	1.22	1.59
SCIN	ENSSSCG00000015353	0	-0.24	0.5	1.79
SGCE	ENSSSCG00000015328	0	0.34	1.35	1.18
COL1A2	ENSSSCG00000015326	0	0.96	2.35	2.16
TFPI2	ENSSSCG00000015322	0	0.32	0.39	1.27
CYP51A1	ENSSSCG00000015311	0	0.13	1.26	1.08
FMOD	ENSSSCG00000015270	0	0.34	1.13	1.84
ETS1	ENSSSCG00000015235	0	0.17	0.99	1.08
ROBO4	ENSSSCG00000015203	0	0.47	1.34	1.47
THY1	ENSSSCG00000015122	0	0.11	0.86	1
CD3E	ENSSSCG00000015092	0	0.2	0.58	2.3
IL10RA	ENSSSCG00000015085	0	0.3	0.93	2.46
IL18	ENSSSCG00000015037	0	0.22	0.19	1.51
LOC100522887	ENSSSCG00000014997	0	0.8	1.81	2.07
TSKU	ENSSSCG00000014871	0	0.36	1.59	2.14
LRRC32	ENSSSCG00000014869	0	0.61	1.52	2
TRIM21	ENSSSCG00000014780	0	0.13	1.35	1.65
PCYOX1L	ENSSSCG00000014433	0	0.1	1.52	1.59
AFAP1L1	ENSSSCG00000014431	0	0.27	1.56	1.31
PCDH12	ENSSSCG00000014395	0	0.44	1.83	1.89
CD14	ENSSSCG00000014369	0	0.71	1.58	1.73
IRF1	ENSSSCG00000014277	0	-0.21	1.08	3.22
PDLIM4	ENSSSCG00000014274	0	0.54	1.94	1.79
MEGF10	ENSSSCG00000014251	0	0.16	1.37	1.4
(MARCH3)	ENSSSCG00000014249	0	0.74	1.85	1.91
LOX	ENSSSCG00000014232	0	1.1	1.12	1.53
TNFAIP8	ENSSSCG00000014227	0	0.47	1.88	1.32
GLRX	ENSSSCG00000014167	0	0.64	1.81	1.53
VCAN	ENSSSCG00000014136	0	0.54	1.72	1.43
F2RL2	ENSSSCG00000014089	0	0.9	1.28	1.05
FGFR4	ENSSSCG00000014047	0	-0.01	1	1.53
GFPT2	ENSSSCG00000014012	0	0.28	1.57	2.33
IFI30	ENSSSCG00000013901	0	0.76	1.75	2.58
COLGALT1	ENSSSCG00000013883	0	0.27	1.32	1.07
TPM4	ENSSSCG00000013849	0	0.74	1.66	1.6
IL27RA	ENSSSCG00000013766	0	0.47	1.77	2.12
JUNB	ENSSSCG00000013735	0	0.79	2.7	3.58
COL5A3	ENSSSCG00000013667	0	1.01	1.27	1.03
S1PR2	ENSSSCG00000013658	0	0.81	2.13	2.2
CNN1	ENSSSCG00000013614	0	0.92	2.43	1.9
ANGPTL4	ENSSSCG00000013599	0	1.08	0.71	2.01
CD209	ENSSSCG00000013579	0	1.6	1.49	2.14
VAV1	ENSSSCG00000013553	0	0.33	1.54	2.19
UHRF1	ENSSSCG00000013517	0	0.32	2.89	2.77
GNA15	ENSSSCG00000013473	0	0.84	1.92	3.11
MIDN	ENSSSCG00000013432	0	0.7	1.56	1.52
CFD	ENSSSCG00000013418	0	0.2	1.17	0.99
ADM	ENSSSCG00000013408	0	1.19	3.38	2.44
USH1C	ENSSSCG00000013377	0	0.39	2.29	1.71
RCN1	ENSSSCG00000013318	0	0.59	1.78	1.2
CD44	ENSSSCG00000013297	0	0.56	2.62	1.96
CHST1	ENSSSCG00000013273	0	0.91	2.6	2.61
CREB3L1	ENSSSCG00000013263	0	1.24	2.97	2.11
SPI1	ENSSSCG00000013237	0	0.32	1.78	1.51
FAM111B	ENSSSCG00000013147	0	-0.04	2.45	2.78
MPEG1	ENSSSCG00000013144	0	0.15	0.84	2.45
SLC15A3	ENSSSCG00000013114	0	0.46	1.96	1.83
CD6	ENSSSCG00000013111	0	0.15	0.93	2.49
FADS3	ENSSSCG00000013073	0	0.87	1.94	1.85
LOC100522725	ENSSSCG00000013046	0	0.32	1.37	0.94
LOC100517325	ENSSSCG00000012982	0	0.11	1.36	1.43
CFL1	ENSSSCG00000012974	0	0.41	1.49	1.41
CLCF1	ENSSSCG00000012915	0	1.88	1.08	1.71
LOC100522238	ENSSSCG00000012893	0	0.18	1.26	1.68
TCIRG1	ENSSSCG00000012890	0	0.21	1.26	1.02
TALDO1	ENSSSCG00000012847	0	0.33	1.19	0.88
MXRA5	ENSSSCG00000012832	0	0.69	1.76	1.9
PNCK	ENSSSCG00000012773	0	-0.35	0.58	1.83
GPC3	ENSSSCG00000012680	0	0.7	1.42	1.4
ELF4	ENSSSCG00000012656	0	0.74	1.97	2.5
SASH3	ENSSSCG00000012652	0	0.03	1.14	2.46
PGRMC1	ENSSSCG00000012625	0	0.68	1.58	1.45
CAPN6	ENSSSCG00000012584	0	0.75	1.61	1.45
TNMD	ENSSSCG00000012480	0	0.88	3.45	4.52
CXCR3	ENSSSCG00000012402	0	-0.17	0.78	2.37
IL2RG	ENSSSCG00000012397	0	0.1	1.18	2.14
CFP	ENSSSCG00000012278	0	1.1	2.32	3.02
SRPX	ENSSSCG00000012234	0	0.78	2.43	2.14
SAT1	ENSSSCG00000012173	0	0.76	1.53	1.47
GPR143	ENSSSCG00000012103	0	1.16	4.17	4.4
BACE2	ENSSSCG00000012074	0	0.25	1.32	1.06
ETS2	ENSSSCG00000012068	0	0.12	0.37	1.26
DOPEY2	ENSSSCG00000012054	0	0.6	0.19	1.03
ADAMTS5	ENSSSCG00000012027	0	0.78	1.52	1.16
BTG3	ENSSSCG00000012014	0	0.52	1.86	1.36
HSPA13	ENSSSCG00000012007	0	0.66	1.45	0.93
LOC100152428	ENSSSCG00000012006	0	1.39	2.54	2.07
CCDC80	ENSSSCG00000011928	0	0.63	1.45	1.37
CD86	ENSSSCG00000011877	0	-0.37	0.29	1.83
HEG1	ENSSSCG00000011859	0	0.38	1.41	1.26
P2RY12	ENSSSCG00000011713	0	0.42	-0.08	1.74
WWTR1	ENSSSCG00000011704	0	0.51	1.37	1.14
PCOLCE2	ENSSSCG00000011683	0	0.86	0.48	1.02
SLC25A36	ENSSSCG00000011669	0	1.15	0.79	1.12
GATA2	ENSSSCG00000011618	0	0.53	1.42	1.19
PPARG	ENSSSCG00000011579	0	0.88	1.14	0.89
IRAK2	ENSSSCG00000011570	0	0.97	1.69	2.72
BHLHE40	ENSSSCG00000011534	0	0.09	0.32	1.81
ADAMTS9	ENSSSCG00000011496	0	0.57	1.41	1.12
SEMA3B	ENSSSCG00000011400	0	0.38	1.47	1.33
SEMA3F	ENSSSCG00000011398	0	0.26	1.48	1.01
CCR1	ENSSSCG00000011322	0	1.3	2.94	3.25
CSRNP1	ENSSSCG00000011264	0	1.34	2.49	2.64
MYD88	ENSSSCG00000011251	0	0.2	1.04	1.34
PFKFB3	ENSSSCG00000011133	0	0.24	1.7	4.39
CREM	ENSSSCG00000011106	0	2.08	2.35	4.1
MRC1	ENSSSCG00000011038	0	1.24	1.06	1.32
VIM	ENSSSCG00000011033	0	0.71	1.35	1.24
KIAA1462	ENSSSCG00000011020	0	0.46	1.36	1.05
CCL21	ENSSSCG00000010965	0	1.54	2.67	2.72
NAV1	ENSSSCG00000010914	0	0.73	1.84	1.45
PTPRC	ENSSSCG00000010908	0	0	0.62	1.89
DUSP10	ENSSSCG00000010831	0	0	1.61	1.71
RGS2	ENSSSCG00000010806	0	0.92	3.72	3.49
MGMT	ENSSSCG00000010756	0	0.58	2.11	2.17
PTPRE	ENSSSCG00000010755	0	0.39	1.5	1.53
DUSP5	ENSSSCG00000010624	0	1.02	3.34	4.23
ITPRIP	ENSSSCG00000010613	0	0.52	1.67	1.57
KCNIP2	ENSSSCG00000010570	0	0.15	4.1	4.63
AVPI1	ENSSSCG00000010526	0	0.6	2.11	1.64
ALDH18A1	ENSSSCG00000010495	0	1.02	2.26	1.77
C10ORF128	ENSSSCG00000010388	0	-0.29	-0.09	1.54
PLAU	ENSSSCG00000010312	0	0.7	2.7	4.63
UNC5B	ENSSSCG00000010276	0	1.16	2.49	2.57
PRF1	ENSSSCG00000010271	0	-0.13	1.13	2.74
HK1	ENSSSCG00000010253	0	0.85	1.87	1.63
ARID5B	ENSSSCG00000010219	0	1.97	3.18	2.7
RET	ENSSSCG00000010199	0	0.02	1.37	1.73
CLDN5	ENSSSCG00000010123	0	0.73	1.63	1.32
SCARF2	ENSSSCG00000010109	0	0.65	1.92	1.4
SDF2L1	ENSSSCG00000010085	0	1.45	3.16	2.41
GGT1	ENSSSCG00000010056	0	0.86	1.81	3.15
CMKLR1	ENSSSCG00000009947	0	0.82	2.71	1.9
COX6A1	ENSSSCG00000009909	0	0.62	1.56	1.2
SH2B3	ENSSSCG00000009833	0	0.68	1.84	2.02
SCARB1	ENSSSCG00000009759	0	0.04	1.07	1.24
PTK2B	ENSSSCG00000009664	0	0.06	1.15	1.14
BMP1	ENSSSCG00000009620	0	1.14	1.54	1.42
DOK2	ENSSSCG00000009612	0	0.63	3.1	3.51
NFIL3	ENSSSCG00000009592	0	2.54	4.47	4.2
COL4A2	ENSSSCG00000009545	0	1.02	1.93	1.66
COL4A1	ENSSSCG00000009544	0	0.83	1.59	1.35
KCTD12	ENSSSCG00000009468	0	0.39	1.96	1.51
PCDH17	ENSSSCG00000009446	0	0.8	1.64	1.82
LCP1	ENSSSCG00000009412	0	0.44	1.12	2.31
PHF11	ENSSSCG00000009396	0	0.36	1.63	1.43
POSTN	ENSSSCG00000009361	0	0.57	3.62	2.71
MEDAG	ENSSSCG00000009331	0	0.82	1.58	1.35
GPAT3	ENSSSCG00000009233	0	0.59	1.39	1.27
SPP1	ENSSSCG00000009216	0	1.13	0.28	3.13
MMRN1	ENSSSCG00000009202	0	1.86	1.02	1.61
FGF2	ENSSSCG00000009086	0	0.66	0.28	1.95
TLR2	ENSSSCG00000009002	0	0.17	1.04	2.29
FRAS1	ENSSSCG00000008991	0	0.13	1.21	4.34
NAAA	ENSSSCG00000008973	0	-0.16	0.59	1.56
PARM1	ENSSSCG00000008966	0	-0.15	1.4	1.86
IGFBP7	ENSSSCG00000008913	0	0.41	1.34	1.01
HOPX	ENSSSCG00000008898	0	1.47	2.59	2.07
KDR	ENSSSCG00000008844	0	0.8	1.52	1.19
RHOH	ENSSSCG00000008794	0	0.33	0.52	2.13
CD38	ENSSSCG00000008742	0	0.88	1.2	2.89
HTRA3	ENSSSCG00000008723	0	0.11	1.11	1.34
EVC	ENSSSCG00000008704	0	1.74	1.62	1.54
ID2	ENSSSCG00000008645	0	0.15	1.42	1.55
RHOB	ENSSSCG00000008598	0	-0.01	1.14	1.48
QPCT	ENSSSCG00000008491	0	0.21	1.31	0.97
SRSF7	ENSSSCG00000008484	0	0.53	1.51	1.19
ZFP36L2	ENSSSCG00000008461	0	0.94	1.67	1.74
TTC7A	ENSSSCG00000008434	0	1.1	2.38	2.1
CYP26B1	ENSSSCG00000008311	0	1.84	3.39	2.76
DOK1	ENSSSCG00000008265	0	0.5	1.55	1.77
TMSB10	ENSSSCG00000008245	0	0.28	1.78	1.68
ARID5A	ENSSSCG00000008123	0	0.58	2.96	3.18
SLC9A3R2	ENSSSCG00000008038	0	0.17	1.19	0.84
ITGAL	ENSSSCG00000007797	0	0	0.43	1.39
ITGAM	ENSSSCG00000007754	0	0.99	1.03	2.25
GUSB	ENSSSCG00000007739	0	0.26	1.24	1.19
TPST1	ENSSSCG00000007737	0	0.39	2.04	1.48
NCF1	ENSSSCG00000007722	0	0.39	2.22	2.36
ACTB	ENSSSCG00000007585	0	0.01	1.35	1.73
LFNG	ENSSSCG00000007572	0	0.24	1.09	1.47
TTYH3	ENSSSCG00000007565	0	0.33	1.51	1.49
MICALL2	ENSSSCG00000007557	0	0.9	2.45	1.66
NFATC2	ENSSSCG00000007477	0	1.2	1.01	1.68
CD40	ENSSSCG00000007440	0	-0.02	-0.13	1.35
PLTP	ENSSSCG00000007435	0	0.09	0.99	1.45
SDC4	ENSSSCG00000007401	0	1.71	1.71	2.17
EMILIN3	ENSSSCG00000007358	0	-0.09	1.12	1.49
PPP1R16B	ENSSSCG00000007350	0	0.91	2.19	1.92
ADIG	ENSSSCG00000007346	0	1.94	2.92	2.16
SRC	ENSSSCG00000007334	0	0.39	1.38	1.67
CCM2L	ENSSSCG00000007239	0	0.2	1.44	1.1
EBF4	ENSSSCG00000007171	0	0.7	2.3	1.91
CPXM1	ENSSSCG00000007170	0	0.5	1.85	1.45
THBD	ENSSSCG00000007115	0	0.02	0.33	1.33
MSR1	ENSSSCG00000006979	0	1.35	2.29	2.2
GSDMD	ENSSSCG00000006955	0	0.69	2.22	1.88
GBP1	ENSSSCG00000006924	0	-0.97	0.82	3.36
VCAM1	ENSSSCG00000006862	0	0.83	0.8	1.32
COL11A1	ENSSSCG00000006857	0	0.26	2.03	2.75
CD53	ENSSSCG00000006800	0	0.67	1.42	2.44
ADORA3	ENSSSCG00000006788	0	0.05	1.06	2.21
RHOC	ENSSSCG00000006777	0	0.51	1.48	1.53
MOV10	ENSSSCG00000006776	0	0.76	1.96	2.06
CASQ2	ENSSSCG00000006745	0	0.71	1.1	2
IGSF3	ENSSSCG00000006737	0	0.38	1.18	1.09
CD2	ENSSSCG00000006736	0	0.18	1.41	2.6
CTSS	ENSSSCG00000006648	0	0.14	0.92	1.76
S100A10	ENSSSCG00000006612	0	0.72	1.62	1.45
EFNA1	ENSSSCG00000006530	0	0.77	1.3	1.42
THBS3	ENSSSCG00000006524	0	1.11	1.87	1.89
LMNA	ENSSSCG00000006496	0	0.52	1.59	1.21
NES	ENSSSCG00000006474	0	0.51	2.12	2.09
CD1D	ENSSSCG00000006452	0	1.29	0.9	2.33
TAGLN2	ENSSSCG00000006395	0	0.56	2.19	2.22
CD48	ENSSSCG00000006379	0	0.24	0.83	2.04
ADAMTS4	ENSSSCG00000006359	0	0.57	3.02	4.8
FCER1G	ENSSSCG00000006357	0	0.1	1.04	1.69
HSD17B7	ENSSSCG00000006337	0	0.25	1.52	1.93
RGS4	ENSSSCG00000006335	0	1.15	2.67	2.64
SLC19A2	ENSSSCG00000006290	0	1.52	1.21	1.78
CEBPD	ENSSSCG00000006276	0	1.08	0.84	1.48
LYN	ENSSSCG00000006250	0	0.44	1.43	1.53
MSC	ENSSSCG00000006187	0	0.09	2.17	2.5
PI15	ENSSSCG00000006172	0	0.83	2.29	1.81
ZBTB10	ENSSSCG00000006155	0	0.67	0.52	1.26
GEM	ENSSSCG00000006105	0	0.32	1.63	1.27
COL14A1	ENSSSCG00000005997	0	0.84	0.98	1.13
SQLE	ENSSSCG00000005970	0	0.7	2.38	2.35
MYC	ENSSSCG00000005965	0	1.08	2.46	2.89
NDRG1	ENSSSCG00000005944	0	0.27	1.1	1.09
COL5A1	ENSSSCG00000005751	0	0.75	2.07	1.88
LOC100737434	ENSSSCG00000005750	0	1.72	3.5	2.68
ABL1	ENSSSCG00000005706	0	0.32	0.99	1.09
PRRX2	ENSSSCG00000005680	0	0.93	2.31	2.08
CERCAM	ENSSSCG00000005650	0	0.3	1.65	1.56
FAM129B	ENSSSCG00000005614	0	0.36	1.39	0.93
PTGS1	ENSSSCG00000005533	0	0.98	0.95	1.02
PHF19	ENSSSCG00000005510	0	1.52	3.22	2.26
TLR4	ENSSSCG00000005503	0	1.23	1.28	1.9
SUSD1	ENSSSCG00000005465	0	0.02	1.5	2.46
NR4A3	ENSSSCG00000005385	0	5.42	4.48	6.56
SEC61B	ENSSSCG00000005384	0	0.39	1.32	0.98
GLIPR2	ENSSSCG00000005339	0	0.79	1.55	1.5
ANXA1	ENSSSCG00000005267	0	0.8	1.68	1.69
HIF1A	ENSSSCG00000005096	0	0.36	1.16	1.19
CDKN3	ENSSSCG00000005047	0	1.27	1.1	1.06
FRMD6	ENSSSCG00000005027	0	0.71	1.41	1.34
LARP6	ENSSSCG00000004974	0	0.43	1.41	1.89
KIF23	ENSSSCG00000004969	0	0.46	1.9	1.44
ITGA11	ENSSSCG00000004961	0	0.35	1.6	1.31
SERPINB8	ENSSSCG00000004888	0	1.13	1.58	1.62
ACTC1	ENSSSCG00000004803	0	2.84	5.02	4.05
THBS1	ENSSSCG00000004789	0	0.56	2.14	2.53
LOC100153771	ENSSSCG00000004735	0	0.63	2.3	2.04
ANXA2	ENSSSCG00000004578	0	0.73	1.54	1.07
LIPG	ENSSSCG00000004509	0	1.13	2.53	1.96
FAM46A	ENSSSCG00000004464	0	0.37	1.54	1.69
TPBG	ENSSSCG00000004458	0	1.24	2.76	2.26
DSE	ENSSSCG00000004441	0	1.13	2.04	1.42
MAN1A1	ENSSSCG00000004244	0	1.22	1.33	1.22
GJA1	ENSSSCG00000004241	0	0.65	2.25	2.21
TNFAIP3	ENSSSCG00000004154	0	-0.03	0.84	1.12
STX11	ENSSSCG00000004125	0	0.13	1.95	3.63
AKAP12	ENSSSCG00000004091	0	0.32	1.26	1.8
EZR	ENSSSCG00000004058	0	0.36	1.48	1.63
ACAT2	ENSSSCG00000004049	0	0.24	1.91	1.54
AGPAT4	ENSSSCG00000004033	0	0.56	2.37	2.32
THBS2	ENSSSCG00000004012	0	1.29	1.52	1.77
TIE1	ENSSSCG00000003950	0	0.21	1.27	0.93
MOB3C	ENSSSCG00000003897	0	0.41	2.26	2.01
PDE4B	ENSSSCG00000003805	0	0.3	1.14	1.1
DIRAS3	ENSSSCG00000003797	0	0.66	2.24	2.31
EMILIN2	ENSSSCG00000003694	0	0.6	1.6	2.04
LCK	ENSSSCG00000003608	0	0	0.39	2.5
COL16A1	ENSSSCG00000003603	0	0.94	1.8	1.86
SDC3	ENSSSCG00000003592	0	0.55	1.3	1.25
FAM46B	ENSSSCG00000003568	0	-0.15	1	1.51
RPS6KA1	ENSSSCG00000003558	0	0.47	1.69	1.87
EPHB2	ENSSSCG00000003527	0	0	1.56	1.78
C1QB	ENSSSCG00000003526	0	1.22	2.16	3.25
C1QC	ENSSSCG00000003525	0	0.74	1.88	2.8
C1QA	ENSSSCG00000003524	0	0.7	2.05	2.77
EPHA2	ENSSSCG00000003471	0	0.65	1.82	1.9
EFHD2	ENSSSCG00000003458	0	0.62	1.85	1.72
PLOD1	ENSSSCG00000003433	0	0.24	1.28	1.25
PGD	ENSSSCG00000003402	0	0.58	1.18	0.86
PLEKHG5	ENSSSCG00000003376	0	0.34	1.27	0.93
VWA1	ENSSSCG00000003344	0	0.27	1.13	1.47
MYADM	ENSSSCG00000003253	0	0.63	2.01	2.24
NKG7	ENSSSCG00000003231	0	0.22	1.2	2.46
RPL13A	ENSSSCG00000003167	0	0.14	1.49	1.82
FGF21	ENSSSCG00000003140	0	1.87	4.08	3.54
MEIS3	ENSSSCG00000003115	0	0.73	2.31	1.54
SLC1A5	ENSSSCG00000003105	0	0.83	1.82	1.89
NOVA2	ENSSSCG00000003095	0	0.2	1.32	1.44
PVR	ENSSSCG00000003079	0	2	4.06	2.78
PLAUR	ENSSSCG00000003065	0	0.65	2.97	3.38
TGFB1	ENSSSCG00000003017	0	0.43	1.5	1.53
TYROBP	ENSSSCG00000002919	0	0.53	1.83	2.38
SLC7A10	ENSSSCG00000002864	0	0.07	1.72	1.74
MMP2	ENSSSCG00000002829	0	0.29	1.42	1.45
ADGRG1	ENSSSCG00000002815	0	0.35	1.1	0.87
TPPP3	ENSSSCG00000002780	0	0.91	1.22	1.46
CDT1	ENSSSCG00000002651	0	0.79	2.63	2.68
PLD4	ENSSSCG00000002554	0	1.12	2.6	2.81
GLRX5	ENSSSCG00000002496	0	0.18	1.04	0.7
SERPINA1	ENSSSCG00000002476	0	1.01	4.43	3.44
RIN3	ENSSSCG00000002451	0	0.59	1.58	2.26
IRF2BPL	ENSSSCG00000002392	0	0.5	1.63	1.5
VASH1	ENSSSCG00000002389	0	0.41	1.99	2.38
GALNT16	ENSSSCG00000002306	0	0.4	1.36	0.99
ARRDC4	ENSSSCG00000002252	0	0.25	0.57	2.82
PNP	ENSSSCG00000002135	0	0.1	1.73	1.57
MMP14	ENSSSCG00000002039	0	0.8	1.42	1.33
EFS	ENSSSCG00000002026	0	0.72	2.44	1.91
SLC22A17	ENSSSCG00000002025	0	0.3	1.33	1.25
PCK2	ENSSSCG00000002009	0	1.54	3.86	2.82
ADCY4	ENSSSCG00000001988	0	0.88	1.92	1.55
RIPK3	ENSSSCG00000001987	0	0.7	1.79	1.62
NFATC4	ENSSSCG00000001986	0	0.8	1.92	1.49
GZMB	ENSSSCG00000001978	0	0.75	2.9	4.9
LOXL1	ENSSSCG00000001914	0	0.5	1.72	1.64
PML	ENSSSCG00000001912	0	-0.07	1.15	1.39
FES	ENSSSCG00000001818	0	0.47	1.56	1.52
ADAMTSL3	ENSSSCG00000001793	0	1.11	1.52	1.7
MESDC1	ENSSSCG00000001785	0	0.38	1.86	2.13
CTSH	ENSSSCG00000001770	0	0.71	1.2	1.42
LOC100153192	ENSSSCG00000001767	0	1.03	3.82	3.35
NFKBIE	ENSSSCG00000001703	0	-0.11	1.4	2.1
VEGFA	ENSSSCG00000001695	0	1.03	1.37	1.05
PTK7	ENSSSCG00000001660	0	0.94	2.14	1.77
MDFI	ENSSSCG00000001620	0	0.5	2.33	2.07
PIM1	ENSSSCG00000001573	0	1.35	1.39	2.75
FGD2	ENSSSCG00000001572	0	-0.18	1.01	1.98
PI16	ENSSSCG00000001570	0	0.4	1.23	1.85
HLA-DMA	ENSSSCG00000001470	0	-0.3	0.53	1.33
SLA-DMB	ENSSSCG00000001469	0	-0.2	0.8	1.9
SLA-DQA	ENSSSCG00000001456	0	-0.13	1.54	2.11
SLA-DRB1	ENSSSCG00000001455	0	0.11	1.18	1.68
SLA-DRA	ENSSSCG00000001453	0	-0.27	0.76	1.62
CYP21A2	ENSSSCG00000001428	0	0.72	1.25	1.5
C4A	ENSSSCG00000001427	0	0.53	0.95	1.83
C2	ENSSSCG00000001422	0	1.25	1.47	2.59
SLA-6	ENSSSCG00000001398	0	0.28	0.74	1.47
MIC-2	ENSSSCG00000001394	0	0.24	1.52	1.3
TUBB	ENSSSCG00000001379	0	0.31	1.12	1.22
PPP1R18	ENSSSCG00000001377	0	0.17	1.68	2.37
CSRP2	ENSSSCG00000000951	0	1.04	3.41	2.42
MYF5	ENSSSCG00000000937	0	0.62	1.96	1.67
KERA	ENSSSCG00000000917	0	0.76	2.25	2.66
LUM	ENSSSCG00000000916	0	0.25	1.27	0.97
SOCS2	ENSSSCG00000000910	0	0.72	1.88	1.89
IGF1	ENSSSCG00000000857	0	0.65	1.6	1.19
USP18	ENSSSCG00000000774	0	0.43	2.36	1.85
CCND2	ENSSSCG00000000727	0	0.04	1.75	1.88
FGF6	ENSSSCG00000000724	0	0.2	1.71	2.67
TNFRSF1A	ENSSSCG00000000708	0	0.78	1.39	1.64
P3H3	ENSSSCG00000000681	0	0.3	1.2	1
C1R	ENSSSCG00000000675	0	0.59	1.47	1.75
CLSTN3	ENSSSCG00000000672	0	1.05	3.08	2.71
MGP	ENSSSCG00000000606	0	1.43	2.72	1.72
PHLDA1	ENSSSCG00000000521	0	-0.03	2.59	2.86
LYZ	ENSSSCG00000000492	0	0.45	1.86	2.06
ITGA5	ENSSSCG00000000293	0	0.96	2.49	2.47
IGFBP6	ENSSSCG00000000261	0	0.66	2.01	1.8
ITGB7	ENSSSCG00000000257	0	0.27	0.86	2.13
FKBP11	ENSSSCG00000000180	0	0.96	2.49	2.1
CACNB3	ENSSSCG00000000176	0	0.17	1.52	2.09
CKAP4	ENSSSCG00000000171	0	0.74	2.39	1.86
NCF4	ENSSSCG00000000137	0	0.72	2.1	2.44
CSF2RB	ENSSSCG00000000136	0	0.74	1.86	2.51
CYTH4	ENSSSCG00000000130	0	0.6	1.35	2.66
RPL3	ENSSSCG00000000089	0	0.41	1.28	0.92
TSPO	ENSSSCG00000000033	0	0.79	1.22	1.42
FBLN1	ENSSSCG00000000010	0	0.98	1.55	1.34

## Sheet: profile 2
Gene	Spot	60d	120d	240d	400d
CCDC160	ENSSSCG00000031011	0	-0.94	-1.51	-2.39
KLHL38	ENSSSCG00000030799	0	-0.44	-1.7	-1.89
PDIK1L	ENSSSCG00000030660	0	-0.07	-0.91	-1.41
LOC106504128	ENSSSCG00000030633	0	-0.29	-1	-0.68
DYRK1A	ENSSSCG00000030480	0	0.14	-0.63	-0.98
SETD7	ENSSSCG00000030396	0	-0.37	-1.13	-0.73
LIMK1	ENSSSCG00000030378	0	-0.28	-1.85	-0.94
SLC38A9	ENSSSCG00000030343	0	-0.38	-1.28	-0.64
TCP11L1	ENSSSCG00000030326	0	-0.49	-1.53	-0.74
NDRG2	ENSSSCG00000030309	0	-0.07	-1.06	-1.08
IGFN1	ENSSSCG00000030134	0	-0.51	-1.58	-0.78
ZBTB16	ENSSSCG00000030095	0	0.13	-0.14	-1.04
FAM120B	ENSSSCG00000029697	0	-0.22	-1.13	-0.52
USP24	ENSSSCG00000029633	0	-0.15	-1.23	-0.9
PON3	ENSSSCG00000029515	0	0.53	0.02	-1.19
LOC100737032	ENSSSCG00000029441	0	0.18	-2.07	-1.08
ZNF326	ENSSSCG00000029402	0	-0.61	-1.43	-1.04
SCN4B	ENSSSCG00000029199	0	-0.51	-1.32	-1.57
MAPRE3	ENSSSCG00000029185	0	-0.31	-1.56	-1.04
KIAA0430	ENSSSCG00000029168	0	-0.05	-1.24	-0.75
MEF2A	ENSSSCG00000028771	0	-0.24	-1.63	-1.2
USPL1	ENSSSCG00000028065	0	-0.15	-1.18	-0.85
TACC2	ENSSSCG00000028063	0	0.08	-1.21	-1.02
FAM76A	ENSSSCG00000027894	0	-0.32	-1.2	-0.7
CA14	ENSSSCG00000027875	0	0.23	-0.72	-1.18
ZFP28	ENSSSCG00000027774	0	-0.44	-1.2	-0.88
LRRFIP2	ENSSSCG00000027738	0	0.09	-1.11	-1.13
RPRD1A	ENSSSCG00000027700	0	-0.37	-1.22	-0.89
IL6R	ENSSSCG00000027628	0	0.3	-0.65	-1.26
KPNA4	ENSSSCG00000027248	0	-0.12	-1.21	-0.96
SLC35G1	ENSSSCG00000027230	0	-0.73	-2.22	-1.76
PEX26	ENSSSCG00000027190	0	-0.87	-1.01	-0.86
FOLH1B	ENSSSCG00000027093	0	0.27	-1.19	-0.82
LOC100627251	ENSSSCG00000026996	0	0.28	-1.66	-1.24
LRRC2	ENSSSCG00000026945	0	-0.05	-2.21	-1.78
CEP85	ENSSSCG00000026731	0	0	-1.06	-0.77
RAP2C	ENSSSCG00000026301	0	-0.11	-1.03	-0.47
DCAF6	ENSSSCG00000026219	0	-0.05	-1.03	-0.79
E2F6	ENSSSCG00000026161	0	0.18	-0.94	-1.08
FHOD1	ENSSSCG00000026116	0	0.05	-1.1	-0.81
CMYA5	ENSSSCG00000026098	0	-0.59	-1.64	-1.04
TMEM41A	ENSSSCG00000025921	0	-0.46	-1.44	-1.03
PBLD	ENSSSCG00000025876	0	0.04	-1.09	-1.06
LOC100737059	ENSSSCG00000025703	0	0.33	-0.63	-0.87
ZFP3	ENSSSCG00000025235	0	0.27	-1.12	-1.17
SH3BP5	ENSSSCG00000024938	0	0.2	-0.71	-0.85
ZFAND1	ENSSSCG00000024780	0	-0.1	-1.03	-0.58
TECRL	ENSSSCG00000024681	0	-0.03	-1.07	-0.9
USP25	ENSSSCG00000024623	0	0.06	-0.99	-0.83
KAT2B	ENSSSCG00000024621	0	-0.63	-1.5	-1.1
LOC100621816	ENSSSCG00000024133	0	0.26	-0.57	-1.03
SLC43A2	ENSSSCG00000024108	0	0.35	-0.99	-1.21
GATSL2	ENSSSCG00000024045	0	-0.15	-1.17	-1.25
LOC100514555	ENSSSCG00000024010	0	-0.22	-1.69	-1.04
NEDD4	ENSSSCG00000023413	0	-0.04	-2.27	-1.87
ZNF24	ENSSSCG00000023276	0	-0.41	-1.46	-1.11
MAOB	ENSSSCG00000023215	0	-0.31	-1.26	-0.98
RABGAP1	ENSSSCG00000023197	0	-0.3	-1.13	-0.72
OSBPL6	ENSSSCG00000023133	0	-0.14	-1.66	-1.13
TTC33	ENSSSCG00000023046	0	-0.14	-1.27	-0.98
LOC100519966	ENSSSCG00000022982	0	-0.21	-1.3	-0.81
NMD3	ENSSSCG00000022952	0	-0.18	-0.96	-1.23
DCUN1D1	ENSSSCG00000022783	0	0.03	-1.29	-1.28
LOC100625317	ENSSSCG00000022559	0	-0.16	-1.12	-0.66
AMPD3	ENSSSCG00000022492	0	1.1	-1.86	-2.51
SNRNP35	ENSSSCG00000022212	0	0.01	-1	-1.14
LOC102167724	ENSSSCG00000022018	0	0.14	-1.11	-0.73
CEP19	ENSSSCG00000021918	0	-1.06	-1.52	-1.08
HPN	ENSSSCG00000021867	0	0.08	-1.51	-1.62
KLF9	ENSSSCG00000021646	0	-0.06	-1.16	-1.5
KLF11	ENSSSCG00000021529	0	0.04	-2.65	-1.56
DCTN4	ENSSSCG00000021427	0	-0.11	-1.03	-0.92
LOC100736912	ENSSSCG00000021341	0	-0.24	-1.22	-0.91
HSPB7	ENSSSCG00000021071	0	0.32	-1.35	-1.2
UPF2	ENSSSCG00000020909	0	-0.39	-1.22	-0.98
ELP2	ENSSSCG00000020898	0	0.13	-0.95	-0.76
TMEM192	ENSSSCG00000020868	0	-0.47	-1.69	-0.96
NIPAL2	ENSSSCG00000020781	0	-0.05	-1.25	-1.15
UBE2G1	ENSSSCG00000017878	0	-0.45	-1.48	-1.01
SMYD4	ENSSSCG00000017819	0	0.08	-1.08	-0.83
NSRP1	ENSSSCG00000017795	0	-0.09	-1.05	-1.11
PSMD11	ENSSSCG00000017731	0	-0.09	-1.26	-0.99
PEX12	ENSSSCG00000017713	0	0.08	-1.02	-0.74
BCAS3	ENSSSCG00000017676	0	0.11	-1.07	-0.69
RPS6KB1	ENSSSCG00000017670	0	-0.21	-1.09	-0.91
NFE2L1	ENSSSCG00000017525	0	0.31	-1.23	-0.87
CCDC43	ENSSSCG00000017352	0	0.05	-1.02	-0.49
PSMD12	ENSSSCG00000017273	0	0.14	-1.16	-0.97
ABCA5	ENSSSCG00000017255	0	-0.14	-1.85	-1.55
ANKRD33B	ENSSSCG00000017124	0	-0.18	-1.98	-1.56
ADCY2	ENSSSCG00000017101	0	-0.35	-1.28	-0.89
(MARCH6)	ENSSSCG00000017094	0	-0.31	-1.15	-0.67
CREBRF	ENSSSCG00000016986	0	0.38	-0.7	-0.94
GHR	ENSSSCG00000016866	0	0.08	-1.01	-0.82
MPP6	ENSSSCG00000016717	0	0.05	-1.67	-1.29
CPED1	ENSSSCG00000016618	0	-0.38	-1.9	-1.19
ASB15	ENSSSCG00000016606	0	0.27	-1.21	-1.32
LEP	ENSSSCG00000016588	0	-1.18	-2.31	-2.53
STRIP2	ENSSSCG00000016567	0	-0.34	-1.1	-0.49
TMEM209	ENSSSCG00000016563	0	0.25	-0.8	-0.88
TRIM24	ENSSSCG00000016518	0	0.25	-0.58	-0.96
NEB	ENSSSCG00000016398	0	0.08	-0.78	-1.3
CAB39	ENSSSCG00000016266	0	0.02	-1.27	-1.36
ALS2	ENSSSCG00000016109	0	0.14	-1	-0.7
KCTD18	ENSSSCG00000016091	0	-0.32	-1.35	-1.17
LOC100513955	ENSSSCG00000016041	0	-0.01	-0.99	-1.25
HOXD1	ENSSSCG00000015986	0	0.59	-0.48	-1.66
(MARCH7)	ENSSSCG00000015883	0	0.16	-0.91	-0.47
PDLIM3	ENSSSCG00000015796	0	-0.06	-1.11	-1.68
ACSL1	ENSSSCG00000015784	0	0.1	-1.98	-1.96
TRAPPC11	ENSSSCG00000015777	0	-0.13	-1.06	-0.89
SMYD2	ENSSSCG00000015583	0	-0.59	-1.41	-0.91
EDEM3	ENSSSCG00000015566	0	-0.14	-1.28	-0.78
CEP350	ENSSSCG00000015531	0	-0.05	-1.05	-0.73
CUL1	ENSSSCG00000015455	0	0.3	-0.68	-0.71
PHTF2	ENSSSCG00000015410	0	-0.33	-1.06	-0.72
TMEM106B	ENSSSCG00000015351	0	-0.23	-1.07	-0.74
PDK4	ENSSSCG00000015334	0	1.41	-1.49	-3.66
ASB4	ENSSSCG00000015333	0	-0.14	-1.41	-1.39
MTERF1	ENSSSCG00000015309	0	0.3	-0.84	-0.77
FMO2	ENSSSCG00000015267	0	-0.82	-1.59	-1.48
CCDC90B	ENSSSCG00000014903	0	-0.21	-1	-0.93
PRKRIR	ENSSSCG00000014865	0	-0.39	-1.24	-0.82
UCP3	ENSSSCG00000014834	0	1.1	-1.16	-2.34
ZFP62	ENSSSCG00000014539	0	-0.15	-1.66	-1.6
DIAPH1	ENSSSCG00000014387	0	-0.05	-2.31	-1.27
SAR1B	ENSSSCG00000014305	0	0.11	-0.94	-0.93
FNIP1	ENSSSCG00000014269	0	0.13	-0.59	-0.94
SLC12A2	ENSSSCG00000014255	0	-0.61	-2.15	-1.43
CTXN3	ENSSSCG00000014253	0	-0.06	-1.63	-1.25
APC	ENSSSCG00000014207	0	-0.52	-1.32	-0.87
NUDT12	ENSSSCG00000014187	0	-0.6	-2.12	-1.11
MBLAC2	ENSSSCG00000014152	0	-1	-1.96	-1.27
ANKRA2	ENSSSCG00000014070	0	-0.12	-1.29	-0.9
SQSTM1	ENSSSCG00000014016	0	-0.02	-1.58	-1.72
ARRDC2	ENSSSCG00000013893	0	0.18	-0.61	-1.66
KCNN1	ENSSSCG00000013892	0	-0.72	-2.07	-1.15
USP47	ENSSSCG00000013402	0	-0.19	-1.16	-0.82
TEAD1	ENSSSCG00000013399	0	0.05	-1.17	-0.9
HTATIP2	ENSSSCG00000013349	0	-0.25	-1.38	-0.63
PRMT3	ENSSSCG00000013347	0	0.37	-0.99	-0.81
ZFP91	ENSSSCG00000013155	0	-0.1	-1.3	-1.02
CST6	ENSSSCG00000012960	0	-0.14	-1.26	-1.64
CPT1A	ENSSSCG00000012880	0	0.2	-1.09	-1.02
IKBKG	ENSSSCG00000012825	0	-0.28	-1.34	-0.71
SPRY3	ENSSSCG00000012805	0	0.18	-2	-1.68
ZIC3	ENSSSCG00000012705	0	0.93	-2.43	-3.32
FHL1	ENSSSCG00000012699	0	0.05	-1.55	-1.18
SLC9A6	ENSSSCG00000012698	0	0	-1.18	-0.58
UPF3B	ENSSSCG00000012617	0	-0.34	-1.24	-0.95
ATP7A	ENSSSCG00000012437	0	0.27	-0.9	-0.77
PHKA1	ENSSSCG00000012411	0	-0.33	-1.14	-1.11
OGT	ENSSSCG00000012403	0	-0.32	-1.19	-0.77
AR	ENSSSCG00000012371	0	-1.26	-2.03	-1.26
USP9X	ENSSSCG00000012251	0	-0.31	-1.04	-0.51
TAB3	ENSSSCG00000012203	0	-0.59	-1.4	-0.89
UBE2B	ENSSSCG00000011927	0	-0.06	-1.11	-0.84
FBXO40	ENSSSCG00000011885	0	-0.55	-1.95	-2.04
HPS3	ENSSSCG00000011699	0	-0.36	-1.47	-1
XRN1	ENSSSCG00000011678	0	-0.14	-1.01	-0.89
LOC100738777	ENSSSCG00000011658	0	-0.4	-1.41	-0.98
PDZRN3	ENSSSCG00000011521	0	-0.81	-1.64	-0.91
EIF4E3	ENSSSCG00000011516	0	-0.22	-1.58	-1.07
LMOD3	ENSSSCG00000011508	0	-0.29	-1.19	-0.64
FAM107A	ENSSSCG00000011478	0	-0.1	-0.39	-1.86
SLC38A3	ENSSSCG00000011397	0	0.2	-1.57	-1.26
SLC26A6	ENSSSCG00000011361	0	0.17	-0.88	-0.74
MAP4	ENSSSCG00000011343	0	-0.05	-1.1	-0.8
ACVR2B	ENSSSCG00000011257	0	-0.69	-1.69	-1.33
GOLGA4	ENSSSCG00000011243	0	0.05	-1.97	-1.52
GALNT15	ENSSSCG00000011195	0	1.79	-0.16	-3.2
ANKRD28	ENSSSCG00000011194	0	-0.69	-1.76	-1.24
ERCC6L2	ENSSSCG00000010941	0	-0.44	-1.69	-1.08
PALB2	ENSSSCG00000010794	0	-0.15	-1.11	-0.73
ATE1	ENSSSCG00000010699	0	-0.41	-1.36	-0.94
RAB11FIP2	ENSSSCG00000010672	0	-0.56	-1.55	-1.01
GPAM	ENSSSCG00000010631	0	-0.05	-1.79	-1.67
MGEA5	ENSSSCG00000010569	0	-0.32	-1.79	-1.32
CHUK	ENSSSCG00000010548	0	0.12	-1.15	-0.73
SORBS1	ENSSSCG00000010494	0	0.44	-1.75	-2
IDE	ENSSSCG00000010470	0	-0.21	-1.16	-0.75
CPEB3	ENSSSCG00000010468	0	-0.58	-1.57	-1.14
STAMBPL1	ENSSSCG00000010446	0	-0.93	-1.1	-1.17
LOC100522401	ENSSSCG00000010401	0	0.14	-0.97	-0.7
C10ORF71	ENSSSCG00000010389	0	0.15	-0.99	-0.63
CSGALNACT2	ENSSSCG00000010200	0	-0.18	-1.24	-0.58
BMS1	ENSSSCG00000010198	0	0.25	-0.48	-0.97
P2RX6	ENSSSCG00000010101	0	-0.07	-1.08	-0.77
KIAA1671	ENSSSCG00000009953	0	-0.27	-1.38	-1.29
ACACB	ENSSSCG00000009937	0	0.26	-1.17	-1.18
NAA25	ENSSSCG00000009887	0	0.31	-0.57	-0.89
VSIG10	ENSSSCG00000009852	0	-0.83	-2.16	-1.51
PPTC7	ENSSSCG00000009825	0	-0.03	-1.15	-1.54
CLIP1	ENSSSCG00000009793	0	0.11	-1.59	-1.3
SEMA4D	ENSSSCG00000009584	0	-0.39	-1.08	-0.7
LOC100152536	ENSSSCG00000009495	0	0.51	-1.15	-1.07
NAA16	ENSSSCG00000009435	0	-0.43	-1.27	-1.1
N4BP2L2	ENSSSCG00000009341	0	-0.29	-1.86	-1.08
LIN54	ENSSSCG00000009242	0	0	-1.03	-0.67
KIAA1109	ENSSSCG00000009090	0	-0.24	-1.14	-0.67
USP38	ENSSSCG00000009049	0	-0.07	-1.18	-0.84
MOB1B	ENSSSCG00000008941	0	-0.34	-1.27	-0.75
SGCB	ENSSSCG00000008833	0	-0.04	-1.25	-0.84
RELL1	ENSSSCG00000008772	0	0.03	-1.07	-0.86
KIAA0232	ENSSSCG00000008713	0	-0.51	-1.35	-0.83
LPIN1	ENSSSCG00000008624	0	0.76	-0.93	-1.95
PPP1CB	ENSSSCG00000008540	0	0.05	-0.99	-0.94
ATL2	ENSSSCG00000008487	0	-0.4	-1.22	-0.86
PSME4	ENSSSCG00000008412	0	0.22	-1.14	-0.98
FAM161A	ENSSSCG00000008378	0	-0.41	-1.5	-1.47
UGP2	ENSSSCG00000008368	0	0.28	-0.68	-0.81
AFTPH	ENSSSCG00000008363	0	-0.46	-1.31	-0.76
GCC2	ENSSSCG00000008138	0	-0.05	-1.01	-0.81
ZC3H6	ENSSSCG00000008096	0	-0.36	-1.69	-0.77
WISP2	ENSSSCG00000007379	0	-1.78	-2.83	-1.81
LOC100737724	ENSSSCG00000007347	0	-0.26	-1.23	-0.99
RBL1	ENSSSCG00000007331	0	0.21	-0.89	-0.71
DSN1	ENSSSCG00000007323	0	-0.61	-1.52	-1.29
LOC100514927	ENSSSCG00000006994	0	-0.43	-1.12	-0.65
GCLM	ENSSSCG00000006891	0	-0.44	-2.02	-1.33
PALMD	ENSSSCG00000006874	0	-0.21	-1.01	-0.96
AMIGO1	ENSSSCG00000006826	0	-0.84	-1.49	-1.22
SLC16A1	ENSSSCG00000006769	0	0.15	-0.79	-0.88
CSDE1	ENSSSCG00000006752	0	-0.35	-1.47	-0.86
ANP32E	ENSSSCG00000006659	0	-0.09	-1.2	-0.74
ASH1L	ENSSSCG00000006508	0	-0.44	-1.3	-0.7
ATP1B1	ENSSSCG00000006296	0	-0.33	-1.04	-1.35
PCMTD1	ENSSSCG00000006267	0	-0.42	-2.03	-1.48
SDR16C5	ENSSSCG00000006245	0	-0.15	-1.9	-1.35
PEX2	ENSSSCG00000006168	0	-0.28	-1.27	-0.93
EBAG9	ENSSSCG00000006024	0	-0.34	-1.03	-0.77
FBXO32	ENSSSCG00000005981	0	0.41	-2.39	-3.41
KIAA0368	ENSSSCG00000005459	0	-0.29	-1.3	-0.92
CTNNAL1	ENSSSCG00000005443	0	-0.73	-1.21	-1.02
FSD1L	ENSSSCG00000005426	0	-0.39	-1.25	-1.04
SLC44A1	ENSSSCG00000005425	0	-0.45	-1.43	-0.76
PRUNE2	ENSSSCG00000005278	0	-0.29	-2.07	-1.5
PLAA	ENSSSCG00000005126	0	0.22	-1.29	-0.91
SIX1	ENSSSCG00000005087	0	-0.61	-1.29	-1.36
ATG14	ENSSSCG00000005058	0	-0.04	-1.57	-1.31
SOS2	ENSSSCG00000005015	0	-0.43	-1.46	-0.8
TMX3	ENSSSCG00000004884	0	-0.11	-1.21	-0.67
ZNF770	ENSSSCG00000004799	0	-0.44	-2.04	-2.21
GANC	ENSSSCG00000004729	0	-0.25	-1.36	-0.89
TTBK2	ENSSSCG00000004718	0	0.28	-0.73	-0.74
SPATA5L1	ENSSSCG00000004671	0	-0.17	-1.2	-0.85
AP4E1	ENSSSCG00000004634	0	-0.15	-1.57	-1.23
FAM214A	ENSSSCG00000004617	0	0.04	-1.01	-1.02
PYGO1	ENSSSCG00000004607	0	-0.46	-1.89	-1.53
RFX7	ENSSSCG00000004603	0	-0.25	-1.71	-0.95
TEX9	ENSSSCG00000004602	0	-0.78	-2.3	-2.27
RORA	ENSSSCG00000004576	0	-0.15	-1.05	-0.96
HERC1	ENSSSCG00000004561	0	0.08	-1.07	-0.52
WDR7	ENSSSCG00000004538	0	-0.06	-1.04	-0.61
POLI	ENSSSCG00000004529	0	-0.78	-1.97	-1.21
PSTPIP2	ENSSSCG00000004497	0	-0.74	-1.13	-0.94
ME1	ENSSSCG00000004454	0	-0.26	-1.18	-1.5
KIAA1919	ENSSSCG00000004419	0	0.41	-1.1	-1.21
SLC22A16	ENSSSCG00000004399	0	-1.19	-1.88	-1.31
FBXL4	ENSSSCG00000004347	0	-1.04	-1.48	-1.32
UFL1	ENSSSCG00000004339	0	-0.13	-1.05	-0.88
CEP162	ENSSSCG00000004289	0	0.12	-1.33	-0.82
KCNQ5	ENSSSCG00000004281	0	-0.47	-1.13	-0.84
KPNA5	ENSSSCG00000004262	0	-0.79	-1.26	-0.8
HINT3	ENSSSCG00000004221	0	-0.41	-1.18	-0.91
HBS1L	ENSSSCG00000004169	0	-0.09	-1.11	-0.74
PDE7B	ENSSSCG00000004165	0	0.44	-0.32	-0.89
CCDC28A	ENSSSCG00000004148	0	-0.05	-1.01	-0.71
TXLNB	ENSSSCG00000004143	0	-0.14	-1.27	-0.97
TAB2	ENSSSCG00000004110	0	-0.55	-1.42	-0.79
CYP4B1	ENSSSCG00000003894	0	0.21	-1	-1.64
ACADM	ENSSSCG00000003776	0	-0.2	-0.97	-1.08
IMPACT	ENSSSCG00000003713	0	-0.23	-1.01	-1.15
MTCL1	ENSSSCG00000003684	0	0.15	-1.5	-1.06
RRAGC	ENSSSCG00000003648	0	0.07	-0.94	-0.48
FHL3	ENSSSCG00000003647;ENSSSCG00000003644	0	-0.38	-1.93	-1.44
UTP11L	ENSSSCG00000003645	0	-0.01	-0.98	-1.01
AGO4	ENSSSCG00000003629	0	-0.37	-1.47	-1.45
NKAIN1	ENSSSCG00000003593	0	0.2	-0.93	-1.49
EIF4G3	ENSSSCG00000003512	0	-0.01	-0.76	-1.16
SLC25A34	ENSSSCG00000003467	0	-0.52	-2.16	-1.45
TMEM82	ENSSSCG00000003466	0	-0.35	-2.64	-2.36
LRRC38	ENSSSCG00000003449	0	-0.19	-0.41	-1.9
LOC100521136	ENSSSCG00000003398	0	0.24	-0.87	-0.73
TMEM145	ENSSSCG00000003022	0	0.3	-0.87	-0.99
IRX3	ENSSSCG00000002831	0	0.15	-1.05	-1.37
NEK9	ENSSSCG00000002381	0	-0.31	-1.03	-0.92
ABHD4	ENSSSCG00000002051	0	0.32	-0.74	-1.02
HECTD1	ENSSSCG00000001971	0	0.18	-0.96	-0.85
HEATR5A	ENSSSCG00000001970	0	0.16	-0.9	-0.72
CENPQ	ENSSSCG00000001731	0	0.09	-0.91	-0.53
ZNF318	ENSSSCG00000001667	0	-0.5	-1.45	-0.67
UBR2	ENSSSCG00000001641	0	-0.15	-1.32	-0.95
FKBP5	ENSSSCG00000001549	0	0.85	-0.57	-2.5
PGBD1	ENSSSCG00000001207	0	-0.07	-1.11	-0.86
E2F3	ENSSSCG00000001079	0	-0.41	-1.29	-0.82
CAP2	ENSSSCG00000001068	0	-0.46	-1.66	-0.84
MYBPC1	ENSSSCG00000000866	0	0.05	-1.25	-0.91
LOC100521376	ENSSSCG00000000853	0	0.33	-0.73	-1.23
SCAF11	ENSSSCG00000000806	0	0.1	-0.91	-0.84
TMEM117	ENSSSCG00000000801	0	-0.9	-2.38	-1.67

## Sheet: profile 3
Gene	Spot	60d	120d	240d	400d
GYPC	ENSSSCG00000030984	0	-0.14	1.28	1
GBP6	ENSSSCG00000030801	0	-0.89	0.31	1.96
TMP-SLA-2	ENSSSCG00000030731	0	-0.12	1.12	0.87
HERC5	ENSSSCG00000030548	0	-0.03	2.08	1.56
SPHK2	ENSSSCG00000030425	0	-0.5	1.15	0.93
ACHE	ENSSSCG00000030303	0	0.11	2.17	1.55
SHISA2	ENSSSCG00000030113	0	-1.08	0.83	1.13
IFI35	ENSSSCG00000029763	0	-0.31	1.03	1.24
OLFM1	ENSSSCG00000029715	0	-0.01	1.45	1.23
PLIN3	ENSSSCG00000029581	0	-0.14	0.89	0.9
KIF22	ENSSSCG00000029509	0	-0.02	2.86	2.23
PIGE-108A11.6	ENSSSCG00000029231	0	-0.46	1.87	1.1
PSMB8	ENSSSCG00000028872	0	-1.1	0.94	1.74
MYLK4	ENSSSCG00000028777	0	-0.51	0.94	0.41
ACTG1	ENSSSCG00000028355	0	0.03	1.66	1.67
BTG2	ENSSSCG00000028322	0	-1.23	1.2	1.47
ZFP36L1	ENSSSCG00000028304	0	-0.57	0.72	0.1
DUSP23	ENSSSCG00000028090	0	-0.29	0.8	0.54
ISG15	ENSSSCG00000027982	0	-0.29	3.58	2.76
ZNF467	ENSSSCG00000027766	0	-0.47	0.92	1.89
PARP9	ENSSSCG00000027709	0	-0.38	1	1.24
SUOX	ENSSSCG00000027672	0	-0.7	0.36	0.22
LOC100524114	ENSSSCG00000027611	0	0.07	1.21	1.04
LAT2	ENSSSCG00000027487	0	-0.15	1.01	1.29
ENHO	ENSSSCG00000027428	0	-0.4	3.39	2.67
SAMD9	ENSSSCG00000027372	0	-0.12	1.5	0.91
B3GNTL1	ENSSSCG00000027229	0	-0.72	0.1	0.31
SERTAD1	ENSSSCG00000026931	0	-0.14	1.32	1.57
LMNB2	ENSSSCG00000026784	0	0.19	1.51	1.02
FAM213B	ENSSSCG00000026554	0	-0.29	2.53	1.73
STMN1	ENSSSCG00000026257	0	-0.12	1.2	0.96
SREBF2	ENSSSCG00000026092	0	-0.09	1.04	0.82
IGFBP5	ENSSSCG00000025924	0	-0.82	0.09	0.51
ZMAT5	ENSSSCG00000025869	0	-0.26	0.75	0.29
NREP	ENSSSCG00000025831	0	-0.73	2.77	2.4
MRPL12	ENSSSCG00000025814	0	-0.12	0.91	0.5
SLC10A3	ENSSSCG00000025766	0	-0.26	0.88	0.64
LOC100625519	ENSSSCG00000025567	0	-0.11	1.97	1.91
RALB	ENSSSCG00000025455	0	-0.02	1.07	0.71
SYT12	ENSSSCG00000024837	0	-0.85	0.38	0.21
GFOD2	ENSSSCG00000024750	0	-0.26	0.98	1.24
ITSN1	ENSSSCG00000024614	0	-0.85	0.33	0.64
B3GNT5	ENSSSCG00000024393	0	0.05	1.17	0.84
AQP4	ENSSSCG00000024342	0	-1.05	0.08	0.49
SLA-7	ENSSSCG00000024161	0	-0.32	1.12	0.71
C5ORF30	ENSSSCG00000024089	0	-1.04	0.5	0.47
SLC16A3	ENSSSCG00000024018	0	-0.19	1.19	1.09
LOC100738889	ENSSSCG00000024000	0	-0.76	0.85	0.32
PTMA	ENSSSCG00000023690	0	0.12	1.68	1.13
CCRL2	ENSSSCG00000023557	0	-1.56	0.47	0.25
CXCL9	ENSSSCG00000023489	0	-2.27	-0.43	1.84
UBE2L6	ENSSSCG00000023379	0	-0.25	1.97	1.54
MSRB1	ENSSSCG00000023369	0	-0.26	1.69	0.91
RHBDF2	ENSSSCG00000023362	0	-0.89	0.13	0.47
SEMA7A	ENSSSCG00000023165	0	-0.46	0.45	1.02
NET1	ENSSSCG00000023105	0	-0.05	1.01	1.07
PKIG	ENSSSCG00000022998	0	-0.12	0.98	0.95
HACD1	ENSSSCG00000022908	0	-0.07	1.11	1.04
RHBDL3	ENSSSCG00000022850	0	-0.06	1.47	1.13
PPP1R3B	ENSSSCG00000022797	0	-0.98	0.14	0.7
HOXC10	ENSSSCG00000022728	0	-0.43	1.35	1.39
LBX1	ENSSSCG00000022693	0	-0.91	-0.21	0.15
LOC100621513	ENSSSCG00000022600	0	-0.2	0.82	0.4
PRMT2	ENSSSCG00000022575	0	-0.85	0.44	0.33
CH242-228L8.2	ENSSSCG00000022484	0	0	1.15	1.03
PCDH1	ENSSSCG00000022289	0	-0.1	1.08	0.75
AGRN	ENSSSCG00000022204	0	0.16	1.85	1.38
TUBG2	ENSSSCG00000022199	0	-0.6	0.46	0.14
NMI	ENSSSCG00000022011	0	-0.2	0.92	0.82
KCNA5	ENSSSCG00000021596	0	0.17	1.93	1.51
BCHE	ENSSSCG00000021503	0	-0.07	1.56	1.19
HIST1H2BD	ENSSSCG00000021411	0	-0.31	1.01	0.5
PODXL2	ENSSSCG00000021397	0	-0.76	0.34	0.82
LOC100521443	ENSSSCG00000021359	0	-0.73	0.37	0.37
DHCR7	ENSSSCG00000021181	0	-0.47	0.35	0.55
TMEM219	ENSSSCG00000021010	0	-0.38	0.5	0.64
TRIM7	ENSSSCG00000020746	0	-0.97	0.08	0.21
EBP	ENSSSCG00000020738	0	-0.57	1.2	0.32
PEMT	ENSSSCG00000018055	0	-0.42	0.67	0.48
NT5M	ENSSSCG00000018052	0	0.01	1.56	1.07
TRPV2	ENSSSCG00000018032	0	-0.27	0.67	1.09
NAA38	ENSSSCG00000017971	0	-0.37	0.82	0.23
ATP1B2	ENSSSCG00000017951	0	-0.84	0	0.74
FAM64A	ENSSSCG00000017893	0	-0.07	2.91	1.7
XAF1	ENSSSCG00000017887	0	-0.51	2.19	1.33
TP53I13	ENSSSCG00000017788	0	-0.17	1.25	1.18
TRAF4	ENSSSCG00000017775	0	-0.12	0.84	0.89
LGALS9	ENSSSCG00000017754	0	-0.24	2.59	1.91
FAM117A	ENSSSCG00000017551	0	-0.71	0	0.91
TOP2A	ENSSSCG00000017473	0	0.38	2.54	1.68
DHX58	ENSSSCG00000017416	0	-0.4	2.71	1.36
PLEKHH3	ENSSSCG00000017391	0	-0.81	-0.07	0.32
TTYH2	ENSSSCG00000017238	0	-0.23	0.98	0.75
FOXJ1	ENSSSCG00000017187	0	-0.38	1.34	1.87
CBX4	ENSSSCG00000017160	0	0.25	2.07	1.54
RNF213	ENSSSCG00000017146	0	-0.24	1.72	1.91
CEP131	ENSSSCG00000017143	0	-0.2	1.87	1.15
FGF18	ENSSSCG00000016997	0	-0.03	2.46	2.15
C1QTNF3	ENSSSCG00000016823	0	-0.41	0.8	1.32
BASP1	ENSSSCG00000016795	0	-0.57	0.49	0.79
POLD2	ENSSSCG00000016753	0	-0.71	0.45	0.61
GCK	ENSSSCG00000016751	0	-0.83	0.73	0.64
PGAM2	ENSSSCG00000016720	0	-0.27	1.03	0.89
PARP12	ENSSSCG00000016502	0	-0.07	1.79	1.82
NOS3	ENSSSCG00000016450	0	0.19	1.41	0.92
FZD7	ENSSSCG00000016111	0	-0.63	0.75	0.56
PTPN18	ENSSSCG00000015735	0	-0.47	1.01	1.04
G0S2	ENSSSCG00000015617	0	-1.21	1.99	1.46
RAPGEF5	ENSSSCG00000015383	0	-0.13	1.09	0.7
HDAC9	ENSSSCG00000015368	0	-0.82	1.09	0.48
ASNS	ENSSSCG00000015340	0	-0.31	0.7	1.34
CALCR	ENSSSCG00000015320	0	-0.93	0.82	1
IGSF9B	ENSSSCG00000015255	0	-1.55	0.59	0.19
ADAMTS8	ENSSSCG00000015249	0	-2.19	2.37	3.16
ST3GAL4	ENSSSCG00000015232	0	-0.05	1.34	0.87
C11ORF52	ENSSSCG00000015035	0	-0.72	0.92	0.21
FUT4	ENSSSCG00000014958	0	0.1	1.42	1.22
FOLR2	ENSSSCG00000014812	0	-0.41	0.98	0.64
TRIM5	ENSSSCG00000014670	0	-0.07	1.68	1.09
GVIN1	ENSSSCG00000014618	0	-0.5	0.95	1.82
SPRY4	ENSSSCG00000014397	0	0.1	1.29	0.79
EGR1	ENSSSCG00000014336	0	-0.85	2.39	1.03
LMNB1	ENSSSCG00000014248	0	-0.15	1.1	1.08
ENC1	ENSSSCG00000014072	0	-0.29	1.22	0.93
MXD3	ENSSSCG00000014041	0	-0.18	0.87	0.74
MIER2	ENSSSCG00000014003	0	-0.12	1.16	0.87
DNAJB1	ENSSSCG00000013784	0	0.33	4.09	2.68
IER2	ENSSSCG00000013753	0	-0.3	2.04	1.3
SNAPC2	ENSSSCG00000013589	0	-0.72	0.47	0.11
TRAPPC5	ENSSSCG00000013573	0	-0.04	1.15	0.64
MYOD1	ENSSSCG00000013375	0	-0.47	2.48	1.97
NAV2	ENSSSCG00000013351	0	-0.11	0.96	1.02
TP53I11	ENSSSCG00000013277	0	-0.14	1.17	1.51
LRP4	ENSSSCG00000013248	0	-0.42	0.85	0.94
FADS2	ENSSSCG00000013072	0	-0.16	0.85	0.62
EHD1	ENSSSCG00000013017	0	-0.45	0.68	0.3
SNX15	ENSSSCG00000013012	0	-0.48	0.64	0.53
SAC3D1	ENSSSCG00000013011	0	-0.05	1.12	0.63
IRF7	ENSSSCG00000012853	0	-0.05	2.36	2.3
AVPR2	ENSSSCG00000012789	0	-0.48	1.41	0.74
MUM1L1	ENSSSCG00000012548	0	-1.39	0.98	0.96
BEX1	ENSSSCG00000012525	0	0.15	2.37	1.69
ARMCX3	ENSSSCG00000012509	0	0.01	1.05	0.77
ARMCX6	ENSSSCG00000012508	0	-1.16	1.62	1.92
ITM2A	ENSSSCG00000012448	0	0.09	1.21	1
PLP2	ENSSSCG00000012294	0	0.03	1.1	0.88
PRDX4	ENSSSCG00000012171	0	-0.61	0.5	0.5
MX1	ENSSSCG00000012077	0	-0.27	3.19	2.6
MX2	ENSSSCG00000012076	0	-0.17	2.12	2.36
ADAMTS1	ENSSSCG00000012026	0	-0.38	1.19	1.1
NFKBIZ	ENSSSCG00000011951	0	-0.39	1.9	1.27
PARP14	ENSSSCG00000011874	0	-0.09	1.53	1.61
TNK2	ENSSSCG00000011849	0	-0.35	0.97	0.6
KY	ENSSSCG00000011646	0	-1.47	0.58	1.09
MCM2	ENSSSCG00000011624	0	-0.11	1.88	1.52
GRIP2	ENSSSCG00000011599	0	-0.61	0.36	0.41
PLXND1	ENSSSCG00000011592	0	-0.07	1.33	1.38
KBTBD8	ENSSSCG00000011500	0	-0.47	0.46	0.93
CISH	ENSSSCG00000011414	0	-0.73	1.9	2.14
SHISA5	ENSSSCG00000011357	0	-0.01	0.99	0.86
CNTFR	ENSSSCG00000010974	0	-0.51	0.87	1.23
CCL19	ENSSSCG00000010966	0	-0.99	0.82	0.21
FBP1	ENSSSCG00000010944	0	-0.38	0.61	0.66
CPXM2	ENSSSCG00000010728	0	-0.12	0.98	1
NPM3	ENSSSCG00000010568	0	-0.76	1.09	0.53
UBTD1	ENSSSCG00000010521	0	-0.2	1.07	0.59
SPOCK2	ENSSSCG00000010283	0	-0.96	0.41	0.51
EGR2	ENSSSCG00000010224	0	-0.61	1.5	1.47
CDK1	ENSSSCG00000010214	0	0.24	2.26	1.49
NTPCR	ENSSSCG00000010166	0	-0.79	0.92	0.36
RTN4R	ENSSSCG00000010140	0	-0.34	1.91	1.09
ZDHHC8	ENSSSCG00000010138	0	-0.16	0.8	0.94
GNB1L	ENSSSCG00000010130	0	-0.57	0.46	0.43
LOC100153925	ENSSSCG00000010104	0	-0.3	1.14	0.73
MIF	ENSSSCG00000010067	0	0.11	1.04	0.68
MLEC	ENSSSCG00000009914	0	-0.4	0.71	0.49
DYNLL1	ENSSSCG00000009904	0	0.04	2.27	2.06
ALDH2	ENSSSCG00000009889	0	-0.81	-0.09	0.22
OAS2	ENSSSCG00000009881	0	-1.03	1.14	0.97
DDX60	ENSSSCG00000009720	0	-1.06	1.67	1.99
SH3RF1	ENSSSCG00000009716	0	-0.36	0.69	0.93
LOC100155280	ENSSSCG00000009638	0	-1.11	0.66	0.6
EGR3	ENSSSCG00000009630	0	-1.29	1.7	1.56
FREM2	ENSSSCG00000009364	0	-0.81	0.85	1.18
PLAC8	ENSSSCG00000009240	0	-0.38	2.98	3.1
H2AFZ	ENSSSCG00000009178	0	0	1.08	0.8
MSX1	ENSSSCG00000008727	0	-0.13	1.59	1.66
SOX11	ENSSSCG00000008649	0	-0.01	1.68	1.39
RSAD2	ENSSSCG00000008648	0	-0.22	2.4	1.44
CMPK2	ENSSSCG00000008647	0	-0.13	1.83	1.3
ST3GAL5	ENSSSCG00000008227	0	-0.52	0.7	0.96
DUSP2	ENSSSCG00000008128	0	0.16	2.7	1.67
KCNIP3	ENSSSCG00000008119	0	-0.8	1.48	1.2
TCEB2	ENSSSCG00000008061	0	-0.12	1.01	0.61
EMP2	ENSSSCG00000007903	0	-0.88	0.15	0.07
CIITA	ENSSSCG00000007901	0	-0.37	0.86	1.34
GPRC5B	ENSSSCG00000007864	0	-1.01	0.07	0.22
IL4R	ENSSSCG00000007817	0	-0.44	1.03	0.65
MYLPF	ENSSSCG00000007799	0	-0.11	1.03	0.54
PYCARD	ENSSSCG00000007758	0	-0.28	2	1.82
FSCN1	ENSSSCG00000007586	0	-0.21	1.42	1.53
C7ORF50	ENSSSCG00000007546	0	-0.36	0.98	0.66
PDGFA	ENSSSCG00000007541	0	-0.52	0.6	0.54
MATN4	ENSSSCG00000007391	0	-0.03	2.66	2.6
JPH2	ENSSSCG00000007369	0	-0.76	0.35	0.63
MYBL2	ENSSSCG00000007366	0	-0.43	1.66	1.67
SNTA1	ENSSSCG00000007265	0	-0.52	0.66	0.26
ID1	ENSSSCG00000007227	0	-0.43	0.59	1.21
TCF15	ENSSSCG00000007202	0	0.09	1.52	1.24
CD93	ENSSSCG00000007116	0	0.11	1.47	1.16
PDGFRL	ENSSSCG00000006988	0	-0.18	1.29	1.07
CYR61	ENSSSCG00000006940	0	-0.1	1.84	0.98
GBP4	ENSSSCG00000006919	0	-1.63	0.99	3.83
FRRS1	ENSSSCG00000006873	0	-1.16	1.2	2.08
SYPL2	ENSSSCG00000006829	0	-0.25	0.84	0.88
FAM212B	ENSSSCG00000006784	0	-0.79	0.56	0.22
ATP1A1	ENSSSCG00000006740	0	-0.51	0.55	0.11
FAM46C	ENSSSCG00000006729	0	-1.98	-0.23	0.67
PMVK	ENSSSCG00000006535	0	-0.28	0.75	0.61
RXRG	ENSSSCG00000006328	0	-0.32	0.76	0.39
MCM4	ENSSSCG00000006273	0	-0.12	1.32	1.55
SOX17	ENSSSCG00000006256	0	0.01	1.07	0.85
TRIM55	ENSSSCG00000006216	0	-0.07	0.98	0.71
CRISPLD1	ENSSSCG00000006171	0	-1.08	0.42	1.31
CA2	ENSSSCG00000006140	0	-1.22	0.98	0.22
TRAF2	ENSSSCG00000005838	0	-0.48	0.47	0.53
VAV2	ENSSSCG00000005743	0	0.2	1.7	1.24
ASS1	ENSSSCG00000005701	0	-0.58	0.59	0.15
SH3GLB2	ENSSSCG00000005668	0	-0.6	0.75	0.69
ST6GALNAC4	ENSSSCG00000005628	0	0.08	1.56	0.98
PBX3	ENSSSCG00000005604	0	-1.5	1.11	1.02
LHX6	ENSSSCG00000005530	0	-0.08	1.63	1.26
KIF12	ENSSSCG00000005486	0	0.25	4.65	3.12
KLF4	ENSSSCG00000005437	0	-0.59	0.53	0.77
TDRD7	ENSSSCG00000005364	0	-0.88	0.02	0.36
TLE1	ENSSSCG00000005291	0	-0.66	0.85	1.02
GCHFR	ENSSSCG00000004764	0	-0.25	1.01	0.87
DLL4	ENSSSCG00000004755	0	-0.07	1.85	1.48
ELL3	ENSSSCG00000004699	0	-1.23	0.46	0.67
B2M	ENSSSCG00000004682	0	-0.29	0.65	0.91
C2CD4B	ENSSSCG00000004572	0	-0.2	3.63	2.54
MEX3C	ENSSSCG00000004525	0	0.07	1.21	0.73
FNDC1	ENSSSCG00000004052	0	-0.88	0.7	0.28
HPDL	ENSSSCG00000003920	0	0.04	1.64	1.19
IFI44	ENSSSCG00000003763	0	-0.21	1.91	1.5
FAM167B	ENSSSCG00000003616	0	-0.27	1.03	0.79
WNT4	ENSSSCG00000003521	0	-1.04	0.16	0.43
CAPZB	ENSSSCG00000003493	0	-0.15	0.85	0.61
FBLIM1	ENSSSCG00000003465	0	-0.76	-0.15	0.44
ACOT7	ENSSSCG00000003377	0	0.04	2.82	2.01
IRF3	ENSSSCG00000003178	0	0.03	1.16	0.84
LIN7B	ENSSSCG00000003157	0	-0.5	0.36	1.17
CA11	ENSSSCG00000003147	0	-1.87	-0.48	0.07
BCAT2	ENSSSCG00000003139	0	-0.49	0.67	0.31
TMEM160	ENSSSCG00000003109	0	-0.03	0.98	0.68
FAM98C	ENSSSCG00000002959	0	-0.83	0.42	0.59
HP	ENSSSCG00000002749	0	-1.61	-0.19	1.11
CDCA4	ENSSSCG00000002559	0	0.05	1.87	1.33
NUDT14	ENSSSCG00000002557	0	-0.35	1.35	0.66
ISG12(A)	ENSSSCG00000002471	0	0.27	3.38	2.37
FOS	ENSSSCG00000002383	0	-1.36	1.11	0.19
ARG2	ENSSSCG00000002294	0	-0.57	3.1	3.76
ST8SIA2	ENSSSCG00000002264	0	-1.05	0.77	0.63
DCAF11	ENSSSCG00000002008	0	-0.04	1.16	0.77
PSME1	ENSSSCG00000002006	0	-0.34	0.68	0.99
IRF9	ENSSSCG00000002002	0	0.03	1.69	1.69
CSK	ENSSSCG00000001900	0	-0.25	0.97	1.03
MESP1	ENSSSCG00000001847	0	0.06	1.38	1.25
TM6SF1	ENSSSCG00000001800	0	-0.93	0.45	0.59
ABHD17C	ENSSSCG00000001782	0	-1.31	0.02	0.12
SRF	ENSSSCG00000001661	0	-0.44	0.41	0.58
ETV7	ENSSSCG00000001561	0	-0.93	1.58	1.92
TAPBP	ENSSSCG00000001507	0	-0.33	0.66	1.23
ZNF451	ENSSSCG00000001497	0	-0.64	0.76	0.1
SLA-DOA	ENSSSCG00000001472	0	-1.41	0.43	1.31
SLA-DQB1	ENSSSCG00000001457	0	-0.18	1.26	1.69
TCF19	ENSSSCG00000001392	0	-0.14	2.33	2
SLA-11	ENSSSCG00000001341	0	-0.28	1.11	1.09
UBD	ENSSSCG00000001252	0	-0.81	1.06	1.83
TMP-CH242-74M17.2	ENSSSCG00000001229	0	-0.5	0.86	1.23
BPHL	ENSSSCG00000001008	0	-0.56	0.41	0.57
BID	ENSSSCG00000000769	0	-0.53	0.49	0.26
IL17RA	ENSSSCG00000000765	0	-0.09	1.29	1.37
WNT5B	ENSSSCG00000000759	0	-1.57	0.67	0.95
TSPAN9	ENSSSCG00000000735	0	-0.08	1.52	1.42
ZNF385A	ENSSSCG00000000292	0	-0.5	0.95	0.63
RARG	ENSSSCG00000000258	0	-0.4	0.49	0.62
GRASP	ENSSSCG00000000234	0	0	1.77	1.66
KMT2D	ENSSSCG00000000191	0	0.14	1.46	1.05
RND1	ENSSSCG00000000181	0	-1.3	2.71	4.19
PVALB	ENSSSCG00000000138	0	0.29	2.74	1.75
TMEM184B	ENSSSCG00000000108	0	-0.01	1.26	1.07
MKL1	ENSSSCG00000000075	0	-0.59	0.41	0.96
FAM118A	ENSSSCG00000000014	0	-0.28	0.79	0.56

## Sheet: profile 4
Selected	Gene	Spot	60d	120d	240d	400d
	A4GALT	ENSSSCG00000026962	0	0.1	1.21	0.53
	ABHD11	ENSSSCG00000007715	0	0.25	1.58	0.73
	ABLIM3	ENSSSCG00000014430	0	0.32	1.37	0.74
	ACACA	ENSSSCG00000017694	0	0.52	1.37	0.6
	ACKR1	ENSSSCG00000006416	0	0.17	1.03	0.25
	ACLY	ENSSSCG00000017421	0	0.51	1.9	0.86
	ACOT9	ENSSSCG00000012172	0	0.52	1.1	0.57
	ADAM15	ENSSSCG00000006533	0	0.43	1.38	0.78
	ADAMTS20	ENSSSCG00000000795	0	1.24	2.8	1.77
	AEN	ENSSSCG00000005102	0	0.32	1.21	0.67
	AGAP2	ENSSSCG00000000451	0	0.49	1.52	0.72
	AJUBA	ENSSSCG00000029201	0	0.1	1.26	0.39
	AK1	ENSSSCG00000005627	0	-0.19	1.37	0.49
	ALAS2	ENSSSCG00000012347	0	0.81	2.35	0.12
	AMD1	ENSSSCG00000004392	0	0.4	1.44	0.21
	ANKRD37	ENSSSCG00000015798	0	0.44	2.98	1.03
	ANXA5	ENSSSCG00000009097	0	1.06	1.71	1.02
	APOA1	ENSSSCG00000030921	0	0.11	1.36	0.74
	APOE	ENSSSCG00000003088	0	0.3	1.67	0.9
	AQP3	ENSSSCG00000010991	0	-0.55	0.73	0.01
	ARHGAP27	ENSSSCG00000017328	0	0.54	1.45	0.67
	ARL2	ENSSSCG00000013013	0	-0.18	0.84	0.24
	ARL5B	ENSSSCG00000029023	0	0.89	2.84	1.25
	ASAP1	ENSSSCG00000028759	0	0.65	1.52	0.87
	ATP10A	ENSSSCG00000004830	0	0.1	1.56	0.86
	ATP1B3	ENSSSCG00000011676	0	0.05	1.06	0.52
	ATP5G1	ENSSSCG00000017544	0	0.14	1.19	0.19
	ATP5I	ENSSSCG00000023903	0	0.13	1.33	0.35
	BAG3	ENSSSCG00000010686	0	0.68	2.04	0.37
	BAIAP2	ENSSSCG00000017142	0	0.1	1.33	0.21
	BAZ1A	ENSSSCG00000001958	0	0.49	1.47	0.81
	BCAS2	ENSSSCG00000006756	0	0.95	1.81	0.92
	BCL2	ENSSSCG00000004895	0	-0.31	0.86	-0.43
	BGN	ENSSSCG00000012766	0	0.7	1.7	1.06
	BRIX1	ENSSSCG00000016827	0	0.1	0.99	-0.16
	C14ORF2	ENSSSCG00000002550	0	-0.34	0.75	0.1
	C19ORF66	ENSSSCG00000013664	0	-0.31	1.52	0.57
	C19ORF70	ENSSSCG00000013524	0	0.2	1	0.32
	C21ORF91	ENSSSCG00000021429	0	0.56	1.72	0.31
	CCL23	ENSSSCG00000017702	0	1.1	2.77	0.64
	CDC25C	ENSSSCG00000014329	0	0.01	1.66	0.41
	CEACAM16	ENSSSCG00000003081	0	-0.32	1.61	-0.01
	CGREF1	ENSSSCG00000008555	0	0.75	2.68	1.44
	CH242-185F9.2	ENSSSCG00000000242	0	0.49	2.74	1.72
	CHAC1	ENSSSCG00000004754	0	1.64	6.34	3.17
	CHORDC1	ENSSSCG00000014934	0	0.89	2.06	0.83
	CHRND	ENSSSCG00000016287	0	0.85	2.43	1.35
	CHRNG	ENSSSCG00000016288	0	1.07	6.11	3.85
	CKMT2	ENSSSCG00000014128	0	0.05	0.73	-0.33
	CLPB	ENSSSCG00000022887	0	0.2	0.97	-0.25
	CLU	ENSSSCG00000009668	0	0.16	2.22	1.2
	COX4I1	ENSSSCG00000029034	0	0	1.02	0.16
	COX6A2	ENSSSCG00000025688	0	-0.19	0.83	0.18
	COX6B	ENSSSCG00000002907	0	0	1.02	0.1
	COX7A1	ENSSSCG00000025533	0	-0.17	0.92	0.02
	COX8H	ENSSSCG00000014560	0	-0.42	1.19	0.29
	CRELD2	ENSSSCG00000000981	0	0.06	1.54	0.86
	CRLF1	ENSSSCG00000013909	0	0.68	2.5	1.29
	CRYAB	ENSSSCG00000015025	0	0.09	1.61	0.18
	CSF3R	ENSSSCG00000025795	0	0.52	2.68	0.89
	CSPG4	ENSSSCG00000001873	0	0.85	1.93	1.23
	CXCL2	ENSSSCG00000008959	0	0.11	2.1	0.91
	DCTPP1	ENSSSCG00000007796	0	-0.05	1.12	0.31
	DLK1	ENSSSCG00000028773	0	0.46	3.17	1.68
	DNAJA1	ENSSSCG00000011000	0	0.33	3.29	1.63
	DNAJA4	ENSSSCG00000001759	0	0.55	2.77	0.74
	DNAJB11	ENSSSCG00000011798	0	0.31	1.02	0.56
	DNAJB4	ENSSSCG00000003766	0	1.14	2.56	1.3
	DNAJB5	ENSSSCG00000005297	0	0.38	1.22	0.43
	DNAJC15	ENSSSCG00000009427	0	-0.04	1.05	0.43
	DNPH1	ENSSSCG00000026568	0	0.71	2.41	1.18
	DPAGT1	ENSSSCG00000015110	0	-0.34	1.76	0.69
	DRD2	ENSSSCG00000015048	0	0.25	1.35	-0.99
	E2F1	ENSSSCG00000007268	0	0.55	2.59	1.62
	EIF4EBP1	ENSSSCG00000022301	0	0.2	1.38	0.86
	ENG	ENSSSCG00000005625	0	0.46	1.28	0.66
	ENO1	ENSSSCG00000022343	0	0.38	1.87	1.16
	ESAM	ENSSSCG00000015200	0	0.41	1.17	0.75
	EXT1	ENSSSCG00000006009	0	0.26	1.27	0.72
	EXTL1	ENSSSCG00000029558	0	0.6	1.96	0.48
	EYA2	ENSSSCG00000007453	0	0.21	2.16	-0.01
	FAM180A	ENSSSCG00000027601	0	0.36	1.35	-0.55
	FASN	ENSSSCG00000029944;ENSSSCG00000023044	0	1.3	2.82	1.3
	FCN1	ENSSSCG00000029414	0	1.05	3.82	2.22
	FDPS	ENSSSCG00000006512	0	0.11	1.13	0.64
	FLYWCH2	ENSSSCG00000022630	0	0.29	3.1	1.41
	FOSL1	ENSSSCG00000012967	0	0.19	3	0.85
	GALK1	ENSSSCG00000017203	0	0.27	1.1	0.67
	GALNT18	ENSSSCG00000013403	0	0.27	1.22	0.27
	GINS2	ENSSSCG00000002663	0	0.15	1.72	0.43
	GPA33	ENSSSCG00000006312	0	0.61	3.13	1.96
	GPX2	ENSSSCG00000002279	0	-0.22	1.76	-0.11
	GPX8	ENSSSCG00000021973	0	-0.34	0.74	0.16
	GTSE1	ENSSSCG00000000002	0	-0.07	1.36	-0.48
	HBB	ENSSSCG00000014725	0	1.17	2.83	0.67
	HBEGF	ENSSSCG00000014362	0	1.46	2.66	1.5
	HBQ1	ENSSSCG00000007978	0	0.91	2.91	0.63
	HDAC7	ENSSSCG00000027859	0	0.49	1.5	0.97
	HERC6	ENSSSCG00000021712	0	-0.02	1.36	0.67
	HHEX	ENSSSCG00000010472	0	0.27	1.61	0.52
	HIST2H2AA4	ENSSSCG00000021399	0	0.31	2.43	1.01
	HLX	ENSSSCG00000010830	0	-0.08	1.1	0.16
	HOXB2	ENSSSCG00000017533	0	0.55	1.75	1.1
	HSP90AA1	ENSSSCG00000002535	0	-0.14	0.88	0.15
	HSP90B1	ENSSSCG00000000849	0	0.14	1.18	0.54
	HSPA12B	ENSSSCG00000007147	0	-0.31	1.27	0.27
	HSPA4	ENSSSCG00000014292	0	-0.12	0.89	0.05
	HSPA4L	ENSSSCG00000009077	0	0.06	2.24	1.17
	HSPA5	ENSSSCG00000005601	0	0.28	1.2	0.59
	HSPH1	ENSSSCG00000009334	0	0.84	3.35	1.73
	HYOU1	ENSSSCG00000015106	0	0.3	1.43	0.46
	ID4	ENSSSCG00000024312	0	-0.83	1.39	0.09
	IGFBP4	ENSSSCG00000017472	0	0.83	2.41	1.49
	IL17B	ENSSSCG00000014434	0	-0.19	1.13	-0.38
	IL1R1	ENSSSCG00000008162	0	0.92	1.86	0.81
	INF2	ENSSSCG00000023292	0	0.58	1.32	0.32
	ITGB1BP2	ENSSSCG00000022209	0	0.08	1.34	0.63
	JUN	ENSSSCG00000030839	0	-0.19	1.15	0.13
	KANK3	ENSSSCG00000013598	0	0.18	1.09	0.6
	KIAA1755	ENSSSCG00000007344	0	0.28	1.43	0.78
	KLF5	ENSSSCG00000028760	0	2.19	2.85	0.36
	KRT19	ENSSSCG00000017448	0	1.16	1.88	1.11
	LAD1	ENSSSCG00000021624	0	-0.09	1.28	0.05
	LOC100152170	ENSSSCG00000004666	0	0.35	1.29	0.39
	LOC100156301	ENSSSCG00000000263	0	0.35	1.19	0.6
	LOC100157770	ENSSSCG00000024945	0	3.36	6.02	2.4
	LOC100517243	ENSSSCG00000026923	0	0.28	1.26	-0.21
	LOC100522421	ENSSSCG00000026349	0	1.46	4.86	3.05
	LOC100524239	ENSSSCG00000013436	0	-0.22	0.93	0.26
	LOC100737806	ENSSSCG00000008289	0	-0.37	1.05	0.11
	LOC100737887	ENSSSCG00000004557	0	0.35	1.42	0.77
	MAGOHB	ENSSSCG00000000635	0	0.19	1.12	-0.02
	MANF	ENSSSCG00000011421	0	0.34	1.24	0.73
	MAP3K14	ENSSSCG00000017330	0	0.89	1.44	0.85
	MAP3K8	ENSSSCG00000020705	0	1.64	3.76	2.31
	MFAP2	ENSSSCG00000003479	0	0.42	2.22	0.97
	MFSD3	ENSSSCG00000005899	0	-0.26	1.08	0.43
	MMP25	ENSSSCG00000021569	0	3.14	6.51	2.89
	MPZ	ENSSSCG00000006352	0	0.33	1.74	0.68
	MRTO4	ENSSSCG00000003490	0	0.36	1.3	0.27
	MYL3	ENSSSCG00000011325	0	-0.5	0.65	-0.63
	MYL9	ENSSSCG00000024230	0	0.42	1.25	0.63
	MYOG	ENSSSCG00000015475	0	0.02	1.61	0.44
	NCMAP	ENSSSCG00000003547	0	-0.05	0.98	-0.64
	NDUFA3	ENSSSCG00000003261	0	-0.18	1.16	0.38
	NDUFB1	ENSSSCG00000002449	0	0	1.35	0.41
	NDUFC2	ENSSSCG00000014889	0	0.08	1.09	0.3
	NDUFS7	ENSSSCG00000024144	0	-0.11	1.09	0.08
	NDUFV1	ENSSSCG00000012896	0	-0.12	1.05	0.06
	NDUFV3	ENSSSCG00000021991	0	-0.3	0.96	0.13
	NLE1	ENSSSCG00000025796	0	0.12	1.04	0.23
	NME1	ENSSSCG00000024673	0	0.29	1.62	0.62
	NOB1	ENSSSCG00000002753	0	0.31	1.02	0.23
	NPTX1	ENSSSCG00000017144	0	1.66	2.97	1.09
	NXT2	ENSSSCG00000012581	0	-0.48	0.79	-0.13
	ODC1	ENSSSCG00000027121	0	0.11	1.07	0.59
	OLFML3	ENSSSCG00000006759	0	0.31	1.3	0.76
	OXTR	ENSSSCG00000021585	0	-0.58	1.35	0.25
	P4HA1	ENSSSCG00000010292	0	0.66	1.97	1.06
	P4HA2	ENSSSCG00000020915	0	-0.05	1.62	0.81
	PAK1	ENSSSCG00000014878	0	0.36	1.11	0.64
	PDXK	ENSSSCG00000024458	0	0.11	1.6	0.82
	PDZK1IP1	ENSSSCG00000003753	0	-1.01	0.99	-1.02
	PGAM1	ENSSSCG00000010517	0	0.24	1.31	0.67
	PHGDH	ENSSSCG00000006717	0	0.03	2.85	1.26
	PHLDA3	ENSSSCG00000029359	0	0.43	1.88	0.99
	PHYHD1	ENSSSCG00000005665	0	0.03	1.52	0.28
	PIDD1	ENSSSCG00000012843	0	-0.06	1.03	0.17
	PISD	ENSSSCG00000010032	0	0.18	1.05	0.07
	PLPPR5	ENSSSCG00000006876	0	-0.22	1.3	0.34
	PNMT	ENSSSCG00000017501	0	0.14	1.03	-0.27
	POPDC2	ENSSSCG00000011894	0	0.33	1.41	0.48
	PPAN	ENSSSCG00000013662	0	0.41	1.06	0.08
	PPP1R15A	ENSSSCG00000003155	0	0.71	2.35	0.91
	PRELID1	ENSSSCG00000014042	0	0.66	1.73	1.09
	PRKCDBP	ENSSSCG00000014633	0	0.33	1.44	0.88
	PRKG1	ENSSSCG00000010429	0	0.08	2.53	0.21
	PRX	ENSSSCG00000025866	0	0.26	1.53	0.64
	PTPMT1	ENSSSCG00000013226	0	-0.36	0.83	0.22
	PTX3	ENSSSCG00000011727	0	1.56	4.03	1.31
	PXDN	ENSSSCG00000029570	0	0.86	2.05	1.18
	RAD51AP1	ENSSSCG00000000722	0	0.06	1.76	0.25
	RAI14	ENSSSCG00000016824	0	0.29	1.03	0.06
	RCAN1	ENSSSCG00000012050	0	0.55	2.38	1.47
	RCC2	ENSSSCG00000003485	0	0.43	1.49	0.81
	REEP4	ENSSSCG00000009617	0	-0.26	0.87	0.01
	REXO4	ENSSSCG00000023173	0	0.36	1.18	0.46
	RIN1	ENSSSCG00000012950	0	1.3	3.33	1.48
	RIPK2	ENSSSCG00000024096	0	1.05	2.02	1.19
	S100A12	ENSSSCG00000006589	0	0.89	2.74	-0.17
	S1PR1	ENSSSCG00000029849	0	0.41	1.1	0.4
	SCD	ENSSSCG00000010554	0	0.28	1.94	0.67
	SCLT1	ENSSSCG00000029943	0	0.14	1.92	1.08
	SDS	ENSSSCG00000009871	0	0.76	2.31	-0.57
	SELENBP1	ENSSSCG00000006624	0	-0.19	0.85	0.22
	SGMS2	ENSSSCG00000009152	0	-0.44	1.73	0.68
	SH3PXD2B	ENSSSCG00000027378	0	0.7	2.33	1.39
	SIM1	ENSSSCG00000004357	0	1.51	3.26	1.72
	SLC25A22	ENSSSCG00000012844	0	0.97	1.94	0.92
	SLC25A6	ENSSSCG00000026631;ENSSSCG00000012623	0	0.93	1.55	0.85
	SLCO2A1	ENSSSCG00000011641	0	1.13	2.35	1.15
	SNX25	ENSSSCG00000015789	0	0.65	1.89	0.01
	SOX4	ENSSSCG00000001081	0	-0.22	2.35	0.89
	SPHK1	ENSSSCG00000017178	0	0.3	1.3	0.8
	SPRY2	ENSSSCG00000009482	0	0.27	1.83	1.04
	SRXN1	ENSSSCG00000029144	0	1.08	3.08	-0.28
	STC1	ENSSSCG00000009642	0	-0.4	1.45	0.48
	SYT7	ENSSSCG00000021906	0	0.54	1.73	0.53
	TAGLN	ENSSSCG00000015073	0	0.89	1.45	0.91
	TBX2	ENSSSCG00000027060	0	0.32	0.9	-0.28
	TCHP	ENSSSCG00000009926	0	-0.67	1.02	-0.08
	TET2	ENSSSCG00000009157	0	0.26	1.63	1
	TFRC	ENSSSCG00000011848	0	0.32	2.06	-0.09
	TINAGL1	ENSSSCG00000003600	0	0.65	1.35	0.27
	TJP2	ENSSSCG00000005247	0	0.71	2.34	0.34
	TMEM141	ENSSSCG00000005842	0	-0.12	0.92	0.18
	TMEM254	ENSSSCG00000024300	0	0.16	1.56	-0.44
	TNFRSF12A	ENSSSCG00000027130	0	1.72	3.08	1.59
	TOR3A	ENSSSCG00000015525	0	0.09	1.17	0.54
	TP53	ENSSSCG00000017950	0	0.22	1.07	0.68
	TPI1	ENSSSCG00000000685	0	0.04	1.01	0.37
	TRAFD1	ENSSSCG00000009886	0	1.42	3.13	0.48
	TSPAN12	ENSSSCG00000016620	0	0.57	1.32	0.53
	TSPAN14	ENSSSCG00000010341	0	-0.04	0.99	0.42
	TSSC1	ENSSSCG00000028755	0	0.12	1.02	0.31
	UPK1B	ENSSSCG00000011904	0	-0.06	3.27	1.1
	USHBP1	ENSSSCG00000026338	0	0.14	1.09	0.41
	USP28	ENSSSCG00000015052	0	0.37	0.98	-0.06
	WFDC1	ENSSSCG00000023837	0	1.6	3.45	1.63
	WLS	ENSSSCG00000003795	0	0.1	1.26	0.25
	WSCD1	ENSSSCG00000017894	0	0.3	1.38	0.77
	XKR8	ENSSSCG00000030623	0	-0.59	0.81	-0.06
	YOD1	ENSSSCG00000015659	0	0.58	2.51	1.55
	ZBP1	ENSSSCG00000007508	0	-0.08	2.08	0.87
	ZCCHC3	ENSSSCG00000007211	0	0.23	1.6	0.36
	ZNF428	ENSSSCG00000003059	0	-0.05	1.16	0.6
