# Supplementary material for: Dynamic transcriptome and DNA methylome analyses on longissimus dorsi to identify genes underlying intramuscular fat content in pigs
Source: BMC Genomics. 2017 Oct 12;18:780. doi: 10.1186/s12864-017-4201-9 (PMC5639760; doi:10.1186/s12864-017-4201-9)
Supplement: Supplementary file 5 — The fat relevant differentially expressed genes (DEGs) with similar expression trend in the comparison 120 d vs 240 d of Laiwu pigs. (XLSX 12 kb) [file 12864_2017_4201_MOESM5_ESM.xlsx]

## Sheet: sheet 1
Ensemble gene ID	gene symbol	log2(fold change)	p-value2	Profile
ENSSSCG00000026962	A4GALT	1.10751	0.00105	profile4
ENSSSCG00000017694	ACACA	0.854418	0.00935	profile4
ENSSSCG00000017421	ACLY	1.39125	5e-05	profile4
ENSSSCG00000003377	ACOT7	2.77716	0.0002	profile3
ENSSSCG00000013408	ADM	2.1936	5e-05	profile1
ENSSSCG00000005267	ANXA1	0.878664	0.0006	profile1
ENSSSCG00000030921	APOA1	1.24889	5e-05	profile4
ENSSSCG00000006740	ATP1A1	1.06733	5e-05	profile3
ENSSSCG00000024393	B3GNT5	1.12352	0.009	profile3
ENSSSCG00000004895	BCL2	1.16848	0.0079	profile4
ENSSSCG00000016823	C1QTNF3	1.20845	0.0001	profile3
ENSSSCG00000017723	CCL2	2.89412	5e-05	profile1
ENSSSCG00000014369	CD14	0.871073	0.00685	profile1
ENSSSCG00000009668	CLU	2.06125	5e-05	profile4
ENSSSCG00000010974	CNTFR	1.38458	5e-05	profile3
ENSSSCG00000015311	CYP51A1	1.13323	0.0002	profile1
ENSSSCG00000027525	DHCR24	1.19734	5e-05	profile1
ENSSSCG00000015110	DPAGT1	2.09399	0.0005	profile4
ENSSSCG00000015048	DRD2	1.09613	0.00715	profile4
ENSSSCG00000020738	EBP	1.76822	5e-05	profile3
ENSSSCG00000014336	EGR1	3.24651	5e-05	profile3
ENSSSCG00000023937	ELOVL1	0.879423	0.0046	profile1
ENSSSCG00000024015	FADS1	1.30382	5e-05	profile1
ENSSSCG00000013072	FADS2	1.01583	0.0019	profile3
ENSSSCG00000026554	FAM213B	2.82	5e-05	profile3
ENSSSCG00000029944	FASN	1.79372	5e-05	profile4
ENSSSCG00000006357	FCER1G	0.93548	0.00565	profile1
ENSSSCG00000006512	FDPS	1.02304	0.0001	profile4
ENSSSCG00000014047	FGFR4	1.01236	0.00155	profile1
ENSSSCG00000002383	FOS	2.46621	5e-05	profile3
ENSSSCG00000012967	FOSL1	2.80166	5e-05	profile4
ENSSSCG00000009233	GPAT3	0.801057	0.00555	profile1
ENSSSCG00000026422	GPER1	1.53637	0.0003	profile1
ENSSSCG00000022908	HACD1	1.17309	0.00015	profile3
ENSSSCG00000014725	HBB	1.66319	5e-05	profile4
ENSSSCG00000026759	HMOX1	1.35037	5e-05	profile1
ENSSSCG00000006337	HSD17B7	1.26969	0.004	profile1
ENSSSCG00000017472	IGFBP4	1.57019	5e-05	profile4
ENSSSCG00000008913	IGFBP7	0.931388	0.0049	profile1
ENSSSCG00000025133	ITGB2	1.21561	0.0001	profile1
ENSSSCG00000008844	KDR	0.719898	0.00585	profile1
ENSSSCG00000028512	LDLR	3.00083	5e-05	profile1
ENSSSCG00000028960	LSS	1.17629	0.00215	profile1
ENSSSCG00000006250	LYN	0.992267	0.001	profile1
ENSSSCG00000020705	MAP3K8	2.11732	5e-05	profile4
ENSSSCG00000025447	MID1IP1	1.11845	5e-05	profile1
ENSSSCG00000010067	MIF	0.926576	0.0002	profile3
ENSSSCG00000002829	MMP2	1.12182	0.0001	profile1
ENSSSCG00000005965	MYC	1.38143	5e-05	profile1
ENSSSCG00000011251	MYD88	0.846587	0.0047	profile1
ENSSSCG00000007722	NCF1	1.82847	0.0037	profile1
ENSSSCG00000028326	NR4A1	1.48722	5e-05	profile1
ENSSSCG00000027121	ODC1	0.956394	0.0004	profile4
ENSSSCG00000007541	PDGFA	1.11856	0.0007	profile3
ENSSSCG00000018055	PEMT	1.08762	5e-05	profile3
ENSSSCG00000012625	PGRMC1	0.902831	0.00055	profile1
ENSSSCG00000010032	PISD	0.867471	0.006	profile4
ENSSSCG00000010312	PLAU	1.99311	5e-05	profile1
ENSSSCG00000013226	PTPMT1	1.1927	5e-05	profile4
ENSSSCG00000011727	PTX3	2.46897	5e-05	profile4
ENSSSCG00000000138	PVALB	2.44578	5e-05	profile3
ENSSSCG00000023594	RARRES2	1.69041	5e-05	profile1
ENSSSCG00000010806	RGS2	2.79212	5e-05	profile1
ENSSSCG00000029849	S1PR1	0.68942	0.00775	profile4
ENSSSCG00000009759	SCARB1	1.03505	0.00015	profile1
ENSSSCG00000010554	SCD	1.65348	5e-05	profile4
ENSSSCG00000002476	SERPINA1	3.42114	0.00065	profile1
ENSSSCG00000009152	SGMS2	2.16993	5e-05	profile4
ENSSSCG00000017232	SLC9A3R1	0.912655	0.0032	profile1
ENSSSCG00000008038	SLC9A3R2	1.01394	5e-05	profile1
ENSSSCG00000021464	SOAT1	1.02512	0.00505	profile1
ENSSSCG00000027855	SOCS1	1.6862	0.0001	profile1
ENSSSCG00000029772	SOCS3	2.95824	5e-05	profile1
ENSSSCG00000017178	SPHK1	0.995256	0.00655	profile4
ENSSSCG00000030425	SPHK2	1.64404	0.00605	profile3
ENSSSCG00000008227	ST3GAL5	1.21973	0.0077	profile3
ENSSSCG00000002264	ST8SIA2	1.81324	0.0069	profile3
ENSSSCG00000009642	STC1	1.84312	5e-05	profile4
ENSSSCG00000003017	TGFB1	1.06556	0.00015	profile1
ENSSSCG00000027130	TNFRSF12A	1.36213	0.00095	profile4
ENSSSCG00000022208	TNFRSF1B	0.788232	0.0034	profile1
ENSSSCG00000017950	TP53	0.854697	0.00305	profile4
ENSSSCG00000018032	TRPV2	0.942884	0.00985	profile3
ENSSSCG00000003521	WNT4	1.19919	0.0061	profile3
