# Supplementary material for: Dynamic transcriptome and DNA methylome analyses on longissimus dorsi to identify genes underlying intramuscular fat content in pigs
Source: BMC Genomics. 2017 Oct 12;18:780. doi: 10.1186/s12864-017-4201-9 (PMC5639760; doi:10.1186/s12864-017-4201-9)
Supplement: Supplementary file 6 — The upstream regulators and their target genes in 120 d vs 240 d Laiwu pigs. (XLSX 11 kb) [file 12864_2017_4201_MOESM6_ESM.xlsx]

## Sheet: Sheet1
Upstream Regulator	Exp Log Ratio1	Molecule Type	Predicted Activation State	Activation z-score2	p-value of overlap	Target molecules in dataset
CYR61	1.943	other		1.821	1.17E-06	CCL2,CDKN1A,COL1A2,CYR61,HIF1A,ITGA5,MYC,NR4A1,PLAU,RBL2,SERPINE1,TP53,VEGFC
DRD2	1.096	g-protein coupled receptor		0.511	3.96E-02	CCL2,CRYAB,FOS,JUN,TGFB1
EGR1	3.247	transcription regulator	Activated	3.393	1.23E-11	APOA1,BAIAP2,BCAR1,CCL2,CCND2,CCR1,CD44,CDKN1A,CLU,COL1A2,CXCL2,EGR1,EGR2,EIF4EBP1,FOSL1,GADD45B,HMOX1,JUN,JUNB,KCNT1,LDLR,LYZ,MAOB,MAP1LC3B,ME1,MYC,NDRG1,NR4A1,PDGFA,PLAU,RRAD,SERPINE1,SGK1,SLC12A2,SOCS1,SQLE,TGFB1,THBS1,TP53,WNT4
FGF1		growth factor	Activated	2.254	5.02E-05	AKR1B1,CDKN1A,COX5A,CTGF,CYR61,EGR1,FGFR1,FOS,FZD7,GCLM,HMOX1,JUN,MYC,NOS3,ODC1,PDGFA,POSTN,TGM2,THBS1,TNFRSF12A,VEGFC
GPER1	1.536	g-protein coupled receptor	Activated	2.528	1.46E-04	CDKN1A,CTGF,EGR1,FASN,FOS,HSPA5,MYC
ID2	1.268	transcription regulator		-1.155	1.98E-04	BCL2,CCNB1,CCND2,CD44,CDC25B,CDK1,CDKN1A,CXCR4,DUSP1,DUSP10,EGR2,FCER1G,GADD45B,HIF1A,ICOSLG/LOC102723996,IL4R,IL6R,IRF5,MPZ,MYC,NR4A1,RORA,SEMA3F,SOCS3,SOX4,TRAF4
KLF5	0.000	transcription regulator	Activated	2.725	6.63E-05	ACADM,CDK1,CDKN1A,CDT1,CGREF1,CXCR4,DUSP1,E2F3,FGF18,HIF1A,MYC,PDGFA,UCP3
KLF6	0.000	transcription regulator		1.426	4.23E-04	CCL2,CDH2,CDKN1A,CXCL2,CYP1A1,ENG,MYC,NCOA1,NR4A1,PLAU,PMAIP1,RARG,TGFB1
LDLR	3.001	transporter		1.000	1.66E-03	ATP7A,BGN,EGR1,GJA1,GJA4,GPT,HSPA5,LDLR,MMP2,MYC,NOS3,PPARGC1A,PSMC6,SCARB1,UCP3
MIF	0.927	cytokine		0.879	4.98E-02	CCL2,CD44,CHST10,CXCL2,DUSP1,FASN,FOS,JUN,MMP2,TGFB1
MLXIPL		transcription regulator		1.967	3.64E-05	ACACA,ACACB,ACLY,CPT1A,FASN,GCK,GPD1,HIF1A,MID1IP1,SCD
PLIN5	0.000	other	Activated	2.219	4.55E-02	ACADM,HMOX1,PDK4,PPARGC1A,UCP3
POMC	0.000	other		1.858	2.59E-03	CXCR4,DUSP1,FOS,FOSL1,HMOX1,JUN,JUNB,LDLR,NOS1,NOS3,NR4A1,PPARGC1A,SCARB1,SLC9A3R1,SLC9A3R2
SREBF1	0.000	transcription regulator		1.448	5.53E-09	ACACA,ACACB,ACLY,ACSL1,ANKRD2,BCL2,BHLHE41,CAPZB,CDKN1A,CFD,COL6A1,CYP51A1,FADS1,FADS2,FASN,FBXO32,FDPS,GCK,GPAM,GRSF1,HK2,HMOX1,HSPA13,HSPA5,LDLR,LPIN1,LSS,MYOD1,MYOG,NPC1,PCK2,PMVK,SCARB1,SCD,SERPINE1,SQLE,TGFB1,TP53,TRIM63
SREBF2		transcription regulator	Activated	3.508	8.43E-05	ACACA,ACLY,ACSL1,CDKN1A,CYP51A1,EBP,FADS2,FASN,FDPS,HES6,LDLR,LSS,PMVK,SCD,SQLE
TP53	0.855	transcription regulator	Activated	2.669	4.83E-42	A2M,ABHD4,ACLY,ACTB,AEN,AK1,AKAP12,AKR1B1,ALDH18A1,ALDH4A1,ANXA1,ANXA2,APC,APOA1,AQP3,ASNS,ASS1,ATG2B,ATG4A,ATP1A1,BCAS3,BCL2,BHLHE41,BID,BTG2,C1QC,CAMK2D,CARHSP1,CAT,CCDC80,CCL2,CCNB1,CCND2,CD44,CDC25B,CDC25C,CDK1,CDKN1A,CDT1,CGREF1,CHUK,CKB,CLU,CNN1,CNN2,COL18A1,COL1A2,COL4A2,COL5A2,COL6A2,CRYAB,CSF3R,CSK,CTGF,CYP1A1,CYP51A1,CYR61,DDIT4L,DHCR24,DNAJA2,DOK1,DSN1,DUSP1,DUSP2,DUSP5,DYRK1A,E2F1,EBA…
TWIST1		transcription regulator	Activated	3.261	1.06E-11	ADAMTS1,APOD,BCL2,CCL2,CD44,CDH2,CDKN1A,CLU,COL6A1,EMP3,ETS1,EZH2,FMOD,FOS,FOSL1,FREM2,GPC1,HEG1,IGFBP4,IGFBP5,LMNA,MMP2,NCAM1,OLFML3,PCOLCE,PRRX2,PXDN,RHOC,SDC3,SPHK1,SPOCK2,ST8SIA2,TGFB1,TP53,UNC5B,VCAN,ZYX
1 Exp Log Ratio：The log ratio of FPKM fold-change in 120 d v 240 d.
2 Activation z-score: An IPA score method that reflects the activation state of predicted regulators.
