# Supplementary material for: Dynamic transcriptome and DNA methylome analyses on longissimus dorsi to identify genes underlying intramuscular fat content in pigs
Source: BMC Genomics. 2017 Oct 12;18:780. doi: 10.1186/s12864-017-4201-9 (PMC5639760; doi:10.1186/s12864-017-4201-9)
Supplement: Supplementary file 9 — All the DEGs between IB × DU and Laiwu pig breeds. The DEGs were screened with absolute value of log2 (Fold-Change) ≥ 1 and FDR ≤ 0.01. (XLSX 281 kb) [file 12864_2017_4201_MOESM9_ESM.xlsx]

## Sheet: Sheet1
Gene ID	FPKM(Laiwu-1)	FPKM(Laiwu-2)	FPKM(Laiwu-3)	FPKM(IB×DU-1)	FPKM(IB×DU-2)	FPKM(IB×DU-3)	FPKM(IB×DU-4)	FPKM(IB×DU-5)	FPKM(IB×DU-6)	FDR	log2FC	GO annotation	Swissprot annotation	General name
ENSSSCG00000024279	0	0	0	3.1391	2.36861	4.65868	2.47404	2.14134	2.39615	1.69539e-13	Inf	Cellular Component: U12-type spliceosomal complex (GO:0005689);; Cellular Component: cytoplasm (GO:0005737);; Biological Process: mRNA processing (GO:0006397);; Molecular Function: zinc ion binding (GO:0008270);; Biological Process: RNA splicing (GO:0008380);;	Zinc finger matrin-type protein 5	ZMAT5
ENSSSCG00000024011	0	0	0	2.93038	1.85539	2.57801	1.79124	1.93967	1.44793	5.44259e-15	Inf	Cellular Component: Golgi membrane (GO:0000139);; Cellular Component: cytosol (GO:0005829);; Biological Process: ER to Golgi vesicle-mediated transport (GO:0006888);; Cellular Component: TRAPP complex (GO:0030008);;	--	TRAPPC3
ENSSSCG00000007053	0	0	0	74.1472	96.1784	92.6041	67.3382	98.366	105.752	2.21833e-66	Inf	Molecular Function: calcium ion binding (GO:0005509);; Cellular Component: extracellular space (GO:0005615);; Cellular Component: multivesicular body (GO:0005771);; Biological Process: response to virus (GO:0009615);; Cellular Component: tubulin complex (GO:0045298);;	Translationally-controlled tumor protein	TPT1
ENSSSCG00000003746	0	0	0	8.70832	10.8237	14.4042	8.69743	13.0573	3.93059	1.32445e-20	Inf	Biological Process: ribosomal small subunit assembly (GO:0000028);; Biological Process: endonucleolytic cleavage in ITS1 to separate SSU-rRNA from 5.8S rRNA and LSU-rRNA from tricistronic rRNA transcript (SSU-rRNA, 5.8S rRNA, LSU-rRNA) (GO:0000447);; Biological Process: endonucleolytic cleavage to generate mature 3'-end of SSU-rRNA from (SSU-rRNA, 5.8S rRNA, LSU-rRNA) (GO:0000461);; Molecular Fun…	40S ribosomal protein SA	RPSA
ENSSSCG00000021978	0	0	0	496.327	710.392	927.599	506.132	748.405	501.313	1.23648e-56	Inf	Molecular Function: structural constituent of ribosome (GO:0003735);; Biological Process: translation (GO:0006412);; Cellular Component: cytosolic large ribosomal subunit (GO:0022625);; Molecular Function: metal ion binding (GO:0046872);;	60S ribosomal protein L37a	RPL37A
ENSSSCG00000000298	0	0	0	11.9284	15.8735	39.059	9.15381	15.9929	17.4937	5.85768e-08	Inf	Molecular Function: protein phosphatase inhibitor activity (GO:0004864);; Biological Process: glycogen metabolic process (GO:0005977);; Biological Process: signal transduction (GO:0007165);;	Protein phosphatase 1 regulatory subunit 1A	PPP1R1A
ENSSSCG00000011055	0	0	0	5.86219	7.0155	6.60137	5.14371	6.56313	5.34046	3.66097e-10	Inf	Molecular Function: structural constituent of ribosome (GO:0003735);; Cellular Component: mitochondrial large ribosomal subunit (GO:0005762);; Biological Process: translation (GO:0006412);;	39S ribosomal protein L51, mitochondrial (Precursor)	MRPL51
ENSSSCG00000001932	0	0	0	2.33118	2.38793	3.72649	2.8038	2.1545	2.22454	3.40114e-15	Inf	Molecular Function: nucleotide binding (GO:0000166);; Biological Process: epithelial to mesenchymal transition (GO:0001837);; Molecular Function: DNA binding (GO:0003677);; Molecular Function: sequence-specific DNA binding transcription factor activity (GO:0003700);; Molecular Function: RNA binding (GO:0003723);; Cellular Component: nucleus (GO:0005634);; Cellular Component: cytoplasm (GO:0005737…	Heterogeneous nuclear ribonucleoproteins A2/B1	HNRNPA2B1
ENSSSCG00000027421	0	0	0	15.0579	14.7928	14.1286	14.9312	15.7011	15.0676	4.12707e-48	Inf	Molecular Function: nucleotide binding (GO:0000166);; Biological Process: translation (GO:0006412);; Biological Process: primary metabolic process (GO:0044238);; Biological Process: cellular macromolecule metabolic process (GO:0044260);;	Eukaryotic translation initiation factor 5	EIF5
ENSSSCG00000009508	0	0	0	45.4779	63.1439	51.2196	51.5113	44.9928	41.0135	9.60829e-32	Inf	Cellular Component: mitochondrial outer membrane (GO:0005741);; Biological Process: autophagy (GO:0006914);; Cellular Component: integral component of membrane (GO:0016021);; Biological Process: regulation of cellular respiration (GO:0043457);; Molecular Function: metal ion binding (GO:0046872);; Molecular Function: 2 iron, 2 sulfur cluster binding (GO:0051537);;	CDGSH iron-sulfur domain-containing protein 1	CISD1
ENSSSCG00000021209	0	0	0	107.972	133.591	261.976	109.943	144.875	124.221	1.23255e-17	Inf	Biological Process: activation of MAPK activity (GO:0000187);; Cellular Component: immunological synapse (GO:0001772);; Cellular Component: integral component of plasma membrane (GO:0005887);; Biological Process: phosphatidylinositol biosynthetic process (GO:0006661);; Biological Process: single fertilization (GO:0007338);; Biological Process: protein localization (GO:0008104);; Biological Proces…	CD81 protein	CD81
ENSSSCG00000016881	0	0.220076	0	46.0721	48.182	56.4871	45.1428	38.8579	36.2464	1.21103e-47	10.0167	Cellular Component: mitochondrial proton-transporting ATP synthase complex, coupling factor F(o) (GO:0000276);; Biological Process: ATP catabolic process (GO:0006200);; Molecular Function: hydrogen ion transmembrane transporter activity (GO:0015078);; Biological Process: ATP synthesis coupled proton transport (GO:0015986);; Molecular Function: ATPase activity (GO:0016887);;	ATP synthase subunit d, mitochondrial	ATP5H
ENSSSCG00000024883	1.1858	0.458821	0	175.263	103.474	350.565	189.242	329.844	133.59	5.57921e-12	6.96859	Biological Process: ossification (GO:0001503);; Biological Process: osteoblast differentiation (GO:0001649);; Molecular Function: insulin receptor binding (GO:0005158);; Molecular Function: insulin-like growth factor receptor binding (GO:0005159);; Molecular Function: hormone activity (GO:0005179);; Cellular Component: extracellular space (GO:0005615);; Biological Process: glucose metabolic proce…	Preptin (Precursor)	IGF2
ENSSSCG00000000106	0	0.0923182	0.0581454	3.04817	4.53835	5.61582	1.83406	2.09828	2.62449	8.8998e-10	6.40176	Biological Process: skeletal system development (GO:0001501);; Molecular Function: inward rectifier potassium channel activity (GO:0005242);; Molecular Function: protein binding (GO:0005515);; Biological Process: potassium ion transport (GO:0006813);; Biological Process: organ morphogenesis (GO:0009887);; Cellular Component: integral component of membrane (GO:0016021);; Cellular Component: basola…	ATP-sensitive inward rectifier potassium channel 12	KCNJ12
ENSSSCG00000020953	0.0448981	0.0749077	0	2.3248	4.11586	3.26496	3.10631	1.78526	2.48343	9.03032e-24	6.28738	Biological Process: neurotransmitter uptake (GO:0001504);; Biological Process: regulation of the force of heart contraction (GO:0002026);; Biological Process: regulation of sodium ion transport (GO:0002028);; Biological Process: regulation of respiratory gaseous exchange by neurological system process (GO:0002087);; Molecular Function: phosphatase activity (GO:0003869);; Molecular Function: sodiu…	Sodium/potassium-transporting ATPase subunit alpha-2 (Precursor)	ATP1A2
ENSSSCG00000001032	0.329044	0	0.344648	9.62029	7.97974	11.2044	6.46813	10.6797	9.46007	2.06558e-12	6.25115	Cellular Component: nucleosome (GO:0000786);; Molecular Function: DNA binding (GO:0003677);; Cellular Component: nucleus (GO:0005634);; Biological Process: nucleosome assembly (GO:0006334);; Molecular Function: protein heterodimerization activity (GO:0046982);; Biological Process: regulation of gene silencing (GO:0060968);;	Histone H3.3	H3F3A
ENSSSCG00000021883	44.7961	3.3797e-35	0	85.5953	106.811	95.522	50.9642	77.8273	50.3532	1.88591e-07	5.99019	Molecular Function: zinc ion binding (GO:0008270);; Cellular Component: integral component of membrane (GO:0016021);; Molecular Function: transferase activity, transferring acyl groups (GO:0016746);;	Probable palmitoyltransferase ZDHHC4	ZDHHC4
ENSSSCG00000030447	0.0718518	0.0632376	0.0782331	1.60081	2.04556	3.76243	2.78104	1.57311	1.68855	4.77863e-10	5.79345	Biological Process: protein import into nucleus, translocation (GO:0000060);; Biological Process: prostaglandin biosynthetic process (GO:0001516);; Molecular Function: retinal dehydrogenase activity (GO:0001758);; Molecular Function: alditol:NADP+ 1-oxidoreductase activity (GO:0004032);; Molecular Function: retinol dehydrogenase activity (GO:0004745);; Molecular Function: prostaglandin F receptor…	Dihydrodiol dehydrogenase 3 OS=Bos taurus (Bovine) PE=2 SV=1	AKR1C1
ENSSSCG00000024660	0.261741	0.452412	0.28233	6.90106	8.12451	12.389	6.20514	9.28436	8.04092	2.5467e-12	5.43613	Molecular Function: structural constituent of ribosome (GO:0003735);; Biological Process: translation (GO:0006412);; Cellular Component: cytosolic small ribosomal subunit (GO:0022627);;	40S ribosomal protein S23	RPS23
ENSSSCG00000024422	0	0.0667675	0	0.49898	0.691322	1.06785	0.498964	0.711495	0.574425	3.77092e-08	5.35485	Cellular Component: mitochondrion (GO:0005739);; Cellular Component: endoplasmic reticulum (GO:0005783);; Biological Process: oligosaccharide biosynthetic process (GO:0009312);;	--	-
ENSSSCG00000015854	0.0698379	0	0.07491	5.2299	18.7652	7.37529	4.92358	4.95482	2.89316	0.007774	5.09124	Cellular Component: lysosomal membrane (GO:0005765);; Cellular Component: endoplasmic reticulum membrane (GO:0005789);; Biological Process: spermatid development (GO:0007286);; Biological Process: cell proliferation (GO:0008283);; Cellular Component: endosome membrane (GO:0010008);; Cellular Component: integral component of membrane (GO:0016021);; Biological Process: melanocyte differentiation (G…	P protein	Oca2
ENSSSCG00000027450	0.146388	0.381195	0.291566	7.67664	5.94383	6.86707	16.5646	8.74901	7.3856	3.05033e-08	4.92232	Molecular Function: transcription corepressor activity (GO:0003714);; Molecular Function: protein binding (GO:0005515);; Cellular Component: nucleus (GO:0005634);; Cellular Component: cytoplasm (GO:0005737);; Biological Process: regulation of transcription, DNA-templated (GO:0006355);; Biological Process: nervous system development (GO:0007399);; Biological Process: cell differentiation (GO:00301…	DNA-binding protein inhibitor ID-3	ID3
ENSSSCG00000028347	0.0440249	0	0.0928193	0.642671	1.62982	1.35901	0.795003	0.772289	1.32717	7.56683e-09	4.84051	Molecular Function: protein phosphatase inhibitor activity (GO:0004864);;	Protein phosphatase 1 regulatory subunit 11	PPP1R11
ENSSSCG00000030198	0	0	0.0909103	0.561599	0.478141	0.39357	0.767134	0.582711	0.741986	2.61843e-06	4.46852	Molecular Function: structural molecule activity (GO:0005198);; Cellular Component: viral capsid (GO:0019028);; Cellular Component: viral envelope (GO:0019031);; Biological Process: viral life cycle (GO:0019058);;	Transmembrane protein (Precursor)	ERVW-1
ENSSSCG00000005984	0.248904	0.00155045	0.0132118	1.26003	1.85468	0.471812	0.752125	0.748688	0.954554	0.000118692	3.76763	Biological Process: negative regulation of transcription from RNA polymerase II promoter (GO:0000122);; Molecular Function: sequence-specific DNA binding transcription factor activity (GO:0003700);; Molecular Function: transcription corepressor activity (GO:0003714);; Cellular Component: nucleus (GO:0005634);; Molecular Function: sequence-specific DNA binding (GO:0043565);; Molecular Function: me…	Zinc fingers and homeoboxes protein 1	ZHX1
ENSSSCG00000017959	0	0.212622	0	0.790583	0.758576	0.486338	1.0881	0.963334	0.478229	7.57593e-05	3.39893	Molecular Function: heme binding (GO:0020037);; Molecular Function: metal ion binding (GO:0046872);;	Cytochrome b5 domain-containing protein 1	CYB5D1
ENSSSCG00000026686	2.89585	1.17996	1.62656	17.702	24.5711	34.7456	23.3151	6.00906	14.9869	6.38387e-05	3.33787	--	PDZ domain-containing protein 9	PDZD9
ENSSSCG00000030264	1.34065	2.29574	0.82125	13.3816	13.4289	19.5668	8.06118	10.1573	7.4678	2.17977e-07	3.08538	Molecular Function: catalytic activity (GO:0003824);; Molecular Function: protein binding (GO:0005515);; Molecular Function: protein phosphatase 1 binding (GO:0008157);; Molecular Function: zinc ion binding (GO:0008270);; Biological Process: regulation of signal transduction (GO:0009966);; Biological Process: negative regulation of phosphatase activity (GO:0010923);; Biological Process: regulatio…	E3 ubiquitin-protein ligase SH3RF1	SH3RF1
ENSSSCG00000028101	0.0649477	0.165566	0	0.518042	0.503242	0.48283	0.811532	0.446233	0.594413	1.12042e-05	3.04495	Biological Process: cation transport (GO:0006812);; Biological Process: sodium ion transport (GO:0006814);; Molecular Function: solute:proton antiporter activity (GO:0015299);; Biological Process: proton transport (GO:0015992);; Cellular Component: integral component of membrane (GO:0016021);; Cellular Component: mitochondrial membrane (GO:0031966);; Biological Process: transmembrane transport (G…	Mitochondrial sodium/hydrogen exchanger 9B2	SLC9B2
ENSSSCG00000027428	1.26695	4.61485	0.00833448	11.5967	18.6707	15.4542	9.06988	11.2134	19.6018	2.46287e-09	2.97407	Cellular Component: extracellular region (GO:0005576);;	Adropin (Precursor)	ENHO
ENSSSCG00000007564	0.0460034	0.189189	0.0376528	0.473652	0.24993	0.211485	0.373616	0.796305	0.403326	0.0028128	2.9695	Molecular Function: binding (GO:0005488);; Cellular Component: nucleus (GO:0005634);; Molecular Function: zinc ion binding (GO:0008270);; Biological Process: tissue development (GO:0009888);; Biological Process: primary metabolic process (GO:0044238);; Biological Process: cellular macromolecule metabolic process (GO:0044260);; Cellular Component: extracellular region part (GO:0044421);; Cellular …	Archaemetzincin-2	AMZ2
ENSSSCG00000018007	5.68215	13.1684	7.0601	72.4022	48.7078	62.3267	24.8338	52.1516	47.4001	2.27986e-09	2.87465	Molecular Function: microfilament motor activity (GO:0000146);; Biological Process: in utero embryonic development (GO:0001701);; Cellular Component: stress fiber (GO:0001725);; Biological Process: plasma membrane repair (GO:0001778);; Biological Process: regulation of the force of heart contraction (GO:0002026);; Biological Process: regulation of heart rate (GO:0002027);; Molecular Function: mot…	Myosin-2	MYH2
ENSSSCG00000028493	1.95854	1.39494	1.32082	3.7487	3.84078	11.739	4.23302	4.52112	3.79582	0.000485829	2.79529	Cellular Component: anaphase-promoting complex (GO:0005680);; Biological Process: ubiquitin-dependent protein catabolic process (GO:0006511);; Molecular Function: ubiquitin protein ligase binding (GO:0031625);; Biological Process: positive regulation of synaptic plasticity (GO:0031915);; Biological Process: protein K11-linked ubiquitination (GO:0070979);; Biological Process: positive regulation o…	--	-
ENSSSCG00000025136	1.04305	0.724539	1.32626	9.24002	5.75516	13.1463	2.66489	4.23824	4.96335	0.00931417	2.79347	Biological Process: skeletal system development (GO:0001501);; Cellular Component: stress fiber (GO:0001725);; Cellular Component: ruffle (GO:0001726);; Molecular Function: nucleoside binding (GO:0001882);; Molecular Function: integrin binding (GO:0005178);; Molecular Function: calcium ion binding (GO:0005509);; Molecular Function: tropomyosin binding (GO:0005523);; Cellular Component: nucleus (G…	Alpha-actinin-3	ACTN3
ENSSSCG00000000138	17.3582	8.29715	81.1859	158.035	197.066	227.238	77.5272	132.332	196.976	4.90997e-07	2.64105	Molecular Function: calcium ion binding (GO:0005509);; Cellular Component: cytoplasm (GO:0005737);; Cellular Component: axon (GO:0030424);; Molecular Function: troponin T binding (GO:0031014);;	Parvalbumin alpha	PVALB
ENSSSCG00000028839	0.547567	0.346598	0.252708	2.5497	2.30501	0.627591	1.62799	2.55741	1.74399	0.000118503	2.62952	Biological Process: detection of chemical stimulus involved in sensory perception of bitter taste (GO:0001580);; Cellular Component: cytoplasm (GO:0005737);; Biological Process: protein targeting to membrane (GO:0006612);;	Receptor-transporting protein 1	RTP1
ENSSSCG00000004546	2.40838	4.40491	3.24325	14.7998	16.7295	13.9979	13.1803	17.7103	17.017	9.16225e-09	2.60926	Cellular Component: cytoplasm (GO:0005737);; Cellular Component: PML body (GO:0016605);; Cellular Component: nuclear speck (GO:0016607);; Biological Process: protein sumoylation (GO:0016925);; Biological Process: positive regulation of protein complex assembly (GO:0031334);; Molecular Function: ubiquitin protein ligase binding (GO:0031625);; Cellular Component: nuclear membrane (GO:0031965);; Bio…	Small ubiquitin-related modifier 1 (Precursor)	SUMO1
ENSSSCG00000024734	0.506564	0.436325	0.302672	2.2996	3.95695	1.80912	2.49967	1.48428	1.98263	1.42846e-06	2.58771	Biological Process: negative regulation of immune system process (GO:0002683);; Biological Process: regulation of type 2 immune response (GO:0002828);; Molecular Function: nucleic acid binding (GO:0003676);; Cellular Component: intracellular (GO:0005622);; Cellular Component: nucleus (GO:0005634);; Biological Process: transcription, DNA-templated (GO:0006351);; Biological Process: regulation of t…	Zinc finger protein 436	ZNF436
ENSSSCG00000002281	3.47736	2.6146	2.56096	18.2801	34.1263	10.4871	12.3236	11.2233	15.3432	0.00520905	2.58216	Molecular Function: farnesyltranstransferase activity (GO:0004311);; Molecular Function: protein farnesyltransferase activity (GO:0004660);; Cellular Component: protein farnesyltransferase complex (GO:0005965);; Biological Process: negative regulation of cell proliferation (GO:0008285);; Biological Process: protein farnesylation (GO:0018343);; Biological Process: wound healing (GO:0042060);; Mole…	Protein farnesyltransferase subunit beta	FNTB
ENSSSCG00000027964	0.358908	0.101973	0.127619	0.996609	1.03251	0.896104	1.54481	0.635224	0.778892	0.000738027	2.57376	Biological Process: cell morphogenesis involved in differentiation (GO:0000904);; Cellular Component: uropod (GO:0001931);; Cellular Component: nucleus (GO:0005634);; Cellular Component: nucleolus (GO:0005730);; Cellular Component: cytosol (GO:0005829);; Cellular Component: cytoskeleton (GO:0005856);; Cellular Component: actin filament (GO:0005884);; Cellular Component: focal adhesion (GO:0005925…	Merlin	NF2
ENSSSCG00000017268	4.11101	2.50028	4.17946	22.2935	18.4822	18.6031	10.0777	19.7162	16.2314	8.77901e-13	2.56454	Biological Process: inactivation of MAPK activity (GO:0000188);; Biological Process: negative regulation of protein phosphorylation (GO:0001933);; Biological Process: positive regulation of protein phosphorylation (GO:0001934);; Biological Process: positive regulation of endothelial cell proliferation (GO:0001938);; Biological Process: regulation of the force of heart contraction (GO:0002026);; B…	Protein kinase C alpha type	PRKCA
ENSSSCG00000012206	6.25171e-05	13.4136	11.2656	15.5544	19.7324	8.47323	17.8212	6.54584	27.7258	0.00128346	2.56374	Biological Process: positive regulation of cell-matrix adhesion (GO:0001954);; Biological Process: regulation of heart rate (GO:0002027);; Molecular Function: dystroglycan binding (GO:0002162);; Molecular Function: actin binding (GO:0003779);; Molecular Function: calcium ion binding (GO:0005509);; Cellular Component: cytoskeleton (GO:0005856);; Biological Process: regulation of transcription, DNA…	Dystrophin	DMD
ENSSSCG00000023530	4.4397	3.51748	2.27092	11.7237	16.0103	19.2574	9.54788	9.47211	7.91272	0.000738074	2.55877	--	--	-
ENSSSCG00000024395	1.54162	0.924164	0.93066	4.27614	6.39799	5.37702	4.00821	4.69322	3.36428	0.00022976	2.47222	Cellular Component: nucleus (GO:0005634);; Cellular Component: cytoplasm (GO:0005737);; Molecular Function: Ral GTPase activator activity (GO:0017123);; Biological Process: activation of Ral GTPase activity (GO:0032859);; Biological Process: regulation of exocyst localization (GO:0060178);;	--	-
ENSSSCG00000021059	28.7098	2.97282	12.3623	75.4996	73.2038	114.908	50.7261	54.9524	84.1397	3.01886e-07	2.47146	Molecular Function: G-protein coupled adenosine receptor activity (GO:0001609);; Biological Process: positive regulation of cytokine production (GO:0001819);; Biological Process: adenosine receptor signaling pathway (GO:0001973);; Biological Process: negative regulation of leukocyte migration (GO:0002686);; Biological Process: regulation of glomerular filtration (GO:0003093);; Molecular Function:…	Adenosine receptor A1	ADORA1
ENSSSCG00000022207	0.0645818	0.0432173	0	0.198079	0.22383	0.130515	0.121335	0.135139	0.185481	0.00219875	2.46385	Biological Process: skeletal system development (GO:0001501);; Molecular Function: actin binding (GO:0003779);; Cellular Component: extracellular region (GO:0005576);; Cellular Component: cytoplasm (GO:0005737);; Cellular Component: cytoskeleton (GO:0005856);; Biological Process: organ morphogenesis (GO:0009887);; Molecular Function: oxidoreductase activity, acting on paired donors, with incorpor…	Parotid hormone (Precursor) OS=Sus scrofa (Pig) PE=1 SV=2	-
ENSSSCG00000023149	0.968754	0.972763	1.96239	7.58406	6.27453	10.4024	5.46594	4.54687	5.41935	0.000167423	2.4632	Cellular Component: nucleosome (GO:0000786);; Molecular Function: DNA binding (GO:0003677);; Cellular Component: nucleus (GO:0005634);; Biological Process: nucleosome assembly (GO:0006334);; Molecular Function: enzyme binding (GO:0019899);; Molecular Function: protein heterodimerization activity (GO:0046982);;	Histone H2A type 1 OS=Bos taurus (Bovine) PE=1 SV=2	LOC100157763
ENSSSCG00000028712	3.39634	2.75796	2.58087	12.9065	15.1489	21.8662	10.3996	13.9176	12.9007	3.3212e-10	2.46178	Cellular Component: intracellular membrane-bounded organelle (GO:0043231);;	ATP synthase mitochondrial F1 complex assembly factor 2 (Precursor)	ATPAF2
ENSSSCG00000027126	4.12817	3.90812	4.08368	16.118	18.201	26.9421	13.6328	18.5216	12.3127	2.02696e-07	2.43872	Cellular Component: intracellular organelle (GO:0043229);;	Multivesicular body subunit 12A	MVB12A
ENSSSCG00000029609	1.00892	0.709684	0.292493	3.24935	2.63564	3.23291	2.50203	3.13059	3.8279	0.000120916	2.37964	Molecular Function: transporter activity (GO:0005215);; Biological Process: carbohydrate transport (GO:0008643);; Cellular Component: integral component of membrane (GO:0016021);; Biological Process: transmembrane transport (GO:0055085);;	Sugar phosphate exchanger 3	SLC37A3
ENSSSCG00000003325	1.30631	0.2156	1.02234	4.57877	3.47858	6.67651	2.04989	4.17816	2.46808	0.00252147	2.37711	--	Serine/arginine repetitive matrix protein 1	SRRM1
ENSSSCG00000003866	0.00108476	6.57287	11.3711	20.1243	15.0563	20.4951	9.89372	12.7878	13.4145	0.00261114	2.34834	--	Transcription factor BTF3 homolog 4	BTF3L4
ENSSSCG00000010370	0.899781	0.335536	0.293044	2.1988	2.18209	1.99093	0.691997	3.51809	1.62893	0.00368029	2.31408	Molecular Function: calcium ion binding (GO:0005509);; Molecular Function: calcium-dependent phospholipid binding (GO:0005544);; Cellular Component: nucleus (GO:0005634);; Cellular Component: spindle (GO:0005819);; Biological Process: cytokinesis, completion of separation (GO:0007109);; Biological Process: blood coagulation (GO:0007596);; Cellular Component: endomembrane system (GO:0012505);; Bio…	Annexin A8	ANXA8
ENSSSCG00000007502	0.0899574	0.196887	0.196368	0.571636	0.707643	0.403845	1.02137	0.668973	1.01564	0.00332753	2.27869	Cellular Component: chromosome, telomeric region (GO:0000781);; Biological Process: ovarian follicle development (GO:0001541);; Molecular Function: DNA binding (GO:0003677);; Molecular Function: catalytic activity (GO:0003824);; Molecular Function: ATP binding (GO:0005524);; Biological Process: synapsis (GO:0007129);; Biological Process: reciprocal meiotic recombination (GO:0007131);; Biological …	--	SPO11
ENSSSCG00000030243	1.32225	0.724085	1.55128	5.47121	4.36728	9.03012	3.7911	3.69242	3.6924	0.000721314	2.26308	Molecular Function: ubiquitin-protein transferase activity (GO:0004842);; Molecular Function: zinc ion binding (GO:0008270);; Biological Process: protein ubiquitination (GO:0016567);;	--	LOC102161964
ENSSSCG00000029294	4688.76	2308.86	3670.37	1595.06	2056.98	2113.21	1409	2101.39	1516.39	1.77447e-08	2.22523	Cellular Component: nucleus (GO:0005634);; Biological Process: response to stress (GO:0006950);;	Heat shock factor-binding protein 1	HSBP1
ENSSSCG00000025527	8.75605	5.34422	4.94957	18.0029	16.3905	26.8532	35.5594	16.938	14.3221	0.00225703	2.21643	Molecular Function: transporter activity (GO:0005215);; Molecular Function: fatty acid binding (GO:0005504);; Cellular Component: mitochondrial matrix (GO:0005759);; Biological Process: transport (GO:0006810);; Biological Process: nervous system development (GO:0007399);; Molecular Function: cytoskeletal protein binding (GO:0008092);; Molecular Function: lipid binding (GO:0008289);; Biological Pr…	Fatty acid-binding protein, heart	FABP3
ENSSSCG00000009347	0.0873419	0.164744	0.13041	0.637948	0.70443	0.357451	0.51653	0.784215	0.397975	0.000780631	2.16142	Molecular Function: hydrolase activity, hydrolyzing O-glycosyl compounds (GO:0004553);; Molecular Function: beta-glucuronidase activity (GO:0004566);; Molecular Function: fibroblast growth factor receptor binding (GO:0005104);; Cellular Component: extracellular region (GO:0005576);; Cellular Component: plasma membrane (GO:0005886);; Biological Process: carbohydrate metabolic process (GO:0005975);…	Klotho peptide (Precursor)	KL
ENSSSCG00000000386	2.26927	1.64259	2.75717	6.17017	7.62208	9.86145	6.73921	5.37465	5.12594	2.46287e-09	2.11357	Molecular Function: catalytic activity (GO:0003824);; Molecular Function: cytoskeletal protein binding (GO:0008092);; Biological Process: protein ubiquitination (GO:0016567);; Biological Process: regulation of nucleobase-containing compound metabolic process (GO:0019219);; Biological Process: regulation of localization (GO:0032879);; Biological Process: cellular macromolecule biosynthetic process…	Inversin	INVS
ENSSSCG00000030328	72.1411	47.5547	59.4489	198.726	281.661	404.895	179.63	212.088	198.093	3.19376e-05	2.11084	Cellular Component: mitochondrial inner membrane (GO:0005743);; Biological Process: electron transport chain (GO:0022900);; Cellular Component: respiratory chain (GO:0070469);;	NADH dehydrogenase [ubiquinone] 1 beta subcomplex subunit 10	NDUFB10
ENSSSCG00000015794	0.699024	0.923322	0.496651	1.4975	1.40581	0.922874	1.48403	1.96423	1.37169	7.17219e-05	2.07114	--	UPF0602 protein C4orf47 homolog OS=Bos taurus (Bovine) PE=2 SV=1	C15H4orf47
ENSSSCG00000025057	2.58509	3.29593	1.04194	7.96081	6.81969	8.08521	10.4231	7.16534	4.87669	0.00186505	2.05986	Molecular Function: transferase activity, transferring alkyl or aryl (other than methyl) groups (GO:0016765);;	--	-
ENSSSCG00000026597	0.42271	2.48391	0.851142	5.11293	3.16627	3.22666	6.78568	5.39196	6.41628	0.00032975	2.03007	Cellular Component: plasma membrane (GO:0005886);; Biological Process: sodium ion transport (GO:0006814);; Molecular Function: cation transmembrane transporter activity (GO:0008324);; Molecular Function: neutral amino acid transmembrane transporter activity (GO:0015175);; Molecular Function: L-amino acid transmembrane transporter activity (GO:0015179);; Molecular Function: symporter activity (GO:…	Sodium-coupled neutral amino acid transporter 4	SLC38A4
ENSSSCG00000007453	0.0963222	0.202226	0.255741	0.520995	0.546391	0.978804	0.646765	0.613247	0.958448	0.00924773	2.02969	Molecular Function: magnesium ion binding (GO:0000287);; Molecular Function: protein tyrosine phosphatase activity (GO:0004725);; Cellular Component: nucleus (GO:0005634);; Cellular Component: mitochondrion (GO:0005739);; Biological Process: DNA repair (GO:0006281);; Biological Process: regulation of transcription, DNA-templated (GO:0006355);; Biological Process: apoptotic process (GO:0006915);; …	Eyes absent homolog 2	EYA2
ENSSSCG00000030021	0.664827	1.40583	0	1.49212	2.76688	3.53064	2.03397	2.45114	2.33342	0.0073952	2.01957	Molecular Function: RNA binding (GO:0003723);; Molecular Function: structural constituent of ribosome (GO:0003735);; Cellular Component: ribosome (GO:0005840);; Biological Process: translation (GO:0006412);; Cellular Component: cytosolic large ribosomal subunit (GO:0022625);;	60S ribosomal protein L12	RPL12
ENSSSCG00000001860	2.73343	2.38147	4.78493	9.62057	16.1496	8.95569	10.0877	11.8287	10.4488	5.70653e-06	2.01403	--	--	-
ENSSSCG00000022810	0.533067	0.187943	0.632164	1.71003	2.08391	2.34556	2.05511	1.11499	1.43431	0.00396118	2.0061	Cellular Component: nucleus (GO:0005634);; Cellular Component: mitochondrial inner membrane (GO:0005743);; Cellular Component: mitochondrial matrix (GO:0005759);; Cellular Component: plasma membrane (GO:0005886);; Biological Process: tricarboxylic acid cycle (GO:0006099);; Biological Process: malate metabolic process (GO:0006108);; Biological Process: internal protein amino acid acetylation (GO:0…	Malate dehydrogenase, mitochondrial (Precursor)	MDH2
ENSSSCG00000029275	2.14322	1.70982	0.83542	5.2274	8.93314	2.78221	6.63588	7.96527	3.19964	0.00766331	1.98141	Molecular Function: nucleotide binding (GO:0000166);; Molecular Function: RNA binding (GO:0003723);; Molecular Function: transcription factor binding (GO:0008134);; Biological Process: positive regulation of mitochondrion organization (GO:0010822);; Biological Process: response to muscle activity (GO:0014850);; Cellular Component: PML body (GO:0016605);; Molecular Function: ligand-dependent nucle…	Peroxisome proliferator-activated receptor gamma coactivator 1-alpha	PPARGC1A
ENSSSCG00000010154	1.47993	4.08174	4.31488	10.2254	8.3201	11.9904	11.7432	9.7403	9.61821	0.00167321	1.97595	Biological Process: microtubule cytoskeleton organization (GO:0000226);; Cellular Component: cytosol (GO:0005829);; Cellular Component: cytoskeleton (GO:0005856);; Biological Process: post-chaperonin tubulin folding pathway (GO:0007023);; Biological Process: adult locomotory behavior (GO:0008344);; Biological Process: post-embryonic development (GO:0009791);; Biological Process: muscle atrophy (G…	Tubulin-specific chaperone E	TBCE
ENSSSCG00000025591	15.1026	14.7067	21.7067	44.5526	76.5779	102.747	34.451	53.084	42.4965	0.00240378	1.95699	Biological Process: regulation of protein phosphorylation (GO:0001932);; Molecular Function: binding (GO:0005488);; Molecular Function: protein binding (GO:0005515);; Molecular Function: GTP binding (GO:0005525);; Cellular Component: endosome (GO:0005768);; Biological Process: GTP catabolic process (GO:0006184);; Biological Process: exocytosis (GO:0006887);; Biological Process: apoptotic process …	GTPase NRas (Precursor)	NRAS
ENSSSCG00000022999	0.483952	0.362528	0.490867	1.48435	1.31956	2.35975	1.49319	1.25908	1.45725	0.00106913	1.95185	Molecular Function: nucleic acid binding (GO:0003676);; Molecular Function: sequence-specific DNA binding transcription factor activity (GO:0003700);; Cellular Component: nucleus (GO:0005634);; Biological Process: transcription, DNA-templated (GO:0006351);; Cellular Component: intracellular membrane-bounded organelle (GO:0043231);; Molecular Function: metal ion binding (GO:0046872);; Biological P…	Zinc finger protein 397	ZNF397
ENSSSCG00000004560	1.93889	3.37254	1.41062	6.79473	9.18486	8.18611	7.98908	6.55346	7.43152	0.00219777	1.95006	Molecular Function: nucleotide binding (GO:0000166);; Molecular Function: protein serine/threonine kinase activity (GO:0004674);; Molecular Function: calmodulin-dependent protein kinase activity (GO:0004683);; Molecular Function: myosin light chain kinase activity (GO:0004687);; Molecular Function: calmodulin binding (GO:0005516);; Molecular Function: ATP binding (GO:0005524);; Cellular Component…	Serine/threonine-protein kinase DCLK2	DCLK2
ENSSSCG00000000499	1.09195	1.68716	1.41494	4.30187	3.56109	3.4399	4.98483	4.78073	3.97474	9.61529e-08	1.94896	Molecular Function: chloride channel activity (GO:0005254);; Biological Process: chloride transport (GO:0006821);; Cellular Component: integral component of membrane (GO:0016021);; Cellular Component: basolateral plasma membrane (GO:0016323);; Biological Process: negative regulation of ion transport (GO:0043271);; Biological Process: response to stimulus (GO:0050896);;	Bestrophin-1	BEST1
ENSSSCG00000004081	0.181125	0.178773	0.420509	0.97535	1.06601	0.608596	0.709953	0.598446	0.924026	5.49675e-07	1.92708	Molecular Function: actin binding (GO:0003779);; Molecular Function: lamin binding (GO:0005521);; Cellular Component: Golgi apparatus (GO:0005794);; Cellular Component: plasma membrane (GO:0005886);; Biological Process: purine nucleotide catabolic process (GO:0006195);; Biological Process: cellular component movement (GO:0006928);; Biological Process: Golgi organization (GO:0007030);; Biological …	Dystrophin	DMD
ENSSSCG00000027191	26.6537	16.4321	26.126	65.6621	102.813	130.171	69.5351	42.1973	52.7933	0.00313922	1.91265	Molecular Function: nucleotide binding (GO:0000166);; Molecular Function: adenylate cyclase activity (GO:0004016);; Cellular Component: cytoplasm (GO:0005737);; Cellular Component: plasma membrane (GO:0005886);; Biological Process: cAMP biosynthetic process (GO:0006171);; Molecular Function: adenylate cyclase binding (GO:0008179);; Cellular Component: integral component of membrane (GO:0016021);;…	--	-
ENSSSCG00000024732	12.6661	10.8527	11.2109	33.7548	25.3674	37.5249	33.8546	32.156	26.9463	0.000726763	1.90581	Cellular Component: mitochondrion (GO:0005739);; Cellular Component: cytoplasmic membrane-bounded vesicle (GO:0016023);;	--	-
ENSSSCG00000026275	1.47653	1.13547	1.7438	3.92161	5.02047	6.07166	4.21169	4.67589	4.02873	0.00015455	1.88629	Molecular Function: calcium ion binding (GO:0005509);; Cellular Component: cytoplasm (GO:0005737);; Molecular Function: zinc ion binding (GO:0008270);; Biological Process: single-organism cellular process (GO:0044763);;	Cullin-7	CUL7
ENSSSCG00000013396	0.560883	1.19558	1.29005	3.0827	3.28881	3.15731	3.45138	3.34865	3.09189	0.000115305	1.88106	Biological Process: protein import into nucleus, translocation (GO:0000060);; Molecular Function: RNA polymerase II core promoter proximal region sequence-specific DNA binding transcription factor activity (GO:0000982);; Molecular Function: RNA polymerase II transcription factor binding transcription factor activity involved in positive regulation of transcription (GO:0001190);; Molecular Functio…	Aryl hydrocarbon receptor nuclear translocator-like protein 1	ARNTL
ENSSSCG00000018069	2220.24	1399.48	1755.36	5702.33	5323.36	6156.87	10027.4	5241.5	5538.76	0.000726763	1.85557	Cellular Component: mitochondrial inner membrane (GO:0005743);; Biological Process: mitochondrial electron transport, NADH to ubiquinone (GO:0006120);; Molecular Function: NADH dehydrogenase (ubiquinone) activity (GO:0008137);; Cellular Component: integral component of membrane (GO:0016021);; Cellular Component: respiratory chain (GO:0070469);;	NADH-ubiquinone oxidoreductase chain 2	MT-ND2
ENSSSCG00000001134	1.06268	2.69266	6.39059	10.6958	7.32903	11.2554	5.07399	11.8104	7.89998	0.00405371	1.82258	Cellular Component: nucleosome (GO:0000786);; Molecular Function: DNA binding (GO:0003677);; Cellular Component: nucleus (GO:0005634);; Biological Process: nucleosome assembly (GO:0006334);; Biological Process: defense response to bacterium (GO:0042742);; Molecular Function: protein heterodimerization activity (GO:0046982);;	Histone H2B type 1 OS=Pongo abelii (Sumatran orangutan) PE=2 SV=3	LOC100156937
ENSSSCG00000004329	0.0498002	0.128348	0.269104	0.348329	0.732557	0.341347	0.763626	0.394885	0.697316	0.00718622	1.78608	Molecular Function: ATP binding (GO:0005524);; Cellular Component: nucleus (GO:0005634);; Biological Process: ATP catabolic process (GO:0006200);; Biological Process: protein complex assembly (GO:0006461);; Molecular Function: ATPase activity (GO:0016887);;	--	-
ENSSSCG00000006140	0.493853	0.988651	1.49377	4.76768	5.13499	3.61548	2.46164	3.37002	1.64236	0.00404667	1.78304	Biological Process: morphogenesis of an epithelium (GO:0002009);; Molecular Function: carbonate dehydratase activity (GO:0004089);; Cellular Component: cytosol (GO:0005829);; Cellular Component: plasma membrane (GO:0005886);; Biological Process: one-carbon metabolic process (GO:0006730);; Molecular Function: zinc ion binding (GO:0008270);; Biological Process: carbon dioxide transport (GO:0015670)…	Carbonic anhydrase 2	CA2
ENSSSCG00000022710	1.34331	1.97805	1.25044	4.54282	5.15093	4.26063	4.63432	3.36669	3.44651	8.03556e-05	1.76523	Cellular Component: cytoplasm (GO:0005737);; Biological Process: protein ubiquitination (GO:0016567);; Biological Process: intracellular signal transduction (GO:0035556);;	--	TULP4
ENSSSCG00000029199	12.9299	4.63845	20.3048	46.005	50.992	56.1014	30.805	29.725	36.7269	1.69048e-05	1.75922	Cellular Component: voltage-gated sodium channel complex (GO:0001518);; Biological Process: positive regulation of sodium ion transport (GO:0010765);; Cellular Component: intercalated disc (GO:0014704);; Molecular Function: sodium channel regulator activity (GO:0017080);; Molecular Function: ion channel binding (GO:0044325);; Biological Process: regulation of ventricular cardiac muscle cell membr…	Sodium channel subunit beta-4 (Precursor)	SCN4B
ENSSSCG00000023758	1.94175	1.081	1.59023	3.50962	4.18413	4.26067	5.11622	5.8595	5.25049	0.00249483	1.74852	--	--	-
ENSSSCG00000004629	6.21943	1.81004	6.26055	17.7726	20.957	17.0114	11.5783	18.1333	20.5972	4.71062e-06	1.74358	Biological Process: cell wall macromolecule catabolic process (GO:0016998);;	LysM and putative peptidoglycan-binding domain-containing protein 2	LYSMD2
ENSSSCG00000012553	1.46754	1.02896	1.12821	3.08978	3.71836	5.01848	4.40101	2.89065	4.06928	8.62883e-05	1.74181	--	--	RIPPLY1
ENSSSCG00000008909	1.71907	1.31733	1.75134	5.3128	4.73597	2.78884	3.64578	5.45812	4.24151	0.000407063	1.73085	Biological Process: DNA damage checkpoint (GO:0000077);; Molecular Function: RNA polymerase II core promoter proximal region sequence-specific DNA binding (GO:0000978);; Molecular Function: RNA polymerase II core promoter proximal region sequence-specific DNA binding transcription factor activity (GO:0000982);; Molecular Function: RNA polymerase II transcription factor binding transcription facto…	Circadian locomoter output cycles protein kaput	CLOCK
ENSSSCG00000010494	11.2584	12.4522	13.0871	40.6181	43.5383	38.7792	36.8228	27.8581	33.5273	1.33774e-05	1.72893	Molecular Function: protein binding (GO:0005515);; Cellular Component: plasma membrane (GO:0005886);; Biological Process: transport (GO:0006810);; Biological Process: signal transduction (GO:0007165);; Cellular Component: membrane (GO:0016020);; Cellular Component: protein complex (GO:0043234);; Biological Process: cellular metabolic process (GO:0044237);; Cellular Component: nuclear part (GO:004…	Sorbin	SORBS2
ENSSSCG00000002529	213.135	200.514	196.685	408.598	531.687	897.944	318.197	573.954	449.186	0.00128697	1.72809	Biological Process: nuclear-transcribed mRNA catabolic process, nonsense-mediated decay (GO:0000184);; Biological Process: endonucleolytic cleavage in ITS1 to separate SSU-rRNA from 5.8S rRNA and LSU-rRNA from tricistronic rRNA transcript (SSU-rRNA, 5.8S rRNA, LSU-rRNA) (GO:0000447);; Biological Process: endonucleolytic cleavage to generate mature 3'-end of SSU-rRNA from (SSU-rRNA, 5.8S rRNA, LSU…	40S ribosomal protein S21	RPS21
ENSSSCG00000026542	0.304092	0.281219	0.528176	1.11951	0.858883	1.04569	0.717767	0.968829	1.2762	0.00555421	1.70053	Biological Process: microtubule cytoskeleton organization (GO:0000226);; Molecular Function: ATP binding (GO:0005524);; Cellular Component: endosome (GO:0005768);; Molecular Function: protein C-terminus binding (GO:0008022);; Cellular Component: microtubule cytoskeleton (GO:0015630);; Molecular Function: tubulin binding (GO:0015631);; Biological Process: vesicle-mediated transport (GO:0016192);; …	Spastin	SPAST
ENSSSCG00000017952	1.39619	1.89696	1.32241	4.21716	3.89349	7.75914	4.25288	4.0948	2.61597	0.00413436	1.6981	Molecular Function: diamine N-acetyltransferase activity (GO:0004145);; Cellular Component: cytoplasm (GO:0005737);; Biological Process: putrescine catabolic process (GO:0009447);;	Diamine acetyltransferase 2	SAT2
ENSSSCG00000011934	0.220518	0.137895	0.330441	0.784641	0.808957	0.820987	0.640484	0.492022	0.719135	0.000688454	1.69515	Biological Process: lipid metabolic process (GO:0006629);; Molecular Function: phosphoric diester hydrolase activity (GO:0008081);;	PI-PLC X domain-containing protein 3	PLCXD3
ENSSSCG00000016398	38.2588	16.5917	40.1509	100.527	97.3986	80.36	87.3854	65.7501	83.811	0.000115305	1.68459	Cellular Component: Z disc (GO:0030018);;	LIM and SH3 domain protein 1	LASP1
ENSSSCG00000002032	9.59096	13.3327	11.8838	30.5366	47.6227	56.0963	18.5124	46.0343	24.9203	0.00550466	1.66015	Biological Process: amino acid transmembrane transport (GO:0003333);; Cellular Component: cytoplasm (GO:0005737);; Molecular Function: organic cation transmembrane transporter activity (GO:0015101);; Molecular Function: neutral amino acid transmembrane transporter activity (GO:0015175);; Molecular Function: L-amino acid transmembrane transporter activity (GO:0015179);; Biological Process: organic…	Large neutral amino acids transporter small subunit 2	SLC7A8
ENSSSCG00000011192	1.4188	1.76646	1.35014	3.92057	5.79518	5.68448	3.52611	4.50847	3.55862	0.000690851	1.651	Molecular Function: magnesium ion binding (GO:0000287);; Biological Process: fatty acid alpha-oxidation (GO:0001561);; Molecular Function: receptor binding (GO:0005102);; Cellular Component: peroxisome (GO:0005777);; Molecular Function: carbon-carbon lyase activity (GO:0016830);; Molecular Function: thiamine pyrophosphate binding (GO:0030976);; Molecular Function: identical protein binding (GO:00…	Acetolactate synthase-like protein	ILVBL
ENSSSCG00000003868	2.2307	3.23759	2.41857	7.18143	10.0357	12.6058	6.41232	8.88393	9.30743	0.000472063	1.62217	--	Protein KTI12 homolog	KTI12
ENSSSCG00000003738	35.007	36.6855	51.7644	115.714	116.902	152.394	107.314	125.307	88.4557	1.08085e-05	1.6137	Cellular Component: cytoplasm (GO:0005737);; Cellular Component: microtubule organizing center (GO:0005815);; Cellular Component: spindle (GO:0005819);; Cellular Component: microtubule (GO:0005874);; Biological Process: mitotic nuclear division (GO:0007067);; Molecular Function: microtubule binding (GO:0008017);; Cellular Component: cortical microtubule cytoskeleton (GO:0030981);; Biological Proc…	Microtubule-associated protein RP/EB family member 2	MAPRE2
ENSSSCG00000026124	9.92253	11.6138	11.3284	18.6159	24.8515	40.7755	19.8398	29.5903	27.381	4.14019e-05	1.6033	Molecular Function: isomerase activity (GO:0016853);; Biological Process: GDP-mannose metabolic process (GO:0019673);; Biological Process: cytolysis (GO:0019835);; Biological Process: GDP-L-fucose biosynthetic process (GO:0042350);; Biological Process: 'de novo' GDP-L-fucose biosynthetic process (GO:0042351);; Molecular Function: GDP-L-fucose synthase activity (GO:0050577);; Molecular Function: c…	GDP-L-fucose synthase	TSTA3
ENSSSCG00000015796	676.473	359.576	452.58	1302.77	1685.52	1514.71	1029.16	1389.22	1534.5	0.00255411	1.58632	Biological Process: actin filament organization (GO:0007015);; Biological Process: heart development (GO:0007507);; Molecular Function: cytoskeletal protein binding (GO:0008092);; Molecular Function: zinc ion binding (GO:0008270);; Molecular Function: structural constituent of muscle (GO:0008307);; Cellular Component: actin cytoskeleton (GO:0015629);; Cellular Component: Z disc (GO:0030018);;	PDZ and LIM domain protein 3	PDLIM3
ENSSSCG00000028776	0.301562	1.03486	0.488671	1.10792	1.93407	1.02149	2.20628	1.47495	2.07197	0.00559033	1.58333	Cellular Component: nucleosome (GO:0000786);; Molecular Function: DNA binding (GO:0003677);; Cellular Component: nucleus (GO:0005634);; Biological Process: nucleosome assembly (GO:0006334);; Cellular Component: intracellular organelle (GO:0043229);; Biological Process: single-organism cellular process (GO:0044763);;	Histone H1.1	HIST1H1A
ENSSSCG00000018092	2523.39	1638.87	2194.57	6023.5	3515.38	7796.49	10146.4	5301.12	4955.08	0.00456471	1.56513	Molecular Function: NADH dehydrogenase (ubiquinone) activity (GO:0008137);; Cellular Component: integral component of membrane (GO:0016021);; Biological Process: electron transport chain (GO:0022900);; Cellular Component: mitochondrial membrane (GO:0031966);; Cellular Component: respiratory chain (GO:0070469);;	NADH-ubiquinone oxidoreductase chain 6	MT-ND6
ENSSSCG00000006723	14.4477	9.62765	23.0015	56.5063	72.6321	73.9573	59.12	75.9972	67.7539	1.83796e-05	1.55827	Biological Process: negative regulation of transcription from RNA polymerase II promoter (GO:0000122);; Molecular Function: transcription regulatory region sequence-specific DNA binding (GO:0000976);; Molecular Function: RNA polymerase II transcription factor binding (GO:0001085);; Molecular Function: RNA polymerase II transcription corepressor activity (GO:0001106);; Molecular Function: DNA bind…	T-box transcription factor TBX4	TBX4
ENSSSCG00000006328	14.714	15.629	20.9294	45.0179	47.3475	79.8864	28.5338	49.2827	36.6837	0.00120851	1.55391	Biological Process: regulation of cytokine production (GO:0001817);; Biological Process: vasculature development (GO:0001944);; Molecular Function: steroid hormone receptor activity (GO:0003707);; Molecular Function: 9-cis retinoic acid receptor activity (GO:0004886);; Molecular Function: protein binding (GO:0005515);; Cellular Component: nucleus (GO:0005634);; Biological Process: central nervous…	Retinoic acid receptor RXR-gamma	RXRG
ENSSSCG00000022209	27.9884	20.006	39.4419	59.0507	82.4336	89.1119	78.6084	53.1626	56.9474	2.14572e-05	1.55174	Molecular Function: calcium ion binding (GO:0005509);; Biological Process: response to stress (GO:0006950);; Molecular Function: zinc ion binding (GO:0008270);; Molecular Function: SH3 domain binding (GO:0017124);; Cellular Component: Z disc (GO:0030018);; Biological Process: regulation of cellular process (GO:0050794);;	Integrin beta-1-binding protein 2	ITGB1BP2
ENSSSCG00000006935	0.287348	0.588664	0.79319	1.19109	1.84637	1.27404	1.26593	1.90402	1.20038	0.000837696	1.54318	Molecular Function: chloride channel activity (GO:0005254);; Cellular Component: plasma membrane (GO:0005886);; Biological Process: chloride transport (GO:0006821);; Molecular Function: ligand-gated ion channel activity (GO:0015276);;	Epithelial chloride channel protein OS=Bos taurus (Bovine) PE=2 SV=1	-
ENSSSCG00000026506	2.14238	1.29124	1.9845	4.92391	4.59311	6.49426	3.81748	4.46289	3.43362	0.00150497	1.54245	Cellular Component: nucleus (GO:0005634);; Cellular Component: cytoplasm (GO:0005737);; Molecular Function: Ral GTPase activator activity (GO:0017123);; Biological Process: activation of Ral GTPase activity (GO:0032859);; Biological Process: regulation of exocyst localization (GO:0060178);;	--	-
ENSSSCG00000016530	15.4622	20.2777	16.0889	55.2912	61.4971	40.8251	27.8177	82.6771	41.0157	0.00930775	1.51531	--	Parotid hormone (Precursor) OS=Sus scrofa (Pig) PE=1 SV=2	TMEM140
ENSSSCG00000006707	41.8654	26.336	59.4686	98.192	100.371	114.292	76.4765	84.7364	88.0663	0.000457011	1.49372	Biological Process: microtubule cytoskeleton organization (GO:0000226);; Molecular Function: protein binding (GO:0005515);; Cellular Component: nucleus (GO:0005634);; Cellular Component: cytoplasm (GO:0005737);; Biological Process: cellular component movement (GO:0006928);; Biological Process: muscle contraction (GO:0006936);; Biological Process: signal transduction (GO:0007165);; Biological Proc…	CDK5 regulatory subunit-associated protein 2	CDK5RAP2
ENSSSCG00000021588	1.36225	1.71231	1.18431	2.55289	3.53076	3.01345	3.3252	3.20829	3.33626	7.4236e-05	1.45974	Molecular Function: nucleotide binding (GO:0000166);; Molecular Function: protein serine/threonine kinase activity (GO:0004674);; Molecular Function: calmodulin-dependent protein kinase activity (GO:0004683);; Molecular Function: myosin light chain kinase activity (GO:0004687);; Molecular Function: calmodulin binding (GO:0005516);; Molecular Function: ATP binding (GO:0005524);; Cellular Component…	Myosin light chain kinase, smooth muscle, deglutamylated form	MYLK
ENSSSCG00000000266	60.0067	52.5046	53.3366	106.858	125.468	200.111	103.979	173.928	122.706	0.000297968	1.45535	Cellular Component: nucleus (GO:0005634);; Cellular Component: prefoldin complex (GO:0016272);; Biological Process: negative regulation of transcription, DNA-templated (GO:0045892);; Molecular Function: unfolded protein binding (GO:0051082);; Biological Process: chaperone mediated protein folding independent of cofactor (GO:0051086);; Biological Process: retina development in camera-type eye (GO:…	Prefoldin subunit 5	PFDN5
ENSSSCG00000023292	0.624418	0.354291	0.400629	1.40807	1.08973	1.50207	1.46303	1.33201	1.45532	0.00410999	1.45359	Biological Process: skeletal system development (GO:0001501);; Molecular Function: binding (GO:0005488);; Biological Process: purine nucleotide metabolic process (GO:0006163);; Biological Process: organ morphogenesis (GO:0009887);; Biological Process: tissue development (GO:0009888);; Cellular Component: extracellular region part (GO:0044421);; Biological Process: regulation of cellular process (…	Collagen alpha-1(I) chain (Precursor)	COL1A1
ENSSSCG00000022842	351.118	337.406	335.26	637.454	856.915	1336.42	585.289	779.755	705.383	0.00193777	1.44196	Cellular Component: membrane (GO:0016020);; Cellular Component: cytosolic large ribosomal subunit (GO:0022625);; Biological Process: ribosome biogenesis (GO:0042254);; Cellular Component: polysomal ribosome (GO:0042788);;	60S ribosomal protein L7a	RPL7A
ENSSSCG00000009794	13.0747	10.3236	22.0511	38.234	53.1865	60.6936	27.4084	30.4272	30.3877	0.00400936	1.4419	Cellular Component: nucleus (GO:0005634);; Cellular Component: cytoplasm (GO:0005737);; Biological Process: nucleocytoplasmic transport (GO:0006913);; Molecular Function: protein dimerization activity (GO:0046983);;	Splicing factor 3A subunit 2	SF3A2
ENSSSCG00000026812	15.9305	13.7998	17.8356	29.7793	36.9547	57.8924	24.9607	49.058	44.7499	0.00082148	1.41835	Molecular Function: methyltransferase activity (GO:0008168);; Biological Process: methylation (GO:0032259);;	--	EMG1
ENSSSCG00000025813	33.9124	36.3196	36.6374	63.4748	90.0816	146.896	66.0759	86.6991	73.0174	0.00502763	1.41791	Cellular Component: spliceosomal complex (GO:0005681);; Biological Process: mRNA processing (GO:0006397);; Biological Process: RNA splicing (GO:0008380);; Cellular Component: small nuclear ribonucleoprotein complex (GO:0030532);;	Small nuclear ribonucleoprotein Sm D2	SNRPD2
ENSSSCG00000012619	4.91059	8.0779	7.41177	14.686	11.5075	27.8176	10.3388	18.0063	15.6954	0.00340122	1.41623	Cellular Component: condensed chromosome kinetochore (GO:0000777);; Cellular Component: stress fiber (GO:0001725);; Molecular Function: GTP binding (GO:0005525);; Cellular Component: spindle (GO:0005819);; Cellular Component: cilium (GO:0005929);; Biological Process: cell cycle (GO:0007049);; Cellular Component: synaptic vesicle (GO:0008021);; Cellular Component: cell junction (GO:0030054);; Cell…	Septin-6	2017-09-06
ENSSSCG00000029360	96.6683	45.2544	83.3805	103.178	111.194	92.9587	87.2406	106.717	99.0366	0.000590834	1.41616	Molecular Function: microtubule motor activity (GO:0003777);; Cellular Component: mitochondrion (GO:0005739);; Cellular Component: kinesin complex (GO:0005871);; Biological Process: axon cargo transport (GO:0008088);; Cellular Component: axon (GO:0030424);; Cellular Component: cytoplasmic vesicle (GO:0031410);; Biological Process: positive regulation of smooth muscle cell apoptotic process (GO:00…	Apoptogenic protein 1, mitochondrial (Precursor)	APOPT1
ENSSSCG00000030444	3.0476	2.09447	3.51627	6.19899	6.88861	9.44881	3.56339	5.15375	4.84905	0.00241845	1.4137	Cellular Component: nucleus (GO:0005634);; Cellular Component: cytoplasm (GO:0005737);; Molecular Function: zinc ion binding (GO:0008270);; Biological Process: regulation of interferon-beta production (GO:0032648);; Biological Process: proteasome-mediated ubiquitin-dependent protein catabolic process (GO:0043161);; Biological Process: regulation of defense response to virus by host (GO:0050691);;…	--	-
ENSSSCG00000009059	13.4097	20.1745	23.8478	33.3336	27.7133	56.1373	36.5692	37.1163	33.5675	0.00831684	1.41175	Molecular Function: glutathione transferase activity (GO:0004364);; Molecular Function: leukotriene-C4 synthase activity (GO:0004464);; Molecular Function: glutathione peroxidase activity (GO:0004602);; Cellular Component: nuclear envelope (GO:0005635);; Cellular Component: endoplasmic reticulum membrane (GO:0005789);; Cellular Component: plasma membrane (GO:0005886);; Biological Process: glutath…	Microsomal glutathione S-transferase 2	MGST2
ENSSSCG00000005776	7.96863	11.2645	7.30286	30.3648	20.3835	25.2027	24.8595	20.9678	17.6005	0.000115305	1.40702	Biological Process: cellular amino acid metabolic process (GO:0006520);; Molecular Function: oxidoreductase activity, acting on the CH-OH group of donors, NAD or NADP as acceptor (GO:0016616);; Biological Process: developmental process (GO:0032502);; Biological Process: single-organism process (GO:0044699);; Molecular Function: NAD binding (GO:0051287);; Biological Process: oxidation-reduction pr…	C-terminal-binding protein 2	CTBP2
ENSSSCG00000026677	2.04784	3.16859	2.04034	5.00024	5.74919	7.38266	5.25602	5.87604	4.81527	0.00323382	1.40391	Molecular Function: magnesium ion binding (GO:0000287);; Biological Process: fatty acid alpha-oxidation (GO:0001561);; Molecular Function: receptor binding (GO:0005102);; Cellular Component: peroxisome (GO:0005777);; Molecular Function: carbon-carbon lyase activity (GO:0016830);; Molecular Function: thiamine pyrophosphate binding (GO:0030976);; Molecular Function: identical protein binding (GO:00…	Acetolactate synthase-like protein	ILVBL
ENSSSCG00000009337	1.94208	0.752159	1.53312	3.0071	2.77406	4.52796	3.63902	2.44303	2.47756	0.000874529	1.39916	--	--	-
ENSSSCG00000005605	8.76855	7.76137	9.20376	19.113	23.1345	31.1013	19.7203	25.7111	16.5853	0.00246752	1.38993	--	--	-
ENSSSCG00000002269	6.04983	4.76385	6.38382	14.7164	16.984	10.8732	15.2232	11.8908	9.86648	0.000167423	1.38826	Biological Process: histidine biosynthetic process (GO:0000105);; Molecular Function: formate-tetrahydrofolate ligase activity (GO:0004329);; Molecular Function: methenyltetrahydrofolate cyclohydrolase activity (GO:0004477);; Molecular Function: methylenetetrahydrofolate dehydrogenase (NADP+) activity (GO:0004488);; Molecular Function: ATP binding (GO:0005524);; Cellular Component: mitochondrion …	C-1-tetrahydrofolate synthase, cytoplasmic, N-terminally processed	MTHFD1
ENSSSCG00000023091	19.8693	19.1857	22.2762	48.9493	65.4329	84.1231	46.4581	58.2745	52.4418	0.000368715	1.38691	Cellular Component: nucleus (GO:0005634);; Cellular Component: peroxisomal membrane (GO:0005778);; Cellular Component: cytosol (GO:0005829);; Cellular Component: integral component of membrane (GO:0016021);; Biological Process: peroxisome membrane biogenesis (GO:0016557);; Biological Process: peroxisome fission (GO:0016559);; Molecular Function: peroxisome membrane class-1 targeting sequence bind…	Peroxisomal biogenesis factor 19 (Precursor)	PEX19
ENSSSCG00000029792	1.00976	0.817038	1.43688	3.07172	3.2116	2.95372	2.77675	2.37333	2.44894	0.00325065	1.385	Molecular Function: protein serine/threonine kinase activity (GO:0004674);; Molecular Function: Rho guanyl-nucleotide exchange factor activity (GO:0005089);; Molecular Function: ATP binding (GO:0005524);; Molecular Function: phospholipid binding (GO:0005543);; Biological Process: protein phosphorylation (GO:0006468);; Biological Process: regulation of Rho protein signal transduction (GO:0035023);;	--	-
ENSSSCG00000009721	10.5997	4.92858	13.1857	27.5703	31.1405	33.984	25.3997	18.8618	20.8459	0.000185902	1.37103	Molecular Function: binding (GO:0005488);; Cellular Component: intracellular organelle (GO:0043229);; Cellular Component: intracellular membrane-bounded organelle (GO:0043231);;	Synapsin-1 (Fragment)	SYN1
ENSSSCG00000010626	5.22626	2.60218	4.14278	8.554	7.01894	7.24298	9.16697	12.8811	8.58377	0.00026844	1.36778	Molecular Function: nucleotide binding (GO:0000166);; Biological Process: regulation of alternative mRNA splicing, via spliceosome (GO:0000381);; Molecular Function: RNA binding (GO:0003723);; Cellular Component: nucleus (GO:0005634);; Biological Process: heart development (GO:0007507);; Molecular Function: zinc ion binding (GO:0008270);; Biological Process: positive regulation of RNA splicing (G…	Polypyrimidine tract-binding protein 1	PTBP1
ENSSSCG00000004710	1.32679	1.07253	1.8241	2.78059	2.84326	2.42817	3.00783	2.9715	3.13591	0.00151295	1.35802	Molecular Function: adenosine deaminase activity (GO:0004000);; Cellular Component: cytosol (GO:0005829);; Biological Process: adenosine catabolic process (GO:0006154);; Biological Process: nucleotide metabolic process (GO:0009117);; Biological Process: purine ribonucleoside monophosphate biosynthetic process (GO:0009168);; Biological Process: hypoxanthine salvage (GO:0043103);; Biological Proces…	Adenosine deaminase-like protein	ADAL
ENSSSCG00000014834	5.09112	15.694	8.97264	16.6691	22.119	25.1762	19.6318	36.0356	30.4014	0.00432489	1.35388	Biological Process: response to superoxide (GO:0000303);; Cellular Component: mitochondrial inner membrane (GO:0005743);; Biological Process: fatty acid metabolic process (GO:0006631);; Biological Process: mitochondrial transport (GO:0006839);; Biological Process: proton transport (GO:0015992);; Cellular Component: integral component of membrane (GO:0016021);; Molecular Function: oxidative phosph…	Mitochondrial uncoupling protein 3	UCP3
ENSSSCG00000011378	2.29086	2.11808	1.79581	3.5874	4.87578	6.25147	3.78853	4.10937	4.6524	0.000614773	1.34967	Molecular Function: DNA binding (GO:0003677);;	Coiled-coil domain-containing protein 71	CCDC71
ENSSSCG00000026071	18.7667	10.8725	17.4911	37.5083	39.4674	47.5718	23.9213	25.4039	40.0016	0.000255659	1.3453	Biological Process: cell-cell signaling (GO:0007267);; Cellular Component: synapse (GO:0045202);;	Serine/arginine repetitive matrix protein 1	SRRM1
ENSSSCG00000004300	10.5176	10.8163	12.99	25.4277	39.2995	31.2972	19.9566	33.6203	22.4577	0.000372694	1.33394	Cellular Component: integral component of membrane (GO:0016021);;	Small integral membrane protein 8	SMIM8
ENSSSCG00000009134	9.35177	11.184	35.5527	47.901	39.8252	43.5399	25.6943	36.6452	44.0699	0.000733358	1.32542	Biological Process: activation of MAPKK activity (GO:0000186);; Biological Process: angiogenesis (GO:0001525);; Molecular Function: epidermal growth factor receptor binding (GO:0005154);; Molecular Function: calcium ion binding (GO:0005509);; Cellular Component: extracellular space (GO:0005615);; Cellular Component: plasma membrane (GO:0005886);; Biological Process: epidermal growth factor recept…	Epidermal growth factor (Precursor)	EGF
ENSSSCG00000026340	17.7616	13.7542	23.285	39.4325	46.2227	26.7328	29.1215	32.695	36.7159	0.000368715	1.3237	Molecular Function: nucleic acid binding (GO:0003676);; Molecular Function: DNA binding (GO:0003677);; Molecular Function: RNA binding (GO:0003723);; Biological Process: translation (GO:0006412);; Biological Process: RNA metabolic process (GO:0016070);;	Eukaryotic translation initiation factor 4 gamma 1	EIF4G1
ENSSSCG00000011145	2.7178	1.88956	2.22518	6.55817	6.21977	7.74613	5.72009	5.6788	4.51659	0.000456057	1.3213	Biological Process: cellular process (GO:0009987);; Biological Process: protein ubiquitination (GO:0016567);; Biological Process: intracellular signal transduction (GO:0035556);; Cellular Component: cell part (GO:0044464);;	Ankyrin repeat and SOCS box protein 5	ASB5
ENSSSCG00000025235	0.623723	0.4779	1.57458	1.40799	1.83557	1.60083	1.52256	1.26313	1.2558	0.00729697	1.31901	Molecular Function: nucleic acid binding (GO:0003676);; Cellular Component: nucleus (GO:0005634);; Biological Process: transcription, DNA-templated (GO:0006351);; Biological Process: immune response (GO:0006955);; Biological Process: cytoskeleton organization (GO:0007010);; Biological Process: positive regulation of cell proliferation (GO:0008284);; Biological Process: regulation of cell morphoge…	Zinc finger protein 420	ZNF420
ENSSSCG00000010166	13.0506	14.0871	18.9445	36.7763	31.5139	41.6722	30.2971	43.1987	24.2013	0.000346068	1.31696	Molecular Function: ATP binding (GO:0005524);; Molecular Function: transferase activity (GO:0016740);; Molecular Function: nucleoside-triphosphatase activity (GO:0017111);; Molecular Function: nucleotide phosphatase activity (GO:0019204);;	Cancer-related nucleoside-triphosphatase homolog	NTPCR
ENSSSCG00000009224	0.627772	0.563297	1.38571	2.25462	2.31822	2.16065	1.99542	1.52995	2.36746	0.00930775	1.30693	Molecular Function: binding (GO:0005488);; Cellular Component: nucleus (GO:0005634);; Biological Process: gene expression (GO:0010467);; Biological Process: RNA metabolic process (GO:0016070);; Cellular Component: intracellular part (GO:0044424);; Biological Process: positive regulation of transcription, DNA-templated (GO:0045893);;	AF4/FMR2 family member 2	AFF2
ENSSSCG00000011478	1.07036	0.974928	2.02728	2.15863	3.23763	3.3509	2.83898	4.63791	2.55025	0.0021201	1.30159	Biological Process: regulation of cell growth (GO:0001558);; Cellular Component: nucleus (GO:0005634);;	Protein FAM107A	FAM107A
ENSSSCG00000030529	3.43589	3.04427	4.24384	9.0808	9.02316	10.1332	6.96074	8.004	6.95152	0.00131812	1.30115	Biological Process: protein polyubiquitination (GO:0000209);; Molecular Function: ubiquitin-protein transferase activity (GO:0004842);;	--	-
ENSSSCG00000008094	19.6509	11.6583	22.3862	29.6649	35.6735	55.3997	28.8507	43.816	32.1201	0.000461256	1.30063	--	--	-
ENSSSCG00000003850	16.6941	23.036	29.3713	43.8353	50.4059	71.9666	38.9183	52.4909	41.9847	0.000454157	1.29237	Molecular Function: calcium ion binding (GO:0005509);; Cellular Component: caveola (GO:0005901);; Biological Process: endocytosis (GO:0006897);; Cellular Component: integral component of membrane (GO:0016021);; Biological Process: hippocampus development (GO:0021766);; Biological Process: layer formation in cerebral cortex (GO:0021819);; Molecular Function: very-low-density lipoprotein particle r…	UPF0587 protein C1orf123 homolog OS=Bos taurus (Bovine) PE=2 SV=1	C6H1orf123
ENSSSCG00000007745	11.9396	9.44972	13.5087	28.2345	30.2127	42.7521	20.9108	21.3539	27.2276	0.000877725	1.28858	Cellular Component: endoplasmic reticulum lumen (GO:0005788);; Molecular Function: protein homodimerization activity (GO:0042803);; Molecular Function: metal ion binding (GO:0046872);;	Sulfatase-modifying factor 2 (Precursor)	SUMF2
ENSSSCG00000030799	9.49006	19.2979	10.1709	18.2186	23.7853	19.9213	17.2415	28.9653	15.3818	0.00100997	1.28335	Cellular Component: microtubule cytoskeleton (GO:0015630);; Biological Process: cell cycle process (GO:0022402);; Cellular Component: protein complex (GO:0043234);; Biological Process: cellular protein metabolic process (GO:0044267);; Cellular Component: cytoskeletal part (GO:0044430);; Cellular Component: cytoplasmic part (GO:0044444);;	Kelch-like protein 23	KLHL23
ENSSSCG00000007462	2.3921	1.5235	2.27005	4.53648	5.43287	5.5148	4.434	4.06466	4.45681	0.000625883	1.27846	Molecular Function: delayed rectifier potassium channel activity (GO:0005251);; Cellular Component: voltage-gated potassium channel complex (GO:0008076);; Biological Process: regulation of ion transmembrane transport (GO:0034765);; Cellular Component: intracellular part (GO:0044424);; Biological Process: protein homooligomerization (GO:0051260);; Biological Process: potassium ion transmembrane tr…	Potassium voltage-gated channel subfamily B member 1	KCNB1
ENSSSCG00000027864	28.1039	11.1711	26.5194	58.933	57.6432	48.2487	36.5889	33.5366	43.0453	0.00298952	1.26987	Molecular Function: cytoskeletal protein binding (GO:0008092);; Biological Process: single-organism cellular process (GO:0044763);; Biological Process: regulation of biological process (GO:0050789);;	Sialoadhesin (Precursor)	SIGLEC1
ENSSSCG00000023802	29.7498	19.7253	47.2868	59.1417	67.6489	93.9345	27.9918	44.7529	50.7575	0.00745153	1.26781	Biological Process: positive regulation of protein phosphorylation (GO:0001934);; Molecular Function: AMP-activated protein kinase activity (GO:0004679);; Molecular Function: ATP binding (GO:0005524);; Cellular Component: nucleus (GO:0005634);; Biological Process: glycogen biosynthetic process (GO:0005978);; Biological Process: fatty acid biosynthetic process (GO:0006633);; Biological Process: gl…	5&apos;-AMP-activated protein kinase subunit gamma-3	PRKAG3
ENSSSCG00000030635	8.94075	8.09309	7.96515	16.3923	15.0211	20.46	16.4759	13.8154	15.3483	0.00359303	1.25976	Molecular Function: Rho GTPase activator activity (GO:0005100);; Molecular Function: phospholipid binding (GO:0005543);; Cellular Component: cytosol (GO:0005829);; Cellular Component: plasma membrane (GO:0005886);; Biological Process: endocytosis (GO:0006897);; Biological Process: cytoskeleton organization (GO:0007010);; Biological Process: synaptic transmission (GO:0007268);; Cellular Component:…	Rho GTPase-activating protein 10	ARHGAP10
ENSSSCG00000029003	7.94325	4.80828	8.52431	9.92142	15.1753	17.1571	10.5964	18.2505	15.8346	0.00266793	1.2547	Molecular Function: structural constituent of ribosome (GO:0003735);; Biological Process: rRNA processing (GO:0006364);; Biological Process: translation (GO:0006412);; Cellular Component: cytosolic large ribosomal subunit (GO:0022625);; Biological Process: ribosomal large subunit biogenesis (GO:0042273);;	60S ribosomal protein L14	RPL14
ENSSSCG00000013581	12.2284	8.92507	9.12771	16.8699	23.6179	31.4576	14.4023	24.267	21.6033	0.00187695	1.24854	Cellular Component: mitochondrion (GO:0005739);; Cellular Component: integral component of membrane (GO:0016021);;	Protein PET100 homolog, mitochondrial (Precursor)	PET100
ENSSSCG00000004065	1.82281	1.46494	1.69349	3.70279	2.72465	3.40843	3.18922	2.73791	2.16186	0.00219295	1.24847	Molecular Function: receptor signaling protein activity (GO:0005057);; Molecular Function: Rho guanyl-nucleotide exchange factor activity (GO:0005089);; Molecular Function: protein binding (GO:0005515);; Molecular Function: phospholipid binding (GO:0005543);; Biological Process: organelle organization (GO:0006996);; Biological Process: signal transduction (GO:0007165);; Biological Process: regula…	Rho guanine nucleotide exchange factor 9	ARHGEF9
ENSSSCG00000015273	2.21167	2.64287	3.03883	6.24045	5.70301	6.71192	5.29269	4.77495	4.97533	0.0013337	1.24475	Biological Process: muscle system process (GO:0003012);; Molecular Function: calcium-transporting ATPase activity (GO:0005388);; Molecular Function: calmodulin binding (GO:0005516);; Molecular Function: ATP binding (GO:0005524);; Cellular Component: endoplasmic reticulum (GO:0005783);; Cellular Component: plasma membrane (GO:0005886);; Biological Process: cellular metal ion homeostasis (GO:000687…	Plasma membrane calcium-transporting ATPase 1	ATP2B1
ENSSSCG00000007383	1.81427	1.50354	1.07285	2.55482	2.42893	4.84503	2.81109	3.49967	2.55502	0.0073577	1.2444	Cellular Component: mitochondrial outer membrane (GO:0005741);; Biological Process: protein folding (GO:0006457);; Biological Process: protein targeting to mitochondrion (GO:0006626);; Biological Process: nervous system development (GO:0007399);; Biological Process: cell differentiation (GO:0030154);; Molecular Function: heat shock protein binding (GO:0031072);; Biological Process: single-organis…	Mitochondrial import receptor subunit TOM34	TOMM34
ENSSSCG00000026555	5.10009	1.97498	2.94127	7.30348	8.08529	9.75853	6.7947	6.99126	5.81933	0.00456716	1.23173	Molecular Function: Rab guanyl-nucleotide exchange factor activity (GO:0017112);; Molecular Function: SH3 domain binding (GO:0017124);; Cellular Component: dendrite (GO:0030425);; Cellular Component: clathrin-coated vesicle membrane (GO:0030665);; Cellular Component: neuronal cell body (GO:0043025);; Cellular Component: synapse (GO:0045202);; Biological Process: synaptic vesicle endocytosis (GO:0…	--	-
ENSSSCG00000012941	3.11109	3.47601	1.80652	7.98138	7.13303	11.1618	5.05957	9.28312	7.81993	0.00130561	1.21916	Molecular Function: nucleoside transmembrane transporter activity (GO:0005337);; Biological Process: nucleoside transport (GO:0015858);; Cellular Component: integral component of membrane (GO:0016021);; Cellular Component: basolateral plasma membrane (GO:0016323);;	Equilibrative nucleoside transporter 3	SLC29A3
ENSSSCG00000023247	42.6367	37.3635	47.0617	110.36	111.488	67.1029	47.5504	70.1986	92.6628	0.00689436	1.21761	Biological Process: protein targeting to Golgi (GO:0000042);; Biological Process: system process (GO:0003008);; Cellular Component: Golgi apparatus (GO:0005794);; Cellular Component: trans-Golgi network (GO:0005802);; Biological Process: nucleobase-containing compound metabolic process (GO:0006139);; Biological Process: cellular component movement (GO:0006928);; Biological Process: nervous system…	Optineurin	OPTN
ENSSSCG00000029698	11.1842	10.8326	15.0059	21.5252	24.5883	29.2225	23.2627	22.0408	20.2476	0.00110948	1.21683	--	Leucine-rich repeat-containing protein 42	LRRC42
ENSSSCG00000030463	16.786	20.5702	20.7011	31.8881	31.7215	53.5247	26.5017	32.2332	23.886	0.0079992	1.21618	Cellular Component: nucleus (GO:0005634);; Cellular Component: Golgi apparatus (GO:0005794);; Cellular Component: plasma membrane (GO:0005886);; Biological Process: Golgi organization (GO:0007030);; Molecular Function: enzyme binding (GO:0019899);; Biological Process: bone development (GO:0060348);;	Dymeclin	DYM
ENSSSCG00000003780	9.37692	4.5269	13.2961	20.2328	18.2004	21.4285	19.311	18.7974	18.7393	0.00119788	1.21495	Molecular Function: DNA binding (GO:0003677);; Molecular Function: mRNA 3'-UTR binding (GO:0003730);; Molecular Function: NADPH:quinone reductase activity (GO:0003960);; Molecular Function: fatty acid synthase activity (GO:0004312);; Cellular Component: Golgi apparatus (GO:0005794);; Cellular Component: cytosol (GO:0005829);; Biological Process: fatty acid metabolic process (GO:0006631);; Molecul…	Quinone oxidoreductase	CRYZ
ENSSSCG00000009186	8.7017	6.58757	9.19517	19.5885	18.7343	22.9499	15.3496	17.426	15.0737	0.00139857	1.21261	Molecular Function: aminopeptidase activity (GO:0004177);; Cellular Component: cytoplasm (GO:0005737);; Biological Process: proteolysis (GO:0006508);; Molecular Function: metalloexopeptidase activity (GO:0008235);; Biological Process: cellular process (GO:0009987);; Molecular Function: metal ion binding (GO:0046872);;	Methionine aminopeptidase 1	METAP1
ENSSSCG00000001929	11.8075	8.04443	13.1458	19.482	29.3422	30.0504	16.537	20.7413	16.603	0.00136225	1.21064	Molecular Function: NAD+ ADP-ribosyltransferase activity (GO:0003950);;	Poly [ADP-ribose] polymerase 6	PARP6
ENSSSCG00000027637	83.3297	70.0092	73.052	126.411	170.906	239.584	122.845	177.008	136.408	0.00769239	1.20417	Molecular Function: structural constituent of ribosome (GO:0003735);; Biological Process: translation (GO:0006412);; Cellular Component: cytosolic large ribosomal subunit (GO:0022625);;	60S ribosomal protein L32	RPL32
ENSSSCG00000010211	13.1438	6.74997	12.6856	24.1774	25.3072	22.7731	16.5286	22.9694	22.6821	0.00226842	1.19905	Molecular Function: binding (GO:0005488);; Cellular Component: cytoplasm (GO:0005737);; Biological Process: cellular process (GO:0009987);; Cellular Component: protein complex (GO:0043234);; Cellular Component: cytoskeletal part (GO:0044430);; Cellular Component: cytoplasmic part (GO:0044444);; Biological Process: single-multicellular organism process (GO:0044707);;	Trichohyalin	TCHH
ENSSSCG00000025731	2.95513	3.16603	3.14287	4.38936	5.2807	7.39149	5.11924	5.62244	4.88478	0.00189462	1.19663	Cellular Component: nucleus (GO:0005634);; Cellular Component: mitochondrion (GO:0005739);; Biological Process: DNA dealkylation involved in DNA repair (GO:0006307);; Molecular Function: ferrous iron binding (GO:0008198);; Biological Process: cell proliferation (GO:0008283);; Molecular Function: oxidoreductase activity, acting on single donors with incorporation of molecular oxygen, incorporation…	Alpha-ketoglutarate-dependent dioxygenase alkB homolog 3	ALKBH3
ENSSSCG00000002652	1.20951	1.19066	3.6721	4.84556	4.52652	6.67418	3.93509	3.22861	3.51409	0.0015379	1.19545	Molecular Function: catalytic activity (GO:0003824);; Molecular Function: protein binding (GO:0005515);; Cellular Component: cytoplasm (GO:0005737);; Biological Process: ion transport (GO:0006811);; Cellular Component: intracellular membrane-bounded organelle (GO:0043231);; Biological Process: primary metabolic process (GO:0044238);; Biological Process: cellular macromolecule metabolic process (G…	Kelch domain-containing protein 4	KLHDC4
ENSSSCG00000002282	15.5815	12.3572	14.5678	24.9821	34.0098	23.929	22.1825	25.235	22.4989	0.00167269	1.18505	Molecular Function: DNA binding (GO:0003677);; Molecular Function: sequence-specific DNA binding transcription factor activity (GO:0003700);; Biological Process: DNA metabolic process (GO:0006259);; Biological Process: regulation of transcription, DNA-templated (GO:0006355);; Biological Process: regulation of transcription from RNA polymerase II promoter (GO:0006357);; Biological Process: respons…	Protein max	MAX
ENSSSCG00000004165	3.04403	3.05326	3.57693	6.93162	5.76093	3.69547	7.16351	7.19916	8.45487	0.00269528	1.18026	Biological Process: system process (GO:0003008);; Molecular Function: 3',5'-cyclic-AMP phosphodiesterase activity (GO:0004115);; Molecular Function: calmodulin-dependent cyclic-nucleotide phosphodiesterase activity (GO:0004117);; Molecular Function: protein binding (GO:0005515);; Biological Process: signal transduction (GO:0007165);; Biological Process: metabolic process (GO:0008152);; Biological…	Calcium/calmodulin-dependent 3&apos;,5&apos;-cyclic nucleotide phosphodiesterase 1B	PDE1B
ENSSSCG00000027883	12.4047	13.8398	12.5206	32.7258	40.1034	43.2605	22.1094	32.3205	23.9157	0.00167269	1.17484	Molecular Function: cysteine-type endopeptidase activity (GO:0004197);; Cellular Component: nucleus (GO:0005634);; Cellular Component: cytoplasm (GO:0005737);; Biological Process: proteolysis (GO:0006508);; Biological Process: response to toxic substance (GO:0009636);; Biological Process: response to drug (GO:0042493);;	Bleomycin hydrolase (Fragment)	BLMH
ENSSSCG00000016226	18.6348	17.0929	16.7112	32.9227	44.581	37.7539	45.6833	29.0175	21.1268	0.00187695	1.16906	Molecular Function: magnesium ion binding (GO:0000287);; Molecular Function: RNA binding (GO:0003723);; Molecular Function: phenylalanine-tRNA ligase activity (GO:0004826);; Molecular Function: ATP binding (GO:0005524);; Cellular Component: cytoplasm (GO:0005737);; Biological Process: phenylalanyl-tRNA aminoacylation (GO:0006432);;	Phenylalanine--tRNA ligase beta subunit	FARSB
ENSSSCG00000023593	2.71782	2.22993	3.27066	6.00307	6.02874	6.94401	5.15243	4.26462	6.00831	0.00405371	1.16568	Molecular Function: binding (GO:0005488);; Cellular Component: nucleus (GO:0005634);; Biological Process: gene expression (GO:0010467);; Biological Process: RNA metabolic process (GO:0016070);; Cellular Component: intracellular organelle part (GO:0044446);; Biological Process: single-organism process (GO:0044699);; Biological Process: positive regulation of transcription, DNA-templated (GO:004589…	AF4/FMR2 family member 2	AFF2
ENSSSCG00000009953	7.90222	6.42957	7.47909	16.2683	17.9419	24.1849	9.90034	15.574	16.7653	0.00294157	1.16318	Biological Process: skeletal system development (GO:0001501);; Molecular Function: binding (GO:0005488);; Biological Process: organ morphogenesis (GO:0009887);; Biological Process: tissue development (GO:0009888);; Cellular Component: intracellular organelle (GO:0043229);; Biological Process: primary metabolic process (GO:0044238);; Biological Process: cellular macromolecule metabolic process (GO…	Collagen alpha-1(II) chain (Precursor)	COL2A1
ENSSSCG00000023880	1.0994	0.466683	1.08843	1.84039	2.24577	2.06734	1.78046	1.68856	1.94061	0.00397568	1.15792	Biological Process: chromatin silencing at rDNA (GO:0000183);; Biological Process: skeletal system development (GO:0001501);; Molecular Function: binding (GO:0005488);; Cellular Component: collagen trimer (GO:0005581);; Cellular Component: chromatin silencing complex (GO:0005677);; Cellular Component: nucleolus (GO:0005730);; Cellular Component: cytoplasm (GO:0005737);; Cellular Component: plasma…	Serine/threonine-protein phosphatase 1 regulatory subunit 10	PPP1R10
ENSSSCG00000030577	3.15758	2.46191	3.68555	6.32573	7.51335	5.57431	5.6761	6.20956	6.38065	0.00219328	1.15683	--	--	-
ENSSSCG00000026990	138.244	91.5863	105.252	201.723	216.576	242.571	174.663	238.859	192.164	0.00440935	1.14364	Cellular Component: mitochondrion (GO:0005739);; Biological Process: activation of cysteine-type endopeptidase activity involved in apoptotic process (GO:0006919);; Biological Process: transformed cell apoptotic process (GO:0006927);; Cellular Component: integral component of membrane (GO:0016021);; Biological Process: positive regulation of apoptotic process (GO:0043065);; Biological Process: ne…	Protein FAM162A	FAM162A
ENSSSCG00000014410	1.9506	1.99909	3.85465	5.66019	6.43808	7.91189	3.06521	6.23537	5.46866	0.0052529	1.1395	Molecular Function: protein binding (GO:0005515);; Molecular Function: protein phosphatase 1 binding (GO:0008157);; Molecular Function: zinc ion binding (GO:0008270);; Biological Process: negative regulation of phosphatase activity (GO:0010923);; Biological Process: cellular component organization (GO:0016043);; Cellular Component: intracellular membrane-bounded organelle (GO:0043231);; Biologica…	E3 ubiquitin-protein ligase SH3RF1	SH3RF1
ENSSSCG00000023435	10.449	11.5277	15.6364	25.3244	23.6081	30.1947	25.9784	24.3173	18.9667	0.00282237	1.1365	Molecular Function: fatty-acyl-CoA binding (GO:0000062);; Cellular Component: protein phosphatase type 2A complex (GO:0000159);; Biological Process: hair follicle development (GO:0001942);; Cellular Component: mitochondrion (GO:0005739);; Cellular Component: peroxisomal membrane (GO:0005778);; Cellular Component: endoplasmic reticulum (GO:0005783);; Cellular Component: Golgi apparatus (GO:0005794…	DBI(32-86)	DBI
ENSSSCG00000002315	4.38341	5.17279	4.37416	8.69713	7.38736	8.10381	8.69521	9.76325	11.5127	0.00276178	1.13458	Biological Process: embryonic placenta development (GO:0001892);; Biological Process: regulation of the force of heart contraction (GO:0002026);; Biological Process: regulation of sodium ion transport (GO:0002028);; Biological Process: heart morphogenesis (GO:0003007);; Molecular Function: calcium:sodium antiporter activity (GO:0005432);; Molecular Function: calmodulin binding (GO:0005516);; Cell…	Sodium/calcium exchanger 1 (Precursor)	SLC8A1
ENSSSCG00000013244	14.0787	11.825	18.6478	36.3119	33.1795	39.8352	21.778	32.6301	26.8589	0.00320527	1.13393	Molecular Function: phospholipid binding (GO:0005543);; Cellular Component: nucleus (GO:0005634);; Cellular Component: cytoplasm (GO:0005737);; Molecular Function: cytoskeletal protein binding (GO:0008092);; Molecular Function: lipid binding (GO:0008289);; Cellular Component: cytoplasmic membrane-bounded vesicle (GO:0016023);; Cellular Component: ruffle membrane (GO:0032587);; Cellular Component:…	Protein kinase C and casein kinase substrate in neurons protein 1	Pacsin1
ENSSSCG00000004454	3.95086	3.79132	7.258	8.77163	11.3906	15.3857	7.88122	12.9415	8.20541	0.00937001	1.13257	Molecular Function: malate dehydrogenase (decarboxylating) (NADP+) activity (GO:0004473);; Cellular Component: mitochondrion (GO:0005739);; Cellular Component: cytosol (GO:0005829);; Biological Process: malate metabolic process (GO:0006108);; Biological Process: response to hormone (GO:0009725);; Molecular Function: malate dehydrogenase (decarboxylating) (NAD+) activity (GO:0016619);; Molecular F…	NADP-dependent malic enzyme (Fragment)	ME1
ENSSSCG00000011317	22.4548	24.5541	26.8935	34.7228	44.6418	47.9561	39.5198	30.8569	36.0317	0.00919876	1.13235	Biological Process: skeletal system development (GO:0001501);; Biological Process: system process (GO:0003008);; Molecular Function: protein binding (GO:0005515);; Cellular Component: lysosome (GO:0005764);; Cellular Component: late endosome (GO:0005770);; Cellular Component: autophagic vacuole (GO:0005776);; Biological Process: signal transduction (GO:0007165);; Biological Process: central nervo…	Parotid hormone (Precursor) OS=Sus scrofa (Pig) PE=1 SV=2	FYCO1
ENSSSCG00000015462	7.46818	5.01463	11.6451	20.6117	15.4784	21.2111	13.5526	15.265	14.1186	0.00276363	1.13022	Molecular Function: thiamine diphosphokinase activity (GO:0004788);; Molecular Function: ATP binding (GO:0005524);; Cellular Component: cytoplasm (GO:0005737);; Biological Process: thiamine metabolic process (GO:0006772);; Biological Process: thiamine diphosphate biosynthetic process (GO:0009229);; Molecular Function: kinase activity (GO:0016301);;	Thiamin pyrophosphokinase 1	TPK1
ENSSSCG00000002538	1.86511	1.12208	1.64834	3.4537	2.71317	4.54677	2.4914	2.59408	2.48456	0.00442696	1.12693	Molecular Function: nucleic acid binding (GO:0003676);; Molecular Function: microtubule motor activity (GO:0003777);; Molecular Function: ATP binding (GO:0005524);; Cellular Component: Golgi apparatus (GO:0005794);; Cellular Component: centrosome (GO:0005813);; Cellular Component: microtubule (GO:0005874);; Biological Process: ATP catabolic process (GO:0006200);; Biological Process: microtubule-b…	Collagen alpha-1(I) chain (Precursor)	COL1A1
ENSSSCG00000021976	1.62766	1.32042	1.92076	3.39749	3.81917	4.00999	3.0349	2.65857	3.07105	0.00290663	1.12568	Molecular Function: ATP binding (GO:0005524);; Cellular Component: nucleus (GO:0005634);; Cellular Component: mitochondrion (GO:0005739);; Molecular Function: Hsp70 protein binding (GO:0030544);; Molecular Function: chaperone binding (GO:0051087);; Molecular Function: proteasome binding (GO:0070628);; Biological Process: negative regulation of inclusion body assembly (GO:0090084);;	--	-
ENSSSCG00000002016	3.64121	3.87962	2.92655	4.7562	9.7249	9.51196	6.98229	5.73751	6.12761	0.00528426	1.12037	Cellular Component: nucleolus (GO:0005730);; Cellular Component: cytoplasm (GO:0005737);; Biological Process: thiamine metabolic process (GO:0006772);; Biological Process: dephosphorylation (GO:0016311);; Molecular Function: metal ion binding (GO:0046872);; Molecular Function: thiamin-triphosphatase activity (GO:0050333);;	Thiamine-triphosphatase	THTPA
ENSSSCG00000009407	33.3229	30.8579	27.9522	61.3677	63.1241	99.0121	62.9785	54.0529	66.8873	0.00369256	1.12006	Molecular Function: carboxylic ester hydrolase activity (GO:0004091);; Cellular Component: nucleus (GO:0005634);; Cellular Component: Golgi apparatus (GO:0005794);; Cellular Component: cytoplasmic membrane-bounded vesicle (GO:0016023);; Molecular Function: S-formylglutathione hydrolase activity (GO:0018738);; Biological Process: formaldehyde catabolic process (GO:0046294);;	S-formylglutathione hydrolase	ESD
ENSSSCG00000012046	61.6308	56.2488	73.9204	93.5431	133.153	131.693	77.5095	107.64	105.775	0.00332691	1.12003	Cellular Component: integral component of membrane (GO:0016021);;	Small integral membrane protein 11	SMIM11
ENSSSCG00000021638	1.84126	1.44664	2.18818	5.13538	3.80027	4.40108	5.26851	3.05492	4.42449	0.00314906	1.11904	Cellular Component: plasma membrane (GO:0005886);; Biological Process: carbohydrate metabolic process (GO:0005975);; Molecular Function: exo-alpha-(2->3)-sialidase activity (GO:0052794);; Molecular Function: exo-alpha-(2->6)-sialidase activity (GO:0052795);; Molecular Function: exo-alpha-(2->8)-sialidase activity (GO:0052796);;	Sialidase-3	NEU3
ENSSSCG00000025174	2.41609	2.04776	3.3233	4.30726	5.27585	5.49107	5.39084	4.3149	4.10132	0.00413436	1.11317	Molecular Function: 1-phosphatidylinositol binding (GO:0005545);; Cellular Component: nucleus (GO:0005634);; Cellular Component: early endosome (GO:0005769);; Cellular Component: cytosol (GO:0005829);; Biological Process: cellular process (GO:0009987);; Molecular Function: metal ion binding (GO:0046872);;	WD repeat and FYVE domain-containing protein 1	WDFY1
ENSSSCG00000022623	10.1247	12.4934	10.5557	16.9374	15.7099	12.4058	14.0534	14.3034	15.4986	0.00361865	1.11161	Biological Process: metabolic process (GO:0008152);; Molecular Function: zinc ion binding (GO:0008270);; Molecular Function: hydrolase activity (GO:0016787);;	Cytidine and dCMP deaminase domain-containing protein 1	CDADC1
ENSSSCG00000008617	1.00066	2.34815	0.826217	2.0863	2.73221	4.61649	3.79815	4.16401	2.28635	0.0079746	1.1104	Cellular Component: cilium (GO:0005929);;	Protein FAM49A	FAM49A
ENSSSCG00000023714	3.03535	3.39153	3.79077	8.37049	6.56603	5.06077	6.25717	7.40527	6.2342	0.00440935	1.10711	Molecular Function: copper ion transmembrane transporter activity (GO:0005375);; Cellular Component: integral component of membrane (GO:0016021);; Biological Process: copper ion transmembrane transport (GO:0035434);;	High affinity copper uptake protein 1	SLC31A1
ENSSSCG00000004094	16.0851	36.7069	33.2598	66.8073	63.7773	87.7232	38.1635	53.5822	73.0886	0.00555421	1.10542	Molecular Function: protein serine/threonine phosphatase inhibitor activity (GO:0004865);; Cellular Component: cytoplasm (GO:0005737);; Biological Process: regulation of phosphorylation (GO:0042325);;	Protein phosphatase 1 regulatory subunit 14B	PPP1R14B
ENSSSCG00000006762	3.02288	2.57368	3.23685	6.05636	6.49411	6.82899	5.12775	6.26888	4.97108	0.00397568	1.09907	Cellular Component: trans-Golgi network (GO:0005802);; Biological Process: transport (GO:0006810);; Biological Process: intracellular protein transport (GO:0006886);; Molecular Function: protein transporter activity (GO:0008565);; Cellular Component: membrane (GO:0016020);; Biological Process: vesicle-mediated transport (GO:0016192);; Cellular Component: clathrin adaptor complex (GO:0030131);; Ce…	AP-2 complex subunit beta	AP2B1
ENSSSCG00000029457	5.64738	5.75991	8.66534	10.7592	13.0872	16.9813	9.76826	12.3912	11.4872	0.00368029	1.09582	Molecular Function: tRNA binding (GO:0000049);; Molecular Function: tyrosine-tRNA ligase activity (GO:0004831);; Molecular Function: ATP binding (GO:0005524);; Cellular Component: nucleus (GO:0005634);; Cellular Component: cytoplasm (GO:0005737);; Biological Process: tyrosyl-tRNA aminoacylation (GO:0006437);;	Tyrosine--tRNA ligase, cytoplasmic, N-terminally processed	YARS
ENSSSCG00000022351	9.38946	5.6343	6.57365	12.5248	13.1483	21.2226	13.3341	14.5506	12.2048	0.00556981	1.09484	Molecular Function: glutathione transferase activity (GO:0004364);; Cellular Component: cytosol (GO:0005829);; Biological Process: regulation of release of sequestered calcium ion into cytosol by sarcoplasmic reticulum (GO:0010880);; Biological Process: L-ascorbic acid metabolic process (GO:0019852);; Biological Process: xenobiotic catabolic process (GO:0042178);; Molecular Function: glutathione …	Glutathione S-transferase omega-1	GSTO1
ENSSSCG00000009370	4.11012	4.29149	6.49985	9.77015	16.7613	12.3065	9.22185	12.122	8.47472	0.00443122	1.0924	Molecular Function: RNA polymerase II core promoter proximal region sequence-specific DNA binding transcription factor activity involved in negative regulation of transcription (GO:0001078);; Biological Process: blood vessel development (GO:0001568);; Biological Process: developmental process involved in reproduction (GO:0003006);; Cellular Component: nucleus (GO:0005634);; Cellular Component: cy…	Forkhead box protein O1	FOXO1
ENSSSCG00000008799	5.95425	11.0299	14.2118	27.5432	26.9523	13.4669	15.6628	22.5941	22.1981	0.00759842	1.09077	Molecular Function: actin binding (GO:0003779);; Molecular Function: protein binding (GO:0005515);; Molecular Function: zinc ion binding (GO:0008270);; Biological Process: actomyosin structure organization (GO:0031032);; Biological Process: single-organism cellular process (GO:0044763);; Biological Process: regulation of cellular process (GO:0050794);; Biological Process: organic substance metabo…	Calponin-3	CNN3
ENSSSCG00000017796	34.7386	40.6466	30.8956	62.6419	77.8953	80.1568	46.2488	66.029	51.8694	0.00558773	1.08861	Molecular Function: cysteine-type endopeptidase activity (GO:0004197);; Cellular Component: nucleus (GO:0005634);; Cellular Component: cytoplasm (GO:0005737);; Biological Process: proteolysis (GO:0006508);; Biological Process: response to toxic substance (GO:0009636);; Biological Process: response to drug (GO:0042493);;	Bleomycin hydrolase (Fragment)	BLMH
ENSSSCG00000011644	15.1939	7.26353	11.7483	13.8328	13.4651	12.6204	13.9406	16.3544	14.379	0.00897504	1.08729	Cellular Component: anaphase-promoting complex (GO:0005680);; Biological Process: mitotic nuclear division (GO:0007067);; Biological Process: cell division (GO:0051301);; Biological Process: protein K11-linked ubiquitination (GO:0070979);;	Anaphase-promoting complex subunit 13	ANAPC13
ENSSSCG00000025596	25.0038	9.37134	15.9311	32.5699	45.1248	37.6021	35.9214	27.2119	24.7821	0.00640826	1.08019	Molecular Function: protein binding (GO:0005515);; Cellular Component: extracellular region (GO:0005576);; Biological Process: anatomical structure morphogenesis (GO:0009653);; Biological Process: cellular component organization (GO:0016043);; Cellular Component: intracellular organelle (GO:0043229);; Biological Process: single-organism cellular process (GO:0044763);; Biological Process: single-o…	Uncharacterized protein C1orf170 homolog OS=Bos taurus (Bovine) PE=2 SV=1	-
ENSSSCG00000025627	7.87325	6.88987	8.25678	14.7178	15.1673	18.7407	11.1007	13.8682	12.4774	0.00678035	1.08007	Molecular Function: sequence-specific DNA binding transcription factor activity (GO:0003700);; Cellular Component: nucleus (GO:0005634);; Biological Process: regulation of transcription, DNA-templated (GO:0006355);; Molecular Function: sequence-specific DNA binding (GO:0043565);;	Histidine-rich glycoprotein (Precursor; Fragment)	HRG
ENSSSCG00000013748	20.4762	14.9991	24.7807	19.8142	26.2842	45.3073	18.4586	23.7014	21.4703	0.00474499	1.07889	Cellular Component: nucleus (GO:0005634);; Cellular Component: mitochondrion (GO:0005739);; Biological Process: cell cycle (GO:0007049);;	Growth arrest and DNA damage-inducible proteins-interacting protein 1	GADD45GIP1
ENSSSCG00000010063	14.0175	11.796	9.49709	22.7463	22.1861	37.7253	20.5662	26.1805	18.7964	0.00634897	1.07276	Cellular Component: cytoplasm (GO:0005737);; Biological Process: signal transduction (GO:0007165);; Biological Process: regulation of cellular metabolic process (GO:0031323);; Molecular Function: D-dopachrome decarboxylase activity (GO:0033981);; Biological Process: melanin biosynthetic process (GO:0042438);; Biological Process: primary metabolic process (GO:0044238);; Biological Process: positiv…	D-dopachrome decarboxylase	DDT
ENSSSCG00000021760	4.36505	3.03568	5.54859	8.81723	7.84322	11.1038	6.97596	7.27975	6.43474	0.00969681	1.07274	Cellular Component: nuclear chromatin (GO:0000790);; Molecular Function: zinc ion binding (GO:0008270);; Molecular Function: unmethylated CpG binding (GO:0045322);; Biological Process: histone H3-K36 demethylation (GO:0070544);;	--	-
ENSSSCG00000012036	21.0099	14.228	17.1616	29.5482	37.7682	27.1551	24.6369	33.7336	29.0212	0.00531191	1.07193	--	--	C13H21orf59
ENSSSCG00000009516	10.3199	9.66856	10.1197	15.7538	17.9345	26.6286	15.1584	16.6945	12.7953	0.00644845	1.03744	Cellular Component: integral component of membrane (GO:0016021);;	Ubiquitin-associated domain-containing protein 2 (Precursor)	UBAC2
ENSSSCG00000030669	90.8533	58.2806	76.4453	109.605	116.014	143.202	96.6671	114.435	103.383	0.00721189	1.03223	Cellular Component: cytoplasm (GO:0005737);; Biological Process: regulation of transcription, DNA-templated (GO:0006355);; Biological Process: nervous system development (GO:0007399);; Biological Process: RNA metabolic process (GO:0016070);; Biological Process: cell differentiation (GO:0030154);;	Basic leucine zipper and W2 domain-containing protein 2	BZW2
ENSSSCG00000017895	8.52698	6.0749	7.84775	13.6134	17.21	8.79403	13.8897	14.9893	10.9231	0.0093085	1.03021	Molecular Function: GTPase activator activity (GO:0005096);; Molecular Function: protein binding (GO:0005515);; Cellular Component: endosome (GO:0005768);; Cellular Component: microtubule organizing center (GO:0005815);; Biological Process: purine nucleotide catabolic process (GO:0006195);; Biological Process: transport (GO:0006810);; Biological Process: cellular component movement (GO:0006928);;…	Rab GTPase-binding effector protein 2	RABEP2
ENSSSCG00000027733	4.15401	2.69302	3.17709	5.4927	7.42858	9.25606	6.53031	5.6193	6.03031	0.00974042	1.02571	Molecular Function: nucleotide binding (GO:0000166);; Molecular Function: nucleic acid binding (GO:0003676);; Molecular Function: RNA binding (GO:0003723);; Cellular Component: extracellular region (GO:0005576);; Biological Process: anatomical structure morphogenesis (GO:0009653);; Biological Process: cellular process (GO:0009987);; Cellular Component: intracellular part (GO:0044424);; Biological…	Ribosomal RNA-processing protein 7 homolog A	RRP7A
ENSSSCG00000025092	6.42156	7.17153	7.12737	10.4342	13.2105	18.7156	10.8261	12.3769	9.87106	0.00809427	1.01725	Biological Process: G1/S transition of mitotic cell cycle (GO:0000082);; Cellular Component: cyclin-dependent protein kinase holoenzyme complex (GO:0000307);; Cellular Component: chromatin (GO:0000785);; Molecular Function: cyclin-dependent protein serine/threonine kinase activity (GO:0004693);; Molecular Function: protein binding (GO:0005515);; Molecular Function: ATP binding (GO:0005524);; Cell…	Cyclin-dependent kinase 4	CDK4
ENSSSCG00000000770	4.13868	2.91618	5.05015	6.18065	7.98357	8.05429	5.93735	4.9609	6.43087	0.00969681	1.01074	Biological Process: skeletal system development (GO:0001501);; Molecular Function: actin binding (GO:0003779);; Molecular Function: tropomyosin binding (GO:0005523);; Cellular Component: nucleus (GO:0005634);; Cellular Component: cytoplasm (GO:0005737);; Cellular Component: cytoskeleton (GO:0005856);; Biological Process: exocytosis (GO:0006887);; Biological Process: cellular component movement (G…	Protein-methionine sulfoxide oxidase MICAL3	MICAL3
ENSSSCG00000022990	37.4379	21.9553	27.3835	59.3117	49.035	60.6383	61.8084	33.6401	38.9386	0.00919876	1.00492	Molecular Function: L-glutamate transmembrane transporter activity (GO:0005313);; Molecular Function: calcium ion binding (GO:0005509);; Cellular Component: mitochondrial inner membrane (GO:0005743);; Biological Process: ATP biosynthetic process (GO:0006754);; Molecular Function: L-aspartate transmembrane transporter activity (GO:0015183);; Biological Process: aspartate transport (GO:0015810);; B…	Calcium-binding mitochondrial carrier protein Aralar1	SLC25A12
ENSSSCG00000014442	7.14928	10.0667	7.30989	5.05296	3.51111	5.34157	4.94888	3.73177	4.626	0.00452168	-1.00055	Biological Process: in utero embryonic development (GO:0001701);; Biological Process: kidney development (GO:0001822);; Biological Process: tissue homeostasis (GO:0001894);; Biological Process: positive regulation of protein phosphorylation (GO:0001934);; Biological Process: leukocyte differentiation (GO:0002521);; Biological Process: regulation of immune system process (GO:0002682);; Molecular F…	Platelet-derived growth factor receptor beta (Precursor)	PDGFRB
ENSSSCG00000013873	37.016	23.7139	34.6753	18.2144	20.5118	30.9612	19.9063	16.1634	15.9588	0.00426124	-1.0044	Biological Process: negative regulation of transcription from RNA polymerase II promoter (GO:0000122);; Biological Process: placenta development (GO:0001890);; Biological Process: regulation of endothelial cell proliferation (GO:0001936);; Molecular Function: retinoic acid binding (GO:0001972);; Biological Process: regionalization (GO:0003002);; Biological Process: developmental process involved …	COUP transcription factor 1	NR2F1
ENSSSCG00000012985	8.78439	9.29952	6.09804	4.17112	4.1986	5.4479	3.68278	4.44206	4.02232	0.0039939	-1.00519	Molecular Function: signal transducer activity (GO:0004871);; Molecular Function: receptor activity (GO:0004872);; Molecular Function: calcium ion binding (GO:0005509);; Molecular Function: protein binding (GO:0005515);; Cellular Component: extracellular region (GO:0005576);; Cellular Component: plasma membrane (GO:0005886);; Biological Process: cell surface receptor signaling pathway (GO:0007166…	Latent-transforming growth factor beta-binding protein 2 (Precursor)	LTBP2
ENSSSCG00000016690	5.2094	5.87579	9.31455	3.90544	3.59056	4.32007	5.98435	2.37594	5.03771	0.00587474	-1.00551	Molecular Function: RNA polymerase II core promoter proximal region sequence-specific DNA binding transcription factor activity involved in positive regulation of transcription (GO:0001077);; Molecular Function: DNA binding (GO:0003677);; Molecular Function: catalytic activity (GO:0003824);; Molecular Function: protein binding (GO:0005515);; Cellular Component: nucleus (GO:0005634);; Biological P…	Cyclic AMP-dependent transcription factor ATF-7	ATF7
ENSSSCG00000026969	4.98779	4.62726	3.51085	2.67091	2.37985	1.27995	3.19017	1.9155	2.35519	0.00413436	-1.00807	Cellular Component: Golgi membrane (GO:0000139);; Biological Process: cytokinesis (GO:0000910);; Biological Process: regulation of exocyst assembly (GO:0001928);; Molecular Function: GTPase activity (GO:0003924);; Molecular Function: GTP binding (GO:0005525);; Cellular Component: early endosome (GO:0005769);; Cellular Component: late endosome (GO:0005770);; Cellular Component: Golgi apparatus (GO…	GTPase KRas, N-terminally processed (Precursor)	KRAS
ENSSSCG00000015825	3.46203	3.11566	2.81082	1.90783	1.51078	1.84085	1.85594	1.55328	1.64719	0.00364981	-1.01261	Biological Process: sprouting angiogenesis (GO:0002040);; Molecular Function: G-protein coupled receptor activity (GO:0004930);; Molecular Function: binding (GO:0005488);; Cellular Component: plasma membrane (GO:0005886);; Biological Process: signal transduction (GO:0007165);; Biological Process: neuropeptide signaling pathway (GO:0007218);; Biological Process: nervous system development (GO:0007…	Latrophilin-2 (Precursor)	LPHN2
ENSSSCG00000007179	2.08461	1.67911	1.30604	1.0419	0.824338	0.570954	1.02176	0.853188	0.816595	0.00966803	-1.01421	Biological Process: positive regulation of protein phosphorylation (GO:0001934);; Molecular Function: protein serine/threonine kinase activity (GO:0004674);; Molecular Function: protein binding (GO:0005515);; Molecular Function: ATP binding (GO:0005524);; Cellular Component: nucleus (GO:0005634);; Cellular Component: cytoskeleton (GO:0005856);; Biological Process: protein phosphorylation (GO:0006…	Serine/threonine-protein kinase PDIK1L	PDIK1L
ENSSSCG00000002555	12.5792	7.78161	10.1681	5.34933	4.52761	6.85975	6.11161	5.6308	5.96926	0.00321025	-1.01501	Biological Process: skeletal system development (GO:0001501);; Biological Process: in utero embryonic development (GO:0001701);; Biological Process: respiratory system process (GO:0003016);; Biological Process: cardiac chamber morphogenesis (GO:0003206);; Molecular Function: Notch binding (GO:0005112);; Molecular Function: calcium ion binding (GO:0005509);; Molecular Function: protein binding (GO…	Protein delta homolog 2 (Precursor)	DLK2
ENSSSCG00000000038	61.4833	52.7998	59.2658	27.8583	35.9686	53.7727	25.8942	29.8496	22.6092	0.00520905	-1.01515	Molecular Function: cytochrome-b5 reductase activity, acting on NAD(P)H (GO:0004128);; Cellular Component: mitochondrial outer membrane (GO:0005741);; Cellular Component: mitochondrial inner membrane (GO:0005743);; Cellular Component: endoplasmic reticulum membrane (GO:0005789);; Cellular Component: lipid particle (GO:0005811);; Biological Process: unsaturated fatty acid biosynthetic process (GO:…	NADH-cytochrome b5 reductase 3 soluble form	CYB5R3
ENSSSCG00000025858	24.5525	16.4459	13.6625	10.8968	8.86551	13.1871	9.80052	8.27556	12.0174	0.00308341	-1.01867	Biological Process: skeletal system development (GO:0001501);; Molecular Function: extracellular matrix structural constituent (GO:0005201);; Molecular Function: protein binding (GO:0005515);; Cellular Component: proteinaceous extracellular matrix (GO:0005578);; Biological Process: signal transduction (GO:0007165);; Biological Process: organ morphogenesis (GO:0009887);; Biological Process: cellul…	Elastin (Precursor)	ELN
ENSSSCG00000005668	9.07255	13.2489	11.2945	5.4312	5.65005	9.18248	6.35122	4.2644	5.12978	0.00358284	-1.02173	Cellular Component: nucleus (GO:0005634);; Cellular Component: cytoplasm (GO:0005737);; Cellular Component: mitochondrion (GO:0005739);; Cellular Component: Golgi apparatus (GO:0005794);; Biological Process: transport (GO:0006810);; Molecular Function: lipid binding (GO:0008289);; Biological Process: phospholipid biosynthetic process (GO:0008654);; Cellular Component: organelle membrane (GO:00310…	Endophilin-B2	SH3GLB2
ENSSSCG00000002025	4.27171	4.60165	3.38683	2.14967	2.14293	3.02787	2.14277	1.98922	2.35954	0.00845442	-1.02546	Molecular Function: transmembrane signaling receptor activity (GO:0004888);; Cellular Component: vacuolar membrane (GO:0005774);; Cellular Component: integral component of plasma membrane (GO:0005887);; Biological Process: ion transport (GO:0006811);; Biological Process: siderophore transport (GO:0015891);; Molecular Function: transmembrane transporter activity (GO:0022857);; Cellular Component: …	Solute carrier family 22 member 17	SLC22A17
ENSSSCG00000006082	8.18073	9.63175	10.9602	4.29416	4.20553	3.54339	4.17479	4.57348	4.18477	0.00413436	-1.02629	Biological Process: neuron migration (GO:0001764);; Biological Process: cell activation (GO:0001775);; Molecular Function: calcium ion binding (GO:0005509);; Molecular Function: protein binding (GO:0005515);; Cellular Component: proteinaceous extracellular matrix (GO:0005578);; Cellular Component: basement membrane (GO:0005604);; Biological Process: cell adhesion (GO:0007155);; Biological Process…	Vitrin (Precursor)	VIT
ENSSSCG00000010138	3.98114	3.91637	2.2	1.50133	1.45848	2.24163	2.12097	1.82669	1.99954	0.00758764	-1.02684	Cellular Component: mitochondrion (GO:0005739);; Biological Process: behavior (GO:0007610);; Molecular Function: zinc ion binding (GO:0008270);; Cellular Component: endomembrane system (GO:0012505);; Cellular Component: integral component of membrane (GO:0016021);; Molecular Function: transferase activity, transferring acyl groups (GO:0016746);; Cellular Component: cytoplasmic vesicle membrane (G…	Probable palmitoyltransferase ZDHHC8	ZDHHC8
ENSSSCG00000008137	14.9854	12.9192	11.9787	5.74123	6.29289	2.83534	5.6339	4.18801	5.43911	0.00267894	-1.02731	Molecular Function: protein binding (GO:0005515);; Cellular Component: cytoskeleton (GO:0005856);; Cellular Component: plasma membrane (GO:0005886);; Cellular Component: focal adhesion (GO:0005925);; Biological Process: transcription, DNA-templated (GO:0006351);; Biological Process: cell-matrix adhesion (GO:0007160);; Biological Process: establishment or maintenance of cell polarity (GO:0007163);…	LIM and senescent cell antigen-like-containing domain protein 2	LIMS2
ENSSSCG00000011471	5.20271	4.61292	3.86941	2.62764	1.96491	2.04107	2.56324	1.71531	1.72407	0.00440935	-1.02765	Cellular Component: stress fiber (GO:0001725);; Molecular Function: actin binding (GO:0003779);; Cellular Component: cytoplasm (GO:0005737);; Cellular Component: plasma membrane (GO:0005886);; Cellular Component: focal adhesion (GO:0005925);; Cellular Component: cell cortex (GO:0005938);; Biological Process: skeletal muscle tissue development (GO:0007519);; Molecular Function: identical protein b…	Filamin-B (Fragment)	FLNB
ENSSSCG00000009153	4.47522	8.29351	5.3403	2.53176	1.71935	2.62222	2.21742	3.1845	2.26861	0.00831684	-1.02962	Cellular Component: extracellular space (GO:0005615);; Biological Process: multicellular organismal development (GO:0007275);; Biological Process: negative regulation of canonical Wnt signaling pathway (GO:0090090);; Biological Process: positive regulation of canonical Wnt signaling pathway (GO:0090263);;	--	-
ENSSSCG00000016174	30.454	42.3872	27.0551	13.5253	18.9752	12.54	11.9638	14.6369	15.7116	0.00583608	-1.04312	Biological Process: skeletal system development (GO:0001501);; Biological Process: angiogenesis (GO:0001525);; Biological Process: cytokine production (GO:0001816);; Molecular Function: receptor activity (GO:0004872);; Cellular Component: fibrinogen complex (GO:0005577);; Cellular Component: basement membrane (GO:0005604);; Cellular Component: endoplasmic reticulum-Golgi intermediate compartment …	Anastellin (Precursor)	FN1
ENSSSCG00000029781	34.1015	39.5208	27.4803	12.1124	12.5012	23.5515	10.7193	18.8476	10.6541	0.00293175	-1.04606	Cellular Component: nucleus (GO:0005634);; Cellular Component: endoplasmic reticulum (GO:0005783);; Cellular Component: Golgi apparatus (GO:0005794);;	--	-
ENSSSCG00000009172	38.9079	30.346	40.566	21.678	18.9325	18.48	15.3214	22.1722	30.8495	0.00251886	-1.04795	Biological Process: G1/S transition of mitotic cell cycle (GO:0000082);; Molecular Function: calmodulin binding (GO:0005516);; Cellular Component: nucleus (GO:0005634);; Cellular Component: mitochondrion (GO:0005739);; Cellular Component: cytosol (GO:0005829);; Cellular Component: cytoskeleton (GO:0005856);; Cellular Component: calcineurin complex (GO:0005955);; Biological Process: protein phosph…	Serine/threonine-protein phosphatase 2B catalytic subunit alpha isoform	PPP3CA
ENSSSCG00000021880	9.94742	13.5804	9.81004	5.60047	5.84014	8.99622	4.79506	5.21155	4.93078	0.00240378	-1.04864	Biological Process: skeletal system development (GO:0001501);; Molecular Function: ion channel activity (GO:0005216);; Molecular Function: protein binding (GO:0005515);; Cellular Component: extracellular region (GO:0005576);; Biological Process: transport (GO:0006810);; Biological Process: organ morphogenesis (GO:0009887);; Cellular Component: integral component of membrane (GO:0016021);; Biologi…	Matrix-remodeling-associated protein 8 (Precursor)	MXRA8
ENSSSCG00000011443	2.57366	1.91109	2.25057	0.973923	0.913156	1.00327	0.830629	1.30999	1.59424	0.00268319	-1.05118	Molecular Function: low-density lipoprotein receptor activity (GO:0005041);; Molecular Function: scavenger receptor activity (GO:0005044);; Molecular Function: binding (GO:0005488);; Molecular Function: hyaluronic acid binding (GO:0005540);; Cellular Component: integral component of plasma membrane (GO:0005887);; Biological Process: cell adhesion (GO:0007155);; Biological Process: cell-cell signa…	Tumor necrosis factor-inducible gene 6 protein (Precursor)	TNFAIP6
ENSSSCG00000028612	2.28975	2.94006	2.15177	1.4337	0.78936	1.1489	0.79515	1.42239	1.81679	0.00404658	-1.05241	Molecular Function: protein tyrosine phosphatase activity (GO:0004725);; Molecular Function: glycosaminoglycan binding (GO:0005539);; Cellular Component: proteinaceous extracellular matrix (GO:0005578);; Biological Process: transport (GO:0006810);; Biological Process: response to stress (GO:0006950);; Biological Process: cell adhesion (GO:0007155);; Biological Process: organ morphogenesis (GO:000…	Receptor-type tyrosine-protein phosphatase F (Precursor)	PTPRF
ENSSSCG00000011129	12.8001	17.076	12.411	8.22825	6.60796	7.91057	6.73644	6.70521	6.41177	0.00234951	-1.05358	Biological Process: skeletal system development (GO:0001501);; Molecular Function: serine-type endopeptidase inhibitor activity (GO:0004867);; Cellular Component: extracellular region (GO:0005576);; Biological Process: acute-phase response (GO:0006953);; Biological Process: organ morphogenesis (GO:0009887);; Biological Process: tissue development (GO:0009888);; Biological Process: negative regula…	Inter-alpha-trypsin inhibitor heavy chain H5 (Precursor)	ITIH5
ENSSSCG00000021289	2.89868	3.7363	2.43729	1.66464	1.50493	1.62925	1.47057	1.49647	1.98647	0.00670695	-1.05472	Biological Process: skeletal system development (GO:0001501);; Molecular Function: protein serine/threonine kinase activity (GO:0004674);; Molecular Function: protein binding (GO:0005515);; Molecular Function: ATP binding (GO:0005524);; Cellular Component: cytoplasm (GO:0005737);; Cellular Component: Golgi apparatus (GO:0005794);; Biological Process: protein phosphorylation (GO:0006468);; Biologi…	Putative tyrosine-protein phosphatase auxilin	DNAJC6
ENSSSCG00000028743	1.81308	2.28636	1.9649	1.0625	0.876888	0.76205	1.21908	0.937553	0.9129	0.00559269	-1.05561	Biological Process: skeletal system development (GO:0001501);; Cellular Component: endoplasmic reticulum membrane (GO:0005789);; Biological Process: organ morphogenesis (GO:0009887);; Cellular Component: integral component of membrane (GO:0016021);; Cellular Component: extracellular region part (GO:0044421);; Biological Process: cell redox homeostasis (GO:0045454);; Biological Process: cellular r…	Thioredoxin domain-containing protein 11	TXNDC11
ENSSSCG00000021296	21.7181	28.4387	14.6171	11.583	9.43147	13.43	13.0111	10.3459	10.6307	0.00333303	-1.06041	Cellular Component: nucleus (GO:0005634);; Cellular Component: cytoplasm (GO:0005737);; Cellular Component: plasma membrane (GO:0005886);; Biological Process: protein import into nucleus (GO:0006606);; Cellular Component: integral component of membrane (GO:0016021);;	Pituitary tumor-transforming gene 1 protein-interacting protein (Precursor)	PTTG1IP
ENSSSCG00000017083	242.726	331.325	206.245	101.913	112.976	130.661	108.377	123.082	112.865	0.00560656	-1.06447	Molecular Function: calcium ion binding (GO:0005509);; Cellular Component: basement membrane (GO:0005604);; Cellular Component: extracellular space (GO:0005615);; Biological Process: signal transduction (GO:0007165);; Biological Process: regulation of cell proliferation (GO:0042127);; Biological Process: organ development (GO:0048513);; Molecular Function: extracellular matrix binding (GO:0050840…	SPARC (Precursor)	SPARC
ENSSSCG00000015099	8.54513	6.72633	7.49735	3.43584	3.62104	6.70999	3.51798	3.52875	3.28553	0.00236769	-1.06572	Biological Process: skeletal system development (GO:0001501);; Molecular Function: binding (GO:0005488);; Cellular Component: nucleus (GO:0005634);; Molecular Function: beta-catenin binding (GO:0008013);; Biological Process: organ morphogenesis (GO:0009887);; Biological Process: tissue development (GO:0009888);; Biological Process: gene expression (GO:0010467);; Biological Process: positive regul…	Parotid hormone (Precursor) OS=Sus scrofa (Pig) PE=1 SV=2	BCL9L
ENSSSCG00000008510	6.43822	8.519	8.20295	3.61492	3.04764	3.50759	4.04773	3.69964	4.05793	0.00171952	-1.0665	Molecular Function: protein binding (GO:0005515);; Cellular Component: extracellular region (GO:0005576);; Biological Process: signal transduction (GO:0007165);; Biological Process: protein localization (GO:0008104);; Cellular Component: extracellular matrix (GO:0031012);; Cellular Component: cell projection (GO:0042995);; Cellular Component: intracellular membrane-bounded organelle (GO:0043231);…	Latent-transforming growth factor beta-binding protein 2 (Precursor)	LTBP2
ENSSSCG00000027634	19.3547	14.482	17.9266	9.34388	10.1984	7.84851	6.38234	8.14778	6.51283	0.00298952	-1.07075	Molecular Function: calcium ion binding (GO:0005509);; Molecular Function: protein binding (GO:0005515);; Cellular Component: extracellular region (GO:0005576);; Cellular Component: proteinaceous extracellular matrix (GO:0005578);; Cellular Component: plasma membrane (GO:0005886);; Biological Process: cell adhesion (GO:0007155);; Biological Process: cell surface receptor signaling pathway (GO:000…	Fibulin-1 (Fragment)	FBLN1
ENSSSCG00000000625	7.2828	5.8798	7.55656	3.53493	3.50944	1.3042	4.08517	3.08308	3.40523	0.00149648	-1.07204	Biological Process: neural tube closure (GO:0001843);; Biological Process: heart looping (GO:0001947);; Biological Process: positive regulation of mesenchymal cell proliferation (GO:0002053);; Molecular Function: catalytic activity (GO:0003824);; Molecular Function: low-density lipoprotein receptor activity (GO:0005041);; Molecular Function: frizzled binding (GO:0005109);; Molecular Function: bin…	Epidermal growth factor (Precursor)	EGF
ENSSSCG00000011731	2.45761	3.64197	3.15331	1.61108	1.22301	0.69823	1.47527	1.32459	1.42163	0.00358284	-1.07557	Biological Process: system process (GO:0003008);; Molecular Function: protein binding (GO:0005515);; Molecular Function: ATP binding (GO:0005524);; Cellular Component: nucleus (GO:0005634);; Cellular Component: chromosome (GO:0005694);; Cellular Component: cytoplasm (GO:0005737);; Biological Process: DNA metabolic process (GO:0006259);; Biological Process: DNA repair (GO:0006281);; Biological Pro…	Structural maintenance of chromosomes protein 1A	SMC1A
ENSSSCG00000021596	5.25337	5.76432	3.97492	2.56822	2.13164	2.64971	4.32416	1.82759	2.10989	0.00416068	-1.07655	Molecular Function: delayed rectifier potassium channel activity (GO:0005251);; Cellular Component: Golgi apparatus (GO:0005794);; Cellular Component: voltage-gated potassium channel complex (GO:0008076);; Cellular Component: intercalated disc (GO:0014704);; Molecular Function: outward rectifier potassium channel activity (GO:0015271);; Biological Process: regulation of vasoconstriction (GO:00192…	Potassium voltage-gated channel subfamily A member 5	KCNA5
ENSSSCG00000006533	6.82552	8.04716	6.03202	3.00215	3.22564	3.65687	4.08875	3.13589	3.28687	0.00192927	-1.08185	Molecular Function: metalloendopeptidase activity (GO:0004222);; Molecular Function: protein binding (GO:0005515);; Biological Process: proteolysis (GO:0006508);; Molecular Function: zinc ion binding (GO:0008270);; Cellular Component: membrane (GO:0016020);; Biological Process: cellular component organization (GO:0016043);; Molecular Function: hydrolase activity (GO:0016787);; Molecular Function:…	Disintegrin and metalloproteinase domain-containing protein 28 (Precursor)	ADAM28
ENSSSCG00000027017	30.1277	33.524	31.6996	16.7995	15.2871	7.54403	15.2753	15.8968	15.0963	0.00204662	-1.08219	Biological Process: negative regulation of transcription from RNA polymerase II promoter (GO:0000122);; Molecular Function: RNA polymerase II regulatory region DNA binding (GO:0001012);; Biological Process: skeletal system development (GO:0001501);; Biological Process: regulation of cytokine production (GO:0001817);; Biological Process: placenta development (GO:0001890);; Biological Process: deve…	Nuclear receptor subfamily 1 group D member 1	NR1D1
ENSSSCG00000007543	5.17104	5.4846	5.84988	3.81302	3.56033	3.07345	3.03199	3.99788	3.30511	0.00323382	-1.08379	Biological Process: skeletal system development (GO:0001501);; Molecular Function: binding (GO:0005488);; Biological Process: organ morphogenesis (GO:0009887);; Biological Process: tissue development (GO:0009888);; Biological Process: macromolecule metabolic process (GO:0043170);; Cellular Component: organelle (GO:0043226);; Cellular Component: extracellular region part (GO:0044421);; Cellular Co…	Parotid hormone (Precursor) OS=Sus scrofa (Pig) PE=1 SV=2	DNAAF5
ENSSSCG00000005096	10.6527	11.9832	9.42019	5.02887	4.42729	3.51314	6.45902	4.69915	5.15455	0.0013337	-1.08411	Molecular Function: RNA polymerase II transcription factor binding transcription factor activity (GO:0001076);; Molecular Function: RNA polymerase II core promoter proximal region sequence-specific DNA binding transcription factor activity involved in positive regulation of transcription (GO:0001077);; Biological Process: angiogenesis (GO:0001525);; Biological Process: neural crest cell migration…	Hypoxia-inducible factor 1-alpha	HIF1A
ENSSSCG00000008261	7.78314	9.34825	8.15236	3.70478	3.78171	3.5454	4.08507	5.25202	2.5248	0.00138078	-1.08422	Biological Process: cellular glucose homeostasis (GO:0001678);; Molecular Function: glucokinase activity (GO:0004340);; Molecular Function: ATP binding (GO:0005524);; Cellular Component: nucleus (GO:0005634);; Cellular Component: mitochondrial outer membrane (GO:0005741);; Cellular Component: cytosol (GO:0005829);; Biological Process: glycolytic process (GO:0006096);; Biological Process: apoptoti…	Hexokinase-2	HK2
ENSSSCG00000017399	3.22296	4.92513	3.11857	1.06786	1.40597	1.80548	1.34924	1.89814	2.13582	0.00546679	-1.08457	Molecular Function: estradiol 17-beta-dehydrogenase activity (GO:0004303);; Cellular Component: cytoplasm (GO:0005737);; Biological Process: steroid biosynthetic process (GO:0006694);; Biological Process: estrogen biosynthetic process (GO:0006703);; Cellular Component: organelle membrane (GO:0031090);; Molecular Function: steroid dehydrogenase activity, acting on the CH-OH group of donors, NAD or…	Estradiol 17-beta-dehydrogenase 1	HSD17B1
ENSSSCG00000003603	2.59266	2.94374	2.1241	1.47705	1.28698	1.22754	0.825808	1.45643	1.32925	0.00298952	-1.08505	Molecular Function: integrin binding (GO:0005178);; Molecular Function: protein binding (GO:0005515);; Cellular Component: collagen trimer (GO:0005581);; Cellular Component: basement membrane (GO:0005604);; Biological Process: cell adhesion (GO:0007155);; Biological Process: signal transduction (GO:0007165);; Biological Process: metabolic process (GO:0008152);; Biological Process: tissue developm…	Collagen alpha-5(IV) chain (Precursor)	COL4A5
ENSSSCG00000004441	2.15584	3.1109	2.4014	1.33056	0.952154	0.630729	1.32109	1.14518	1.21394	0.00831684	-1.08916	Cellular Component: endoplasmic reticulum (GO:0005783);; Cellular Component: Golgi apparatus (GO:0005794);; Biological Process: heparan sulfate proteoglycan biosynthetic process (GO:0015012);; Cellular Component: integral component of membrane (GO:0016021);; Biological Process: chondroitin sulfate biosynthetic process (GO:0030206);; Biological Process: dermatan sulfate biosynthetic process (GO:00…	Dermatan-sulfate epimerase (Precursor)	DSE
ENSSSCG00000002795	1.40625	2.87416	2.79025	0.996157	0.7189	0.844843	0.860254	0.935836	1.21237	0.00636344	-1.09107	Molecular Function: calcium ion binding (GO:0005509);; Molecular Function: protein binding (GO:0005515);; Cellular Component: cytoplasm (GO:0005737);; Cellular Component: plasma membrane (GO:0005886);; Cellular Component: cell-cell junction (GO:0005911);; Biological Process: homophilic cell adhesion via plasma membrane adhesion molecules (GO:0007156);; Cellular Component: integral component of me…	Cadherin-18 (Precursor)	CDH18
ENSSSCG00000001814	5.49161	7.34249	4.21363	2.63358	2.39216	1.4566	3.4516	2.51891	2.56341	0.00190724	-1.09129	Biological Process: regulation of cytokine production (GO:0001817);; Molecular Function: Ras GTPase activator activity (GO:0005099);; Molecular Function: calmodulin binding (GO:0005516);; Cellular Component: nucleus (GO:0005634);; Cellular Component: cytoplasm (GO:0005737);; Cellular Component: microtubule (GO:0005874);; Cellular Component: lateral plasma membrane (GO:0016328);; Molecular Functio…	Ras GTPase-activating protein 1	RASA1
ENSSSCG00000001097	4.98077	5.78553	9.28574	3.17071	2.60377	2.88474	3.54331	3.39106	2.12104	0.00332753	-1.09343	--	Protein FAM65B	FAM65B
ENSSSCG00000017137	33.9275	32.5257	17.644	14.3673	22.2922	17.4173	15.8426	18.4512	15.9	0.00121209	-1.09483	--	Synapsin-1 (Fragment)	SYN1
ENSSSCG00000017429	8.70583	9.43738	10.6393	4.16756	3.98517	5.05339	3.96303	4.3588	4.95857	0.00255074	-1.09621	Biological Process: skeletal system development (GO:0001501);; Molecular Function: ion channel activity (GO:0005216);; Molecular Function: protein binding (GO:0005515);; Cellular Component: nucleus (GO:0005634);; Biological Process: organ morphogenesis (GO:0009887);; Biological Process: tissue development (GO:0009888);; Cellular Component: membrane (GO:0016020);; Biological Process: macromolecule…	Serine/arginine repetitive matrix protein 1	SRRM1
ENSSSCG00000017116	2.5428	2.86512	1.89066	1.5103	1.19089	1.15329	1.37086	1.21081	1.42435	0.0072033	-1.10136	Biological Process: skeletal system development (GO:0001501);; Molecular Function: binding (GO:0005488);; Molecular Function: calcium ion binding (GO:0005509);; Cellular Component: endoplasmic reticulum (GO:0005783);; Cellular Component: Golgi apparatus (GO:0005794);; Biological Process: lipid biosynthetic process (GO:0008610);; Biological Process: organ morphogenesis (GO:0009887);; Biological Pr…	Parotid hormone (Precursor) OS=Sus scrofa (Pig) PE=1 SV=2	LPCAT1
ENSSSCG00000010587	12.4192	13.3969	11.4006	6.88625	5.66297	6.26917	6.62054	5.16882	7.46139	0.0010841	-1.10155	Molecular Function: binding (GO:0005488);; Cellular Component: cytoplasm (GO:0005737);; Molecular Function: zinc ion binding (GO:0008270);; Cellular Component: PML body (GO:0016605);; Molecular Function: protein homodimerization activity (GO:0042803);; Cellular Component: intracellular organelle (GO:0043229);; Biological Process: single-organism cellular process (GO:0044763);; Biological Process:…	E3 ubiquitin-protein ligase TRIM11	TRIM11
ENSSSCG00000015383	1.35669	1.49705	1.41497	0.884014	0.452428	0.253725	0.900495	0.479054	0.667326	0.00711284	-1.10615	Molecular Function: guanyl-nucleotide exchange factor activity (GO:0005085);; Cellular Component: intracellular (GO:0005622);; Biological Process: single-organism cellular process (GO:0044763);; Biological Process: response to stimulus (GO:0050896);; Biological Process: regulation of small GTPase mediated signal transduction (GO:0051056);;	Rap guanine nucleotide exchange factor-like 1	RAPGEFL1
ENSSSCG00000011683	10.4314	11.8328	6.89868	4.23136	7.01597	3.87573	3.38129	6.65069	3.55616	0.0037246	-1.10859	Molecular Function: catalytic activity (GO:0003824);; Molecular Function: binding (GO:0005488);; Molecular Function: collagen binding (GO:0005518);; Cellular Component: extracellular region (GO:0005576);; Biological Process: transport (GO:0006810);; Biological Process: metabolic process (GO:0008152);; Molecular Function: heparin binding (GO:0008201);; Biological Process: positive regulation of pe…	Cubilin (Precursor)	CUBN
ENSSSCG00000011828	9.08938	8.15395	8.15797	5.15146	3.75917	4.87092	4.50524	4.15547	5.0291	0.00120851	-1.11197	Molecular Function: binding (GO:0005488);; Cellular Component: intracellular part (GO:0044424);;	Parotid hormone (Precursor) OS=Sus scrofa (Pig) PE=1 SV=2	FAM43A
ENSSSCG00000000808	10.1631	7.96639	6.10542	3.7842	3.06637	3.16692	5.13184	3.60255	3.13293	0.00375262	-1.11444	Biological Process: amino acid transmembrane transport (GO:0003333);; Cellular Component: plasma membrane (GO:0005886);; Biological Process: sodium ion transport (GO:0006814);; Molecular Function: cation transmembrane transporter activity (GO:0008324);; Molecular Function: amino acid transmembrane transporter activity (GO:0015171);; Molecular Function: neutral amino acid transmembrane transporter…	Sodium-coupled neutral amino acid transporter 2	SLC38A2
ENSSSCG00000029557	3.78677	5.26232	4.48067	2.39681	3.21732	4.73782	2.22803	1.95788	1.44081	0.00628738	-1.11497	Biological Process: G1/S transition of mitotic cell cycle (GO:0000082);; Cellular Component: nuclear chromatin (GO:0000790);; Biological Process: epithelial to mesenchymal transition (GO:0001837);; Molecular Function: sequence-specific DNA binding transcription factor activity (GO:0003700);; Cellular Component: transcription factor complex (GO:0005667);; Cellular Component: cytoplasm (GO:0005737)…	Nuclear factor of activated T-cells, cytoplasmic 1	NFATC1
ENSSSCG00000015116	11.9291	18.079	9.4205	5.79399	4.33121	4.18995	7.33068	3.6088	6.06277	0.0039939	-1.11557	Biological Process: glomerular filtration (GO:0003094);; Molecular Function: protein binding (GO:0005515);; Biological Process: cell adhesion (GO:0007155);; Cellular Component: external side of plasma membrane (GO:0009897);; Cellular Component: membrane (GO:0016020);; Cellular Component: integral component of membrane (GO:0016021);; Cellular Component: cell part (GO:0044464);; Biological Process:…	Basal cell adhesion molecule (Precursor)	BCAM
ENSSSCG00000000857	4.06568	9.25368	7.57142	4.35562	3.03487	2.41925	4.08504	3.54366	5.09534	0.00413436	-1.11657	Biological Process: blood vessel remodeling (GO:0001974);; Molecular Function: insulin receptor binding (GO:0005158);; Molecular Function: insulin-like growth factor receptor binding (GO:0005159);; Molecular Function: integrin binding (GO:0005178);; Molecular Function: hormone activity (GO:0005179);; Cellular Component: extracellular space (GO:0005615);; Molecular Function: growth factor activity…	Insulin-like growth factor I (Precursor)	IGF1
ENSSSCG00000016656	2.76943	4.20392	2.92192	1.2933	1.1451	1.62646	1.68972	1.26462	1.3476	0.00413436	-1.11706	Molecular Function: phospholipid binding (GO:0005543);; Cellular Component: cytoplasm (GO:0005737);; Cellular Component: cytosol (GO:0005829);; Cellular Component: cytoskeleton (GO:0005856);; Cellular Component: plasma membrane (GO:0005886);; Biological Process: phagocytosis (GO:0006909);; Biological Process: phagocytosis, engulfment (GO:0006911);; Biological Process: apoptotic process (GO:000691…	Engulfment and cell motility protein 2	ELMO2
ENSSSCG00000014177	2.48597	2.72455	2.66432	1.34756	0.923394	0.604917	1.444	1.07645	1.37385	0.00136674	-1.12032	Cellular Component: chromatin (GO:0000785);; Molecular Function: nucleic acid binding (GO:0003676);; Molecular Function: DNA binding (GO:0003677);; Molecular Function: helicase activity (GO:0004386);; Molecular Function: protein binding (GO:0005515);; Molecular Function: ATP binding (GO:0005524);; Cellular Component: nucleus (GO:0005634);; Biological Process: DNA metabolic process (GO:0006259);; …	Chromodomain-helicase-DNA-binding protein 1-like	CHD1L
ENSSSCG00000022741	4.25789	6.7331	4.09249	2.91427	1.98298	2.44923	3.02858	2.27118	2.6544	0.00144089	-1.1252	Biological Process: in utero embryonic development (GO:0001701);; Biological Process: kidney development (GO:0001822);; Biological Process: tissue homeostasis (GO:0001894);; Biological Process: cytokine production involved in immune response (GO:0002367);; Biological Process: leukocyte mediated immunity (GO:0002443);; Molecular Function: macrophage colony-stimulating factor receptor activity (GO:…	Platelet-derived growth factor receptor beta (Precursor)	PDGFRB
ENSSSCG00000016823	7.35149	7.72591	9.79645	3.90995	4.05307	2.82571	3.25327	3.14859	4.78817	0.00119788	-1.1254	Biological Process: regulation of immune system process (GO:0002682);; Molecular Function: protein binding (GO:0005515);; Cellular Component: proteinaceous extracellular matrix (GO:0005578);; Cellular Component: collagen trimer (GO:0005581);; Cellular Component: extracellular space (GO:0005615);; Biological Process: cellular protein modification process (GO:0006464);; Biological Process: cell adh…	Complement C1q and tumor necrosis factor-related protein 9 (Precursor)	C1QTNF9
ENSSSCG00000007565	4.28631	6.83916	4.33456	2.62635	2.58434	3.35193	2.53894	2.54161	2.85394	0.0010083	-1.12701	Biological Process: skeletal system development (GO:0001501);; Molecular Function: ion channel activity (GO:0005216);; Molecular Function: chloride channel activity (GO:0005254);; Molecular Function: binding (GO:0005488);; Cellular Component: plasma membrane (GO:0005886);; Biological Process: ion transport (GO:0006811);; Biological Process: chloride transport (GO:0006821);; Biological Process: ce…	Protein tweety homolog 1	TTYH1
ENSSSCG00000008695	9.55306	8.08758	6.52118	4.49942	4.31411	8.17643	3.93678	6.05731	4.93818	0.000968641	-1.12744	Biological Process: skeletal system development (GO:0001501);; Molecular Function: transporter activity (GO:0005215);; Molecular Function: binding (GO:0005488);; Biological Process: apoptotic process (GO:0006915);; Biological Process: organ morphogenesis (GO:0009887);; Cellular Component: integral component of membrane (GO:0016021);; Molecular Function: transmembrane transporter activity (GO:0022…	Major facilitator superfamily domain-containing protein 10	MFSD10
ENSSSCG00000017956	34.0476	52.7301	26.6508	15.6373	14.9271	16.9454	19.8894	18.6801	18.7097	0.00195961	-1.12791	Cellular Component: membrane (GO:0016020);; Cellular Component: intracellular membrane-bounded organelle (GO:0043231);; Cellular Component: cytoplasmic part (GO:0044444);; Biological Process: cellular response to organic substance (GO:0071310);;	Lysosome-associated membrane glycoprotein 1 (Precursor)	LAMP1
ENSSSCG00000010109	2.84727	2.87279	2.57942	1.91093	1.27153	1.83176	1.36082	1.35726	1.60301	0.00426124	-1.12966	Molecular Function: scavenger receptor activity (GO:0005044);; Molecular Function: protein binding (GO:0005515);; Cellular Component: proteinaceous extracellular matrix (GO:0005578);; Cellular Component: cytoplasm (GO:0005737);; Biological Process: protein phosphorylation (GO:0006468);; Biological Process: cell adhesion (GO:0007155);; Biological Process: heterophilic cell-cell adhesion via plasma…	Tenascin (Precursor)	TNC
ENSSSCG00000009544	105.749	86.4366	62.9282	46.08	31.6667	45.7131	42.2461	36.5914	40.842	0.00536643	-1.1303	Biological Process: angiogenesis (GO:0001525);; Molecular Function: extracellular matrix structural constituent (GO:0005201);; Cellular Component: collagen type IV trimer (GO:0005587);; Biological Process: transcription, DNA-templated (GO:0006351);; Biological Process: cell adhesion (GO:0007155);; Biological Process: cell surface receptor signaling pathway (GO:0007166);; Biological Process: neuro…	Collagen alpha-5(IV) chain (Precursor)	COL4A5
ENSSSCG00000028947	2.80414	3.05683	3.02117	1.803	1.14722	0.826861	1.60678	1.47601	1.29789	0.00523134	-1.13044	Biological Process: positive regulation of cytokine production (GO:0001819);; Molecular Function: ubiquitin-protein transferase activity (GO:0004842);; Cellular Component: nucleus (GO:0005634);; Biological Process: Toll signaling pathway (GO:0008063);; Biological Process: positive regulation of B cell proliferation (GO:0030890);; Biological Process: positive regulation of protein ubiquitination (…	--	PELI1
ENSSSCG00000013411	2.6318	2.26341	2.07157	1.04324	1.14705	1.55737	1.3431	1.17196	0.639999	0.00749343	-1.13167	Biological Process: microtubule cytoskeleton organization (GO:0000226);; Biological Process: mitotic cell cycle (GO:0000278);; Molecular Function: magnesium ion binding (GO:0000287);; Molecular Function: protein serine/threonine kinase activity (GO:0004674);; Molecular Function: protein tyrosine kinase activity (GO:0004713);; Molecular Function: non-membrane spanning protein tyrosine kinase activ…	Wee1-like protein kinase 2	WEE2
ENSSSCG00000030150	5.39685	6.3817	4.1313	2.4616	2.83774	1.28233	2.36997	2.99318	2.83536	0.00163648	-1.14017	Biological Process: gastrulation with mouth forming second (GO:0001702);; Molecular Function: UDP-glucose 6-dehydrogenase activity (GO:0003979);; Biological Process: UDP-glucuronate biosynthetic process (GO:0006065);; Molecular Function: NAD binding (GO:0051287);; Biological Process: oxidation-reduction process (GO:0055114);;	UDP-glucose 6-dehydrogenase	UGDH
ENSSSCG00000005608	23.1003	28.1337	28.1162	8.59561	13.356	19.3463	9.43507	10.7238	12.6004	0.000911934	-1.14026	Biological Process: blood vessel development (GO:0001568);; Molecular Function: receptor binding (GO:0005102);; Cellular Component: extracellular space (GO:0005615);; Biological Process: response to stress (GO:0006950);; Biological Process: cell adhesion (GO:0007155);; Biological Process: transmembrane receptor protein tyrosine kinase signaling pathway (GO:0007169);; Cellular Component: membrane …	Angiopoietin-related protein 1 (Precursor)	ANGPTL1
ENSSSCG00000006781	2.32901	3.89343	2.30805	1.51644	0.987514	0.975263	1.32597	1.11493	1.02105	0.00230928	-1.14428	Cellular Component: cytoplasm (GO:0005737);; Cellular Component: actin cytoskeleton (GO:0015629);;	CTTNBP2 N-terminal-like protein	CTTNBP2NL
ENSSSCG00000012101	1.59471	1.44882	2.08411	0.800317	0.759031	0.47935	0.763935	0.676637	0.895294	0.00330112	-1.14707	Cellular Component: extracellular region (GO:0005576);; Biological Process: negative regulation of peptidase activity (GO:0010466);; Molecular Function: peptidase inhibitor activity (GO:0030414);;	WAP four-disulfide core domain protein 18 (Precursor)	WFDC18
ENSSSCG00000018058	3.77175	2.91791	2.91636	1.87939	1.28299	2.4005	1.3006	1.03925	1.2274	0.00252147	-1.15138	Biological Process: cell morphogenesis involved in differentiation (GO:0000904);; Biological Process: skeletal system development (GO:0001501);; Molecular Function: GTPase activator activity (GO:0005096);; Molecular Function: protein binding (GO:0005515);; Molecular Function: phospholipid binding (GO:0005543);; Cellular Component: intracellular (GO:0005622);; Biological Process: cellular componen…	Rho GTPase-activating protein 15	ARHGAP15
ENSSSCG00000005641	1.75973	2.38547	1.52546	0.777717	0.77787	1.01839	0.485601	1.06991	0.984245	0.00670332	-1.15153	Molecular Function: GTPase activity (GO:0003924);; Molecular Function: GTP binding (GO:0005525);; Molecular Function: phospholipid binding (GO:0005543);; Cellular Component: nucleus (GO:0005634);; Cellular Component: mitochondrion (GO:0005739);; Cellular Component: microtubule (GO:0005874);; Cellular Component: plasma membrane (GO:0005886);; Biological Process: GTP catabolic process (GO:0006184);…	Dynamin-1	DNM1
ENSSSCG00000006395	50.4239	72.5991	34.9809	21.0058	26.2763	27.262	32.8861	25.9776	20.5935	0.00662863	-1.15206	Biological Process: negative regulation of transcription from RNA polymerase II promoter (GO:0000122);; Molecular Function: actin binding (GO:0003779);; Cellular Component: nucleus (GO:0005634);; Cellular Component: cytoplasm (GO:0005737);; Biological Process: muscle organ development (GO:0007517);; Biological Process: single-organism cellular process (GO:0044763);;	Transgelin-2	TAGLN2
ENSSSCG00000012112	4.65599	3.00157	3.305	2.15179	1.89569	1.53332	1.9098	1.76383	1.61212	0.00215575	-1.15418	Molecular Function: Rho GTPase activator activity (GO:0005100);; Molecular Function: binding (GO:0005488);; Cellular Component: intracellular (GO:0005622);; Cellular Component: cytoplasm (GO:0005737);; Biological Process: nucleobase-containing compound metabolic process (GO:0006139);; Biological Process: signal transduction (GO:0007165);; Biological Process: activation of phospholipase C activity…	Rho GTPase-activating protein 36 (Precursor)	ARHGAP36
ENSSSCG00000005234	22.5893	17.2704	23.1314	7.78124	8.87283	10.6575	9.70719	7.70465	7.98733	0.000633414	-1.15558	Biological Process: reproduction (GO:0000003);; Biological Process: negative regulation of transcription from RNA polymerase II promoter (GO:0000122);; Cellular Component: mitochondrion (GO:0005739);; Biological Process: apoptotic process (GO:0006915);; Molecular Function: beta-catenin binding (GO:0008013);; Biological Process: negative regulation of cell proliferation (GO:0008285);; Biological P…	KN motif and ankyrin repeat domain-containing protein 2	KANK2
ENSSSCG00000016648	2.64776	1.63885	2.03269	0.99471	0.700665	0.654641	1.12516	0.746414	0.705421	0.00179935	-1.15629	Molecular Function: guanyl-nucleotide exchange factor activity (GO:0005085);; Cellular Component: cytosol (GO:0005829);; Cellular Component: membrane (GO:0016020);; Molecular Function: PDZ domain binding (GO:0030165);; Molecular Function: Rac GTPase activator activity (GO:0030675);; Molecular Function: receptor tyrosine kinase binding (GO:0030971);; Cellular Component: stereocilium (GO:0032420);;…	Mucin-1 subunit beta (Precursor)	MUC1
ENSSSCG00000013073	4.4345	4.01637	2.99956	2.09691	2.01376	2.47048	3.29941	1.53923	1.6958	0.0026667	-1.15742	Molecular Function: iron ion binding (GO:0005506);; Molecular Function: protein binding (GO:0005515);; Cellular Component: endoplasmic reticulum membrane (GO:0005789);; Biological Process: fatty acid biosynthetic process (GO:0006633);; Cellular Component: integral component of membrane (GO:0016021);; Molecular Function: oxidoreductase activity, acting on paired donors, with oxidation of a pair of…	Fatty acid desaturase 3	FADS3
ENSSSCG00000005030	7.70054	7.68438	6.90308	3.65481	2.33155	2.76959	3.76655	3.48374	3.48592	0.000482225	-1.15917	Molecular Function: transmembrane signaling receptor activity (GO:0004888);; Molecular Function: calcium ion binding (GO:0005509);; Molecular Function: protein binding (GO:0005515);; Biological Process: lipid metabolic process (GO:0006629);; Biological Process: cellular aromatic compound metabolic process (GO:0006725);; Biological Process: nitrogen compound metabolic process (GO:0006807);; Biolog…	Epidermal growth factor (Precursor)	EGF
ENSSSCG00000011592	7.97148	7.79461	5.72474	4.35531	2.25264	2.93397	4.52591	2.32092	3.76393	0.000472063	-1.16347	Biological Process: patterning of blood vessels (GO:0001569);; Cellular Component: intracellular (GO:0005622);; Cellular Component: integral component of plasma membrane (GO:0005887);; Biological Process: synapse assembly (GO:0007416);; Molecular Function: transferase activity, transferring phosphorus-containing groups (GO:0016772);; Molecular Function: semaphorin receptor activity (GO:0017154);;…	Hepatocyte growth factor receptor (Precursor)	MET
ENSSSCG00000017046	2.7646	3.99344	2.92748	1.66793	1.71575	1.81552	1.14695	1.54256	1.75968	0.00236939	-1.17028	Molecular Function: DNA binding (GO:0003677);; Molecular Function: sequence-specific DNA binding transcription factor activity (GO:0003700);; Cellular Component: nucleus (GO:0005634);; Biological Process: multicellular organismal development (GO:0007275);; Biological Process: positive regulation of transcription, DNA-templated (GO:0045893);; Molecular Function: metal ion binding (GO:0046872);; Mo…	Transcription factor COE2	EBF2
ENSSSCG00000022693	5.91738	6.08202	7.0426	3.45642	2.92698	7.81534	3.0967	3.04671	2.24855	0.00440935	-1.17142	Molecular Function: transcription regulatory region sequence-specific DNA binding (GO:0000976);; Biological Process: osteoblast differentiation (GO:0001649);; Biological Process: heart looping (GO:0001947);; Biological Process: heart morphogenesis (GO:0003007);; Molecular Function: DNA binding (GO:0003677);; Molecular Function: sequence-specific DNA binding transcription factor activity (GO:00037…	Thyroid transcription factor 1	TITF1
ENSSSCG00000006729	4.32904	6.54223	7.87612	4.53721	2.49201	2.06955	1.32001	1.90875	2.00034	0.0093085	-1.17207	Molecular Function: binding (GO:0005488);; Cellular Component: extracellular region (GO:0005576);; Biological Process: anatomical structure morphogenesis (GO:0009653);; Cellular Component: cell part (GO:0044464);; Biological Process: single-organism developmental process (GO:0044767);; Biological Process: organ development (GO:0048513);; Biological Process: regulation of cellular process (GO:0050…	Protein FAM46C	FAM46C
ENSSSCG00000011218	5.66314	4.12767	3.29581	1.74645	1.3835	1.1062	3.54878	1.87805	2.5119	0.00472832	-1.17297	Molecular Function: inorganic anion exchanger activity (GO:0005452);; Biological Process: sodium ion transport (GO:0006814);; Biological Process: anion transport (GO:0006820);; Biological Process: regulation of pH (GO:0006885);; Molecular Function: symporter activity (GO:0015293);; Cellular Component: integral component of membrane (GO:0016021);; Cellular Component: basolateral plasma membrane (G…	Sodium-driven chloride bicarbonate exchanger	SLC4A10
ENSSSCG00000008031	2.39929	2.0835	1.78856	1.13854	0.967331	1.2391	0.975523	1.09174	0.973407	0.00536841	-1.17507	Cellular Component: extracellular region (GO:0005576);; Cellular Component: Golgi apparatus (GO:0005794);;	N-acetylglucosamine-1-phosphotransferase subunit gamma (Precursor)	GNPTG
ENSSSCG00000021503	3.72848	4.38964	6.18823	1.99957	1.29502	1.32219	2.33355	2.38086	2.57445	0.00162181	-1.17614	Molecular Function: beta-amyloid binding (GO:0001540);; Molecular Function: acetylcholinesterase activity (GO:0003990);; Molecular Function: carboxylic ester hydrolase activity (GO:0004091);; Molecular Function: protein binding (GO:0005515);; Cellular Component: extracellular space (GO:0005615);; Cellular Component: nuclear envelope lumen (GO:0005641);; Cellular Component: endoplasmic reticulum l…	Cholinesterase (Precursor)	BCHE
ENSSSCG00000008792	1.25851	2.09156	1.2787	0.781539	0.426061	0.21812	0.83644	0.871996	0.842175	0.00401285	-1.17892	Molecular Function: endonuclease activity (GO:0004519);; Molecular Function: ATP binding (GO:0005524);; Cellular Component: cytosol (GO:0005829);; Molecular Function: ATP-dependent polydeoxyribonucleotide 5'-hydroxyl-kinase activity (GO:0046404);;	NEDD4-binding protein 2-like 1	N4BP2L1
ENSSSCG00000014409	2.58457	2.11466	2.76583	1.61892	1.0591	0.601382	1.38517	1.09189	1.17394	0.00201355	-1.18039	Molecular Function: nucleotide binding (GO:0000166);; Molecular Function: RNA binding (GO:0003723);; Cellular Component: nucleus (GO:0005634);; Biological Process: mRNA processing (GO:0006397);; Molecular Function: metal ion binding (GO:0046872);;	E3 ubiquitin-protein ligase BRE1A	RNF20
ENSSSCG00000026152	6.89332	7.74653	4.40937	3.42525	2.55922	2.9695	2.11967	1.97589	2.16176	0.00101009	-1.18186	Biological Process: positive regulation of endothelial cell proliferation (GO:0001938);; Biological Process: muscle system process (GO:0003012);; Molecular Function: protein serine/threonine kinase activity (GO:0004674);; Molecular Function: protein kinase C activity (GO:0004697);; Molecular Function: protein binding (GO:0005515);; Molecular Function: ATP binding (GO:0005524);; Molecular Function…	Serine/threonine-protein kinase DCLK2	DCLK2
ENSSSCG00000017584	11.8529	17.3953	10.8126	6.38741	5.25767	8.44385	7.7213	5.09489	7.2382	0.000403082	-1.1831	Biological Process: regulation of protein phosphorylation (GO:0001932);; Molecular Function: binding (GO:0005488);; Biological Process: actin filament organization (GO:0007015);; Biological Process: tissue development (GO:0009888);; Biological Process: gene expression (GO:0010467);; Biological Process: dendrite development (GO:0016358);; Biological Process: calcium-mediated signaling (GO:0019722)…	Parotid hormone (Precursor) OS=Sus scrofa (Pig) PE=1 SV=2	PPP1R9B
ENSSSCG00000013743	24.8813	18.4435	23.403	9.25824	13.5441	12.1233	10.3526	8.56926	10.082	0.000358514	-1.1838	Molecular Function: sequence-specific DNA binding RNA polymerase II transcription factor activity (GO:0000981);; Biological Process: ossification (GO:0001503);; Biological Process: in utero embryonic development (GO:0001701);; Biological Process: regulation of cytokine production (GO:0001817);; Biological Process: kidney development (GO:0001822);; Biological Process: vasculature development (GO:0…	Twist-related protein 1	TWIST1
ENSSSCG00000016751	3.85032	2.9957	3.35288	1.41096	0.967865	2.57473	1.56173	2.02943	1.12395	0.00617344	-1.18598	Molecular Function: nucleotide binding (GO:0000166);; Biological Process: cellular glucose homeostasis (GO:0001678);; Molecular Function: glucokinase activity (GO:0004340);; Molecular Function: ATP binding (GO:0005524);; Molecular Function: glucose binding (GO:0005536);; Cellular Component: nucleus (GO:0005634);; Cellular Component: mitochondrion (GO:0005739);; Cellular Component: cytosol (GO:000…	Hexokinase-2	HK2
ENSSSCG00000007151	4.6027	5.03277	4.93267	1.8571	2.26423	2.52781	1.79909	1.54846	2.70754	0.00110629	-1.18822	Cellular Component: spindle pole (GO:0000922);; Biological Process: oocyte maturation (GO:0001556);; Molecular Function: protein tyrosine phosphatase activity (GO:0004725);; Cellular Component: nucleus (GO:0005634);; Cellular Component: cytoplasm (GO:0005737);; Cellular Component: centrosome (GO:0005813);; Biological Process: female meiosis I (GO:0007144);; Molecular Function: protein kinase bind…	M-phase inducer phosphatase 1	CDC25A
ENSSSCG00000030270	7.67196	11.5456	6.93514	2.98184	3.06397	4.42098	4.80772	3.55827	3.56449	0.000577405	-1.18933	Cellular Component: stress fiber (GO:0001725);; Molecular Function: actin binding (GO:0003779);; Molecular Function: calmodulin binding (GO:0005516);; Molecular Function: microtubule binding (GO:0008017);; Biological Process: positive regulation of gene expression (GO:0010628);; Biological Process: hemopoiesis (GO:0030097);; Biological Process: negative regulation of cell migration (GO:0030336);;…	Calponin-2	CNN2
ENSSSCG00000001873	1.22073	0.910333	0.817554	0.439317	0.23666	0.523101	0.631624	0.341365	0.499617	0.00298952	-1.18953	Biological Process: activation of MAPK activity (GO:0000187);; Biological Process: skeletal system development (GO:0001501);; Biological Process: system process (GO:0003008);; Molecular Function: protein binding (GO:0005515);; Cellular Component: plasma membrane (GO:0005886);; Biological Process: cell communication (GO:0007154);; Biological Process: transmembrane receptor protein tyrosine kinase …	Collagen alpha-1(I) chain	COL1A1
ENSSSCG00000007737	4.71938	7.42452	6.01291	2.66311	2.57484	2.44003	2.96225	2.74894	2.36497	0.00216691	-1.19203	Cellular Component: Golgi membrane (GO:0000139);; Cellular Component: endoplasmic reticulum (GO:0005783);; Biological Process: peptidyl-tyrosine sulfation (GO:0006478);; Biological Process: fusion of sperm to egg plasma membrane (GO:0007342);; Molecular Function: protein-tyrosine sulfotransferase activity (GO:0008476);; Cellular Component: integral component of membrane (GO:0016021);; Biological …	Protein-tyrosine sulfotransferase 2	TPST2
ENSSSCG00000009545	68.0093	57.1076	38.6133	28.0197	20.5429	37.3454	28.7409	22.4031	24.2977	0.00191934	-1.19265	Molecular Function: extracellular matrix structural constituent (GO:0005201);; Molecular Function: protein binding (GO:0005515);; Cellular Component: collagen type IV trimer (GO:0005587);; Biological Process: transcription, DNA-templated (GO:0006351);; Biological Process: cell adhesion (GO:0007155);; Biological Process: cell surface receptor signaling pathway (GO:0007166);; Biological Process: mu…	Collagen alpha-5(IV) chain (Precursor)	COL4A5
ENSSSCG00000020703	4.7202	6.22933	4.68008	2.34572	1.89302	1.87831	2.51293	2.20855	2.47234	0.000577405	-1.19411	Cellular Component: stress fiber (GO:0001725);; Cellular Component: ruffle (GO:0001726);; Molecular Function: nucleoside binding (GO:0001882);; Molecular Function: integrin binding (GO:0005178);; Molecular Function: calcium ion binding (GO:0005509);; Molecular Function: tropomyosin binding (GO:0005523);; Cellular Component: nucleus (GO:0005634);; Cellular Component: plasma membrane (GO:0005886);;…	Alpha-actinin-1	ACTN1
ENSSSCG00000012335	1.84681	1.49802	1.27718	0.586872	0.557466	0.994073	0.761256	0.675463	0.640409	0.00579258	-1.19472	Cellular Component: ruffle (GO:0001726);; Molecular Function: Rho guanyl-nucleotide exchange factor activity (GO:0005089);; Molecular Function: protein binding (GO:0005515);; Molecular Function: phospholipid binding (GO:0005543);; Cellular Component: nucleus (GO:0005634);; Cellular Component: cytoplasm (GO:0005737);; Cellular Component: Golgi apparatus (GO:0005794);; Cellular Component: cytoskele…	FYVE, RhoGEF and PH domain-containing protein 3	FGD3
ENSSSCG00000028109	2.41169	4.15158	2.96649	1.21974	1.25726	1.19304	1.22168	1.24283	1.5081	0.000463691	-1.19635	Biological Process: skeletal system development (GO:0001501);; Molecular Function: protein binding (GO:0005515);; Molecular Function: phospholipid binding (GO:0005543);; Cellular Component: cytoplasm (GO:0005737);; Cellular Component: plasma membrane (GO:0005886);; Biological Process: cation transport (GO:0006812);; Biological Process: cell communication (GO:0007154);; Biological Process: biosynt…	Alpha-1-syntrophin	SNTA1
ENSSSCG00000011746	4.75461	4.84071	4.34024	2.51851	1.94948	0.838562	2.77132	1.754	2.04889	0.000388374	-1.19735	Biological Process: negative regulation of transcription from RNA polymerase II promoter (GO:0000122);; Molecular Function: nucleotide binding (GO:0000166);; Biological Process: blastocyst formation (GO:0001825);; Biological Process: lymphocyte homeostasis (GO:0002260);; Molecular Function: chromatin binding (GO:0003682);; Molecular Function: transcription corepressor activity (GO:0003714);; Mole…	Ski-like protein	SKIL
ENSSSCG00000008578	1.07412	0.97281	0.789176	0.392558	0.397668	0.36679	0.38806	0.484976	0.406854	0.00970308	-1.19916	Molecular Function: nucleotide binding (GO:0000166);; Molecular Function: adenylate cyclase activity (GO:0004016);; Molecular Function: binding (GO:0005488);; Cellular Component: cytoplasm (GO:0005737);; Cellular Component: plasma membrane (GO:0005886);; Cellular Component: cilium (GO:0005929);; Biological Process: cAMP biosynthetic process (GO:0006171);; Biological Process: long-term memory (GO:…	Adenylate cyclase type 5	ADCY5
ENSSSCG00000003626	5.1748	4.94875	5.56269	2.9498	2.30948	2.85466	1.72015	1.79349	0	0.00717601	-1.20367	Molecular Function: nucleic acid binding (GO:0003676);; Molecular Function: protein binding (GO:0005515);; Cellular Component: endoplasmic reticulum (GO:0005783);; Biological Process: nucleobase-containing compound metabolic process (GO:0006139);; Biological Process: transport (GO:0006810);; Biological Process: protein localization (GO:0008104);; Cellular Component: membrane (GO:0016020);; Biolog…	DnaJ homolog subfamily C member 17	DNAJC17
ENSSSCG00000024527	3.24358	3.65761	2.65363	1.42476	1.51012	1.79237	1.23103	1.08845	1.16819	0.000959064	-1.20576	Biological Process: microtubule cytoskeleton organization (GO:0000226);; Cellular Component: condensed chromosome kinetochore (GO:0000777);; Biological Process: neuron migration (GO:0001764);; Biological Process: inner cell mass cell proliferation (GO:0001833);; Cellular Component: cytoplasm (GO:0005737);; Cellular Component: centrosome (GO:0005813);; Cellular Component: spindle (GO:0005819);; Ce…	Nuclear distribution protein nudE-like 1	NDEL1
ENSSSCG00000000010	11.7844	14.1598	9.87265	5.22615	7.22344	4.24589	4.19563	7.32883	3.80181	0.000265396	-1.21515	Molecular Function: calcium ion binding (GO:0005509);; Molecular Function: protein binding (GO:0005515);; Cellular Component: proteinaceous extracellular matrix (GO:0005578);; Cellular Component: basement membrane (GO:0005604);; Cellular Component: extracellular space (GO:0005615);; Cellular Component: plasma membrane (GO:0005886);; Biological Process: cell surface receptor signaling pathway (GO:…	Fibulin-1 (Fragment)	FBLN1
ENSSSCG00000022553	6.37293	7.07431	6.73111	3.71947	3.33607	3.30095	2.84781	3.64835	3.48346	0.000739576	-1.21517	Molecular Function: DNA binding (GO:0003677);; Molecular Function: RNA binding (GO:0003723);; Molecular Function: receptor binding (GO:0005102);; Cellular Component: spliceosomal complex (GO:0005681);; Biological Process: regulation of transcription, DNA-templated (GO:0006355);; Biological Process: mRNA processing (GO:0006397);; Biological Process: signal transduction (GO:0007165);; Biological Pr…	Parotid hormone (Precursor) OS=Sus scrofa (Pig) PE=1 SV=2	-
ENSSSCG00000003253	67.815	88.6988	47.8207	28.4663	30.5462	38.6922	44.5146	30.2333	24.0346	0.000738074	-1.21583	Molecular Function: protein binding (GO:0005515);; Cellular Component: nucleus (GO:0005634);; Biological Process: gene expression (GO:0010467);; Cellular Component: integral component of membrane (GO:0016021);; Biological Process: RNA metabolic process (GO:0016070);; Cellular Component: cytoplasmic part (GO:0044444);; Cellular Component: intracellular organelle part (GO:0044446);; Biological Proc…	Myeloid-associated differentiation marker	MYADM
ENSSSCG00000029189	2.6418	1.87421	1.63591	1.16967	0.808332	1.19403	1.20678	0.712888	0.830044	0.00026844	-1.22176	Molecular Function: calcium ion binding (GO:0005509);; Cellular Component: plasma membrane (GO:0005886);; Biological Process: homophilic cell adhesion via plasma membrane adhesion molecules (GO:0007156);; Cellular Component: integral component of membrane (GO:0016021);;	Protocadherin-11 X-linked (Precursor)	PCDH11X
ENSSSCG00000029630	27.1408	19.4885	21.7494	8.2277	12.5992	17.4153	9.9186	11.8709	9.57686	0.000542927	-1.22434	Cellular Component: PCAF complex (GO:0000125);; Molecular Function: sequence-specific DNA binding transcription factor activity (GO:0003700);; Molecular Function: transcription coactivator activity (GO:0003713);; Molecular Function: histone acetyltransferase activity (GO:0004402);; Molecular Function: protein binding (GO:0005515);; Cellular Component: transcription factor TFIID complex (GO:000566…	Parotid hormone (Precursor) OS=Sus scrofa (Pig) PE=1 SV=2	TAF10
ENSSSCG00000012007	2.83323	3.82656	2.06961	1.69948	1.10473	0.522793	1.52358	1.12749	1.43542	0.00277265	-1.2255	Molecular Function: ATP binding (GO:0005524);; Cellular Component: endoplasmic reticulum (GO:0005783);; Biological Process: gene expression (GO:0010467);; Biological Process: RNA metabolic process (GO:0016070);; Biological Process: regulation of cellular metabolic process (GO:0031323);; Biological Process: cellular response to stress (GO:0033554);; Cellular Component: protein complex (GO:0043234)…	Heat shock 70 kDa protein 13 (Precursor)	HSPA13
ENSSSCG00000021731	1.01554	0.814326	1.13412	0.496429	0.34845	0.278617	0.452071	0.374002	0.489923	0.00425015	-1.22575	Molecular Function: catalytic activity (GO:0003824);; Molecular Function: protein binding (GO:0005515);; Biological Process: cellular component movement (GO:0006928);; Biological Process: cytoskeleton organization (GO:0007010);; Biological Process: nervous system development (GO:0007399);; Cellular Component: actin cytoskeleton (GO:0015629);; Biological Process: cellular component assembly (GO:00…	WW domain-containing oxidoreductase	WWOX
ENSSSCG00000024759	2.00582	1.85866	1.5555	0.631775	0.582374	0.923134	1.15358	0.49111	0.671795	0.00489557	-1.22708	Cellular Component: extracellular region (GO:0005576);; Biological Process: immune response (GO:0006955);; Molecular Function: chemokine activity (GO:0008009);; Cellular Component: cell surface (GO:0009986);; Cellular Component: integral component of membrane (GO:0016021);; Biological Process: cytokine-mediated signaling pathway (GO:0019221);; Biological Process: neutrophil chemotaxis (GO:0030593…	Eotaxin (Precursor)	CCL11
ENSSSCG00000011609	17.9494	16.4147	16.8996	8.09799	11.1959	7.81648	5.45115	8.69335	7.95606	0.000186029	-1.22715	Molecular Function: binding (GO:0005488);; Molecular Function: protein binding (GO:0005515);; Cellular Component: plasma membrane (GO:0005886);; Biological Process: cell surface receptor signaling pathway (GO:0007166);; Biological Process: protein localization (GO:0008104);; Cellular Component: extracellular matrix (GO:0031012);; Cellular Component: intracellular membrane-bounded organelle (GO:00…	Fibulin-1 (Fragment)	FBLN1
ENSSSCG00000024312	1.36129	1.67183	1.62973	1.10232	0.497268	0.396894	0.93143	0.837256	0.688379	0.00753216	-1.22914	Biological Process: G1/S transition of mitotic cell cycle (GO:0000082);; Biological Process: negative regulation of transcription from RNA polymerase II promoter (GO:0000122);; Molecular Function: RNA polymerase II transcription factor binding (GO:0001085);; Cellular Component: nucleus (GO:0005634);; Cellular Component: cytoplasm (GO:0005737);; Biological Process: neuroblast proliferation (GO:000…	DNA-binding protein inhibitor ID-4	ID4
ENSSSCG00000022280	1.15791	1.99188	1.26577	0.824845	0.590639	0.897175	0.852233	0.786086	0.766163	0.0093085	-1.23003	Biological Process: skeletal system development (GO:0001501);; Molecular Function: protein kinase C binding (GO:0005080);; Molecular Function: binding (GO:0005488);; Biological Process: organ morphogenesis (GO:0009887);; Biological Process: tissue development (GO:0009888);; Biological Process: negative regulation of Wnt signaling pathway (GO:0030178);; Biological Process: negative regulation of c…	Parotid hormone (Precursor) OS=Sus scrofa (Pig) PE=1 SV=2	DACT3
ENSSSCG00000025396	9.7639	9.6735	10.2832	5.29717	4.16029	3.0099	6.31086	3.91624	4.2729	0.000166052	-1.23037	Molecular Function: RNA polymerase II transcription factor binding transcription factor activity (GO:0001076);; Biological Process: vasculogenesis (GO:0001570);; Biological Process: embryonic heart tube morphogenesis (GO:0003143);; Molecular Function: chromatin binding (GO:0003682);; Molecular Function: transcription coactivator activity (GO:0003713);; Molecular Function: transcription corepresso…	E3 ubiquitin-protein ligase NEDD4-like	NEDD4L
ENSSSCG00000022204	4.31224	4.53085	4.137	2.6604	1.42034	2.4222	1.84581	1.55006	1.55527	0.000185902	-1.23325	Molecular Function: protein binding (GO:0005515);; Cellular Component: proteinaceous extracellular matrix (GO:0005578);; Cellular Component: basal lamina (GO:0005605);; Biological Process: nitrogen compound metabolic process (GO:0006807);; Biological Process: cell adhesion (GO:0007155);; Biological Process: cell surface receptor signaling pathway (GO:0007166);; Biological Process: G-protein coupl…	Pikachurin (Precursor)	EGFLAM
ENSSSCG00000023137	5.52218	4.0199	4.46363	2.02794	2.83856	4.51933	2.48428	1.93702	2.33974	0.00248789	-1.23442	Molecular Function: nucleic acid binding (GO:0003676);; Biological Process: single-organism cellular process (GO:0044763);; Molecular Function: metal ion binding (GO:0046872);; Biological Process: regulation of cellular process (GO:0050794);;	Zinc finger protein 184	ZNF184
ENSSSCG00000015962	2.67829	2.86163	3.26002	1.67298	1.01349	1.00508	1.48401	1.22104	1.47968	0.00413436	-1.23893	Molecular Function: RNA polymerase II core promoter sequence-specific DNA binding (GO:0000979);; Molecular Function: core promoter proximal region sequence-specific DNA binding (GO:0000987);; Molecular Function: RNA polymerase II core promoter proximal region sequence-specific DNA binding transcription factor activity involved in negative regulation of transcription (GO:0001078);; Biological Proc…	Transcription factor Sp2	SP2
ENSSSCG00000015063	2.12635	2.85939	2.92124	1.15008	1.16977	1.63682	0.688524	2.25578	1.46147	0.0030892	-1.2396	Molecular Function: receptor binding (GO:0005102);; Cellular Component: cell-cell junction (GO:0005911);; Biological Process: homophilic cell adhesion via plasma membrane adhesion molecules (GO:0007156);; Biological Process: heterophilic cell-cell adhesion via plasma membrane cell adhesion molecules (GO:0007157);; Biological Process: synapse assembly (GO:0007416);; Cellular Component: synaptic ve…	Contactin-associated protein-like 2 (Precursor)	CNTNAP2
ENSSSCG00000003762	9.80612	12.3288	6.99985	4.43618	2.34327	1.64894	6.21254	2.71598	3.24244	0.000774359	-1.23965	Molecular Function: transmembrane signaling receptor activity (GO:0004888);; Molecular Function: G-protein coupled receptor activity (GO:0004930);; Molecular Function: calcium ion binding (GO:0005509);; Molecular Function: protein binding (GO:0005515);; Cellular Component: extracellular region (GO:0005576);; Cellular Component: plasma membrane (GO:0005886);; Biological Process: cell adhesion (GO:…	Latrophilin-3 (Precursor)	LPHN3
ENSSSCG00000007559	14.4227	16.9599	12.5082	8.33482	7.88075	9.65588	8.05613	5.16568	5.56692	0.000156091	-1.24324	Biological Process: in utero embryonic development (GO:0001701);; Molecular Function: sequence-specific DNA binding transcription factor activity (GO:0003700);; Molecular Function: protein binding (GO:0005515);; Cellular Component: nucleus (GO:0005634);; Biological Process: transcription, DNA-templated (GO:0006351);; Biological Process: regulation of transcription, DNA-templated (GO:0006355);; Bi…	Transcription factor MafG	MAFG
ENSSSCG00000001429	2.9738	2.36979	2.55563	1.85484	2.71261	3.56845	2.33851	1.98126	1.68173	0.00862671	-1.24332	Biological Process: skeletal system development (GO:0001501);; Molecular Function: protein binding (GO:0005515);; Molecular Function: collagen binding (GO:0005518);; Cellular Component: proteinaceous extracellular matrix (GO:0005578);; Cellular Component: fibrillar collagen trimer (GO:0005583);; Cellular Component: extracellular space (GO:0005615);; Cellular Component: intracellular (GO:0005622);…	Anastellin (Precursor)	FN1
ENSSSCG00000029761	2.82228	2.11408	2.22503	1.03879	0.768725	1.48852	0.820804	0.909085	0.797591	0.00498483	-1.24366	Molecular Function: binding (GO:0005488);; Cellular Component: mitochondrion (GO:0005739);; Biological Process: purine nucleobase metabolic process (GO:0006144);; Biological Process: transport (GO:0006810);; Molecular Function: hydroxyisourate hydrolase activity (GO:0033971);;	Transthyretin (Precursor)	TTR
ENSSSCG00000003115	1.52833	2.0196	1.84438	0.969231	0.764122	1.03633	0.845092	0.915562	0.766921	0.0087295	-1.2446	Molecular Function: sequence-specific DNA binding RNA polymerase II transcription factor activity (GO:0000981);; Molecular Function: RNA polymerase II core promoter proximal region sequence-specific DNA binding transcription factor activity involved in positive regulation of transcription (GO:0001077);; Molecular Function: DNA binding (GO:0003677);; Molecular Function: chromatin binding (GO:00036…	Homeobox protein PKNOX2	PKNOX2
ENSSSCG00000030566	3.19054	3.0121	3.58444	1.61182	1.46417	1.0153	1.048	1.46916	1.53114	0.00140022	-1.24876	Biological Process: skeletal system development (GO:0001501);; Cellular Component: acrosomal membrane (GO:0002080);; Molecular Function: protein binding (GO:0005515);; Molecular Function: lamin binding (GO:0005521);; Cellular Component: integral component of nuclear inner membrane (GO:0005639);; Biological Process: nuclear envelope organization (GO:0006998);; Biological Process: organ morphogenes…	SUN domain-containing protein 3	SUN3
ENSSSCG00000013849	39.5203	67.8744	39.0184	15.8341	14.3409	8.84615	23.6123	17.8991	17.6825	0.00269528	-1.25225	Biological Process: in utero embryonic development (GO:0001701);; Cellular Component: stress fiber (GO:0001725);; Cellular Component: podosome (GO:0002102);; Biological Process: positive regulation of heart rate by epinephrine (GO:0003065);; Molecular Function: actin binding (GO:0003779);; Biological Process: cellular component movement (GO:0006928);; Biological Process: response to oxidative str…	Tropomyosin alpha-4 chain	TPM4
ENSSSCG00000023212	11.8316	6.14847	8.15827	3.72108	3.35828	3.81574	3.73381	4.46577	4.04121	0.00637758	-1.25528	Molecular Function: protein phosphatase inhibitor activity (GO:0004864);; Cellular Component: cytoplasm (GO:0005737);; Biological Process: regulation of phosphorylation (GO:0042325);;	Protein phosphatase 1 regulatory subunit 14A	CPI17
ENSSSCG00000022289	5.46857	4.39991	3.33225	2.03075	1.46575	2.34369	3.08722	1.71662	1.76378	0.000585839	-1.25732	Molecular Function: calcium ion binding (GO:0005509);; Cellular Component: plasma membrane (GO:0005886);; Biological Process: homophilic cell adhesion via plasma membrane adhesion molecules (GO:0007156);; Cellular Component: integral component of membrane (GO:0016021);;	Protocadherin-11 X-linked (Precursor)	PCDH11X
ENSSSCG00000004052	3.78516	8.21915	3.87919	1.80731	3.49161	2.00169	1.61815	3.70229	1.83003	0.00133052	-1.25919	Molecular Function: protein binding (GO:0005515);; Cellular Component: nucleus (GO:0005634);; Cellular Component: cytoplasm (GO:0005737);; Biological Process: anatomical structure morphogenesis (GO:0009653);; Biological Process: gene expression (GO:0010467);; Biological Process: cellular component organization (GO:0016043);; Molecular Function: hydrolase activity (GO:0016787);; Cellular Component…	Parotid hormone (Precursor) OS=Sus scrofa (Pig) PE=1 SV=2	FNDC1
ENSSSCG00000011385	3.77836	4.5445	3.07831	1.25749	1.60266	2.46877	1.19548	1.2091	1.1229	0.00149289	-1.26008	Molecular Function: serine-type endopeptidase activity (GO:0004252);; Cellular Component: cytoplasm (GO:0005737);; Biological Process: proteolysis (GO:0006508);; Cellular Component: nuclear membrane (GO:0031965);;	Acylamino-acid-releasing enzyme	APEH
ENSSSCG00000017521	10.6365	11.5034	6.88435	3.08222	3.11995	6.53472	4.7928	4.14671	3.2257	0.000423644	-1.26079	Biological Process: skeletal system development (GO:0001501);; Biological Process: proteolysis (GO:0006508);; Biological Process: exocytosis (GO:0006887);; Biological Process: organ morphogenesis (GO:0009887);; Molecular Function: dipeptidase activity (GO:0016805);; Biological Process: protein metabolic process (GO:0019538);; Cellular Component: extracellular region part (GO:0044421);; Cellular C…	Secernin-3	SCRN3
ENSSSCG00000017181	4.52216	5.52629	3.11613	1.99585	1.47538	2.53565	1.9249	1.9597	2.44527	0.00112479	-1.26169	Molecular Function: oxygen transporter activity (GO:0005344);; Molecular Function: iron ion binding (GO:0005506);; Biological Process: oxygen transport (GO:0015671);; Molecular Function: oxygen binding (GO:0019825);; Molecular Function: heme binding (GO:0020037);; Cellular Component: neuron projection (GO:0043005);; Cellular Component: neuronal cell body (GO:0043025);;	Myoglobin	MB
ENSSSCG00000002719	3.75552	4.07347	4.26994	1.43083	2.15246	2.44414	1.50365	1.97916	2.04836	0.00366149	-1.26202	Cellular Component: exosome (RNase complex) (GO:0000178);; Molecular Function: ion channel activity (GO:0005216);; Molecular Function: binding (GO:0005488);; Cellular Component: membrane (GO:0016020);; Biological Process: RNA metabolic process (GO:0016070);; Cellular Component: macromolecular complex (GO:0032991);; Cellular Component: nuclear part (GO:0044428);; Biological Process: single-organis…	Exosome complex component RRP41	EXOSC4
ENSSSCG00000016034	398.3	601.764	475.811	196.058	196.662	151.214	132.389	210.835	225.412	0.00640826	-1.26454	Biological Process: ossification (GO:0001503);; Biological Process: blood vessel development (GO:0001568);; Molecular Function: extracellular matrix structural constituent (GO:0005201);; Cellular Component: collagen type III trimer (GO:0005586);; Cellular Component: collagen type IV trimer (GO:0005587);; Biological Process: cell-matrix adhesion (GO:0007160);; Biological Process: transforming grow…	Collagen alpha-1(III) chain	COL3A1
ENSSSCG00000022786	2.18143	1.85184	2.32929	1.0348	0.947301	1.19586	0.826409	0.947577	0.80149	0.00416068	-1.26456	Biological Process: skeletal system development (GO:0001501);; Molecular Function: mannosyl-oligosaccharide glucosidase activity (GO:0004573);; Biological Process: oligosaccharide metabolic process (GO:0009311);; Biological Process: organ morphogenesis (GO:0009887);; Biological Process: tissue development (GO:0009888);; Cellular Component: extracellular region part (GO:0044421);; Biological Proce…	Collagen alpha-1(I) chain (Precursor)	COL1A1
ENSSSCG00000015203	6.36173	7.73787	5.10884	2.54413	1.77311	3.10412	3.81256	1.91845	2.42665	0.000130628	-1.26761	Biological Process: skeletal system development (GO:0001501);; Biological Process: angiogenesis (GO:0001525);; Molecular Function: receptor activity (GO:0004872);; Molecular Function: protein binding (GO:0005515);; Biological Process: cell adhesion (GO:0007155);; Biological Process: signal transduction (GO:0007165);; Biological Process: nervous system development (GO:0007399);; Biological Process…	Receptor-type tyrosine-protein phosphatase F (Precursor)	PTPRF
ENSSSCG00000012838	14.9807	13.2648	9.66198	4.49798	4.52317	9.1474	4.21958	4.55528	3.58657	0.000158124	-1.26881	Cellular Component: integral component of membrane (GO:0016021);; Cellular Component: intracellular membrane-bounded organelle (GO:0043231);; Cellular Component: cytoplasmic part (GO:0044444);;	Tetraspanin-4	TSPAN4
ENSSSCG00000007968	13.4631	13.0352	12.0956	5.94785	6.43166	8.68602	5.33316	5.49892	7.02746	9.86648e-05	-1.27036	Cellular Component: Golgi membrane (GO:0000139);; Molecular Function: serine-type endopeptidase activity (GO:0004252);; Cellular Component: extracellular region (GO:0005576);; Cellular Component: endoplasmic reticulum membrane (GO:0005789);; Biological Process: cell proliferation (GO:0008283);; Biological Process: organ morphogenesis (GO:0009887);; Cellular Component: integral component of membra…	Inactive rhomboid protein 1	RHBDF1
ENSSSCG00000007585	284.744	452.227	212.385	123.895	108.558	132.602	166.31	139.559	136.086	0.00559033	-1.27492	Cellular Component: stress fiber (GO:0001725);; Molecular Function: structural constituent of cytoskeleton (GO:0005200);; Molecular Function: ATP binding (GO:0005524);; Cellular Component: cytosol (GO:0005829);; Cellular Component: striated muscle thin filament (GO:0005865);; Biological Process: apoptotic process (GO:0006915);; Biological Process: regulation of blood pressure (GO:0008217);; Biolo…	Actin, cytoplasmic 1, N-terminally processed	ACTB
ENSSSCG00000014322	43.2923	32.9666	34.267	18.8929	17.3977	24.2297	19.7392	14.3907	15.367	9.38346e-05	-1.27846	Molecular Function: nucleotide binding (GO:0000166);; Molecular Function: DNA binding (GO:0003677);; Molecular Function: RNA binding (GO:0003723);; Cellular Component: nucleus (GO:0005634);; Cellular Component: cytoplasm (GO:0005737);; Cellular Component: cytoskeleton (GO:0005856);; Biological Process: transport (GO:0006810);; Biological Process: inflammatory response (GO:0006954);; Biological Pr…	Heterogeneous nuclear ribonucleoproteins A2/B1	HNRNPA2B1
ENSSSCG00000017927	7.19625	7.981	4.14058	2.85317	1.27578	1.9538	4.44242	2.11295	2.87797	0.00840704	-1.28182	Biological Process: negative regulation of transcription from RNA polymerase II promoter (GO:0000122);; Biological Process: regulation of immune system process (GO:0002682);; Molecular Function: DNA binding (GO:0003677);; Cellular Component: nucleus (GO:0005634);; Biological Process: multicellular organismal development (GO:0007275);; Biological Process: cell differentiation (GO:0030154);; Cellul…	Zinc finger protein 227	ZNF227
ENSSSCG00000023052	1.75507	2.72324	2.04215	1.05228	0.513158	0.268832	1.17716	0.953595	0.905615	0.00314906	-1.28271	Cellular Component: Barr body (GO:0001740);; Molecular Function: ATP binding (GO:0005524);; Biological Process: chromosome organization (GO:0051276);; Biological Process: inactivation of X chromosome by DNA methylation (GO:0060821);;	--	-
ENSSSCG00000010120	5.50039	3.14052	3.4741	1.00118	0.702978	0.803107	0.96461	1.9138	1.97977	0.00211368	-1.2856	--	UPF0545 protein C22orf39 homolog OS=Pongo abelii (Sumatran orangutan) PE=3 SV=1	C14H22orf39
ENSSSCG00000000107	14.7496	18.9479	17.5374	7.50504	8.48563	5.73408	7.9826	6.82662	6.95967	7.40645e-05	-1.28579	Cellular Component: condensed chromosome kinetochore (GO:0000777);; Biological Process: cell morphogenesis (GO:0000902);; Biological Process: positive regulation of protein phosphorylation (GO:0001934);; Molecular Function: protein serine/threonine kinase activity (GO:0004674);; Molecular Function: ATP binding (GO:0005524);; Cellular Component: Golgi apparatus (GO:0005794);; Cellular Component: c…	Casein kinase I isoform delta	CSNK1D
ENSSSCG00000006530	24.2107	25.5096	12.9956	8.07625	4.89027	6.53237	10.2276	8.83626	7.95319	0.00105954	-1.28662	Biological Process: negative regulation of transcription from RNA polymerase II promoter (GO:0000122);; Biological Process: activation of MAPK activity (GO:0000187);; Biological Process: aortic valve morphogenesis (GO:0003180);; Biological Process: mitral valve morphogenesis (GO:0003183);; Biological Process: endocardial cushion to mesenchymal transition involved in heart valve formation (GO:0003…	Ephrin-A1, secreted form (Precursor)	EFNA1
ENSSSCG00000021464	0.872578	1.88934	1.21699	0.525246	0.450989	0.367485	0.584712	0.590667	0.645658	0.00696013	-1.291	Molecular Function: fatty-acyl-CoA binding (GO:0000062);; Cellular Component: endoplasmic reticulum membrane (GO:0005789);; Biological Process: cholesterol metabolic process (GO:0008203);; Biological Process: cholesterol storage (GO:0010878);; Molecular Function: cholesterol binding (GO:0015485);; Cellular Component: integral component of membrane (GO:0016021);; Biological Process: cholesterol ef…	Sterol O-acyltransferase 1	SOAT1
ENSSSCG00000023907	1.21682	1.17964	1.00033	0.564746	0.377232	0.474935	0.706314	0.345545	0.546663	0.00278929	-1.29247	Biological Process: skeletal system development (GO:0001501);; Molecular Function: protein binding (GO:0005515);; Molecular Function: phospholipid binding (GO:0005543);; Cellular Component: proteinaceous extracellular matrix (GO:0005578);; Cellular Component: cytoplasm (GO:0005737);; Cellular Component: focal adhesion (GO:0005925);; Biological Process: signal transduction (GO:0007165);; Biologica…	Actin filament-associated protein 1-like 2	AFAP1L2
ENSSSCG00000011708	6.90765	6.70258	7.2895	4.07068	3.54374	2.45814	3.46675	3.09802	3.82165	7.02899e-05	-1.29267	Molecular Function: sequence-specific DNA binding transcription factor activity (GO:0003700);; Molecular Function: protein binding (GO:0005515);; Cellular Component: extracellular region (GO:0005576);; Biological Process: regulation of transcription, DNA-templated (GO:0006355);; Biological Process: apoptotic process (GO:0006915);; Biological Process: response to stress (GO:0006950);; Biological P…	TSC22 domain family protein 1	TSC22D1
ENSSSCG00000001793	1.41413	1.38954	1.21473	0.592178	0.547111	0.276897	0.535666	0.597841	0.638928	0.00189917	-1.29433	Molecular Function: binding (GO:0005488);; Cellular Component: proteinaceous extracellular matrix (GO:0005578);; Cellular Component: cytoplasm (GO:0005737);; Biological Process: signal transduction (GO:0007165);; Molecular Function: metallopeptidase activity (GO:0008237);; Molecular Function: zinc ion binding (GO:0008270);; Cellular Component: cell part (GO:0044464);; Biological Process: system d…	A disintegrin and metalloproteinase with thrombospondin motifs 2 (Precursor)	ADAMTS2
ENSSSCG00000014633	27.4656	24.0951	21.1384	13.6644	11.0551	16.2779	10.3451	12.6903	11.9986	6.54186e-05	-1.29662	Molecular Function: protein kinase C binding (GO:0005080);; Biological Process: cell communication (GO:0007154);; Biological Process: tissue development (GO:0009888);; Molecular Function: kinase activity (GO:0016301);; Biological Process: phosphorylation (GO:0016310);; Biological Process: macromolecule metabolic process (GO:0043170);; Cellular Component: extracellular region part (GO:0044421);; C…	Protein kinase C delta-binding protein	PRKCDBP
ENSSSCG00000008409	8.34693	7.35591	5.34377	2.46686	2.53554	1.79597	4.47534	2.45497	3.0204	8.78952e-05	-1.30063	Biological Process: angiogenesis (GO:0001525);; Molecular Function: protein binding (GO:0005515);; Cellular Component: nuclear envelope (GO:0005635);; Cellular Component: cytoplasm (GO:0005737);; Biological Process: axonal fasciculation (GO:0007413);; Biological Process: cerebral cortex radial glia guided migration (GO:0021801);; Cellular Component: integral component of endoplasmic reticulum mem…	Parotid hormone (Precursor) OS=Sus scrofa (Pig) PE=1 SV=2	-
ENSSSCG00000013374	35.1576	33.3373	27.772	14.8368	19.1867	13.2824	14.4605	15.492	15.6936	6.54746e-05	-1.30194	Molecular Function: voltage-gated potassium channel activity (GO:0005249);; Molecular Function: delayed rectifier potassium channel activity (GO:0005251);; Biological Process: potassium ion transport (GO:0006813);; Cellular Component: voltage-gated potassium channel complex (GO:0008076);; Cellular Component: membrane (GO:0016020);; Cellular Component: axolemma (GO:0030673);; Cellular Component: d…	Potassium voltage-gated channel subfamily B member 2	KCNB2
ENSSSCG00000022998	10.301	15.4425	7.78228	3.66227	3.64229	5.24877	6.57099	4.52101	4.53064	0.00305186	-1.302	Biological Process: negative regulation of transcription from RNA polymerase II promoter (GO:0000122);; Molecular Function: cAMP-dependent protein kinase inhibitor activity (GO:0004862);; Biological Process: negative regulation of protein kinase activity (GO:0006469);; Molecular Function: kinase activity (GO:0016301);; Biological Process: negative regulation of protein import into nucleus (GO:004…	cAMP-dependent protein kinase inhibitor gamma	PKIG
ENSSSCG00000012656	0.899952	1.18878	0.563685	0.477973	0.272681	0.449306	0.394269	0.65507	0.600246	0.00332543	-1.30608	Biological Process: natural killer cell proliferation (GO:0001787);; Biological Process: NK T cell proliferation (GO:0001866);; Molecular Function: sequence-specific DNA binding transcription factor activity (GO:0003700);; Biological Process: regulation of transcription, DNA-templated (GO:0006355);; Biological Process: tissue development (GO:0009888);; Cellular Component: PML body (GO:0016605);; …	ETS-related transcription factor Elf-1	ELF1
ENSSSCG00000002341	1.14805	1.78301	1.1859	0.871675	0.715857	0.468685	0.528466	0.282218	0.671975	0.00245029	-1.30651	Biological Process: mitotic cell cycle (GO:0000278);; Molecular Function: metalloendopeptidase activity (GO:0004222);; Molecular Function: serine-type endopeptidase inhibitor activity (GO:0004867);; Molecular Function: receptor binding (GO:0005102);; Cellular Component: proteinaceous extracellular matrix (GO:0005578);; Cellular Component: plasma membrane (GO:0005886);; Biological Process: cellula…	A disintegrin and metalloproteinase with thrombospondin motifs 2 (Precursor)	ADAMTS2
ENSSSCG00000022766	4.16044	7.01611	3.96737	1.44542	1.56624	0.76852	2.5713	2.41346	2.28327	0.00600722	-1.30769	Cellular Component: stress fiber (GO:0001725);; Molecular Function: actin monomer binding (GO:0003785);; Cellular Component: cytoplasm (GO:0005737);; Cellular Component: plasma membrane (GO:0005886);; Cellular Component: focal adhesion (GO:0005925);; Biological Process: metabolic process (GO:0008152);; Molecular Function: zinc ion binding (GO:0008270);; Biological Process: negative regulation of …	LIM domain and actin-binding protein 1	LIMA1
ENSSSCG00000005190	6.93441	7.81681	6.25382	2.52809	2.20738	1.33474	2.99092	2.05639	2.88254	4.83841e-05	-1.308	Biological Process: negative regulation of transcription from RNA polymerase II promoter (GO:0000122);; Molecular Function: RNA polymerase II core promoter proximal region sequence-specific DNA binding transcription factor activity involved in positive regulation of transcription (GO:0001077);; Molecular Function: RNA polymerase II transcription corepressor activity (GO:0001106);; Biological Proc…	Nuclear factor 1 B-type	NFIB
ENSSSCG00000025053	3.8524	6.87403	4.27877	2.4629	1.56804	1.11296	2.80008	1.91209	1.96321	0.000968641	-1.31132	Biological Process: negative regulation of transcription from RNA polymerase II promoter (GO:0000122);; Molecular Function: DNA binding (GO:0003677);; Molecular Function: transcription corepressor activity (GO:0003714);; Cellular Component: nucleoplasm (GO:0005654);; Molecular Function: zinc ion binding (GO:0008270);; Cellular Component: PcG protein complex (GO:0031519);; Biological Process: hist…	Pinin	PNN
ENSSSCG00000026618	12.7079	9.44225	12.5169	4.94726	3.27469	2.22508	6.37256	3.77908	4.64821	4.5027e-05	-1.31405	Molecular Function: phosphatidylserine binding (GO:0001786);; Cellular Component: Golgi apparatus (GO:0005794);; Cellular Component: cytosol (GO:0005829);; Cellular Component: plasma membrane (GO:0005886);;	Muscle-related coiled-coil protein	MURC
ENSSSCG00000025729	12.51	18.4418	15.3383	6.27192	7.87642	9.47305	4.93606	4.22526	8.86859	5.75371e-05	-1.31574	Biological Process: positive regulation of mesenchymal cell proliferation (GO:0002053);; Molecular Function: signal transducer activity (GO:0004871);; Molecular Function: insulin receptor binding (GO:0005158);; Molecular Function: insulin-like growth factor receptor binding (GO:0005159);; Molecular Function: phospholipid binding (GO:0005543);; Cellular Component: nucleus (GO:0005634);; Cellular C…	Insulin receptor substrate 1	IRS1
ENSSSCG00000011621	2.58491	3.19176	2.38074	1.44138	1.01415	0.931586	1.08291	1.03699	1.13239	0.00543461	-1.31703	Cellular Component: integral component of endoplasmic reticulum membrane (GO:0030176);; Molecular Function: ribosome binding (GO:0043022);; Biological Process: protein targeting to ER (GO:0045047);;	Protein transport protein Sec61 subunit alpha isoform 1	SEC61A1
ENSSSCG00000028355	474.725	589.894	294.793	178.324	150.203	213.032	231.887	165.284	154.684	0.000911934	-1.31885	Cellular Component: stress fiber (GO:0001725);; Molecular Function: structural constituent of cytoskeleton (GO:0005200);; Molecular Function: ATP binding (GO:0005524);; Cellular Component: cytosol (GO:0005829);; Cellular Component: striated muscle thin filament (GO:0005865);; Biological Process: apoptotic process (GO:0006915);; Biological Process: regulation of blood pressure (GO:0008217);; Biolo…	Actin, cytoplasmic 2, N-terminally processed	ACTG1
ENSSSCG00000015522	10.0966	15.4795	14.7044	5.55253	5.44692	2.27505	4.5506	7.23735	6.57914	5.49312e-05	-1.32218	Biological Process: angiogenesis (GO:0001525);; Molecular Function: receptor binding (GO:0005102);; Cellular Component: extracellular space (GO:0005615);; Biological Process: response to stress (GO:0006950);; Biological Process: cell adhesion (GO:0007155);; Biological Process: transmembrane receptor protein tyrosine kinase signaling pathway (GO:0007169);; Cellular Component: membrane (GO:0016020)…	Angiopoietin-related protein 1 (Precursor)	ANGPTL1
ENSSSCG00000007574	0.43317	0.395277	0.570893	0.140253	0.118557	0.199151	0.120801	0.408483	0.211786	0.0052529	-1.32605	Molecular Function: protein binding (GO:0005515);; Biological Process: cell adhesion (GO:0007155);; Biological Process: signal transduction (GO:0007165);; Biological Process: nervous system development (GO:0007399);; Biological Process: organ morphogenesis (GO:0009887);; Cellular Component: membrane (GO:0016020);; Biological Process: cellular component organization (GO:0016043);; Biological Proce…	Receptor-type tyrosine-protein phosphatase F (Precursor)	PTPRF
ENSSSCG00000015523	0.857025	1.53117	2.09689	0.768027	0.378249	0.471156	0.554998	0.617179	0.734761	0.0075217	-1.33372	Molecular Function: guanyl-nucleotide exchange factor activity (GO:0005085);; Molecular Function: phospholipid binding (GO:0005543);; Cellular Component: intracellular (GO:0005622);; Cellular Component: cytoplasm (GO:0005737);; Cellular Component: plasma membrane (GO:0005886);; Biological Process: small GTPase mediated signal transduction (GO:0007264);;	Ras-specific guanine nucleotide-releasing factor RalGPS2	RALGPS2
ENSSSCG00000015955	4.13483	4.19307	2.49536	1.76655	1.18556	1.1555	2.39686	1.05709	1.5905	0.00129176	-1.34345	Biological Process: phosphate-containing compound metabolic process (GO:0006796);; Biological Process: cell communication (GO:0007154);; Biological Process: cell adhesion (GO:0007155);; Biological Process: regulation of cellular metabolic process (GO:0031323);; Cellular Component: extracellular region part (GO:0044421);; Cellular Component: plasma membrane part (GO:0044459);; Cellular Component: …	Integrin alpha-3 light chain (Precursor)	ITGA3
ENSSSCG00000007854	4.68241	7.29888	3.97664	2.28094	1.41287	1.64667	2.16184	2.4053	2.23342	0.000527459	-1.34512	Biological Process: response to UV-C (GO:0010225);; Biological Process: response to gamma radiation (GO:0010332);; Biological Process: negative regulation of cell growth (GO:0030308);; Biological Process: positive regulation of apoptotic process (GO:0043065);; Cellular Component: perinuclear region of cytoplasm (GO:0048471);;	DCN1-like protein 3	DCUN1D3
ENSSSCG00000017169	12.145	12.2806	11.3074	5.31957	5.44366	6.84382	6.1826	5.259	4.47495	3.00638e-05	-1.34518	Molecular Function: binding (GO:0005488);; Cellular Component: extracellular region (GO:0005576);; Biological Process: transport (GO:0006810);; Cellular Component: integral component of membrane (GO:0016021);; Biological Process: macromolecule metabolic process (GO:0043170);; Cellular Component: intracellular membrane-bounded organelle (GO:0043231);; Cellular Component: cytoplasmic part (GO:00444…	SEC14-like protein 2	SEC14L2
ENSSSCG00000023363	5.84061	5.63262	4.72873	2.50806	2.03403	3.16252	1.94731	2.36481	1.95973	0.000701404	-1.35067	Molecular Function: cysteine-tRNA ligase activity (GO:0004817);; Molecular Function: ATP binding (GO:0005524);; Cellular Component: mitochondrial matrix (GO:0005759);; Cellular Component: cytosol (GO:0005829);; Biological Process: cysteinyl-tRNA aminoacylation (GO:0006423);; Cellular Component: macromolecular complex (GO:0032991);; Molecular Function: metal ion binding (GO:0046872);;	Cysteine--tRNA ligase, mitochondrial (Precursor)	CARS2
ENSSSCG00000002525	1.88235	1.21686	1.07915	0.576103	0.493292	0.414583	0.574916	0.732399	0.871484	0.000298659	-1.35101	Biological Process: toll-like receptor signaling pathway (GO:0002224);; Biological Process: immune system process (GO:0002376);; Molecular Function: ubiquitin-protein transferase activity (GO:0004842);; Molecular Function: protein binding (GO:0005515);; Cellular Component: cytoplasm (GO:0005737);; Biological Process: cellular protein modification process (GO:0006464);; Biological Process: signal …	TNF receptor-associated factor 6	TRAF6
ENSSSCG00000024591	0.683194	0.631171	0.74638	0.300635	0.212506	0.0997782	0.334732	0.329217	0.331923	0.00919876	-1.35208	Molecular Function: RNA polymerase II regulatory region sequence-specific DNA binding (GO:0000977);; Biological Process: immune system process (GO:0002376);; Molecular Function: sequence-specific DNA binding transcription factor activity (GO:0003700);; Cellular Component: nucleus (GO:0005634);; Biological Process: axon guidance (GO:0007411);; Biological Process: muscle organ development (GO:00075…	ETS translocation variant 1	ETV1
ENSSSCG00000003638	5.90963	5.83577	6.64737	1.23788	2.42818	2.82602	1.90618	2.62201	2.31991	0.00123589	-1.35366	Cellular Component: Golgi membrane (GO:0000139);; Cellular Component: cytosol (GO:0005829);; Biological Process: ER to Golgi vesicle-mediated transport (GO:0006888);; Cellular Component: TRAPP complex (GO:0030008);;	--	TRAPPC3
ENSSSCG00000002389	2.66425	2.4992	2.1035	1.0808	0.670367	0.758819	1.1912	0.644686	1.28113	0.000118503	-1.35593	Biological Process: negative regulation of endothelial cell proliferation (GO:0001937);; Cellular Component: extracellular space (GO:0005615);; Cellular Component: endoplasmic reticulum (GO:0005783);; Biological Process: response to wounding (GO:0009611);; Biological Process: negative regulation of angiogenesis (GO:0016525);; Biological Process: negative regulation of blood vessel endothelial cel…	--	VASH1
ENSSSCG00000022784	4.89422	6.33614	2.93492	1.58421	1.82724	1.69343	2.72898	1.43057	1.72959	0.00293344	-1.35998	Biological Process: skeletal system development (GO:0001501);; Molecular Function: phospholipid binding (GO:0005543);; Cellular Component: nucleus (GO:0005634);; Cellular Component: cytoplasm (GO:0005737);; Biological Process: organ morphogenesis (GO:0009887);; Biological Process: tissue development (GO:0009888);; Cellular Component: membrane (GO:0016020);; Cellular Component: extracellular matri…	Pleckstrin homology domain-containing family O member 1	PLEKHO1
ENSSSCG00000017082	415.078	549.603	403.129	136.42	154.545	179.949	124.697	148.529	161.31	4.95809e-05	-1.36437	Molecular Function: calcium ion binding (GO:0005509);; Cellular Component: basement membrane (GO:0005604);; Cellular Component: extracellular space (GO:0005615);; Biological Process: signal transduction (GO:0007165);; Biological Process: regulation of cell proliferation (GO:0042127);; Biological Process: organ development (GO:0048513);; Molecular Function: extracellular matrix binding (GO:0050840…	SPARC (Precursor)	SPARC
ENSSSCG00000017134	3.80781	5.46477	2.32466	1.67138	1.35038	1.579	1.81008	1.55567	2.18047	0.00572116	-1.36703	Molecular Function: kinase activity (GO:0016301);;	Atherin	SAMD1
ENSSSCG00000017218	4.84388	4.51297	3.39489	1.91028	1.00854	1.89157	2.09425	1.46972	1.78442	7.17219e-05	-1.36743	Molecular Function: binding (GO:0005488);; Biological Process: tissue development (GO:0009888);; Biological Process: cellular component organization (GO:0016043);; Biological Process: macromolecule metabolic process (GO:0043170);; Cellular Component: extracellular region part (GO:0044421);; Cellular Component: intracellular part (GO:0044424);; Biological Process: skeletal system morphogenesis (GO…	Parotid hormone (Precursor) OS=Sus scrofa (Pig) PE=1 SV=2	CDR2L
ENSSSCG00000006062	38.1824	54.946	33.4487	14.2844	11.2723	8.97993	19.8418	15.3324	15.684	2.18808e-05	-1.36952	Biological Process: regulation of cyclin-dependent protein serine/threonine kinase activity (GO:0000079);; Biological Process: neuron migration (GO:0001764);; Biological Process: release of cytochrome c from mitochondria (GO:0001836);; Molecular Function: monooxygenase activity (GO:0004497);; Molecular Function: protein kinase C binding (GO:0005080);; Molecular Function: insulin-like growth facto…	14-3-3 protein zeta/delta	YWHAZ
ENSSSCG00000002829	51.1027	88.3459	56.7836	26.2763	25.5337	26.077	18.4229	29.3213	30.433	0.000150059	-1.37321	Biological Process: angiogenesis (GO:0001525);; Biological Process: response to hypoxia (GO:0001666);; Biological Process: blood vessel maturation (GO:0001955);; Biological Process: intramembranous ossification (GO:0001957);; Molecular Function: metalloendopeptidase activity (GO:0004222);; Cellular Component: proteinaceous extracellular matrix (GO:0005578);; Cellular Component: extracellular spac…	PEX (Precursor)	MMP2
ENSSSCG00000007586	11.3973	15.421	10.1003	4.41359	2.90949	7.34684	6.21948	4.26706	5.001	3.63664e-05	-1.37475	Cellular Component: stress fiber (GO:0001725);; Cellular Component: cytoplasm (GO:0005737);; Cellular Component: microvillus (GO:0005902);; Biological Process: nervous system development (GO:0007399);; Biological Process: sensory organ development (GO:0007423);; Biological Process: organ morphogenesis (GO:0009887);; Cellular Component: actin cytoskeleton (GO:0015629);; Cellular Component: membran…	Fascin-2	FSCN2
ENSSSCG00000026554	171.222	132.181	238.907	57.7222	81.0655	86.0846	77.3403	64.8827	81.995	4.7195e-05	-1.38072	Biological Process: prostaglandin biosynthetic process (GO:0001516);; Cellular Component: cytosol (GO:0005829);; Molecular Function: oxidoreductase activity, acting on the CH-OH group of donors, NAD or NADP as acceptor (GO:0016616);; Biological Process: oxidation-reduction process (GO:0055114);;	Prostamide/prostaglandin F synthase	FAM213B
ENSSSCG00000015896	7.2926	13.6753	8.65018	3.91158	2.97607	2.05688	2.82624	4.051	4.35715	0.000709972	-1.38788	Molecular Function: protease binding (GO:0002020);; Molecular Function: serine-type endopeptidase activity (GO:0004252);; Molecular Function: receptor binding (GO:0005102);; Cellular Component: extracellular space (GO:0005615);; Biological Process: proteolysis (GO:0006508);; Molecular Function: dipeptidyl-peptidase activity (GO:0008239);; Biological Process: positive regulation of cell proliferat…	Dipeptidyl peptidase 4 soluble form	DPP4
ENSSSCG00000000541	1.92414	1.61893	2.11401	0.873155	0.7454	0.375045	0.839501	0.767894	0.798784	0.000153618	-1.38791	Cellular Component: peroxisomal membrane (GO:0005778);; Cellular Component: endoplasmic reticulum membrane (GO:0005789);; Biological Process: lipid metabolic process (GO:0006629);; Biological Process: ether lipid biosynthetic process (GO:0008611);; Biological Process: wax biosynthetic process (GO:0010025);; Cellular Component: integral component of membrane (GO:0016021);; Biological Process: long…	Fatty acyl-CoA reductase 2	FAR2
ENSSSCG00000002557	30.4344	41.6948	45.8454	10.2258	11.4726	30.981	10.1215	17.3718	17.9864	0.000590834	-1.39132	Cellular Component: cytoplasm (GO:0005737);; Molecular Function: UDP-sugar diphosphatase activity (GO:0008768);; Molecular Function: metal ion binding (GO:0046872);; Molecular Function: ADP-ribose diphosphatase activity (GO:0047631);;	Uridine diphosphate glucose pyrophosphatase	NUDT14
ENSSSCG00000016635	22.7071	23.0749	19.6648	11.4463	7.06083	4.81874	14.1392	7.90579	10.6755	1.12507e-05	-1.39242	Cellular Component: Golgi membrane (GO:0000139);; Biological Process: negative regulation of endothelial cell proliferation (GO:0001937);; Biological Process: positive regulation of endothelial cell proliferation (GO:0001938);; Cellular Component: acrosomal membrane (GO:0002080);; Cellular Component: nucleus (GO:0005634);; Cellular Component: integral component of plasma membrane (GO:0005887);; C…	Caveolin-2	CAV2
ENSSSCG00000013048	5.75918	4.38096	3.97835	1.59108	1.59419	1.91271	2.62025	1.50677	2.03449	0.000223465	-1.39579	Molecular Function: ion channel activity (GO:0005216);; Molecular Function: protein binding (GO:0005515);; Biological Process: transport (GO:0006810);; Biological Process: tissue development (GO:0009888);; Cellular Component: extracellular matrix (GO:0031012);; Cellular Component: extracellular region part (GO:0044421);; Biological Process: skeletal system morphogenesis (GO:0048705);; Biological …	Collagen alpha-1(I) chain	COL1A1
ENSSSCG00000001958	2.72918	2.9837	2.23823	1.13049	0.927601	0.521659	0.988275	0.76835	0.912595	7.07025e-05	-1.3964	Cellular Component: nuclear chromosome (GO:0000228);; Cellular Component: chromatin (GO:0000785);; Molecular Function: DNA binding (GO:0003677);; Molecular Function: motor activity (GO:0003774);; Molecular Function: calmodulin binding (GO:0005516);; Cellular Component: coated pit (GO:0005905);; Cellular Component: cell cortex (GO:0005938);; Biological Process: DNA-dependent DNA replication (GO:00…	Bromodomain-containing protein 2	BRD2
ENSSSCG00000005094	1.92349	2.64447	1.67494	0.84293	0.890902	0.69943	0.659363	0.923531	1.00363	0.00283896	-1.39917	Cellular Component: cytoplasm (GO:0005737);; Cellular Component: membrane (GO:0016020);; Cellular Component: cell projection (GO:0042995);; Cellular Component: membrane part (GO:0044425);; Biological Process: single-organism cellular process (GO:0044763);; Biological Process: positive regulation of biological process (GO:0048518);; Biological Process: regulation of cellular process (GO:0050794);;…	Cell cycle control protein 50A	TMEM30A
ENSSSCG00000003532	1.84449	1.75276	1.24611	0.660453	0.409533	0.225138	0.89956	0.439603	0.588745	0.000223465	-1.40605	Biological Process: system process (GO:0003008);; Biological Process: ventricular septum development (GO:0003281);; Molecular Function: protein binding (GO:0005515);; Cellular Component: nucleus (GO:0005634);; Biological Process: cellular component movement (GO:0006928);; Biological Process: nervous system development (GO:0007399);; Biological Process: heart development (GO:0007507);; Biological …	Myosin-13	MYH13
ENSSSCG00000017551	2.96843	5.23636	3.90558	1.98208	0.996036	1.45751	1.31058	1.66662	1.77484	0.000286159	-1.40624	--	Parotid hormone (Precursor) OS=Sus scrofa (Pig) PE=1 SV=2	FAM117A
ENSSSCG00000024048	1.9635	2.557	1.87426	0.764353	0.711127	0.66805	1.25953	0.525541	0.550603	0.000739576	-1.40677	Biological Process: skeletal system development (GO:0001501);; Molecular Function: protein binding (GO:0005515);; Cellular Component: basement membrane (GO:0005604);; Cellular Component: extracellular space (GO:0005615);; Biological Process: organ morphogenesis (GO:0009887);; Biological Process: tissue development (GO:0009888);; Biological Process: negative regulation of vascular endothelial grow…	Parotid hormone (Precursor) OS=Sus scrofa (Pig) PE=1 SV=2	MMRN2
ENSSSCG00000024430	2.14182	0.94668	1.63517	1.28861	0.374562	1.04131	1.40803	0.820735	0.783699	0.00434219	-1.4078	Biological Process: negative regulation of transcription from RNA polymerase II promoter (GO:0000122);; Molecular Function: RNA polymerase II core promoter proximal region sequence-specific DNA binding transcription factor activity (GO:0000982);; Biological Process: skeletal system development (GO:0001501);; Biological Process: ossification (GO:0001503);; Biological Process: epithelial to mesench…	Transcription factor HES-1	HES1
ENSSSCG00000030325	4.1131	5.25268	4.8708	1.41394	1.18634	2.24336	1.66677	1.9436	2.66504	6.38387e-05	-1.41002	Biological Process: regulation of protein phosphorylation (GO:0001932);; Biological Process: regulation of immune system process (GO:0002682);; Molecular Function: protein binding (GO:0005515);; Cellular Component: proteinaceous extracellular matrix (GO:0005578);; Cellular Component: collagen trimer (GO:0005581);; Cellular Component: extracellular space (GO:0005615);; Biological Process: defense …	Adiponectin (Precursor)	ADIPOQ
ENSSSCG00000013579	9.52305	16.6294	10.2141	2.13913	6.64171	3.59419	2.50933	6.69252	2.65074	0.00506209	-1.41184	Molecular Function: binding (GO:0005488);; Biological Process: transport (GO:0006810);; Cellular Component: membrane (GO:0016020);; Molecular Function: carbohydrate binding (GO:0030246);; Biological Process: single-organism cellular process (GO:0044763);; Biological Process: response to stimulus (GO:0050896);;	CD209 antigen-like protein 2	CD209L2
ENSSSCG00000000045	9.51232	9.28324	12.6006	4.28729	2.28055	4.87814	3.09162	3.96228	3.58178	0.000167698	-1.41993	Cellular Component: mitochondrial respiratory chain complex I (GO:0005747);; Biological Process: response to oxidative stress (GO:0006979);; Biological Process: electron transport chain (GO:0022900);;	NADH dehydrogenase [ubiquinone] 1 alpha subcomplex subunit 6	NDUFA6
ENSSSCG00000029855	11.9457	19.6371	13.1736	4.77731	5.3803	0.12103	7.88361	5.24608	5.44966	0.00776035	-1.42374	--	--	LHFP
ENSSSCG00000003671	1.31827	2.80339	1.49097	0.515252	0.651482	0.563211	0.629079	0.899438	0.659694	0.00751066	-1.42998	Biological Process: protein depalmitoylation (GO:0002084);; Cellular Component: extracellular space (GO:0005615);; Cellular Component: nucleus (GO:0005634);; Cellular Component: lysosome (GO:0005764);; Cellular Component: Golgi apparatus (GO:0005794);; Cellular Component: cytosol (GO:0005829);; Biological Process: apoptotic DNA fragmentation (GO:0006309);; Biological Process: lysosomal lumen acid…	Palmitoyl-protein thioesterase 1 (Precursor)	PPT1
ENSSSCG00000014392	17.659	14.3646	16.8693	7.89395	7.44237	9.2719	4.89477	7.49926	6.74682	0.000107301	-1.43407	Biological Process: regulation of myeloid leukocyte differentiation (GO:0002761);; Biological Process: negative regulation of type 2 immune response (GO:0002829);; Molecular Function: signal transducer activity (GO:0004871);; Cellular Component: Golgi apparatus (GO:0005794);; Cellular Component: cell cortex (GO:0005938);; Biological Process: cellular iron ion homeostasis (GO:0006879);; Biological…	--	-
ENSSSCG00000026478	0.505708	0.778969	0.561965	0.218567	0.24961	0.174248	0.337363	0.192962	0.148125	0.00689396	-1.43697	Molecular Function: protein-arginine deiminase activity (GO:0004668);; Molecular Function: binding (GO:0005488);; Molecular Function: calcium ion binding (GO:0005509);; Cellular Component: cytoplasm (GO:0005737);; Biological Process: cellular protein modification process (GO:0006464);; Biological Process: protein citrullination (GO:0018101);; Biological Process: single-organism cellular process (…	Protein-arginine deiminase type-3	PADI3
ENSSSCG00000003792	1.75833	2.10756	1.84427	0.620241	0.644842	0.413134	1.00618	0.823031	0.915865	0.00240423	-1.43985	Biological Process: positive regulation of cytokine production (GO:0001819);; Biological Process: immune system process (GO:0002376);; Molecular Function: binding (GO:0005488);; Biological Process: positive regulation of signal transduction (GO:0009967);; Biological Process: positive regulation of macromolecule biosynthetic process (GO:0010557);; Cellular Component: membrane (GO:0016020);; Biolog…	Leucine-rich repeat-containing protein 40	LRRC40
ENSSSCG00000004091	6.59255	8.66375	5.16224	2.57857	1.96562	1.70333	2.33309	2.13583	2.27591	5.46106e-06	-1.44184	Molecular Function: catalytic activity (GO:0003824);; Molecular Function: protein binding (GO:0005515);; Cellular Component: cytoplasm (GO:0005737);; Cellular Component: plasma membrane (GO:0005886);; Biological Process: nucleobase-containing compound metabolic process (GO:0006139);; Biological Process: protein targeting (GO:0006605);; Molecular Function: adenylate cyclase binding (GO:0008179);; …	Fibrous sheath CABYR-binding protein	FSCB
ENSSSCG00000010454	3.40495	6.80752	5.22698	2.86662	1.08627	1.13176	1.66143	1.73609	1.4617	0.00061655	-1.452	Molecular Function: tRNA binding (GO:0000049);; Molecular Function: RNA binding (GO:0003723);; Molecular Function: single-stranded RNA binding (GO:0003727);; Cellular Component: cytoplasm (GO:0005737);; Cellular Component: actin cytoskeleton (GO:0015629);; Cellular Component: ruffle membrane (GO:0032587);; Biological Process: innate immune response (GO:0045087);; Cellular Component: apical part o…	Interferon-induced protein with tetratricopeptide repeats 1	IFIT1
ENSSSCG00000004473	0.713212	0.546448	0.712358	0.265123	0.262821	0.0872442	0.237664	0.25157	0.201718	0.00106298	-1.45216	Molecular Function: protein binding (GO:0005515);; Cellular Component: nucleus (GO:0005634);; Cellular Component: cytoplasm (GO:0005737);; Cellular Component: cilium (GO:0005929);; Biological Process: protein import into nucleus (GO:0006606);; Biological Process: cellular component movement (GO:0006928);; Biological Process: cytoskeleton organization (GO:0007010);; Biological Process: signal tran…	Dynein assembly factor with WDR repeat domains 1	DAW1
ENSSSCG00000005620	6.83576	7.51045	5.85429	2.14811	1.83212	3.10624	3.80888	2.01665	1.96679	3.72482e-05	-1.45504	Molecular Function: guanyl-nucleotide exchange factor activity (GO:0005085);; Cellular Component: intracellular (GO:0005622);; Biological Process: small GTPase mediated signal transduction (GO:0007264);; Biological Process: single-organism cellular process (GO:0044763);; Biological Process: single-organism developmental process (GO:0044767);; Biological Process: organ development (GO:0048513);; B…	Breast cancer anti-estrogen resistance protein 3	BCAR3
ENSSSCG00000000734	2.00591	2.40155	2.23432	0.910914	0.765574	1.41156	1.21992	0.937205	1.05914	0.00265025	-1.45581	Biological Process: immune system process (GO:0002376);; Cellular Component: integral component of membrane (GO:0016021);; Cellular Component: intracellular membrane-bounded organelle (GO:0043231);; Cellular Component: cytoplasmic part (GO:0044444);; Biological Process: single-organism cellular process (GO:0044763);; Biological Process: regulation of biological process (GO:0050789);; Biological P…	Tetraspanin-11	TSPAN11
ENSSSCG00000029949	13.0667	13.772	6.88738	4.05293	3.91806	5.55415	4.00622	5.16088	4.58741	0.000212608	-1.45772	Biological Process: skeletal system development (GO:0001501);; Molecular Function: calcium ion binding (GO:0005509);; Molecular Function: protein binding (GO:0005515);; Cellular Component: proteinaceous extracellular matrix (GO:0005578);; Cellular Component: cytoplasm (GO:0005737);; Biological Process: transport (GO:0006810);; Biological Process: signal transduction (GO:0007165);; Biological Proc…	Thrombomodulin (Precursor)	THBD
ENSSSCG00000010886	1.98115	2.38643	3.12294	0.501682	0.415754	1.29778	0.567464	2.09821	0.758171	0.00802161	-1.46553	Biological Process: immune system process (GO:0002376);; Molecular Function: binding (GO:0005488);; Biological Process: response to stress (GO:0006950);; Cellular Component: integral component of membrane (GO:0016021);; Cellular Component: intracellular organelle (GO:0043229);; Cellular Component: cytoplasmic part (GO:0044444);; Biological Process: single-multicellular organism process (GO:004470…	Sushi domain-containing protein 4 (Precursor)	SUSD4
ENSSSCG00000015378	1.84178	2.28296	1.6104	0.747985	0.504014	0.347379	0.643187	0.534873	0.711042	0.000407063	-1.46572	Molecular Function: nucleic acid binding (GO:0003676);; Biological Process: regulation of transcription from RNA polymerase II promoter (GO:0006357);; Biological Process: single-organism process (GO:0044699);; Molecular Function: metal ion binding (GO:0046872);;	Transcription factor Sp2	SP2
ENSSSCG00000021134	0.703361	0.645161	0.70367	0.346689	0.265112	0.129937	0.25741	0.220703	0.291377	0.00397063	-1.46757	Biological Process: positive regulation of protein phosphorylation (GO:0001934);; Biological Process: Toll signaling pathway (GO:0008063);; Biological Process: positive regulation of MAPK cascade (GO:0043410);;	--	-
ENSSSCG00000017199	9.56463	8.9078	5.09149	3.28735	2.67367	3.4134	3.41663	3.0641	3.22642	1.0372e-05	-1.46875	Biological Process: skeletal system development (GO:0001501);; Molecular Function: protein binding (GO:0005515);; Cellular Component: intracellular (GO:0005622);; Biological Process: cellular protein modification process (GO:0006464);; Biological Process: signal transduction (GO:0007165);; Molecular Function: zinc ion binding (GO:0008270);; Biological Process: embryo development (GO:0009790);; Bi…	Tripartite motif-containing protein 16	TRIM16
ENSSSCG00000027269	3.80611	5.59856	3.79123	2.05127	1.02664	0.485486	2.11021	1.59025	1.6197	0.00197597	-1.47974	Cellular Component: integral component of membrane (GO:0016021);; Molecular Function: metal ion binding (GO:0046872);;	Phospholipid scramblase 2	PLSCR2
ENSSSCG00000004484	5.49811	5.26365	4.06008	1.53457	2.12032	1.23606	1.47811	2.17546	2.38745	3.19337e-06	-1.48031	Molecular Function: binding (GO:0005488);; Cellular Component: collagen trimer (GO:0005581);; Cellular Component: extracellular space (GO:0005615);; Biological Process: cell adhesion (GO:0007155);; Biological Process: signal transduction (GO:0007165);; Biological Process: embryo development (GO:0009790);; Biological Process: cellular component organization (GO:0016043);; Biological Process: cell …	Collagen alpha-1(III) chain	COL3A1
ENSSSCG00000003644	19.323	8.7591	17.4707	6.45829	8.5514	8.16326	2.75725	5.47728	2.59829	0.00413436	-1.48041	Biological Process: negative regulation of transcription from RNA polymerase II promoter (GO:0000122);; Biological Process: ossification (GO:0001503);; Cellular Component: stress fiber (GO:0001725);; Molecular Function: actin binding (GO:0003779);; Cellular Component: nucleus (GO:0005634);; Biological Process: cell adhesion (GO:0007155);; Biological Process: cell surface receptor signaling pathwa…	Four and a half LIM domains protein 3	FHL3
ENSSSCG00000013408	9.00363	10.445	5.65357	5.55952	1.80388	2.56032	3.94603	3.68407	2.2823	0.000822142	-1.48387	Biological Process: neural tube closure (GO:0001843);; Biological Process: G-protein coupled receptor internalization (GO:0002031);; Molecular Function: hormone activity (GO:0005179);; Cellular Component: extracellular region (GO:0005576);; Cellular Component: cytoplasm (GO:0005737);; Biological Process: heart development (GO:0007507);; Biological Process: positive regulation of cell proliferatio…	Proadrenomedullin N-20 terminal peptide (Precursor)	ADM
ENSSSCG00000012773	10.8699	6.50841	9.50199	2.5892	3.43644	9.16462	3.23863	3.45858	3.87837	0.000133765	-1.48739	Biological Process: regulation of cytokine production (GO:0001817);; Molecular Function: protein serine/threonine kinase activity (GO:0004674);; Molecular Function: binding (GO:0005488);; Molecular Function: ATP binding (GO:0005524);; Cellular Component: nucleus (GO:0005634);; Cellular Component: cytoskeleton (GO:0005856);; Cellular Component: calcium- and calmodulin-dependent protein kinase comp…	Serine/threonine-protein kinase H1	PSKH1
ENSSSCG00000026931	16.4727	27.283	19.6621	6.17632	8.95488	14.01	7.80247	5.71013	5.78757	0.000232414	-1.49347	Biological Process: skeletal system development (GO:0001501);; Cellular Component: proteinaceous extracellular matrix (GO:0005578);; Biological Process: organ morphogenesis (GO:0009887);; Cellular Component: extracellular matrix part (GO:0044420);; Biological Process: positive regulation of transcription, DNA-templated (GO:0045893);; Biological Process: regulation of cellular process (GO:0050794)…	Parotid hormone (Precursor) OS=Sus scrofa (Pig) PE=1 SV=2	SERTAD1
ENSSSCG00000010495	1.8736	3.61452	3.52067	1.04599	0.68254	0.906716	1.23077	0.879699	1.12738	0.000118503	-1.49472	Molecular Function: glutamate 5-kinase activity (GO:0004349);; Molecular Function: glutamate-5-semialdehyde dehydrogenase activity (GO:0004350);; Molecular Function: ATP binding (GO:0005524);; Cellular Component: mitochondrion (GO:0005739);; Cellular Component: mitochondrial inner membrane (GO:0005743);; Biological Process: glutamate metabolic process (GO:0006536);; Biological Process: proline bi…	Gamma-glutamyl phosphate reductase	ALDH18A1
ENSSSCG00000028828	11.5311	17.8666	11.0613	7.58073	4.07959	2.46526	6.3152	5.30848	4.98617	0.000118503	-1.49583	Molecular Function: RNA polymerase II core promoter proximal region sequence-specific DNA binding transcription factor activity involved in positive regulation of transcription (GO:0001077);; Biological Process: vasculogenesis (GO:0001570);; Biological Process: branching involved in ureteric bud morphogenesis (GO:0001658);; Biological Process: regulation of organ formation (GO:0003156);; Molecula…	Krueppel-like factor 9	KLF9
ENSSSCG00000009716	1.47851	1.71814	1.22774	0.698982	0.349864	0.464321	0.654348	0.429281	0.807226	0.000431223	-1.49694	Molecular Function: MAP-kinase scaffold activity (GO:0005078);; Cellular Component: Golgi apparatus (GO:0005794);; Cellular Component: cytosol (GO:0005829);; Molecular Function: zinc ion binding (GO:0008270);; Biological Process: protein ubiquitination (GO:0016567);; Molecular Function: ligase activity (GO:0016874);; Cellular Component: lamellipodium (GO:0030027);; Biological Process: negative re…	E3 ubiquitin-protein ligase SH3RF1	SH3RF1
ENSSSCG00000013775	7.10968	15.2681	6.96397	3.04131	1.79449	3.69658	4.12237	3.26132	3.01147	0.00267196	-1.50574	Molecular Function: G-protein coupled receptor activity (GO:0004930);; Molecular Function: calcium ion binding (GO:0005509);; Cellular Component: extracellular region (GO:0005576);; Cellular Component: plasma membrane (GO:0005886);; Biological Process: cell adhesion (GO:0007155);; Biological Process: neuropeptide signaling pathway (GO:0007218);; Biological Process: nervous system development (GO:…	CD97 antigen (Precursor)	CD97
ENSSSCG00000004793	2.38348	4.71235	2.59369	1.29095	0.840448	0.579248	1.37203	1.1133	1.49504	0.00325065	-1.51214	Biological Process: inactivation of MAPK activity (GO:0000188);; Biological Process: regulation of protein phosphorylation (GO:0001932);; Molecular Function: stem cell factor receptor binding (GO:0005173);; Molecular Function: protein binding (GO:0005515);; Cellular Component: nucleus (GO:0005634);; Cellular Component: cytoplasm (GO:0005737);; Cellular Component: plasma membrane (GO:0005886);; Bi…	Sprouty-related, EVH1 domain-containing protein 2	SPRED2
ENSSSCG00000025238	1.45512	1.36196	1.1195	0.51208	0.42061	0.325247	0.622266	0.477044	0.612163	0.00426124	-1.51237	Biological Process: negative regulation of transcription from RNA polymerase II promoter (GO:0000122);; Molecular Function: transcription regulatory region sequence-specific DNA binding (GO:0000976);; Biological Process: osteoblast differentiation (GO:0001649);; Cellular Component: acrosomal vesicle (GO:0001669);; Biological Process: cell fate specification (GO:0001708);; Biological Process: posi…	Retina and anterior neural fold homeobox protein 2	RAX2
ENSSSCG00000017141	0.915409	0.774706	0.892886	0.325359	0.374304	0.421505	0.306683	0.193598	0.390254	0.00101009	-1.51978	Biological Process: regulation of protein phosphorylation (GO:0001932);; Biological Process: morphogenesis of an epithelium (GO:0002009);; Biological Process: immune system process (GO:0002376);; Molecular Function: protein tyrosine kinase activity (GO:0004713);; Molecular Function: transmembrane receptor protein tyrosine kinase activity (GO:0004714);; Molecular Function: protein binding (GO:0005…	Insulin-like growth factor 1 receptor beta chain (Precursor; Fragment)	IGF1R
ENSSSCG00000017874	5.03759	6.98858	2.98273	1.67592	1.44952	2.61592	2.49455	1.37936	1.43251	0.00410748	-1.51985	Biological Process: regulation of the force of heart contraction (GO:0002026);; Molecular Function: calcium-transporting ATPase activity (GO:0005388);; Molecular Function: calcium ion binding (GO:0005509);; Molecular Function: ATP binding (GO:0005524);; Cellular Component: endoplasmic reticulum-Golgi intermediate compartment (GO:0005793);; Cellular Component: plasma membrane (GO:0005886);; Biolog…	Sarcoplasmic/endoplasmic reticulum calcium ATPase 2	ATP2A2
ENSSSCG00000002511	0.944204	1.1064	0.798169	0.410018	0.317925	0.402835	0.278337	0.474249	0.411981	0.00635749	-1.52553	Molecular Function: scavenger receptor activity (GO:0005044);; Molecular Function: binding (GO:0005488);; Cellular Component: plasma membrane (GO:0005886);; Biological Process: carbohydrate metabolic process (GO:0005975);; Biological Process: multicellular organismal development (GO:0007275);; Molecular Function: peptidase activity (GO:0008233);; Cellular Component: endomembrane system (GO:001250…	Deleted in malignant brain tumors 1 protein (Precursor)	DMBT1
ENSSSCG00000016348	2.27406	1.88329	2.38181	0.796116	0.856014	0.871814	0.521966	0.766756	0.735584	0.000281102	-1.52706	Molecular Function: GTPase activity (GO:0003924);; Molecular Function: GTP binding (GO:0005525);; Biological Process: GTP catabolic process (GO:0006184);; Biological Process: anatomical structure morphogenesis (GO:0009653);; Biological Process: nucleobase-containing compound catabolic process (GO:0034655);; Cellular Component: protein complex (GO:0043234);; Cellular Component: cytoplasmic part (G…	GTP-binding protein 1	GTPBP1
ENSSSCG00000013432	28.2013	39.8443	18.5455	12.8476	7.46459	16.0676	17.3458	9.18198	9.65084	0.00223756	-1.52887	Molecular Function: binding (GO:0005488);; Cellular Component: nucleolus (GO:0005730);; Biological Process: cellular process (GO:0009987);; Biological Process: single-organism process (GO:0044699);;	Keratin, type I cytoskeletal 9	KRT9
ENSSSCG00000013784	67.9867	35.0325	52.5986	8.35922	5.68287	5.36228	7.10672	9.49444	9.10522	0.000255372	-1.53327	Cellular Component: nucleolus (GO:0005730);; Cellular Component: cytoplasm (GO:0005737);; Cellular Component: plasma membrane (GO:0005886);; Biological Process: protein folding (GO:0006457);; Biological Process: response to stress (GO:0006950);; Cellular Component: cytoplasmic part (GO:0044444);; Biological Process: single-organism cellular process (GO:0044763);; Biological Process: negative regu…	DnaJ homolog subfamily B member 1	DNAJB1
ENSSSCG00000006644	3.19807	4.31109	2.85455	1.0068	1.05809	1.13411	1.3185	1.17873	1.19446	0.000405388	-1.53488	Molecular Function: sequence-specific DNA binding transcription factor activity (GO:0003700);; Cellular Component: endoplasmic reticulum membrane (GO:0005789);; Biological Process: regulation of transcription, DNA-templated (GO:0006355);; Cellular Component: integral component of membrane (GO:0016021);; Cellular Component: nuclear membrane (GO:0031965);; Molecular Function: sequence-specific DNA …	Ceramide synthase 2	CERS2
ENSSSCG00000028846	17.2648	17.9604	9.74477	5.74682	6.35299	4.47085	4.62841	5.03981	4.26767	8.00113e-06	-1.53562	Biological Process: skeletal system development (GO:0001501);; Biological Process: angiogenesis (GO:0001525);; Biological Process: endothelial cell morphogenesis (GO:0001886);; Molecular Function: structural molecule activity (GO:0005198);; Molecular Function: binding (GO:0005488);; Cellular Component: collagen trimer (GO:0005581);; Cellular Component: basement membrane (GO:0005604);; Cellular Co…	Mucin-1 subunit beta (Precursor)	MUC1
ENSSSCG00000015413	9.67059	25.4267	17.0219	5.79461	4.84956	3.26206	5.55235	8.11317	6.3458	0.00750073	-1.53674	Biological Process: blood vessel development (GO:0001568);; Molecular Function: binding (GO:0005488);; Cellular Component: extracellular region (GO:0005576);; Biological Process: cell adhesion (GO:0007155);; Biological Process: signal transduction (GO:0007165);; Cellular Component: cell surface (GO:0009986);; Biological Process: positive regulation of macromolecule metabolic process (GO:0010604);…	Fibroleukin (Precursor)	FGL2
ENSSSCG00000007005	1.52872	1.34728	1.21626	0.439744	0.515777	0.212858	0.474157	0.564713	0.467386	0.000614994	-1.53816	Biological Process: endochondral ossification (GO:0001958);; Molecular Function: protein binding (GO:0005515);; Molecular Function: peptidoglycan glycosyltransferase activity (GO:0008955);; Biological Process: tissue development (GO:0009888);; Biological Process: gene expression (GO:0010467);; Molecular Function: glucuronosyltransferase activity (GO:0015020);; Biological Process: UDP-N-acetylgala…	Collagen alpha-2(XI) chain (Precursor)	COL11A2
ENSSSCG00000010276	2.27257	1.43265	1.31826	0.699909	0.486154	0.533023	0.977076	0.395176	0.458341	0.000272324	-1.53993	Biological Process: skeletal system development (GO:0001501);; Molecular Function: protein binding (GO:0005515);; Cellular Component: proteinaceous extracellular matrix (GO:0005578);; Cellular Component: tight junction (GO:0005923);; Biological Process: cell surface receptor signaling pathway (GO:0007166);; Biological Process: organ morphogenesis (GO:0009887);; Cellular Component: cell surface (G…	Thrombospondin-2 (Precursor)	THBS2
ENSSSCG00000018053	0.998594	1.1754	1.29819	0.504524	0.465996	0.464382	0.297719	0.520796	0.29544	0.00707343	-1.54065	Molecular Function: RNA polymerase II transcription cofactor activity (GO:0001104);; Biological Process: regulation of transcription from RNA polymerase II promoter (GO:0006357);; Cellular Component: mediator complex (GO:0016592);;	Mediator of RNA polymerase II transcription subunit 9	MED9
ENSSSCG00000006970	0.777022	0.550527	0.686174	0.177098	0.231187	0.0733913	0.31366	0.199353	0.223288	0.00735659	-1.54331	Biological Process: neural tube closure (GO:0001843);; Biological Process: heart morphogenesis (GO:0003007);; Molecular Function: Rho GTPase activator activity (GO:0005100);; Cellular Component: nucleus (GO:0005634);; Cellular Component: cytoplasm (GO:0005737);; Cellular Component: caveola (GO:0005901);; Cellular Component: focal adhesion (GO:0005925);; Biological Process: apoptotic process (GO:0…	Rho GTPase-activating protein 7	DLC1
ENSSSCG00000004464	2.45582	3.86565	2.77199	1.44415	0.777939	0.539208	0.85478	1.47507	1.1242	1.41248e-05	-1.54482	--	Protein FAM46C	FAM46C
ENSSSCG00000016031	3.67278	7.16682	4.67555	2.16132	1.99188	0.773196	2.3345	1.72717	1.93584	0.000186029	-1.54677	Biological Process: ossification (GO:0001503);; Biological Process: angiogenesis (GO:0001525);; Molecular Function: adrenomedullin receptor activity (GO:0001605);; Molecular Function: calcitonin gene-related peptide receptor activity (GO:0001635);; Biological Process: immune system process (GO:0002376);; Molecular Function: calcitonin receptor activity (GO:0004948);; Molecular Function: protein b…	Calcitonin gene-related peptide type 1 receptor (Precursor)	CALCRL
ENSSSCG00000015390	1.02364	1.44301	0.638202	0.416704	0.184455	0.207179	0.599943	0.382755	0.287537	0.00883165	-1.55478	Biological Process: G2/M transition of mitotic cell cycle (GO:0000086);; Molecular Function: binding (GO:0005488);; Molecular Function: ATP binding (GO:0005524);; Biological Process: ATP catabolic process (GO:0006200);; Cellular Component: cell surface (GO:0009986);; Cellular Component: integral component of membrane (GO:0016021);; Molecular Function: ATPase activity (GO:0016887);; Molecular Func…	Bile salt export pump	ABCB11
ENSSSCG00000016338	2.55029	3.40103	3.54246	1.32698	1.19729	1.37306	1.15433	0.625042	0.832256	3.19337e-06	-1.56538	Biological Process: negative regulation of transcription from RNA polymerase II promoter (GO:0000122);; Molecular Function: signal transducer activity (GO:0004871);; Cellular Component: nucleus (GO:0005634);; Cellular Component: cytoplasm (GO:0005737);; Biological Process: signal transduction (GO:0007165);; Biological Process: circadian rhythm (GO:0007623);; Cellular Component: intracellular memb…	Serine/arginine repetitive matrix protein 1	SRRM1
ENSSSCG00000008723	17.5184	17.3949	17.426	7.22451	7.56739	7.06503	5.6376	6.93893	6.04496	4.0365e-07	-1.57123	Biological Process: regulation of cell growth (GO:0001558);; Molecular Function: serine-type endopeptidase activity (GO:0004252);; Molecular Function: insulin-like growth factor binding (GO:0005520);; Cellular Component: extracellular region (GO:0005576);; Cellular Component: mitochondrial envelope (GO:0005740);; Biological Process: proteolysis (GO:0006508);; Biological Process: nervous system de…	Serine protease HTRA1 (Precursor)	HTRA1
ENSSSCG00000025467	20.2226	20.3053	18.2413	3.80992	5.64061	6.37041	5.42459	6.39532	6.77876	7.05487e-06	-1.57266	Molecular Function: microfilament motor activity (GO:0000146);; Biological Process: regulation of the force of heart contraction (GO:0002026);; Molecular Function: actin monomer binding (GO:0003785);; Molecular Function: calcium ion binding (GO:0005509);; Cellular Component: cytosol (GO:0005829);; Biological Process: regulation of striated muscle contraction (GO:0006942);; Molecular Function: str…	Myosin light polypeptide 6	MYL6
ENSSSCG00000026180	1.4647	0.937899	1.22832	0.49751	0.315145	0.464489	0.206595	0.550193	0.554166	0.000377864	-1.58285	Biological Process: angiogenesis (GO:0001525);; Cellular Component: extracellular region (GO:0005576);; Cellular Component: plasma membrane (GO:0005886);; Biological Process: cell adhesion (GO:0007155);; Biological Process: neurotransmitter secretion (GO:0007269);; Cellular Component: integral component of membrane (GO:0016021);; Cellular Component: cell junction (GO:0030054);; Cellular Component…	Neurexin-1 (Precursor)	NRXN1
ENSSSCG00000017879	1.24008	1.59586	1.17695	0.938316	0.201357	0.368439	0.702287	0.406317	0.626003	0.00375262	-1.58572	Biological Process: B cell homeostasis (GO:0001782);; Biological Process: regulation of humoral immune response (GO:0002920);; Cellular Component: integral component of membrane (GO:0016021);; Biological Process: T cell homeostasis (GO:0043029);; Biological Process: regulation of eye pigmentation (GO:0048073);; Biological Process: transmembrane transport (GO:0055085);; Biological Process: bone de…	Protein spinster homolog 1	SPNS1
ENSSSCG00000030160	6.98244	5.90754	4.3296	2.57037	2.75688	1.89434	1.89109	1.90543	2.13395	0.000179215	-1.58676	Biological Process: skeletal system development (GO:0001501);; Biological Process: angiogenesis (GO:0001525);; Biological Process: endothelial cell morphogenesis (GO:0001886);; Molecular Function: structural molecule activity (GO:0005198);; Cellular Component: collagen trimer (GO:0005581);; Cellular Component: basement membrane (GO:0005604);; Cellular Component: extracellular space (GO:0005615);;…	Parotid hormone (Precursor) OS=Sus scrofa (Pig) PE=1 SV=2	-
ENSSSCG00000005203	1.76126	3.87612	1.87176	1.017	0.716779	0.166095	0.81906	1.03735	0.840923	0.00330112	-1.58699	Biological Process: positive regulation of cytokine production (GO:0001819);; Biological Process: negative regulation of immune system process (GO:0002683);; Biological Process: positive regulation of immune system process (GO:0002684);; Biological Process: negative regulation of leukocyte migration (GO:0002686);; Biological Process: negative regulation of T-helper 1 type immune response (GO:0002…	Interleukin-33 (Precursor)	IL33
ENSSSCG00000022246	5.90246	7.49628	5.14717	2.49704	1.38409	2.71421	2.99345	1.98621	2.3072	1.13758e-06	-1.588	Cellular Component: integral component of plasma membrane (GO:0005887);; Cellular Component: external side of plasma membrane (GO:0009897);; Biological Process: positive regulation of interleukin-4 biosynthetic process (GO:0045404);;	T-lymphocyte activation antigen CD86 (Precursor)	CD86
ENSSSCG00000014310	6.6656	8.00193	4.60365	1.93634	1.82239	2.53035	2.23891	1.87936	2.56752	1.74516e-05	-1.58906	Cellular Component: extracellular region (GO:0005576);; Cellular Component: Golgi apparatus (GO:0005794);; Biological Process: immune response (GO:0006955);; Molecular Function: chemokine activity (GO:0008009);; Biological Process: inner ear development (GO:0048839);;	Growth-regulated alpha protein (Precursor)	CXCL1
ENSSSCG00000021753	2.22464	1.39606	2.05804	0.912213	1.44405	0.346623	1.02346	0.964409	0.624434	0.00634897	-1.59311	Molecular Function: p53 binding (GO:0002039);; Molecular Function: chromatin binding (GO:0003682);; Molecular Function: transcription coactivator activity (GO:0003713);; Molecular Function: protein kinase activity (GO:0004672);; Molecular Function: ubiquitin-protein transferase activity (GO:0004842);; Cellular Component: nuclear euchromatin (GO:0005719);; Cellular Component: perichromatin fibrils…	Atherin	SAMD1
ENSSSCG00000026635	2.48502	1.42677	1.82534	0.676011	0.993897	0.798954	0.484366	0.455479	0.379284	0.00208266	-1.59451	Cellular Component: female pronucleus (GO:0001939);; Cellular Component: acrosomal membrane (GO:0002080);; Molecular Function: glucose transmembrane transporter activity (GO:0005355);; Cellular Component: endosome (GO:0005768);; Cellular Component: integral component of plasma membrane (GO:0005887);; Cellular Component: brush border (GO:0005903);; Biological Process: protein complex assembly (GO:…	Solute carrier family 2, facilitated glucose transporter member 1 (Fragment)	SLC2A1
ENSSSCG00000000917	4.06767	8.04242	4.32373	1.617	2.84634	0.945585	0.882924	1.85324	1.74469	0.0017604	-1.59725	Molecular Function: protein binding (GO:0005515);; Cellular Component: proteinaceous extracellular matrix (GO:0005578);; Cellular Component: cell part (GO:0044464);; Biological Process: single-organism cellular process (GO:0044763);; Biological Process: regulation of cellular process (GO:0050794);; Biological Process: cornea development in camera-type eye (GO:0061303);;	Keratocan (Precursor)	KERA
ENSSSCG00000025911	0.95967	0.865135	0.530814	0.311431	0.221766	0.328098	0.454229	0.23661	0.241357	0.00105954	-1.5996	Molecular Function: binding (GO:0005488);; Cellular Component: integral component of membrane (GO:0016021);; Biological Process: cellular component organization (GO:0016043);; Cellular Component: extracellular region part (GO:0044421);; Cellular Component: intracellular part (GO:0044424);; Biological Process: single-organism cellular process (GO:0044763);; Biological Process: single-organism deve…	Transmembrane protein 151B	TMEM151B
ENSSSCG00000023681	1.70961	1.09514	1.18958	0.273083	0.424228	1.52871	0.390566	0.637493	0.352854	0.00269528	-1.60613	Molecular Function: binding (GO:0005488);; Cellular Component: nucleus (GO:0005634);; Biological Process: cell communication (GO:0007154);; Biological Process: tissue development (GO:0009888);; Biological Process: macromolecule metabolic process (GO:0043170);; Cellular Component: extracellular region part (GO:0044421);; Cellular Component: intracellular organelle part (GO:0044446);; Biological Pr…	Parotid hormone (Precursor) OS=Sus scrofa (Pig) PE=1 SV=2	PWWP2B
ENSSSCG00000008074	17.2034	33.0087	20.0423	6.79553	8.31459	1.5682	6.04939	9.01099	8.67373	0.000494085	-1.60629	Cellular Component: proteinaceous extracellular matrix (GO:0005578);; Cellular Component: extracellular space (GO:0005615);; Molecular Function: growth factor activity (GO:0008083);;	Osteoinductive factor (Precursor)	OGN
ENSSSCG00000011643	3.43201	3.2368	4.92823	1.35997	0.675253	1.38735	1.24612	1.16312	1.1447	1.90907e-05	-1.60994	Biological Process: skeletal system development (GO:0001501);; Cellular Component: tight junction (GO:0005923);; Biological Process: organ morphogenesis (GO:0009887);; Biological Process: tissue development (GO:0009888);; Biological Process: Wnt signaling pathway (GO:0016055);; Cellular Component: apical plasma membrane (GO:0016324);; Biological Process: cell differentiation (GO:0030154);; Cellul…	Angiomotin-like protein 2	AMOTL2
ENSSSCG00000020865	26.2885	27.5762	27.2974	3.88204	6.27358	11.1499	5.62412	10.8808	8.25391	1.86272e-05	-1.6148	Molecular Function: protease binding (GO:0002020);; Cellular Component: plasma membrane (GO:0005886);; Biological Process: response to toxic substance (GO:0009636);; Molecular Function: structural constituent of myelin sheath (GO:0019911);; Cellular Component: internode region of axon (GO:0033269);; Biological Process: myelination (GO:0042552);; Cellular Component: neuronal cell body (GO:0043025)…	Myelin basic protein	MBP
ENSSSCG00000011946	2.19936	4.52547	2.973	1.1388	1.95125	0.38213	1.25104	1.05951	1.06825	7.96458e-05	-1.61913	Biological Process: cell adhesion (GO:0007155);; Biological Process: motor neuron axon guidance (GO:0008045);; Cellular Component: external side of plasma membrane (GO:0009897);; Cellular Component: integral component of membrane (GO:0016021);; Cellular Component: axon (GO:0030424);; Cellular Component: neuronal cell body (GO:0043025);; Biological Process: biological regulation (GO:0065007);;	CD166 antigen (Precursor)	ALCAM
ENSSSCG00000008745	2.21437	1.50801	1.21657	0.57845	0.427752	0.472026	1.00193	0.39879	0.823946	0.000906478	-1.61981	Molecular Function: protein binding (GO:0005515);; Cellular Component: microvillus (GO:0005902);; Cellular Component: integral component of membrane (GO:0016021);; Cellular Component: intracellular organelle (GO:0043229);; Cellular Component: organelle part (GO:0044422);; Cellular Component: plasma membrane part (GO:0044459);; Biological Process: biological regulation (GO:0065007);; Biological Pr…	--	PROM1
ENSSSCG00000007849	1.41604	2.06227	0.879972	0.451313	0.142745	0.620698	0.333593	0.451503	0.758052	0.00824106	-1.62032	Biological Process: negative regulation of transcription from RNA polymerase II promoter (GO:0000122);; Molecular Function: transcription corepressor activity (GO:0003714);; Molecular Function: structural constituent of eye lens (GO:0005212);; Cellular Component: nucleus (GO:0005634);; Cellular Component: mitochondrion (GO:0005739);; Cellular Component: plasma membrane (GO:0005886);; Biological P…	Thiomorpholine-carboxylate dehydrogenase	CRYM
ENSSSCG00000000738	1.63884	1.30575	1.20972	0.345575	0.268705	0.391136	0.526033	0.500573	0.73016	0.00296685	-1.6218	Biological Process: DNA damage checkpoint (GO:0000077);; Biological Process: recombinational repair (GO:0000725);; Cellular Component: nucleus (GO:0005634);; Cellular Component: chromosome (GO:0005694);; Biological Process: cellular response to UV (GO:0034644);; Biological Process: positive regulation of G0 to G1 transition (GO:0070318);; Biological Process: cellular response to ionizing radiatio…	RAD9, HUS1, RAD1-interacting nuclear orphan protein 1	RHNO1
ENSSSCG00000026362	10.9204	20.6185	21.4364	9.76228	3.71736	7.27254	5.94105	4.24553	7.36684	0.000278856	-1.62187	Biological Process: negative regulation of transcription from RNA polymerase II promoter (GO:0000122);; Molecular Function: RNA polymerase II core promoter proximal region sequence-specific DNA binding transcription factor activity involved in negative regulation of transcription (GO:0001078);; Biological Process: liver development (GO:0001889);; Biological Process: embryonic heart tube morphogen…	Transcription factor HES-1	HES1
ENSSSCG00000008396	2.93582	3.15879	2.68404	1.66674	0.802003	0.632415	2.39786	0.739207	1.31469	2.90169e-05	-1.62477	Molecular Function: protein binding (GO:0005515);; Biological Process: response to stress (GO:0006950);; Biological Process: cell adhesion (GO:0007155);; Biological Process: hemostasis (GO:0007599);; Biological Process: organ morphogenesis (GO:0009887);; Biological Process: gene expression (GO:0010467);; Biological Process: cellular component organization (GO:0016043);; Cellular Component: extrac…	Parotid hormone (Precursor) OS=Sus scrofa (Pig) PE=1 SV=2	-
ENSSSCG00000017955	3.25291	3.27105	3.63938	0.843847	0.763537	1.28308	0.745463	0.955822	1.268	0.00122154	-1.62581	Cellular Component: mitochondrion (GO:0005739);; Cellular Component: endoplasmic reticulum (GO:0005783);; Biological Process: oligosaccharide biosynthetic process (GO:0009312);;	--	MPDU1
ENSSSCG00000014907	3.15174	1.64104	3.76528	1.32271	1.05685	1.09163	0.686367	0.309862	1.03296	0.000439023	-1.62653	Molecular Function: sequence-specific DNA binding transcription factor activity (GO:0003700);; Molecular Function: cation channel activity (GO:0005261);; Molecular Function: protein binding (GO:0005515);; Cellular Component: nucleus (GO:0005634);; Biological Process: cation transport (GO:0006812);; Biological Process: response to virus (GO:0009615);; Biological Process: gene expression (GO:001046…	Parotid hormone (Precursor) OS=Sus scrofa (Pig) PE=1 SV=2	CREBZF
ENSSSCG00000022850	0.671851	0.572812	0.709765	0.262365	0.104186	0.188319	0.221459	0.25045	0.237547	0.00262575	-1.62904	Molecular Function: serine-type endopeptidase activity (GO:0004252);; Molecular Function: calcium ion binding (GO:0005509);; Biological Process: proteolysis (GO:0006508);; Cellular Component: membrane (GO:0016020);; Cellular Component: integral component of membrane (GO:0016021);; Cellular Component: cell part (GO:0044464);;	Inactive rhomboid protein 1	RHBDF1
ENSSSCG00000009377	3.79085	3.77165	3.57152	1.59716	0.892005	1.07568	1.60976	1.08524	1.44968	2.64791e-06	-1.63021	Biological Process: hematopoietic progenitor cell differentiation (GO:0002244);; Molecular Function: protein binding (GO:0005515);; Cellular Component: cytoplasm (GO:0005737);; Biological Process: tissue development (GO:0009888);; Cellular Component: cell surface (GO:0009986);; Cellular Component: integral component of membrane (GO:0016021);; Biological Process: cellular component organization (G…	Thrombospondin type-1 domain-containing protein 1 (Precursor)	THSD1
ENSSSCG00000023675	1.44941	0.95275	1.1548	0.459446	0.43337	0.492661	0.375803	0.199813	0.430056	0.00636534	-1.63253	Molecular Function: protein binding (GO:0005515);; Cellular Component: Golgi apparatus (GO:0005794);; Biological Process: RNA processing (GO:0006396);; Biological Process: transport (GO:0006810);; Biological Process: catabolic process (GO:0009056);; Cellular Component: endomembrane system (GO:0012505);; Cellular Component: microtubule cytoskeleton (GO:0015630);; Biological Process: cellular compo…	WD repeat-containing protein 37	WDR37
ENSSSCG00000009642	0.980455	1.13831	0.515	0.287688	0.338432	0.282161	0.250398	0.249254	0.235199	0.00536841	-1.63577	Molecular Function: hormone activity (GO:0005179);; Cellular Component: extracellular space (GO:0005615);; Biological Process: single-organism process (GO:0044699);; Biological Process: biological regulation (GO:0065007);;	Stanniocalcin-1 (Precursor)	STC1
ENSSSCG00000005457	5.94004	5.84565	5.5248	2.18984	3.08713	0.956673	1.84369	2.05249	2.3837	0.000452542	-1.6379	Biological Process: activation of MAPK activity (GO:0000187);; Cellular Component: plasma membrane (GO:0005886);; Biological Process: G-protein coupled receptor signaling pathway (GO:0007186);; Cellular Component: cell surface (GO:0009986);; Cellular Component: integral component of membrane (GO:0016021);; Cellular Component: endocytic vesicle (GO:0030139);; Molecular Function: PDZ domain binding…	Lysophosphatidic acid receptor 1	LPAR1
ENSSSCG00000006553	0.627766	0.422882	0.45239	0.188099	0.201991	0.22499	0.0893477	0.101431	0.0957464	0.00928701	-1.64071	Molecular Function: protein binding (GO:0005515);; Cellular Component: Ada2/Gcn5/Ada3 transcription activator complex (GO:0005671);; Biological Process: transcription, DNA-templated (GO:0006351);; Biological Process: signal transduction (GO:0007165);; Biological Process: binding of sperm to zona pellucida (GO:0007339);; Biological Process: anatomical structure morphogenesis (GO:0009653);; Biologi…	Mucin-1 subunit beta (Precursor)	MUC1
ENSSSCG00000008676	6.04792	9.54426	6.29988	2.63247	2.453	1.73516	3.20105	3.22644	3.08827	1.92856e-05	-1.64217	Molecular Function: mRNA binding (GO:0003729);; Cellular Component: cytoplasm (GO:0005737);; Biological Process: histone mRNA 3'-end processing (GO:0006398);; Biological Process: nuclear DNA replication (GO:0033260);; Biological Process: regulation of S phase (GO:0033261);; Biological Process: mRNA transport (GO:0051028);; Cellular Component: histone pre-mRNA 3'end processing complex (GO:0071204)…	--	-
ENSSSCG00000012832	6.18735	5.41525	3.52901	2.10688	1.40825	1.54902	1.85476	1.33132	1.53947	2.4107e-07	-1.65267	Molecular Function: binding (GO:0005488);; Biological Process: signal transduction (GO:0007165);; Biological Process: single organismal cell-cell adhesion (GO:0016337);; Cellular Component: intracellular organelle (GO:0043229);; Cellular Component: membrane part (GO:0044425);; Biological Process: single-organism developmental process (GO:0044767);; Biological Process: organ development (GO:004851…	Contactin-1 (Precursor)	CNTN1
ENSSSCG00000006857	1.7117	1.85655	1.62311	0.95296	0.443289	0.288753	0.190639	0.439225	0.592281	6.93167e-06	-1.65817	Biological Process: cartilage condensation (GO:0001502);; Biological Process: chondrocyte development (GO:0002063);; Molecular Function: extracellular matrix structural constituent (GO:0005201);; Molecular Function: protein binding (GO:0005515);; Cellular Component: collagen trimer (GO:0005581);; Cellular Component: basement membrane (GO:0005604);; Biological Process: proteoglycan metabolic proce…	Collagen alpha-2(XI) chain (Precursor)	COL11A2
ENSSSCG00000024232	5.48703	3.95456	4.01311	0.9342	1.56221	0.674546	1.23762	0.7828	1.85821	0.00538403	-1.65934	Cellular Component: nucleus (GO:0005634);; Cellular Component: Golgi apparatus (GO:0005794);; Biological Process: protein transport (GO:0015031);; Cellular Component: membrane (GO:0016020);; Molecular Function: identical protein binding (GO:0042802);;	Coiled-coil domain-containing protein 91	CCDC91
ENSSSCG00000017257	7.34004	10.0392	7.70646	2.81755	2.66431	1.23295	2.19802	3.81476	3.06522	3.82542e-06	-1.65975	Molecular Function: binding (GO:0005488);; Molecular Function: ATP binding (GO:0005524);; Cellular Component: mitochondrion (GO:0005739);; Biological Process: ATP catabolic process (GO:0006200);; Biological Process: cellular process (GO:0009987);; Cellular Component: membrane (GO:0016020);; Molecular Function: hydrolase activity (GO:0016787);; Molecular Function: ATPase activity (GO:0016887);; Mo…	ATP-binding cassette sub-family G member 2	ABCG2
ENSSSCG00000015844	5.32206	4.16379	2.82827	1.02939	0.915521	0.848206	1.60746	1.64472	1.20866	8.21232e-05	-1.65996	Molecular Function: glutathione-disulfide reductase activity (GO:0004362);; Molecular Function: thioredoxin-disulfide reductase activity (GO:0004791);; Cellular Component: mitochondrion (GO:0005739);; Biological Process: glutathione metabolic process (GO:0006749);; Biological Process: cell redox homeostasis (GO:0045454);; Molecular Function: flavin adenine dinucleotide binding (GO:0050660);; Mole…	Glutathione reductase, mitochondrial (Precursor)	GSR
ENSSSCG00000030548	0.558686	1.27784	0.919758	0.532098	0.189949	0.300732	0.207842	0.163174	0.213466	0.00323252	-1.66342	Molecular Function: ubiquitin-protein transferase activity (GO:0004842);; Biological Process: protein ubiquitination (GO:0016567);; Biological Process: ISG15-protein conjugation (GO:0032020);; Biological Process: regulation of localization (GO:0032879);; Molecular Function: ISG15 transferase activity (GO:0042296);; Biological Process: cellular protein metabolic process (GO:0044267);; Cellular Com…	Probable E3 ubiquitin-protein ligase HECTD2	HECTD2
ENSSSCG00000029226	531.893	287.308	500.278	122.467	135.97	115.756	105.155	120.266	90.4544	5.70653e-06	-1.66489	Cellular Component: nucleus (GO:0005634);; Cellular Component: cytoplasm (GO:0005737);; Biological Process: male meiosis I (GO:0007141);; Biological Process: female meiosis I (GO:0007144);; Biological Process: female gonad development (GO:0008585);; Biological Process: ubiquitin homeostasis (GO:0010992);; Biological Process: hypothalamus gonadotrophin-releasing hormone neuron development (GO:0021…	60S ribosomal protein L40 (Precursor)	UBA52
ENSSSCG00000025691	2.22528	3.41242	1.94785	0.949006	0.681781	0.701409	1.01538	1.0202	0.568869	0.0010841	-1.66519	Cellular Component: immunological synapse (GO:0001772);; Biological Process: neural tube closure (GO:0001843);; Molecular Function: protease binding (GO:0002020);; Biological Process: response to molecule of bacterial origin (GO:0002237);; Biological Process: negative regulation of mature B cell apoptotic process (GO:0002906);; Molecular Function: transcription coactivator activity (GO:0003713);;…	--	BCL10
ENSSSCG00000012006	0.505676	0.95265	0.492138	0.238597	0.138518	0.10493	0.267427	0.305804	0.146043	0.00240378	-1.66677	Molecular Function: binding (GO:0005488);; Molecular Function: ATP binding (GO:0005524);; Cellular Component: nucleus (GO:0005634);; Cellular Component: Golgi apparatus (GO:0005794);; Cellular Component: integral component of plasma membrane (GO:0005887);; Biological Process: ATP catabolic process (GO:0006200);; Biological Process: ion transport (GO:0006811);; Molecular Function: inorganic anion …	Multidrug resistance-associated protein 1	ABCC1
ENSSSCG00000014180	3.52368	3.88714	2.91802	1.07024	0.602586	0.645482	2.10865	1.10139	1.07999	9.50694e-07	-1.66849	Biological Process: ganglioside biosynthetic process (GO:0001574);; Molecular Function: alpha-N-acetylneuraminate alpha-2,8-sialyltransferase activity (GO:0003828);; Biological Process: N-glycan processing (GO:0006491);; Cellular Component: integral component of Golgi membrane (GO:0030173);;	CMP-N-acetylneuraminate-poly-alpha-2,8-sialyltransferase	ST8SIA4
ENSSSCG00000025194	2.06242	2.53471	3.09742	0.887041	0.743988	0.518115	0.993394	0.797263	0.699963	5.96542e-06	-1.67202	Molecular Function: zinc ion binding (GO:0008270);; Biological Process: neuron projection morphogenesis (GO:0048812);; Biological Process: regulation of neuron migration (GO:2001222);;	Zinc finger SWIM domain-containing protein 8	ZSWIM8
ENSSSCG00000025564	4.57165	4.04467	2.38077	1.16028	1.45515	1.34121	1.51362	1.32577	1.14418	3.57155e-06	-1.67995	Biological Process: skeletal system development (GO:0001501);; Biological Process: microtubule bundle formation (GO:0001578);; Cellular Component: stress fiber (GO:0001725);; Molecular Function: binding (GO:0005488);; Cellular Component: cytoplasm (GO:0005737);; Cellular Component: microtubule (GO:0005874);; Biological Process: negative regulation of microtubule depolymerization (GO:0007026);; Bi…	Serine/arginine repetitive matrix protein 1	SRRM1
ENSSSCG00000006171	0.999486	2.06271	1.74343	0.633224	0.306482	0.282758	0.264818	0.538326	0.769724	0.00120984	-1.68261	Cellular Component: extracellular region (GO:0005576);; Cellular Component: cytoplasmic membrane-bounded vesicle (GO:0016023);; Cellular Component: extracellular matrix (GO:0031012);; Biological Process: single-organism cellular process (GO:0044763);;	Cysteine-rich secretory protein LCCL domain-containing 2 (Precursor)	CRISPLD2
ENSSSCG00000029531	1.42276	1.61653	1.86365	0.142883	0.408759	0.4985	0.61426	0.480438	0.567526	0.00292112	-1.68407	Molecular Function: RNA binding (GO:0003723);; Cellular Component: nucleus (GO:0005634);; Molecular Function: phosphoric diester hydrolase activity (GO:0008081);; Biological Process: metabolic process (GO:0008152);; Biological Process: regulation of innate immune response (GO:0045088);; Molecular Function: metal ion binding (GO:0046872);; Biological Process: defense response to virus (GO:0051607)…	Deoxynucleoside triphosphate triphosphohydrolase SAMHD1	SAMHD1
ENSSSCG00000026298	0.878779	2.12229	1.54821	0.636218	0.684394	0.303128	0.511384	0.654308	0.748195	0.00360562	-1.68446	Molecular Function: retinal dehydrogenase activity (GO:0001758);; Biological Process: optic cup morphogenesis involved in camera-type eye development (GO:0002072);; Biological Process: retinoic acid biosynthetic process (GO:0002138);; Molecular Function: aldehyde dehydrogenase (NAD) activity (GO:0004029);; Molecular Function: aldehyde dehydrogenase [NAD(P)+] activity (GO:0004030);; Cellular Compo…	Retinal dehydrogenase 1	ALDH1A1
ENSSSCG00000030143	19.3962	42.6798	30.37	10.2305	9.35254	3.79212	10.279	11.9118	12.5059	0.000322135	-1.68447	Cellular Component: proteinaceous extracellular matrix (GO:0005578);; Cellular Component: extracellular space (GO:0005615);; Molecular Function: growth factor activity (GO:0008083);; Biological Process: cellular process (GO:0009987);; Biological Process: single-organism process (GO:0044699);;	Osteoinductive factor (Precursor)	OGN
ENSSSCG00000015326	134.998	185.217	117.667	38.7499	44.2788	43.6322	28.994	45.2585	49.6136	3.76453e-06	-1.69084	Biological Process: skeletal system development (GO:0001501);; Biological Process: ossification (GO:0001503);; Biological Process: blood vessel development (GO:0001568);; Biological Process: chondrocyte differentiation (GO:0002062);; Biological Process: heart morphogenesis (GO:0003007);; Molecular Function: extracellular matrix structural constituent (GO:0005201);; Cellular Component: collagen ty…	Collagen alpha-2(I) chain (Precursor)	COL1A2
ENSSSCG00000008598	41.2778	71.3338	58.2708	20.9831	15.6692	20.2099	26.6028	19.4254	16.0317	1.00592e-06	-1.69472	Biological Process: epithelial cell development (GO:0002064);; Molecular Function: GTPase activity (GO:0003924);; Molecular Function: signal transducer activity (GO:0004871);; Molecular Function: GTP binding (GO:0005525);; Cellular Component: nucleus (GO:0005634);; Cellular Component: mitochondrion (GO:0005739);; Cellular Component: cytosol (GO:0005829);; Cellular Component: cytoskeleton (GO:0005…	Rho-related GTP-binding protein RhoB (Precursor)	RHOB
ENSSSCG00000003344	13.2372	13.5453	9.96559	4.48698	3.53759	6.01973	5.48488	3.51125	3.6752	4.44378e-08	-1.6948	Biological Process: skeletal system development (GO:0001501);; Molecular Function: structural constituent of ribosome (GO:0003735);; Cellular Component: basement membrane (GO:0005604);; Cellular Component: interstitial matrix (GO:0005614);; Cellular Component: ribosome (GO:0005840);; Biological Process: translation (GO:0006412);; Biological Process: cell adhesion (GO:0007155);; Biological Process…	von Willebrand factor A domain-containing protein 1 (Precursor) OS=Bos taurus (Bovine) PE=2 SV=1	VWA1
ENSSSCG00000030141	1.53605	1.77559	1.93569	0.596819	0.393614	0.18957	0.801726	0.61145	0.684742	0.000103158	-1.69709	Biological Process: inner cell mass cell differentiation (GO:0001826);; Molecular Function: iron ion binding (GO:0005506);; Cellular Component: nucleus (GO:0005634);; Molecular Function: zinc ion binding (GO:0008270);; Molecular Function: structure-specific DNA binding (GO:0043566);; Biological Process: regulation of DNA methylation (GO:0044030);; Molecular Function: methylcytosine dioxygenase ac…	--	LOC100624715
ENSSSCG00000022314	17.4391	30.8802	19.2964	8.29198	6.17354	2.71221	10.7252	7.14643	7.64607	6.07341e-05	-1.69756	Biological Process: angiogenesis (GO:0001525);; Biological Process: endothelial cell morphogenesis (GO:0001886);; Biological Process: diet induced thermogenesis (GO:0002024);; Molecular Function: voltage-gated chloride channel activity (GO:0005247);; Cellular Component: mitochondrion (GO:0005739);; Cellular Component: Golgi apparatus (GO:0005794);; Cellular Component: centrosome (GO:0005813);; Ce…	Chloride intracellular channel protein 4	CLIC4
ENSSSCG00000022338	0.463832	0.848731	0.561331	0.198473	0.130979	0.118493	0.318036	0.0861358	0.259552	0.00183761	-1.69811	Cellular Component: early endosome (GO:0005769);; Cellular Component: Golgi apparatus (GO:0005794);; Biological Process: cell adhesion (GO:0007155);; Cellular Component: voltage-gated potassium channel complex (GO:0008076);; Cellular Component: cell surface (GO:0009986);; Molecular Function: enzyme binding (GO:0019899);; Biological Process: striatum development (GO:0021756);; Biological Process: …	Contactin-associated protein-like 2 (Precursor)	CNTNAP2
ENSSSCG00000026759	7.96998	9.00614	7.91017	2.03852	2.3149	1.71929	2.86066	3.95854	1.58171	7.71245e-07	-1.70159	Biological Process: wound healing involved in inflammatory response (GO:0002246);; Molecular Function: heme oxygenase (decyclizing) activity (GO:0004392);; Molecular Function: signal transducer activity (GO:0004871);; Cellular Component: nucleus (GO:0005634);; Cellular Component: endoplasmic reticulum membrane (GO:0005789);; Biological Process: heme oxidation (GO:0006788);; Biological Process: re…	Heme oxygenase 1	HMOX1
ENSSSCG00000000672	1.32935	2.48623	1.91302	1.20952	0.222879	1.19033	0.927421	1.48072	1.08523	0.00101671	-1.71331	Cellular Component: Golgi membrane (GO:0000139);; Molecular Function: calcium ion binding (GO:0005509);; Cellular Component: endoplasmic reticulum membrane (GO:0005789);; Cellular Component: plasma membrane (GO:0005886);; Biological Process: homophilic cell adhesion via plasma membrane adhesion molecules (GO:0007156);; Cellular Component: integral component of membrane (GO:0016021);; Cellular Com…	Calsyntenin-3 (Precursor)	CLSTN3
ENSSSCG00000026992	1.26189	0.817858	1.55672	0.455708	0.0234925	0.589936	0	0.486737	0.421133	0.00699456	-1.71555	Molecular Function: RNA binding (GO:0003723);; Biological Process: regulation of transcription from RNA polymerase II promoter (GO:0006357);; Molecular Function: hydrolase activity, acting on ester bonds (GO:0016788);; Biological Process: regulation of DNA-templated transcription, elongation (GO:0032784);;	S1 RNA-binding domain-containing protein 1	SRBD1
ENSSSCG00000016502	0.802696	1.54672	0.956501	0.555771	0.237748	0.387676	0.239302	0.246698	0.36419	0.000544473	-1.71704	Molecular Function: NAD+ ADP-ribosyltransferase activity (GO:0003950);; Molecular Function: metal ion binding (GO:0046872);;	--	PARP12
ENSSSCG00000014562	0.602311	0.998663	0.537531	0.119864	0.241938	0.249006	0.217213	0.272127	0.458009	0.0030892	-1.718	Biological Process: skeletal system development (GO:0001501);; Molecular Function: catalytic activity (GO:0003824);; Molecular Function: binding (GO:0005488);; Biological Process: carbohydrate metabolic process (GO:0005975);; Biological Process: cell communication (GO:0007154);; Biological Process: organ morphogenesis (GO:0009887);; Biological Process: tissue development (GO:0009888);; Cellular C…	Collagen alpha-1(III) chain	COL3A1
ENSSSCG00000017376	5.34101	4.86938	4.45843	0.924901	0.886766	0.97445	2.1453	1.46244	1.24086	9.24139e-07	-1.71942	Biological Process: somite specification (GO:0001757);; Molecular Function: chromatin binding (GO:0003682);; Molecular Function: sequence-specific DNA binding transcription factor activity (GO:0003700);; Cellular Component: nucleus (GO:0005634);; Cellular Component: nucleolus (GO:0005730);; Biological Process: regulation of transcription, DNA-templated (GO:0006355);; Biological Process: organ mor…	Homeobox protein MOX-1	MEOX1
ENSSSCG00000015870	1.01955	1.64354	1.38431	0.494745	0.339222	0.275349	0.754888	0.296294	0.374245	0.000223465	-1.71983	Molecular Function: protein binding (GO:0005515);; Cellular Component: Golgi apparatus (GO:0005794);; Cellular Component: plasma membrane (GO:0005886);; Biological Process: potassium ion transport (GO:0006813);; Biological Process: response to stress (GO:0006950);; Biological Process: hemostasis (GO:0007599);; Molecular Function: G-protein activated inward rectifier potassium channel activity (GO…	G protein-activated inward rectifier potassium channel 4	KCNJ5
ENSSSCG00000013928	6.41592	7.20941	8.05503	2.05411	2.48692	5.64301	1.2509	3.70933	1.99987	2.40207e-05	-1.72545	Biological Process: metanephros development (GO:0001656);; Biological Process: ureteric bud development (GO:0001657);; Biological Process: mesoderm formation (GO:0001707);; Biological Process: epithelial to mesenchymal transition (GO:0001837);; Biological Process: positive regulation of protein phosphorylation (GO:0001934);; Biological Process: epithelial cell development (GO:0002064);; Biologica…	Growth/differentiation factor 7 (Precursor)	GDF7
ENSSSCG00000012787	0.996364	0.604944	0.800553	0.143002	0.213674	0.354386	0.383984	0.20256	0.194349	0.000259241	-1.72647	Biological Process: skeletal system development (GO:0001501);; Molecular Function: catalytic activity (GO:0003824);; Molecular Function: integrin binding (GO:0005178);; Molecular Function: protein binding (GO:0005515);; Cellular Component: proteinaceous extracellular matrix (GO:0005578);; Biological Process: cell adhesion (GO:0007155);; Biological Process: homophilic cell adhesion via plasma memb…	Contactin-1 (Precursor)	CNTN1
ENSSSCG00000012913	10.0107	9.8933	7.35779	2.17231	2.94384	4.58563	2.45396	2.64054	2.26838	3.90929e-08	-1.72704	Cellular Component: condensed chromosome kinetochore (GO:0000777);; Molecular Function: phosphoprotein phosphatase activity (GO:0004721);; Cellular Component: nucleoplasm (GO:0005654);; Cellular Component: nucleolus (GO:0005730);; Cellular Component: cytoplasm (GO:0005737);; Cellular Component: mitochondrial outer membrane (GO:0005741);; Biological Process: glycogen metabolic process (GO:0005977)…	Serine/threonine-protein phosphatase PP1-alpha catalytic subunit	PPP1CA
ENSSSCG00000011106	68.5648	75.3992	75.1273	18.1886	22.7773	16.1104	24.5889	23.7713	15.8555	2.11555e-08	-1.72992	Molecular Function: sequence-specific DNA binding transcription factor activity (GO:0003700);; Cellular Component: nucleus (GO:0005634);; Cellular Component: transcription factor complex (GO:0005667);; Biological Process: glycosphingolipid metabolic process (GO:0006687);; Biological Process: spermatogenesis (GO:0007283);; Biological Process: nervous system development (GO:0007399);; Biological Pr…	cAMP-responsive element modulator	CREM
ENSSSCG00000006655	16.2576	14.4498	19.717	2.99768	5.28288	7.98325	2.98983	7.29146	3.87477	8.10173e-08	-1.73024	--	--	CIART
ENSSSCG00000003471	3.60169	3.83123	2.5572	1.23763	0.629217	0.674234	1.3728	1.03427	1.17034	3.11166e-07	-1.73091	Biological Process: skeletal system development (GO:0001501);; Biological Process: vasculogenesis (GO:0001570);; Biological Process: osteoblast differentiation (GO:0001649);; Biological Process: positive regulation of protein phosphorylation (GO:0001934);; Biological Process: positive regulation of immune system process (GO:0002684);; Molecular Function: ephrin receptor activity (GO:0005003);; Mo…	Ephrin type-A receptor 2 (Precursor)	EPHA2
ENSSSCG00000004535	7.69786	8.02262	6.09109	2.40482	1.64278	1.82707	2.93706	1.44555	2.14275	1.33301e-08	-1.7316	Biological Process: negative regulation of transcription from RNA polymerase II promoter (GO:0000122);; Cellular Component: nuclear chromatin (GO:0000790);; Molecular Function: RNA polymerase II core promoter proximal region sequence-specific DNA binding (GO:0000978);; Molecular Function: sequence-specific DNA binding RNA polymerase recruiting transcription factor activity (GO:0001011);; Molecula…	Transcription factor 4	TCF4
ENSSSCG00000020984	6.43601	8.37269	4.39879	2.39365	1.37597	1.36032	1.87527	1.35185	2.00692	2.57615e-05	-1.73357	Molecular Function: metalloendopeptidase inhibitor activity (GO:0008191);; Biological Process: detection of temperature stimulus involved in sensory perception of pain (GO:0050965);;	--	LXN
ENSSSCG00000000293	15.4897	15.7875	8.81095	4.19405	3.6815	4.64522	5.11655	3.55169	3.70084	1.05301e-06	-1.73663	Biological Process: skeletal system development (GO:0001501);; Biological Process: ossification (GO:0001503);; Biological Process: blood vessel development (GO:0001568);; Biological Process: immune system process (GO:0002376);; Molecular Function: integrin binding (GO:0005178);; Cellular Component: extracellular space (GO:0005615);; Cellular Component: cell-cell junction (GO:0005911);; Cellular C…	Integrin alpha-V light chain (Precursor)	ITGAV
ENSSSCG00000006788	0.989729	2.38189	1.80297	0.470893	0.825104	0.373669	0.412798	0.419461	0.409498	0.00156444	-1.73819	Molecular Function: G-protein coupled adenosine receptor activity (GO:0001609);; Biological Process: adenosine receptor signaling pathway (GO:0001973);; Biological Process: histamine secretion by mast cell (GO:0002553);; Biological Process: positive regulation of leukocyte migration (GO:0002687);; Biological Process: regulation of systemic arterial blood pressure (GO:0003073);; Molecular Function…	Adenosine receptor A3	ADORA3
ENSSSCG00000007477	2.87075	2.16046	1.63473	0.570017	0.612215	0.901952	0.653748	0.684733	0.768887	2.0743e-07	-1.73894	Biological Process: skeletal system development (GO:0001501);; Biological Process: cytokine production (GO:0001816);; Molecular Function: nucleic acid binding (GO:0003676);; Molecular Function: sequence-specific DNA binding transcription factor activity (GO:0003700);; Cellular Component: nucleus (GO:0005634);; Cellular Component: transcription factor complex (GO:0005667);; Cellular Component: cyt…	Nuclear factor of activated T-cells, cytoplasmic 1	NFATC1
ENSSSCG00000004972	0.52706	0.906247	0.621129	0.209607	0.155592	0.126895	0.217289	0.256789	0.26217	0.00526446	-1.74216	Molecular Function: protein binding (GO:0005515);; Cellular Component: nucleus (GO:0005634);; Cellular Component: cytoplasm (GO:0005737);; Biological Process: regulation of transcription, DNA-templated (GO:0006355);; Biological Process: signal transduction (GO:0007165);; Biological Process: multicellular organismal development (GO:0007275);; Biological Process: regulation of gene expression (GO:0…	POC1 centriolar protein homolog A	POC1A
ENSSSCG00000007232	1.2587	1.70517	0.740415	0.438634	0.575484	0.373263	0.808635	0.194765	0.556697	0.00321025	-1.76356	Molecular Function: protein tyrosine phosphatase activity (GO:0004725);; Molecular Function: protein tyrosine/serine/threonine phosphatase activity (GO:0008138);; Biological Process: peptidyl-tyrosine dephosphorylation (GO:0035335);;	--	LOC100525721
ENSSSCG00000008072	10.7157	19.01	11.9967	4.07904	3.55421	1.20953	5.26424	4.39664	4.21605	1.32841e-05	-1.76462	Molecular Function: calcium ion binding (GO:0005509);; Molecular Function: protein binding (GO:0005515);; Molecular Function: glycosaminoglycan binding (GO:0005539);; Cellular Component: proteinaceous extracellular matrix (GO:0005578);; Cellular Component: cell surface (GO:0009986);; Biological Process: peptide cross-linking via chondroitin 4-sulfate glycosaminoglycan (GO:0019800);; Cellular Comp…	Asporin (Precursor)	ASPN
ENSSSCG00000030776	2.72565	2.07954	2.18696	0.809866	0.745408	0.348539	1.03176	1.08522	1.07085	0.00670695	-1.77142	Biological Process: angiogenesis (GO:0001525);; Biological Process: blood vessel development (GO:0001568);; Molecular Function: opsonin binding (GO:0001846);; Molecular Function: protein kinase C binding (GO:0005080);; Molecular Function: voltage-gated calcium channel activity (GO:0005245);; Biological Process: cell adhesion (GO:0007155);; Biological Process: integrin-mediated signaling pathway (…	Integrin alpha-V light chain (Precursor)	ITGAV
ENSSSCG00000024022	0.333836	0.463753	0.38761	0.130852	0.130349	0.0649423	0.156304	0.106569	0.132709	0.00540356	-1.7798	Molecular Function: protein binding (GO:0005515);; Cellular Component: plasma membrane (GO:0005886);; Biological Process: positive regulation of cytosolic calcium ion concentration (GO:0007204);; Molecular Function: store-operated calcium channel activity (GO:0015279);; Cellular Component: integral component of membrane (GO:0016021);; Biological Process: positive regulation of ion transmembrane t…	Short transient receptor potential channel 4	TRPC4
ENSSSCG00000002037	0.555626	0.710843	0.383315	0.234617	0.124723	0.0620126	0.310892	0.11156	0.219786	0.00216625	-1.78573	Molecular Function: calcium ion binding (GO:0005509);; Molecular Function: protein binding (GO:0005515);; Cellular Component: cytoplasm (GO:0005737);; Cellular Component: plasma membrane (GO:0005886);; Cellular Component: cell-cell junction (GO:0005911);; Biological Process: homophilic cell adhesion via plasma membrane adhesion molecules (GO:0007156);; Molecular Function: beta-catenin binding (GO…	Cadherin-18 (Precursor)	CDH18
ENSSSCG00000025567	4.04106	4.46902	3.11675	1.30784	0.634818	1.64784	1.46868	0.899111	1.44323	2.05318e-05	-1.78863	Cellular Component: stress fiber (GO:0001725);; Cellular Component: cytoplasm (GO:0005737);; Biological Process: nervous system development (GO:0007399);; Biological Process: sensory organ development (GO:0007423);; Biological Process: organ morphogenesis (GO:0009887);; Cellular Component: actin cytoskeleton (GO:0015629);; Biological Process: actin cytoskeleton organization (GO:0030036);; Biologi…	Fascin-2	FSCN2
ENSSSCG00000012982	7.70723	6.73375	5.42734	2.3085	1.91502	3.43937	2.14436	2.352	2.03503	2.042e-08	-1.80053	Biological Process: skeletal system development (GO:0001501);; Molecular Function: GTPase activator activity (GO:0005096);; Molecular Function: cation channel activity (GO:0005261);; Molecular Function: protein binding (GO:0005515);; Biological Process: organ morphogenesis (GO:0009887);; Cellular Component: membrane (GO:0016020);; Molecular Function: ion gated channel activity (GO:0022839);; Biol…	Parotid hormone (Precursor) OS=Sus scrofa (Pig) PE=1 SV=2	SIPA1
ENSSSCG00000029881	0.268076	0.161723	0.40515	0.106486	0.116616	0.085481	0.0625923	0.0434561	0.100148	0.00313922	-1.80069	Biological Process: skeletal system development (GO:0001501);; Cellular Component: integral component of peroxisomal membrane (GO:0005779);; Molecular Function: protein C-terminus binding (GO:0008022);; Molecular Function: zinc ion binding (GO:0008270);; Biological Process: organ morphogenesis (GO:0009887);; Biological Process: protein import into peroxisome matrix (GO:0016558);; Molecular Functi…	Peroxisome biogenesis factor 10	PEX10
ENSSSCG00000015411	2.22146	2.39663	1.40384	0.907705	0.566175	0.335847	1.47279	0.591215	0.806561	0.00161592	-1.80735	Cellular Component: podosome (GO:0002102);; Molecular Function: phosphoprotein phosphatase activity (GO:0004721);; Molecular Function: protein tyrosine phosphatase activity (GO:0004725);; Cellular Component: cytosol (GO:0005829);; Cellular Component: plasma membrane (GO:0005886);; Biological Process: cellular process (GO:0009987);; Cellular Component: membrane (GO:0016020);; Molecular Function: S…	Receptor-type tyrosine-protein phosphatase-like N (Precursor)	PTPRN
ENSSSCG00000015396	0.589782	0.656561	0.479323	0.117253	0.228036	0.0392468	0.0906207	0.202094	0.224079	0.00240378	-1.80872	Biological Process: blood vessel development (GO:0001568);; Molecular Function: receptor activity (GO:0004872);; Biological Process: cellular component movement (GO:0006928);; Biological Process: multicellular organismal development (GO:0007275);; Biological Process: axonogenesis (GO:0007409);; Biological Process: heart development (GO:0007507);; Biological Process: tissue development (GO:0009888…	Semaphorin-3C (Precursor)	SEMA3C
ENSSSCG00000027766	1.65881	1.18603	1.12956	0.265894	0.329675	0.88197	0.450753	0.349144	0.413787	0.000915909	-1.81421	Biological Process: regulation of immune system process (GO:0002682);; Molecular Function: DNA binding (GO:0003677);; Cellular Component: nucleus (GO:0005634);; Biological Process: regulation of transcription, DNA-templated (GO:0006355);; Biological Process: hemopoiesis (GO:0030097);; Biological Process: cellular metabolic process (GO:0044237);; Biological Process: regulation of cell differentiat…	Zinc finger protein 252	ZNF252
ENSSSCG00000021280	1.65067	1.59688	1.18008	0.7905	0.396549	0.219237	0.679856	0.415239	0.479836	1.36168e-05	-1.81573	Molecular Function: ubiquitin-protein transferase activity (GO:0004842);; Biological Process: regulation of metal ion transport (GO:0010959);; Biological Process: monovalent inorganic cation transport (GO:0015672);; Biological Process: cellular component organization (GO:0016043);; Biological Process: protein ubiquitination (GO:0016567);; Biological Process: regulation of ion transmembrane transp…	E3 ubiquitin-protein ligase NEDD4-like	NEDD4L
ENSSSCG00000021466	5.43112	5.96312	7.54559	1.89272	2.79506	1.74053	2.06333	2.06555	1.93599	0.000959336	-1.8211	--	--	-
ENSSSCG00000003928	1.71637	2.46058	1.03366	0.828732	0.340918	0.414422	0.835201	0.350623	0.476819	0.00235695	-1.82136	Biological Process: G1/S transition of mitotic cell cycle (GO:0000082);; Biological Process: negative regulation of transcription from RNA polymerase II promoter (GO:0000122);; Biological Process: response to reactive oxygen species (GO:0000302);; Cellular Component: chromosome, centromeric region (GO:0000775);; Molecular Function: p53 binding (GO:0002039);; Molecular Function: protein serine/thr…	Serine/threonine-protein kinase PLK2	PLK2
ENSSSCG00000016230	0.471375	0.758652	0.613584	0.179435	0.146231	0.109826	0.238429	0.10744	0.228024	0.000526428	-1.82201	Biological Process: cell morphogenesis involved in differentiation (GO:0000904);; Biological Process: positive regulation of protein phosphorylation (GO:0001934);; Biological Process: positive regulation of immune system process (GO:0002684);; Molecular Function: transmembrane receptor protein tyrosine kinase activity (GO:0004714);; Molecular Function: GPI-linked ephrin receptor activity (GO:0005…	Ephrin type-A receptor 2 (Precursor)	EPHA2
ENSSSCG00000025558	1.81168	3.30672	2.5122	0.587372	0.731157	0.267762	0.795922	0.881035	0.999848	0.00431256	-1.82502	Molecular Function: ATP binding (GO:0005524);; Biological Process: ATP catabolic process (GO:0006200);; Molecular Function: ATPase activity (GO:0016887);;	--	-
ENSSSCG00000016646	81.8833	104.425	51.0698	14.9736	14.9316	13.6233	37.9555	21.9556	14.3563	0.000533913	-1.83131	Cellular Component: nucleus (GO:0005634);; Biological Process: multicellular organismal development (GO:0007275);; Biological Process: adult somatic muscle development (GO:0007527);; Biological Process: muscle cell differentiation (GO:0042692);;	Interferon-related developmental regulator 1	IFRD1
ENSSSCG00000021750	16.5676	17.1154	14.4407	6.16683	6.16141	6.7003	5.56726	5.92401	5.48508	1.20214e-09	-1.8365	Biological Process: skeletal system development (GO:0001501);; Molecular Function: RNA binding (GO:0003723);; Molecular Function: ion channel activity (GO:0005216);; Molecular Function: protein binding (GO:0005515);; Cellular Component: plasma membrane (GO:0005886);; Biological Process: transport (GO:0006810);; Molecular Function: zinc ion binding (GO:0008270);; Biological Process: organ morphoge…	Parotid hormone (Precursor) OS=Sus scrofa (Pig) PE=1 SV=2	MEX3D
ENSSSCG00000002385	5.88761	6.87555	4.80459	0.991493	0.813734	0.995829	2.24234	1.21108	1.12305	1.97974e-08	-1.84283	Molecular Function: beta-amyloid binding (GO:0001540);; Biological Process: eye development (GO:0001654);; Biological Process: in utero embryonic development (GO:0001701);; Biological Process: mesoderm formation (GO:0001707);; Molecular Function: receptor signaling protein serine/threonine kinase activity (GO:0004702);; Molecular Function: type II transforming growth factor beta receptor binding …	Latency-associated peptide (Precursor)	TGFB3
ENSSSCG00000003112	1.10358	2.5264	1.14841	0.696434	0.581622	0.405422	0.582873	0.613946	0.657886	0.00830678	-1.84315	Molecular Function: protein binding (GO:0005515);; Biological Process: nucleobase-containing compound metabolic process (GO:0006139);; Biological Process: transport (GO:0006810);; Biological Process: anatomical structure morphogenesis (GO:0009653);; Biological Process: cellular component organization (GO:0016043);; Molecular Function: hydrolase activity (GO:0016787);; Biological Process: sexual r…	Neural Wiskott-Aldrich syndrome protein	WASL
ENSSSCG00000004948	1.60717	1.99586	1.52492	0.871723	0.645398	0.802609	0.54514	0.508508	0.829395	0.000308873	-1.8476	Biological Process: ureteric bud development (GO:0001657);; Molecular Function: chromatin binding (GO:0003682);; Molecular Function: sequence-specific DNA binding transcription factor activity (GO:0003700);; Molecular Function: protein binding (GO:0005515);; Cellular Component: extracellular region (GO:0005576);; Cellular Component: nucleus (GO:0005634);; Cellular Component: transcription factor …	Mothers against decapentaplegic homolog 3	SMAD3
ENSSSCG00000002451	3.24984	4.42421	3.29823	1.07361	0.824429	1.34436	1.26231	1.01921	1.05293	2.13736e-08	-1.85462	Biological Process: skeletal system development (GO:0001501);; Molecular Function: protein binding (GO:0005515);; Cellular Component: early endosome (GO:0005769);; Biological Process: ion transport (GO:0006811);; Biological Process: signal transduction (GO:0007165);; Biological Process: organ morphogenesis (GO:0009887);; Biological Process: tissue development (GO:0009888);; Biological Process: ge…	Parotid hormone (Precursor) OS=Sus scrofa (Pig) PE=1 SV=2	RIN3
ENSSSCG00000009833	4.52183	7.27428	4.86125	1.81492	0.966959	1.04048	2.29854	1.53168	2.00093	5.79692e-07	-1.8559	Biological Process: skeletal system development (GO:0001501);; Molecular Function: signal transducer activity (GO:0004871);; Molecular Function: receptor binding (GO:0005102);; Molecular Function: phospholipid binding (GO:0005543);; Cellular Component: extracellular region (GO:0005576);; Cellular Component: nucleus (GO:0005634);; Biological Process: cell communication (GO:0007154);; Biological Pr…	Parotid hormone (Precursor) OS=Sus scrofa (Pig) PE=1 SV=2	SH2B3
ENSSSCG00000027786	1.28665	1.52982	1.22391	0.41252	0.372057	0.380809	0.576575	0.377352	0.404603	7.35708e-07	-1.85729	Molecular Function: ion channel activity (GO:0005216);; Molecular Function: binding (GO:0005488);; Molecular Function: protein binding (GO:0005515);; Cellular Component: nucleus (GO:0005634);; Cellular Component: plasma membrane (GO:0005886);; Biological Process: organ morphogenesis (GO:0009887);; Biological Process: tissue development (GO:0009888);; Biological Process: gene expression (GO:001046…	Parotid hormone (Precursor) OS=Sus scrofa (Pig) PE=1 SV=2	-
ENSSSCG00000027396	13.8067	31.386	12.6739	4.3395	5.16053	5.44961	6.07474	3.56705	3.5927	0.000929888	-1.85874	Molecular Function: RNA polymerase II regulatory region sequence-specific DNA binding (GO:0000977);; Molecular Function: DNA binding (GO:0003677);; Molecular Function: sequence-specific DNA binding transcription factor activity (GO:0003700);; Molecular Function: protein binding (GO:0005515);; Cellular Component: nucleus (GO:0005634);; Cellular Component: cytoplasm (GO:0005737);; Biological Proces…	Proto-oncogene c-Fos	FOS
ENSSSCG00000012873	4.86931	6.01494	6.55811	1.48962	1.58049	0.815127	1.48294	1.77343	2.12502	0.000256786	-1.86122	Cellular Component: cyclin-dependent protein kinase holoenzyme complex (GO:0000307);; Biological Process: re-entry into mitotic cell cycle (GO:0000320);; Cellular Component: chromatin (GO:0000785);; Molecular Function: protein kinase activity (GO:0004672);; Molecular Function: cyclin-dependent protein serine/threonine kinase activity (GO:0004693);; Cellular Component: nucleolus (GO:0005730);; Cel…	G1/S-specific cyclin-D1	CCND1
ENSSSCG00000012510	0.953281	2.23299	1.2814	0.775968	0.193972	0.307835	0.432191	0.457547	0.530656	0.00028814	-1.86172	Molecular Function: binding (GO:0005488);; Cellular Component: extracellular region (GO:0005576);; Biological Process: transcription, DNA-templated (GO:0006351);; Biological Process: protein localization (GO:0008104);; Biological Process: anatomical structure morphogenesis (GO:0009653);; Biological Process: positive regulation of macromolecule metabolic process (GO:0010604);; Cellular Component: …	Armadillo repeat-containing X-linked protein 1	ARMCX1
ENSSSCG00000017581	800.604	985.46	627.696	88.9416	138.593	157.663	54.5325	123.391	138.252	8.88829e-08	-1.86887	Biological Process: blood vessel development (GO:0001568);; Biological Process: osteoblast differentiation (GO:0001649);; Biological Process: intramembranous ossification (GO:0001957);; Biological Process: endochondral ossification (GO:0001958);; Molecular Function: extracellular matrix structural constituent (GO:0005201);; Cellular Component: collagen type I trimer (GO:0005584);; Cellular Compon…	Collagen alpha-1(I) chain (Precursor)	COL1A1
ENSSSCG00000009215	5.9899	6.19177	4.93471	1.1326	0.873934	2.27102	2.24989	1.25746	1.26104	2.66069e-05	-1.87002	Molecular Function: ATP binding (GO:0005524);; Cellular Component: plasma membrane (GO:0005886);; Biological Process: ATP catabolic process (GO:0006200);; Biological Process: transport (GO:0006810);; Cellular Component: integral component of membrane (GO:0016021);; Molecular Function: ATPase activity (GO:0016887);; Molecular Function: protein homodimerization activity (GO:0042803);; Biological Pr…	ATP-binding cassette sub-family G member 2	ABCG2
ENSSSCG00000025214	0.384665	0.287344	0.507807	0.127743	0.0942443	0.0580516	0.159925	0.0349606	0.159925	0.00277265	-1.87419	Biological Process: metanephros development (GO:0001656);; Biological Process: ureteric bud development (GO:0001657);; Biological Process: in utero embryonic development (GO:0001701);; Biological Process: regulation of respiratory gaseous exchange by neurological system process (GO:0002087);; Molecular Function: chromatin binding (GO:0003682);; Molecular Function: sequence-specific DNA binding tr…	Teashirt homolog 2	TSHZ2
ENSSSCG00000005437	16.4528	17.1955	11.579	5.81403	2.91052	3.62117	7.06752	5.92621	3.68257	4.18456e-10	-1.88066	Biological Process: negative regulation of transcription from RNA polymerase II promoter (GO:0000122);; Cellular Component: nuclear chromatin (GO:0000790);; Molecular Function: core promoter proximal region sequence-specific DNA binding (GO:0000987);; Molecular Function: sequence-specific DNA binding transcription factor recruiting transcription factor activity (GO:0001010);; Molecular Function: …	Krueppel-like factor 9	KLF9
ENSSSCG00000008461	28.9517	53.453	32.6409	18.47	13.453	11.1406	10.1651	14.0591	12.3136	7.48534e-05	-1.88101	Biological Process: nuclear-transcribed mRNA catabolic process, deadenylation-dependent decay (GO:0000288);; Molecular Function: RNA binding (GO:0003723);; Molecular Function: protein binding (GO:0005515);; Cellular Component: nucleus (GO:0005634);; Cellular Component: cytoplasm (GO:0005737);; Biological Process: mRNA processing (GO:0006397);; Biological Process: mRNA catabolic process (GO:000640…	Tristetraprolin	ZFP36
ENSSSCG00000001785	7.16664	12.4215	5.35076	2.70198	1.85562	2.32001	3.70472	2.28774	3.17158	0.00254752	-1.90547	Molecular Function: binding (GO:0005488);; Cellular Component: nucleus (GO:0005634);; Biological Process: cell communication (GO:0007154);; Biological Process: tissue development (GO:0009888);; Biological Process: macromolecule metabolic process (GO:0043170);; Cellular Component: extracellular region part (GO:0044421);; Cellular Component: intracellular organelle part (GO:0044446);; Biological Pr…	Parotid hormone (Precursor) OS=Sus scrofa (Pig) PE=1 SV=2	-
ENSSSCG00000001620	0.525623	0.608539	0.491155	0.196139	0.228185	0.0406704	0.174625	0.149342	0.263046	0.00375262	-1.90736	Biological Process: negative regulation of transcription from RNA polymerase II promoter (GO:0000122);; Cellular Component: nucleus (GO:0005634);; Biological Process: activation of JUN kinase activity (GO:0007257);; Molecular Function: transcription factor binding (GO:0008134);; Biological Process: dorsal/ventral axis specification (GO:0009950);; Biological Process: negative regulation of Wnt sig…	SCO-spondin (Precursor)	SSPO
ENSSSCG00000021943	421.249	497.98	344.404	69.2784	104.039	128.539	54.5327	94.7845	110.458	4.56824e-10	-1.91366	Biological Process: cartilage condensation (GO:0001502);; Biological Process: blood vessel development (GO:0001568);; Biological Process: osteoblast differentiation (GO:0001649);; Biological Process: tissue homeostasis (GO:0001894);; Biological Process: intramembranous ossification (GO:0001957);; Biological Process: endochondral ossification (GO:0001958);; Biological Process: chondrocyte differen…	Collagen alpha-1(I) chain (Precursor)	COL1A1
ENSSSCG00000021989	2.02603	2.53557	2.14022	0.820688	0.880194	0.602428	0.116542	1.23511	0.95463	0.000565673	-1.92929	Molecular Function: translation repressor activity, nucleic acid binding (GO:0000900);; Biological Process: immune system process (GO:0002376);; Molecular Function: nucleic acid binding (GO:0003676);; Molecular Function: double-stranded telomeric DNA binding (GO:0003691);; Molecular Function: single-stranded DNA binding (GO:0003697);; Molecular Function: sequence-specific DNA binding transcriptio…	Acrosin heavy chain (Precursor)	ACR
ENSSSCG00000013147	1.04146	2.37126	1.64571	0.401164	0.208543	0.227449	0.575562	0.611076	0.340085	0.000472063	-1.93343	Molecular Function: catalytic activity (GO:0003824);;	--	FAM111B
ENSSSCG00000027726	2.15428	3.11338	1.23291	0.591991	0.362763	0.418356	0.675459	0.600702	0.929913	0.0015379	-1.93824	Biological Process: somite specification (GO:0001757);; Biological Process: heart looping (GO:0001947);; Molecular Function: Notch binding (GO:0005112);; Molecular Function: calcium ion binding (GO:0005509);; Molecular Function: protein binding (GO:0005515);; Cellular Component: plasma membrane (GO:0005886);; Biological Process: cell adhesion (GO:0007155);; Biological Process: cell surface recept…	Protein delta homolog 2 (Precursor)	DLK2
ENSSSCG00000001473	0.666922	0.282425	0.231886	0.0920199	0.0218778	0.114427	0.206873	0.0641659	0.115428	0.00105954	-1.94267	Biological Process: cartilage condensation (GO:0001502);; Biological Process: tissue homeostasis (GO:0001894);; Biological Process: chondrocyte differentiation (GO:0002062);; Biological Process: chondrocyte development (GO:0002063);; Molecular Function: chromatin binding (GO:0003682);; Molecular Function: extracellular matrix structural constituent (GO:0005201);; Molecular Function: protein bindi…	Collagen alpha-2(XI) chain (Precursor)	COL11A2
ENSSSCG00000017579	140.512	158.98	110.908	28.6546	38.7515	55.7042	21.0902	32.7774	31.8773	2.40663e-10	-1.94393	Biological Process: cartilage condensation (GO:0001502);; Biological Process: blood vessel development (GO:0001568);; Biological Process: osteoblast differentiation (GO:0001649);; Biological Process: tissue homeostasis (GO:0001894);; Biological Process: intramembranous ossification (GO:0001957);; Biological Process: endochondral ossification (GO:0001958);; Biological Process: chondrocyte differen…	Collagen alpha-1(I) chain	COL1A1
ENSSSCG00000003351	3.52479	4.48336	4.2597	0.933769	1.00415	1.07152	1.45908	1.4632	1.68185	5.75398e-06	-1.95372	Biological Process: reproduction (GO:0000003);; Molecular Function: metalloendopeptidase activity (GO:0004222);; Cellular Component: endoplasmic reticulum membrane (GO:0005789);; Biological Process: proteolysis (GO:0006508);; Biological Process: multicellular organismal development (GO:0007275);; Molecular Function: zinc ion binding (GO:0008270);; Cellular Component: integral component of membran…	Matrix metalloproteinase-23, soluble form (Precursor)	MMP23
ENSSSCG00000017245	8.86565	19.8941	9.31413	3.05651	2.60057	4.59428	4.47674	3.76566	2.59902	0.00790114	-1.95857	Biological Process: skeletal system development (GO:0001501);; Molecular Function: protein binding (GO:0005515);; Cellular Component: collagen trimer (GO:0005581);; Cellular Component: cytoplasm (GO:0005737);; Biological Process: Rho protein signal transduction (GO:0007266);; Biological Process: regulation of cell shape (GO:0008360);; Biological Process: organ morphogenesis (GO:0009887);; Biologi…	Cdc42 effector protein 1	CDC42EP1
ENSSSCG00000006290	6.0287	10.6279	4.33253	1.2578	1.86578	1.08403	2.63109	2.4688	1.63181	0.00214445	-1.96535	Molecular Function: folic acid binding (GO:0005542);; Cellular Component: plasma membrane (GO:0005886);; Molecular Function: reduced folate carrier activity (GO:0008518);; Molecular Function: thiamine uptake transmembrane transporter activity (GO:0015403);; Biological Process: thiamine transport (GO:0015888);;	Thiamine transporter 2	SLC19A3
ENSSSCG00000006981	1.62837	2.27929	1.20346	0.514098	0.512151	0.444271	0.750712	0.343938	0.35439	5.61391e-06	-1.96745	Molecular Function: calcium ion binding (GO:0005509);; Biological Process: transport (GO:0006810);; Cellular Component: membrane (GO:0016020);; Biological Process: single-organism process (GO:0044699);;	Calcium uptake protein 1, mitochondrial (Precursor)	MICU1
ENSSSCG00000005291	22.4885	13.0499	23.432	6.62969	7.92694	9.11898	6.13472	6.34391	4.93472	1.25338e-08	-1.97157	Biological Process: negative regulation of transcription from RNA polymerase II promoter (GO:0000122);; Molecular Function: RNA polymerase II transcription corepressor activity (GO:0001106);; Molecular Function: chromatin binding (GO:0003682);; Molecular Function: catalytic activity (GO:0003824);; Molecular Function: protein binding (GO:0005515);; Cellular Component: nucleus (GO:0005634);; Cellul…	Guanine nucleotide-binding protein subunit beta-5	GNB5
ENSSSCG00000025582	13.5721	17.7563	9.61601	3.66559	6.3514	4.29608	5.94212	5.20272	4.05978	8.94336e-11	-1.97432	Biological Process: cell communication (GO:0007154);; Molecular Function: phosphatidylinositol binding (GO:0035091);;	PX domain-containing protein 1	PXDC1
ENSSSCG00000000382	0.997744	0.895277	0.90354	0.137036	0.16894	0.375277	0.154674	0.130097	0.397161	9.83298e-06	-1.97541	Biological Process: skeletal system development (GO:0001501);; Molecular Function: DNA binding (GO:0003677);; Molecular Function: chromatin binding (GO:0003682);; Molecular Function: protein binding (GO:0005515);; Cellular Component: extracellular region (GO:0005576);; Cellular Component: nucleus (GO:0005634);; Cellular Component: endosome (GO:0005768);; Biological Process: nucleosome disassembly…	Parotid hormone (Precursor) OS=Sus scrofa (Pig) PE=1 SV=2	SMARCC2
ENSSSCG00000027330	2.75116	2.05272	2.20078	0.673928	0.827892	0.66079	0.695796	0.474151	0.337885	0.000976064	-1.97717	Cellular Component: female pronucleus (GO:0001939);; Cellular Component: acrosomal membrane (GO:0002080);; Molecular Function: glucose transmembrane transporter activity (GO:0005355);; Cellular Component: integral component of plasma membrane (GO:0005887);; Biological Process: protein complex assembly (GO:0006461);; Cellular Component: basolateral plasma membrane (GO:0016323);; Cellular Component…	Solute carrier family 2, facilitated glucose transporter member 1 (Fragment)	SLC2A1
ENSSSCG00000001765	1.1558	0.80278	0.528536	0.267819	0.171678	0.142902	0.290507	0.190538	0.31355	7.00373e-05	-1.97753	Molecular Function: metalloendopeptidase activity (GO:0004222);; Molecular Function: protein binding (GO:0005515);; Cellular Component: proteinaceous extracellular matrix (GO:0005578);; Biological Process: proteolysis (GO:0006508);; Biological Process: signal transduction (GO:0007165);; Molecular Function: zinc ion binding (GO:0008270);; Biological Process: anatomical structure morphogenesis (GO:…	A disintegrin and metalloproteinase with thrombospondin motifs 2 (Precursor)	ADAMTS2
ENSSSCG00000013551	5.39754	7.56623	5.09204	1.09434	1.77647	1.52419	1.28902	1.49425	1.1283	4.4032e-10	-1.98795	Biological Process: positive regulation of type IIa hypersensitivity (GO:0001798);; Biological Process: positive regulation of protein phosphorylation (GO:0001934);; Biological Process: positive regulation of activation of membrane attack complex (GO:0001970);; Molecular Function: endopeptidase inhibitor activity (GO:0004866);; Cellular Component: extracellular space (GO:0005615);; Biological Pro…	Complement C3c alpha&apos; chain fragment 2 (Precursor)	C3
ENSSSCG00000004244	1.79471	2.7884	2.02635	0.754888	0.63608	0.26253	0.486211	0.704128	0.579723	7.66261e-08	-2.00835	Cellular Component: Golgi membrane (GO:0000139);; Molecular Function: mannosyl-oligosaccharide 1,2-alpha-mannosidase activity (GO:0004571);; Molecular Function: calcium ion binding (GO:0005509);; Cellular Component: endoplasmic reticulum membrane (GO:0005789);; Cellular Component: endoplasmic reticulum-Golgi intermediate compartment (GO:0005793);; Biological Process: protein glycosylation (GO:000…	Mannosyl-oligosaccharide 1,2-alpha-mannosidase IA	MAN1A1
ENSSSCG00000006132	0.679682	0.414621	0.386977	0.0917465	0.146879	0.106617	0.0868209	0.0952252	0.143338	0.00187352	-2.01093	Molecular Function: metalloendopeptidase activity (GO:0004222);; Molecular Function: calcium ion binding (GO:0005509);; Biological Process: proteolysis (GO:0006508);; Molecular Function: metallopeptidase activity (GO:0008237);; Molecular Function: zinc ion binding (GO:0008270);; Cellular Component: membrane (GO:0016020);; Biological Process: lung development (GO:0030324);; Biological Process: reg…	Matrix metalloproteinase-14 (Precursor)	MMP14
ENSSSCG00000005431	3.93335	3.70209	5.35026	1.28461	1.32828	0.800069	1.95355	0.586917	0.428473	2.17977e-07	-2.01778	Cellular Component: histone deacetylase complex (GO:0000118);; Biological Process: negative regulation of transcription from RNA polymerase II promoter (GO:0000122);; Molecular Function: transcription corepressor activity (GO:0003714);; Molecular Function: histone deacetylase activity (GO:0004407);; Molecular Function: protein kinase C binding (GO:0005080);; Cellular Component: transcription fact…	Histone deacetylase 5	HDAC5
ENSSSCG00000029488	2.59236	3.84462	1.26114	0.518537	0.32448	0.490968	0.881626	0.727806	0.447738	0.000454157	-2.02488	Biological Process: ovulation from ovarian follicle (GO:0001542);; Biological Process: kidney development (GO:0001822);; Molecular Function: metalloendopeptidase activity (GO:0004222);; Molecular Function: protein binding (GO:0005515);; Cellular Component: basement membrane (GO:0005604);; Biological Process: proteolysis (GO:0006508);; Biological Process: immune response (GO:0006955);; Molecular F…	A disintegrin and metalloproteinase with thrombospondin motifs 4 (Precursor)	ADAMTS4
ENSSSCG00000004989	0.751101	1.30146	0.844265	0.255175	0.320747	0.130184	0.261312	0.260754	0.254046	8.88862e-05	-2.02544	--	Atherin	SAMD1
ENSSSCG00000021521	9.7024	12.3885	7.32326	2.77336	1.9617	3.6674	3.77245	2.69016	2.38975	2.46287e-09	-2.05382	Biological Process: negative regulation of transcription from RNA polymerase II promoter (GO:0000122);; Molecular Function: RNA polymerase II regulatory region sequence-specific DNA binding (GO:0000977);; Molecular Function: sequence-specific DNA binding transcription factor activity (GO:0003700);; Molecular Function: transcription corepressor activity (GO:0003714);; Molecular Function: protein s…	ETS translocation variant 3	ETV3
ENSSSCG00000028256	0.954208	1.53445	1.28456	0.394089	0.321554	0.104889	0.845344	0.140584	0.36696	0.000118503	-2.05427	Molecular Function: nucleotide binding (GO:0000166);; Biological Process: regulation of alternative mRNA splicing, via spliceosome (GO:0000381);; Molecular Function: transcription corepressor activity (GO:0003714);; Molecular Function: RNA binding (GO:0003723);; Molecular Function: mRNA binding (GO:0003729);; Cellular Component: nucleus (GO:0005634);; Cellular Component: cytoplasm (GO:0005737);; …	RNA binding protein fox-1 homolog 2	RBFOX2
ENSSSCG00000008477	18.202	20.4502	15.2715	5.70988	4.25163	3.54043	4.51017	4.1247	2.88074	2.23615e-10	-2.07939	Molecular Function: nucleotide binding (GO:0000166);; Cellular Component: cyclin-dependent protein kinase holoenzyme complex (GO:0000307);; Molecular Function: protein serine/threonine kinase activity (GO:0004674);; Molecular Function: protein binding (GO:0005515);; Molecular Function: ATP binding (GO:0005524);; Cellular Component: microtubule organizing center (GO:0005815);; Biological Process: …	Cyclin-dependent kinase-like 2	CDKL2
ENSSSCG00000000727	2.86102	4.64104	2.75532	0.80013	0.85415	1.04638	0.783639	0.663127	1.03456	4.51336e-10	-2.08191	Cellular Component: cyclin-dependent protein kinase holoenzyme complex (GO:0000307);; Cellular Component: chromatin (GO:0000785);; Cellular Component: nucleolus (GO:0005730);; Cellular Component: cytosol (GO:0005829);; Biological Process: cell proliferation (GO:0008283);; Biological Process: Wnt signaling pathway (GO:0016055);; Molecular Function: kinase activity (GO:0016301);; Molecular Function…	G1/S-specific cyclin-D2	CCND2
ENSSSCG00000006105	7.36545	9.34724	5.33312	1.75773	1.0264	1.30723	2.29888	2.20701	1.33007	1.75716e-08	-2.09243	Molecular Function: magnesium ion binding (GO:0000287);; Biological Process: regulation of protein phosphorylation (GO:0001932);; Molecular Function: GTPase activity (GO:0003924);; Molecular Function: calmodulin binding (GO:0005516);; Molecular Function: GTP binding (GO:0005525);; Cellular Component: nucleus (GO:0005634);; Cellular Component: endosome (GO:0005768);; Biological Process: GTP catabo…	GTP-binding protein GEM	GEM
ENSSSCG00000012142	13.6499	6.33879	9.25859	2.46787	2.32908	1.22772	2.55937	2.01717	2.60113	0.000232844	-2.10104	Molecular Function: protein binding (GO:0005515);; Cellular Component: lysosomal membrane (GO:0005765);; Cellular Component: Golgi apparatus (GO:0005794);; Cellular Component: cytosol (GO:0005829);; Cellular Component: coated pit (GO:0005905);; Biological Process: intracellular protein transport (GO:0006886);; Biological Process: post-Golgi vesicle-mediated transport (GO:0006892);; Biological Pro…	AP-1 complex subunit sigma-2	AP1S2
ENSSSCG00000008197	1.23577	0.704852	1.27782	0.302756	0.160725	0.235068	0.552786	0.133082	0.220955	5.90272e-05	-2.10252	Biological Process: cell morphogenesis (GO:0000902);; Biological Process: skeletal system development (GO:0001501);; Biological Process: neural tube closure (GO:0001843);; Molecular Function: receptor activity (GO:0004872);; Molecular Function: protein binding (GO:0005515);; Biological Process: signal transduction (GO:0007165);; Biological Process: nervous system development (GO:0007399);; Biolog…	Semaphorin-4A (Precursor)	SEMA4A
ENSSSCG00000006288	0.585851	0.53659	0.781417	0.208382	0.117656	0.142018	0.221601	0.0643922	0.0555348	0.000472063	-2.10317	Molecular Function: lipopolysaccharide binding (GO:0001530);; Molecular Function: glycoprotein binding (GO:0001948);; Biological Process: positive regulation of leukocyte migration (GO:0002687);; Cellular Component: extracellular space (GO:0005615);; Cellular Component: nucleus (GO:0005634);; Biological Process: inflammatory response (GO:0006954);; Biological Process: heterophilic cell-cell adhes…	P-selectin (Precursor)	SELP
ENSSSCG00000013053	2.06922	1.50966	2.3737	0.787023	0.735696	0.594885	0.767362	0.626721	1.38995	9.60779e-09	-2.11002	Biological Process: skeletal system development (GO:0001501);; Molecular Function: protein binding (GO:0005515);; Biological Process: signal transduction (GO:0007165);; Biological Process: organ morphogenesis (GO:0009887);; Biological Process: tissue development (GO:0009888);; Biological Process: cellular component organization (GO:0016043);; Cellular Component: extracellular matrix (GO:0031012);…	Parotid hormone (Precursor) OS=Sus scrofa (Pig) PE=1 SV=2	C2H11orf95
ENSSSCG00000009477	4.3423	3.47538	2.10971	0.897666	0.401665	1.59214	0.615513	0.762647	0.727608	2.3543e-07	-2.11395	Biological Process: negative regulation of transcription from RNA polymerase II promoter (GO:0000122);; Biological Process: patterning of blood vessels (GO:0001569);; Biological Process: response to hypoxia (GO:0001666);; Biological Process: in utero embryonic development (GO:0001701);; Biological Process: neural crest cell migration (GO:0001755);; Molecular Function: endothelin receptor activity…	Endothelin B receptor (Precursor)	EDNRB
ENSSSCG00000009468	3.30774	7.36583	3.27696	1.54742	1.20358	0.915307	1.1748	1.27774	1.47063	0.00980025	-2.11521	Molecular Function: protein binding (GO:0005515);; Cellular Component: nucleus (GO:0005634);; Biological Process: transcription, DNA-templated (GO:0006351);; Biological Process: multicellular organismal development (GO:0007275);; Cellular Component: membrane (GO:0016020);; Biological Process: cellular component assembly (GO:0022607);; Cellular Component: cell projection (GO:0042995);; Cellular Co…	Potassium channel regulatory protein	KCNRG
ENSSSCG00000000234	5.17056	5.89255	2.61721	1.42577	0.643094	0.815785	2.0165	1.22781	1.38424	7.37892e-05	-2.12462	Biological Process: skeletal system development (GO:0001501);; Molecular Function: ion channel activity (GO:0005216);; Cellular Component: nucleus (GO:0005634);; Cellular Component: plasma membrane (GO:0005886);; Biological Process: ion transport (GO:0006811);; Biological Process: signal transduction (GO:0007165);; Molecular Function: protein C-terminus binding (GO:0008022);; Biological Process: …	Collagen alpha-1(III) chain	COL3A1
ENSSSCG00000022482	1.10517	1.22388	1.26021	0.202143	0.215177	0.272861	0.249246	0.282344	0.260669	4.04678e-05	-2.12532	Biological Process: blood vessel maturation (GO:0001955);; Molecular Function: sequence-specific DNA binding transcription factor activity (GO:0003700);; Cellular Component: nucleus (GO:0005634);; Cellular Component: late endosome (GO:0005770);; Biological Process: ER overload response (GO:0006983);; Biological Process: cell cycle arrest (GO:0007050);; Molecular Function: transcription factor bin…	DNA damage-inducible transcript 3 protein	DDIT3
ENSSSCG00000030269	0.810347	1.29012	0.470888	0.245859	0.18602	0.164765	0.202981	0.284148	0.213074	0.00550466	-2.15147	Biological Process: UDP-N-acetylglucosamine metabolic process (GO:0006047);; Molecular Function: acetylgalactosaminyltransferase activity (GO:0008376);; Biological Process: UDP-N-acetylgalactosamine metabolic process (GO:0019276);; Biological Process: negative regulation of cell-cell adhesion (GO:0022408);; Cellular Component: integral component of Golgi membrane (GO:0030173);; Biological Process…	--	B4GALNT2
ENSSSCG00000016636	4.45581	5.09381	4.40625	1.00703	0.749514	0.482458	1.65352	0.888123	0.89424	1.13211e-08	-2.16689	Cellular Component: cytoplasm (GO:0005737);; Cellular Component: plasma membrane (GO:0005886);; Cellular Component: focal adhesion (GO:0005925);; Molecular Function: zinc ion binding (GO:0008270);; Biological Process: negative regulation of cell proliferation (GO:0008285);; Cellular Component: protein complex (GO:0043234);;	Testin	TES
ENSSSCG00000004921	2.23302	3.28301	2.60944	0.570826	0.504447	0.220621	0.774276	0.485555	0.594126	4.08433e-08	-2.17259	Molecular Function: magnesium ion binding (GO:0000287);; Molecular Function: phospholipid-translocating ATPase activity (GO:0004012);; Molecular Function: ATP binding (GO:0005524);; Cellular Component: endoplasmic reticulum (GO:0005783);; Biological Process: cation transport (GO:0006812);; Biological Process: calcium ion transport (GO:0006816);; Biological Process: cellular metal ion homeostasis …	Probable phospholipid-transporting ATPase IA	ATP8A1
ENSSSCG00000001573	24.4448	12.6728	7.80994	3.98492	1.36676	4.27354	5.06544	3.06321	2.42058	0.00867652	-2.18209	Molecular Function: protein serine/threonine kinase activity (GO:0004674);; Molecular Function: ATP binding (GO:0005524);; Cellular Component: nucleus (GO:0005634);; Cellular Component: cytoplasm (GO:0005737);; Biological Process: cytoskeleton organization (GO:0007010);; Biological Process: cell surface receptor signaling pathway (GO:0007166);; Molecular Function: transcription factor binding (GO…	Serine/threonine-protein kinase pim-1	PIM1
ENSSSCG00000024771	1.67833	3.48131	1.45335	0.604949	0.331893	0.580093	0.837372	0.447189	0.502482	0.00390596	-2.18224	Biological Process: skeletal system development (GO:0001501);; Biological Process: macrophage activation involved in immune response (GO:0002281);; Biological Process: MyD88-independent toll-like receptor signaling pathway (GO:0002756);; Molecular Function: signal transducer activity (GO:0004871);; Molecular Function: protein binding (GO:0005515);; Biological Process: apoptotic process (GO:000691…	TIR domain-containing adapter molecule 1	TICAM1
ENSSSCG00000012479	1.00377	1.00004	0.519505	0.301044	0.0955837	0.0356005	0.2877	0.156573	0.28488	0.000219795	-2.19219	Molecular Function: calcium ion binding (GO:0005509);; Cellular Component: plasma membrane (GO:0005886);; Biological Process: homophilic cell adhesion via plasma membrane adhesion molecules (GO:0007156);; Cellular Component: integral component of membrane (GO:0016021);;	Protocadherin-18 (Precursor)	PCDH18
ENSSSCG00000026130	0.625827	0.892724	0.569079	0.221478	0.0246967	0.129035	0.188005	0.109016	0.129928	0.00017027	-2.19469	Biological Process: cell morphogenesis involved in differentiation (GO:0000904);; Biological Process: positive regulation of protein phosphorylation (GO:0001934);; Biological Process: positive regulation of immune system process (GO:0002684);; Molecular Function: transmembrane receptor protein tyrosine kinase activity (GO:0004714);; Molecular Function: GPI-linked ephrin receptor activity (GO:0005…	Ephrin type-A receptor 2 (Precursor)	EPHA2
ENSSSCG00000023383	2.2353	1.73441	2.96586	0.706896	0	1.15179	0	0.619946	0.56622	4.04678e-05	-2.19886	Molecular Function: GPI-anchor transamidase activity (GO:0003923);; Biological Process: attachment of GPI anchor to protein (GO:0016255);; Cellular Component: GPI-anchor transamidase complex (GO:0042765);;	GPI transamidase component PIG-S	PIGS
ENSSSCG00000030596	2.33125	2.77107	1.88877	0.672689	0.409813	0.340757	0.819752	0.30232	0.358161	3.05048e-07	-2.20828	Biological Process: blood vessel development (GO:0001568);; Biological Process: heart morphogenesis (GO:0003007);; Molecular Function: DNA binding (GO:0003677);; Molecular Function: sequence-specific DNA binding transcription factor activity (GO:0003700);; Molecular Function: protein binding (GO:0005515);; Cellular Component: nucleus (GO:0005634);; Biological Process: regulation of transcription,…	Transcription factor HES-1	HES1
ENSSSCG00000017356	1.76728	1.80977	1.31899	0.421921	0.306361	0.733449	0.713289	0.462271	0.319816	5.3692e-07	-2.22833	Biological Process: skeletal system development (GO:0001501);; Molecular Function: protein binding (GO:0005515);; Cellular Component: nucleus (GO:0005634);; Biological Process: organ morphogenesis (GO:0009887);; Biological Process: tissue development (GO:0009888);; Biological Process: gene expression (GO:0010467);; Biological Process: RNA metabolic process (GO:0016070);; Cellular Component: extra…	Protein FAM171A1 (Precursor)	FAM171A1
ENSSSCG00000023031	7.95713	32.787	29.3512	3.8354	3.03804	3.94902	1.41284	5.17896	5.96833	0.00790114	-2.22855	Molecular Function: actin binding (GO:0003779);; Molecular Function: structural constituent of cytoskeleton (GO:0005200);; Molecular Function: tropomyosin binding (GO:0005523);; Cellular Component: troponin complex (GO:0005861);; Biological Process: ATP catabolic process (GO:0006200);; Biological Process: regulation of muscle contraction (GO:0006937);; Biological Process: striated muscle contract…	Troponin T, cardiac muscle	TNNT2
ENSSSCG00000029400	1.43615	2.37459	1.303	0.636328	0.0774558	0.139704	0.599713	0.234338	0.260213	0.000164591	-2.2304	Molecular Function: transporter activity (GO:0005215);; Cellular Component: cytoplasm (GO:0005737);; Biological Process: transport (GO:0006810);; Biological Process: response to external stimulus (GO:0009605);; Molecular Function: retinal binding (GO:0016918);; Molecular Function: retinol binding (GO:0019841);; Biological Process: cell differentiation (GO:0030154);; Biological Process: retinol me…	Retinol-binding protein 5	RBP5
ENSSSCG00000003147	12.3421	14.8367	8.0741	2.95162	1.83917	4.82164	2.05603	2.44645	1.50939	8.88862e-05	-2.25382	Molecular Function: carbonate dehydratase activity (GO:0004089);; Cellular Component: extracellular region (GO:0005576);; Biological Process: cellular process (GO:0009987);; Cellular Component: basolateral plasma membrane (GO:0016323);; Biological Process: single-organism transport (GO:0044765);; Biological Process: biological regulation (GO:0065007);;	Carbonic anhydrase-related protein 11 (Precursor)	CA11
ENSSSCG00000004098	3.55353	2.75663	1.06109	0.733906	0.298467	0.132603	0.914393	0.258084	0.607423	0.00245029	-2.2594	Cellular Component: cell part (GO:0044464);;	Zinc-alpha-2-glycoprotein (Precursor)	AZGP1
ENSSSCG00000014232	5.1777	6.90907	6.00371	0.980573	1.96826	0.577686	0.81773	1.37959	1.62684	1.15361e-13	-2.26651	Biological Process: blood vessel development (GO:0001568);; Molecular Function: protein-lysine 6-oxidase activity (GO:0004720);; Molecular Function: copper ion binding (GO:0005507);; Cellular Component: proteinaceous extracellular matrix (GO:0005578);; Cellular Component: collagen trimer (GO:0005581);; Cellular Component: extracellular space (GO:0005615);; Biological Process: regulation of transc…	Protein-lysine 6-oxidase (Precursor)	LOX
ENSSSCG00000008983	0.752876	0.38967	0.967435	0.138146	0.110795	0.088828	0.141771	0.137648	0.165135	7.54787e-05	-2.27685	Molecular Function: protein binding (GO:0005515);; Biological Process: cellular component movement (GO:0006928);; Biological Process: muscle contraction (GO:0006936);; Biological Process: nervous system development (GO:0007399);; Biological Process: heart development (GO:0007507);; Biological Process: striated muscle tissue development (GO:0014706);; Cellular Component: actin cytoskeleton (GO:001…	Myosin-10	MYH10
ENSSSCG00000006035	2.35994	3.39821	3.94382	0.772272	0.579621	0.17235	0.693975	0.601548	0.677727	1.74387e-07	-2.28336	Biological Process: in utero embryonic development (GO:0001701);; Biological Process: sprouting angiogenesis (GO:0002040);; Biological Process: positive regulation of receptor internalization (GO:0002092);; Cellular Component: extracellular space (GO:0005615);; Cellular Component: plasma membrane (GO:0005886);; Cellular Component: microvillus (GO:0005902);; Biological Process: response to stress …	Angiopoietin-1 (Precursor)	ANGPT1
ENSSSCG00000024812	10.8394	17.2645	9.1505	3.44792	3.94392	4.70346	3.74571	2.11852	2.17234	7.43846e-06	-2.29386	Molecular Function: RNA polymerase II regulatory region sequence-specific DNA binding (GO:0000977);; Molecular Function: DNA binding (GO:0003677);; Molecular Function: sequence-specific DNA binding transcription factor activity (GO:0003700);; Cellular Component: nucleus (GO:0005634);; Biological Process: regulation of transcription, DNA-templated (GO:0006355);; Cellular Component: intracellular p…	Proto-oncogene c-Fos	FOS
ENSSSCG00000024991	1.59809	2.20894	1.28442	0.282424	0.198932	0.103423	0.397768	0.481335	0.620232	4.16594e-05	-2.29631	Molecular Function: protein binding (GO:0005515);; Cellular Component: nucleus (GO:0005634);; Biological Process: organelle organization (GO:0006996);; Biological Process: proteasomal protein catabolic process (GO:0010498);; Cellular Component: microtubule cytoskeleton (GO:0015630);; Biological Process: protein ubiquitination (GO:0016567);; Biological Process: cell cycle process (GO:0022402);; Ce…	Kelch-like protein 20	KLHL20
ENSSSCG00000013612	1.87384	3.02449	0.93648	0.411021	0.472786	0.133358	0.540089	0.416223	0.417475	0.00441444	-2.29666	Molecular Function: acid phosphatase activity (GO:0003993);; Cellular Component: extracellular region (GO:0005576);; Cellular Component: lysosome (GO:0005764);; Biological Process: ion transport (GO:0006811);; Molecular Function: ferrous iron binding (GO:0008198);; Molecular Function: ferric iron binding (GO:0008199);; Biological Process: dephosphorylation (GO:0016311);; Biological Process: respo…	Tartrate-resistant acid phosphatase type 5 (Precursor)	ACP5
ENSSSCG00000021019	1.02711	2.09989	1.79102	0.406497	0.448844	0.1213	0.432538	0.38111	0.214301	1.43264e-05	-2.30914	Cellular Component: integral component of membrane (GO:0016021);;	Transmembrane protein 41B	TMEM41B
ENSSSCG00000022837	2.79743	2.55232	2.46954	0.000868526	0.642675	1.16592	0.503371	0.751475	0.0677745	0.000343718	-2.3161	Cellular Component: integral component of membrane (GO:0016021);;	Transmembrane and ubiquitin-like domain-containing protein 2	TMUB2
ENSSSCG00000005750	2.98154	2.76216	4.40468	0.994357	0.781254	1.24164	0.611076	0.68446	0.607876	4.63637e-09	-2.32094	Biological Process: blood vessel development (GO:0001568);; Biological Process: heart morphogenesis (GO:0003007);; Molecular Function: extracellular matrix structural constituent (GO:0005201);; Molecular Function: protein binding (GO:0005515);; Cellular Component: collagen trimer (GO:0005581);; Cellular Component: collagen type V trimer (GO:0005588);; Cellular Component: basement membrane (GO:000…	Collagen alpha-2(XI) chain (Precursor)	COL11A2
ENSSSCG00000029371	4.72127	9.62465	4.34723	1.14849	1.39466	0.807127	1.39814	1.90313	0.94717	0.000820327	-2.32981	Molecular Function: complement component C5a receptor activity (GO:0004878);; Molecular Function: C5a anaphylatoxin receptor activity (GO:0004944);; Molecular Function: N-formyl peptide receptor activity (GO:0004982);; Biological Process: chemotaxis (GO:0006935);; Biological Process: inflammatory response (GO:0006954);; Cellular Component: integral component of membrane (GO:0016021);; Cellular Co…	C5a anaphylatoxin chemotactic receptor 1	C5AR1
ENSSSCG00000026852	2.96913	2.17753	5.59785	0.24886	1.09213	0.690758	0.786623	0.546239	1.09736	0.00131145	-2.33908	Biological Process: ossification (GO:0001503);; Biological Process: growth plate cartilage chondrocyte differentiation (GO:0003418);; Biological Process: growth plate cartilage chondrocyte proliferation (GO:0003419);; Molecular Function: hormone activity (GO:0005179);; Molecular Function: cation channel activity (GO:0005261);; Cellular Component: extracellular region (GO:0005576);; Biological Pro…	CNP-53 (Precursor)	NPPC
ENSSSCG00000006256	4.70034	4.21711	3.60296	1.17232	0.708283	0.674839	1.94234	1.28351	0.701098	2.96066e-10	-2.35126	Biological Process: negative regulation of transcription from RNA polymerase II promoter (GO:0000122);; Biological Process: angiogenesis (GO:0001525);; Biological Process: vasculogenesis (GO:0001570);; Biological Process: kidney development (GO:0001822);; Biological Process: inner cell mass cellular morphogenesis (GO:0001828);; Biological Process: heart looping (GO:0001947);; Biological Process: …	Transcription factor SOX-9	SOX9
ENSSSCG00000030136	0.334212	0.324113	0.434356	0.119143	0.059365	0.0154764	0.0430155	0.187378	0.0657782	5.35689e-05	-2.35842	Molecular Function: sulfotransferase activity (GO:0008146);; Biological Process: cellular process (GO:0009987);; Biological Process: macromolecule metabolic process (GO:0043170);; Cellular Component: intracellular membrane-bounded organelle (GO:0043231);; Cellular Component: intracellular organelle part (GO:0044446);;	Heparan sulfate N-sulfotransferase 2	NDST2
ENSSSCG00000023083	0.832511	1.4014	1.17474	0.15084	0.223307	0.102851	0.394315	0.168547	0.142954	3.63664e-05	-2.37193	Molecular Function: nucleic acid binding (GO:0003676);; Molecular Function: DNA binding (GO:0003677);; Molecular Function: RNA binding (GO:0003723);; Cellular Component: nucleus (GO:0005634);; Cellular Component: chromosome (GO:0005694);; Cellular Component: cytoplasm (GO:0005737);; Biological Process: multicellular organismal development (GO:0007275);; Molecular Function: zinc ion binding (GO:00…	Zinc finger RNA-binding protein	ZFR
ENSSSCG00000027480	4.46222	8.70344	8.44137	1.87084	0.348748	0.976057	0.961213	1.64702	1.92678	1.49994e-07	-2.4236	Biological Process: cell morphogenesis involved in differentiation (GO:0000904);; Molecular Function: sequence-specific DNA binding RNA polymerase II transcription factor activity (GO:0000981);; Biological Process: blood vessel development (GO:0001568);; Biological Process: ureteric bud development (GO:0001657);; Biological Process: mesonephros development (GO:0001823);; Biological Process: metan…	Krueppel-like factor 14	KLF14
ENSSSCG00000010806	10.9858	14.884	19.0576	2.62012	1.71738	1.44568	2.42396	3.59754	3.58637	4.92095e-12	-2.43423	Molecular Function: GTPase activator activity (GO:0005096);; Cellular Component: nucleolus (GO:0005730);; Cellular Component: cytosol (GO:0005829);; Biological Process: regulation of translation (GO:0006417);; Biological Process: cell cycle (GO:0007049);; Biological Process: spermatogenesis (GO:0007283);; Cellular Component: cytoplasmic side of plasma membrane (GO:0009898);; Biological Process: n…	Regulator of G-protein signaling 2	RGS2
ENSSSCG00000014379	1.4612	1.32503	1.10893	0.249038	0.234654	0.368968	0.20091	0.236245	0.333633	1.73992e-06	-2.43488	Molecular Function: calcium ion binding (GO:0005509);; Cellular Component: cytoplasm (GO:0005737);; Cellular Component: plasma membrane (GO:0005886);; Biological Process: homophilic cell adhesion via plasma membrane adhesion molecules (GO:0007156);; Cellular Component: integral component of membrane (GO:0016021);; Cellular Component: intermediate filament cytoskeleton (GO:0045111);;	Protocadherin beta-15 (Precursor)	PCDHB15
ENSSSCG00000001782	1.78496	1.60481	0.811625	0.147517	0.207926	0.229404	0.394416	0.253746	0.37596	6.04508e-06	-2.49536	Cellular Component: extracellular region (GO:0005576);; Molecular Function: hydrolase activity (GO:0016787);; Cellular Component: intracellular part (GO:0044424);;	Alpha/beta hydrolase domain-containing protein 17C	ABHD17C
ENSSSCG00000023098	1.74703	4.76519	5.58545	1.97623	1.21849	0.436314	0	0.288271	0.0379008	0.00696013	-2.5039	Molecular Function: alpha-amylase activity (GO:0004556);; Molecular Function: calcium ion binding (GO:0005509);; Cellular Component: extracellular space (GO:0005615);; Biological Process: carbohydrate catabolic process (GO:0016052);; Molecular Function: chloride ion binding (GO:0031404);;	Pancreatic alpha-amylase (Precursor)	AMY2
ENSSSCG00000015364	0.502107	1.04861	1.07122	0.258075	0.15756	0.0825899	0.160135	0.185535	0.221715	1.92856e-05	-2.54462	Biological Process: negative regulation of transcription from RNA polymerase II promoter (GO:0000122);; Molecular Function: RNA polymerase II distal enhancer sequence-specific DNA binding transcription factor activity (GO:0003705);; Molecular Function: ligand-activated sequence-specific DNA binding RNA polymerase II transcription factor activity (GO:0004879);; Cellular Component: nucleus (GO:0005…	Aryl hydrocarbon receptor (Precursor)	AHR
ENSSSCG00000029074	356.219	436.464	290.944	55.4387	75.6982	102.221	37.4054	67.5135	66.4331	1.041e-13	-2.54573	Biological Process: blood vessel development (GO:0001568);; Biological Process: osteoblast differentiation (GO:0001649);; Biological Process: intramembranous ossification (GO:0001957);; Biological Process: endochondral ossification (GO:0001958);; Molecular Function: extracellular matrix structural constituent (GO:0005201);; Cellular Component: collagen type I trimer (GO:0005584);; Cellular Compon…	Collagen alpha-1(I) chain (Precursor)	COL1A1
ENSSSCG00000022794	1.2177	0.839063	0.898706	0.276568	0.143396	0.330001	0.286214	0.208682	0.231623	3.58875e-05	-2.54608	Biological Process: skeletal system development (GO:0001501);; Molecular Function: scavenger receptor activity (GO:0005044);; Molecular Function: binding (GO:0005488);; Cellular Component: nucleus (GO:0005634);; Biological Process: carbohydrate metabolic process (GO:0005975);; Biological Process: organ morphogenesis (GO:0009887);; Biological Process: tissue development (GO:0009888);; Cellular Com…	Parotid hormone (Precursor) OS=Sus scrofa (Pig) PE=1 SV=2	-
ENSSSCG00000012026	6.23	5.63136	3.81787	1.51715	0.604776	0.724619	0.985017	0.70865	0.733343	3.78777e-14	-2.55205	Biological Process: ovulation from ovarian follicle (GO:0001542);; Biological Process: kidney development (GO:0001822);; Molecular Function: metalloendopeptidase activity (GO:0004222);; Cellular Component: extracellular region (GO:0005576);; Cellular Component: basement membrane (GO:0005604);; Biological Process: proteolysis (GO:0006508);; Biological Process: immune response (GO:0006955);; Biolog…	A disintegrin and metalloproteinase with thrombospondin motifs 4 (Precursor)	ADAMTS4
ENSSSCG00000008727	2.55042	2.36157	2.01581	0.517505	0.388059	0.336065	0.76005	0.410171	0.483755	9.61529e-08	-2.55212	Biological Process: negative regulation of transcription from RNA polymerase II promoter (GO:0000122);; Molecular Function: RNA polymerase II core promoter proximal region sequence-specific DNA binding transcription factor activity (GO:0000982);; Biological Process: osteoblast differentiation (GO:0001649);; Biological Process: in utero embryonic development (GO:0001701);; Molecular Function: p53 …	Homeobox protein MSX-1	MSX1
ENSSSCG00000012104	0.598585	0.396288	0.170379	0.0898948	0.0255446	0.081639	0.0751189	0.04265	0.0673426	0.000772108	-2.55335	Molecular Function: binding (GO:0005488);; Biological Process: tissue development (GO:0009888);; Cellular Component: intracellular membrane-bounded organelle (GO:0043231);; Biological Process: primary metabolic process (GO:0044238);; Biological Process: cellular macromolecule metabolic process (GO:0044260);; Cellular Component: extracellular region part (GO:0044421);; Biological Process: single-o…	Collagen alpha-1(III) chain	COL3A1
ENSSSCG00000026570	1.56431	3.06896	2.85972	0.507134	0.418807	0.58701	0.205904	0.38936	0.301951	2.16571e-05	-2.55656	Cellular Component: nuclear chromatin (GO:0000790);; Molecular Function: RNA polymerase II core promoter proximal region sequence-specific DNA binding transcription factor activity involved in negative regulation of transcription (GO:0001078);; Biological Process: epithelial to mesenchymal transition involved in endocardial cushion formation (GO:0003198);; Biological Process: cell migration invol…	Zinc finger protein SNAI2	SNAI2
ENSSSCG00000024014	1.13946	2.12916	0.798221	0.315498	0.18323	0.110935	0.298226	0.253663	0.375215	0.00288492	-2.55941	Molecular Function: binding (GO:0005488);; Biological Process: tissue development (GO:0009888);; Biological Process: macromolecule metabolic process (GO:0043170);; Cellular Component: intracellular membrane-bounded organelle (GO:0043231);; Cellular Component: extracellular region part (GO:0044421);; Biological Process: skeletal system morphogenesis (GO:0048705);; Biological Process: regulation of…	Parotid hormone (Precursor) OS=Sus scrofa (Pig) PE=1 SV=2	-
ENSSSCG00000028326	442.509	418.711	304.693	76.9312	26.885	80.1217	100.044	77.4894	41.5934	6.75992e-16	-2.56827	Molecular Function: RNA polymerase II core promoter proximal region sequence-specific DNA binding transcription factor activity involved in positive regulation of transcription (GO:0001077);; Biological Process: response to hypoxia (GO:0001666);; Biological Process: neuron migration (GO:0001764);; Biological Process: regulation of cytokine production (GO:0001817);; Biological Process: positive re…	Nuclear receptor subfamily 4 group A member 1	NR4A1
ENSSSCG00000003338	1.80268	2.32537	1.24373	0.329817	0.380293	0.435545	0.284904	0.156862	0.443686	1.97236e-05	-2.59547	Biological Process: pseudouridine synthesis (GO:0001522);; Molecular Function: RNA binding (GO:0003723);; Cellular Component: extracellular region (GO:0005576);; Biological Process: tRNA processing (GO:0008033);; Biological Process: anatomical structure morphogenesis (GO:0009653);; Molecular Function: pseudouridine synthase activity (GO:0009982);; Biological Process: macromolecule metabolic proce…	tRNA pseudouridine(38/39) synthase	PUS3
ENSSSCG00000009446	1.67073	2.00099	0.77223	0.340569	0.16427	0.0679995	0.43142	0.182325	0.349949	0.000159864	-2.59845	Molecular Function: calcium ion binding (GO:0005509);; Cellular Component: plasma membrane (GO:0005886);; Biological Process: homophilic cell adhesion via plasma membrane adhesion molecules (GO:0007156);; Cellular Component: integral component of membrane (GO:0016021);;	Protocadherin-18 (Precursor)	PCDH18
ENSSSCG00000025068	11.1432	13.8791	6.20296	1.40745	1.18452	1.56681	2.96539	1.57614	1.24828	4.1372e-06	-2.60012	Biological Process: regulation of cytokine production (GO:0001817);; Biological Process: immune effector process (GO:0002252);; Biological Process: positive regulation of immune system process (GO:0002684);; Molecular Function: G-protein coupled receptor activity (GO:0004930);; Molecular Function: binding (GO:0005488);; Cellular Component: plasma membrane (GO:0005886);; Biological Process: defens…	G-protein coupled receptor 4	GPR4
ENSSSCG00000012480	1.26217	2.53495	3.30445	0.092277	0.205604	0.18768	0.140528	0.588683	0.788328	0.000468369	-2.60698	Biological Process: endothelial cell morphogenesis (GO:0001886);; Biological Process: negative regulation of endothelial cell proliferation (GO:0001937);; Biological Process: negative regulation of angiogenesis (GO:0016525);; Biological Process: developmental process (GO:0032502);; Biological Process: single-organism process (GO:0044699);;	Chondromodulin-1 (Precursor)	LECT1
ENSSSCG00000004458	1.31459	1.98572	0.622329	0.215155	0.139307	0.151896	0.188981	0.305151	0.415016	0.000822142	-2.61472	Cellular Component: endoplasmic reticulum (GO:0005783);; Biological Process: organ morphogenesis (GO:0009887);; Biological Process: tissue development (GO:0009888);; Cellular Component: integral component of membrane (GO:0016021);; Cellular Component: cell part (GO:0044464);; Biological Process: single-organism cellular process (GO:0044763);; Biological Process: positive regulation of biological …	Trophoblast glycoprotein (Precursor)	TPBG
ENSSSCG00000021598	2.85393	2.27523	2.78461	0.384585	0.43545	0.515206	0.510929	0.252107	0.218733	4.71479e-08	-2.61765	Cellular Component: plasma membrane (GO:0005886);; Cellular Component: integral component of membrane (GO:0016021);; Molecular Function: carbohydrate binding (GO:0030246);; Biological Process: single-organism cellular process (GO:0044763);; Cellular Component: neuron part (GO:0097458);;	Protein eva-1 homolog C (Precursor)	EVA1C
ENSSSCG00000029599	2.9119	2.17165	2.26128	0.405672	0.413152	0.326139	0.464202	0.388498	0.440774	4.39931e-09	-2.63109	Biological Process: cell morphogenesis (GO:0000902);; Molecular Function: actin binding (GO:0003779);; Biological Process: cytoskeleton organization (GO:0007010);; Cellular Component: membrane (GO:0016020);; Biological Process: localization (GO:0051179);; Cellular Component: cell periphery (GO:0071944);;	Adenylyl cyclase-associated protein 2	CAP2
ENSSSCG00000015595	376.499	638.303	180.579	59.836	18.0838	83.8833	104.246	46.2824	22.4591	0.00405371	-2.65687	Biological Process: adaptive immune response based on somatic recombination of immune receptors built from immunoglobulin superfamily domains (GO:0002460);; Molecular Function: double-stranded DNA binding (GO:0003690);; Molecular Function: sequence-specific DNA binding transcription factor activity (GO:0003700);; Cellular Component: transcription factor complex (GO:0005667);; Cellular Component: …	Cyclic AMP-dependent transcription factor ATF-3	ATF3
ENSSSCG00000029388	0.396734	0.318284	0.362436	0.0663029	0.0170116	0.0926752	0.0736063	0.0422357	0.0430607	1.03738e-05	-2.66986	Biological Process: negative regulation of transcription from RNA polymerase II promoter (GO:0000122);; Biological Process: skeletal system development (GO:0001501);; Molecular Function: cGMP-stimulated cyclic-nucleotide phosphodiesterase activity (GO:0004118);; Molecular Function: protein binding (GO:0005515);; Cellular Component: nucleus (GO:0005634);; Cellular Component: mitochondrial matrix (…	cGMP-dependent 3&apos;,5&apos;-cyclic phosphodiesterase	PDE2A
ENSSSCG00000022031	0.757042	1.58198	0.786104	0.0788867	0.166348	0.315265	0.128022	0.263501	0.183845	0.00034043	-2.75754	Cellular Component: Golgi membrane (GO:0000139);; Molecular Function: N-acetylglucosamine 6-O-sulfotransferase activity (GO:0001517);; Molecular Function: ion channel activity (GO:0005216);; Cellular Component: trans-Golgi network (GO:0005802);; Biological Process: carbohydrate metabolic process (GO:0005975);; Biological Process: N-acetylglucosamine metabolic process (GO:0006044);; Biological Pro…	Voltage-dependent P/Q-type calcium channel subunit alpha-1A	CACNA1A
ENSSSCG00000022090	0.565375	0.571456	0.345089	0.035465	0.0402821	0.0249901	0.0922192	0.144267	0.105589	8.8849e-06	-2.77585	Biological Process: signal transduction (GO:0007165);; Cellular Component: intracellular membrane-bounded organelle (GO:0043231);; Cellular Component: organelle part (GO:0044422);; Cellular Component: membrane part (GO:0044425);; Cellular Component: cytoplasmic part (GO:0044444);; Biological Process: single-organism developmental process (GO:0044767);; Biological Process: organ development (GO:00…	Leucine-rich repeat-containing protein 8C	LRRC8C
ENSSSCG00000028106	1.34987	0.808191	0.881285	0.159169	0.0737078	0.202762	0.141867	0.214265	0.265577	1.46932e-05	-2.80047	Molecular Function: NAD+ synthase (glutamine-hydrolyzing) activity (GO:0003952);; Molecular Function: ATP binding (GO:0005524);; Biological Process: NAD biosynthetic process (GO:0009435);; Molecular Function: hydrolase activity, acting on carbon-nitrogen (but not peptide) bonds (GO:0016810);;	Glutamine-dependent NAD(+) synthetase	NADSYN1
ENSSSCG00000004572	1.37965	1.68169	0.953521	0.000863577	0.675026	0.64006	1.4201e-05	0.0594984	0.349153	7.72135e-06	-2.80249	Biological Process: skeletal system development (GO:0001501);; Molecular Function: ion channel activity (GO:0005216);; Molecular Function: protein binding (GO:0005515);; Cellular Component: nucleus (GO:0005634);; Biological Process: transport (GO:0006810);; Biological Process: organ morphogenesis (GO:0009887);; Cellular Component: membrane (GO:0016020);; Biological Process: primary metabolic proc…	C2 calcium-dependent domain-containing protein 4A	C2CD4A
ENSSSCG00000021015	142.184	169.299	134.845	16.5951	21.6817	36.1749	12.3379	19.4724	16.9828	8.94096e-23	-2.83579	Biological Process: blood vessel development (GO:0001568);; Biological Process: osteoblast differentiation (GO:0001649);; Biological Process: intramembranous ossification (GO:0001957);; Biological Process: endochondral ossification (GO:0001958);; Molecular Function: extracellular matrix structural constituent (GO:0005201);; Cellular Component: collagen type I trimer (GO:0005584);; Cellular Compon…	Collagen alpha-1(I) chain (Precursor)	COL1A1
ENSSSCG00000008618	0.448723	0.359664	0.524566	0.0651164	0.0446885	0.0273168	0.0589841	0.0744074	0.192149	4.97223e-06	-2.84879	Biological Process: MAPK cascade (GO:0000165);; Biological Process: cartilage condensation (GO:0001502);; Biological Process: positive regulation of mesenchymal cell proliferation (GO:0002053);; Molecular Function: sequence-specific DNA binding transcription factor activity (GO:0003700);; Molecular Function: protein binding (GO:0005515);; Cellular Component: extracellular region (GO:0005576);; Ce…	Myc proto-oncogene protein	MYC
ENSSSCG00000009482	2.28451	2.17142	3.06376	8.88726e-15	0.0418166	0.897619	7.01517e-46	0.913761	0.130937	5.2032e-07	-2.85574	Cellular Component: cytoplasm (GO:0005737);; Cellular Component: microtubule (GO:0005874);; Biological Process: sensory perception of sound (GO:0007605);; Biological Process: negative regulation of cell proliferation (GO:0008285);; Biological Process: positive regulation of gene expression (GO:0010628);; Biological Process: negative regulation of peptidyl-threonine phosphorylation (GO:0010801);; …	Protein sprouty homolog 2	SPRY2
ENSSSCG00000025588	3.56092	7.84319	2.6883	0.751237	0.688471	0.359632	1.1087	0.758368	0.946885	0.00325065	-2.87749	Molecular Function: protein binding (GO:0005515);; Cellular Component: extracellular space (GO:0005615);; Biological Process: tissue development (GO:0009888);; Cellular Component: membrane-bounded organelle (GO:0043227);; Cellular Component: intracellular organelle (GO:0043229);; Biological Process: primary metabolic process (GO:0044238);; Biological Process: cellular macromolecule metabolic proc…	Collagen alpha-2(I) chain (Precursor)	COL1A2
ENSSSCG00000003720	64.9763	33.7622	23.7173	2.83753	6.38077	3.41961	6.76212	0.794967	3.27505	0.00555421	-2.89276	Cellular Component: cytoplasm (GO:0005737);; Cellular Component: cell-cell junction (GO:0005911);; Biological Process: sensory perception of sound (GO:0007605);; Cellular Component: external side of plasma membrane (GO:0009897);; Molecular Function: water channel activity (GO:0015250);; Cellular Component: integral component of membrane (GO:0016021);; Cellular Component: basolateral plasma membra…	Aquaporin-4	AQP4
ENSSSCG00000025698	44.2857	50.4108	28.5887	6.2224	2.59591	4.49624	7.30716	6.30206	2.63811	1.30085e-13	-2.90963	Biological Process: chronological cell aging (GO:0001300);; Molecular Function: protease binding (GO:0002020);; Molecular Function: serine-type endopeptidase inhibitor activity (GO:0004867);; Molecular Function: receptor binding (GO:0005102);; Cellular Component: extracellular space (GO:0005615);; Biological Process: regulation of receptor activity (GO:0010469);; Biological Process: negative regu…	Plasminogen activator inhibitor 1 (Precursor)	SERPINE1
ENSSSCG00000015353	0.405386	1.51356	0.965628	0.261947	0.0977898	0.0220468	0.0733037	0.190906	0.0516386	0.00240378	-2.92443	Molecular Function: phosphatidylserine binding (GO:0001786);; Molecular Function: calcium ion binding (GO:0005509);; Molecular Function: phosphatidylinositol-4,5-bisphosphate binding (GO:0005546);; Cellular Component: extracellular region (GO:0005576);; Cellular Component: cytosol (GO:0005829);; Cellular Component: cell cortex (GO:0005938);; Biological Process: negative regulation of cell prolife…	Adseverin	SCIN
ENSSSCG00000002252	16.3204	31.4732	24.4026	2.83303	1.0557	1.5391	4.29012	5.08824	4.10738	2.05359e-10	-2.94606	Biological Process: regulation of metabolic process (GO:0019222);; Biological Process: single-multicellular organism process (GO:0044707);; Biological Process: negative regulation of cellular process (GO:0048523);; Biological Process: cellular response to stimulus (GO:0051716);;	Arrestin domain-containing protein 3	ARRDC3
ENSSSCG00000017384	0.937962	0.918781	0.693641	0.190656	0.0942183	0.0280333	0.0466377	0.180462	0.157581	1.63064e-07	-2.96623	Molecular Function: copper ion binding (GO:0005507);; Cellular Component: plasma membrane (GO:0005886);; Biological Process: cell adhesion (GO:0007155);; Molecular Function: primary amine oxidase activity (GO:0008131);; Biological Process: amine metabolic process (GO:0009308);; Biological Process: organ morphogenesis (GO:0009887);; Cellular Component: cell surface (GO:0009986);; Cellular Componen…	Membrane primary amine oxidase	AOC3
ENSSSCG00000030843	6.67481	12.653	4.93164	2.38913	0.497044	1.90361	1.48091	1.81624	0.91607	7.78535e-15	-2.9711	Molecular Function: hormone activity (GO:0005179);; Cellular Component: extracellular region (GO:0005576);; Biological Process: signal transduction (GO:0007165);; Molecular Function: apelin receptor binding (GO:0031704);;	Apelin-13 (Precursor)	APLN
ENSSSCG00000023889	1.47843	1.72628	4.294	0.243415	0.150812	0.165366	0.721929	0.293066	0.312244	0.00442696	-2.99201	Biological Process: DNA synthesis involved in DNA repair (GO:0000731);; Molecular Function: damaged DNA binding (GO:0003684);; Molecular Function: DNA-directed DNA polymerase activity (GO:0003887);; Cellular Component: nucleus (GO:0005634);; Cellular Component: cytoplasm (GO:0005737);; Biological Process: pyrimidine dimer repair (GO:0006290);; Biological Process: postreplication repair (GO:000630…	--	LOC100737500
ENSSSCG00000021597	9.61841	41.2807	11.1165	3.07117	2.77965	3.36591	1.31531	5.07849	2.15323	0.00639412	-3.11702	Molecular Function: phospholipid binding (GO:0005543);; Cellular Component: cytoplasm (GO:0005737);; Biological Process: organ morphogenesis (GO:0009887);; Cellular Component: membrane (GO:0016020);; Molecular Function: phosphatidylinositol phosphate binding (GO:1901981);;	Pleckstrin homology-like domain family A member 2	PHLDA2
ENSSSCG00000005385	72.5232	55.6833	45.1984	1.85636	9.60203	1.40516	7.14837	13.8423	2.18252	1.88892e-12	-3.12471	Molecular Function: RNA polymerase II core promoter proximal region sequence-specific DNA binding transcription factor activity involved in positive regulation of transcription (GO:0001077);; Biological Process: mesoderm formation (GO:0001707);; Biological Process: vasculature development (GO:0001944);; Molecular Function: DNA binding (GO:0003677);; Molecular Function: steroid hormone receptor ac…	Nuclear receptor subfamily 4 group A member 2	NR4A2
ENSSSCG00000030165	33.3423	65.2752	19.6695	3.29462	4.00747	6.32182	5.27203	5.09182	2.13003	0.00140022	-3.26285	Biological Process: in utero embryonic development (GO:0001701);; Molecular Function: sequence-specific DNA binding transcription factor activity (GO:0003700);; Cellular Component: nucleus (GO:0005634);; Biological Process: transcription, DNA-templated (GO:0006351);; Biological Process: regulation of transcription, DNA-templated (GO:0006355);; Biological Process: response to stress (GO:0006950);;…	Transcription factor MafF	MAFF
ENSSSCG00000023608	2.85581	2.29372	2.14257	0.11649	0.0757239	0.0342208	0.0185952	1.16044	0.0543974	6.22121e-10	-3.29203	Biological Process: maturation of LSU-rRNA from tricistronic rRNA transcript (SSU-rRNA, 5.8S rRNA, LSU-rRNA) (GO:0000463);; Biological Process: maturation of 5.8S rRNA from tricistronic rRNA transcript (SSU-rRNA, 5.8S rRNA, LSU-rRNA) (GO:0000466);; Cellular Component: condensed chromosome (GO:0000793);; Cellular Component: nucleoplasm (GO:0005654);; Biological Process: nucleolus organization (GO:…	Mucin-1 subunit beta (Precursor)	MUC1
ENSSSCG00000012103	0.691387	1.52453	0.566868	0.0845482	0.121803	0.0444977	0.168199	0.119619	0.169516	0.00163648	-3.35182	Cellular Component: lysosomal membrane (GO:0005765);; Cellular Component: Golgi apparatus (GO:0005794);; Cellular Component: apical plasma membrane (GO:0016324);; Biological Process: melanosome transport (GO:0032402);; Biological Process: melanosome organization (GO:0032438);; Cellular Component: melanosome membrane (GO:0033162);; Molecular Function: dopamine binding (GO:0035240);; Biological Pro…	MAPK-interacting and spindle-stabilizing protein-like	MAPK1IP1L
ENSSSCG00000024816	14.2446	14.0733	18.2569	2.48156	4.09491	2.58835	0.71875	1.61752	0.885934	7.44259e-28	-3.36887	Cellular Component: nuclear chromatin (GO:0000790);; Molecular Function: RNA polymerase II core promoter proximal region sequence-specific DNA binding transcription factor activity involved in positive regulation of transcription (GO:0001077);; Biological Process: embryonic placenta development (GO:0001892);; Biological Process: immune system process (GO:0002376);; Molecular Function: RNA polymer…	CCAAT/enhancer-binding protein beta	CEBPB
ENSSSCG00000023287	58.177	105.905	62.7548	0.227397	1.04347	24.8336	1.33658	0.0543584	6.72741	9.33621e-07	-3.40153	Molecular Function: microfilament motor activity (GO:0000146);; Biological Process: regulation of the force of heart contraction (GO:0002026);; Molecular Function: actin monomer binding (GO:0003785);; Molecular Function: calcium ion binding (GO:0005509);; Cellular Component: cytosol (GO:0005829);; Biological Process: regulation of striated muscle contraction (GO:0006942);; Molecular Function: str…	Myosin light polypeptide 6	MYL6
ENSSSCG00000015871	27.9385	61.2584	16.6866	6.61334	5.64958	7.97769	8.61227	6.44485	4.95721	0.00648075	-3.54174	Biological Process: blood vessel development (GO:0001568);; Biological Process: response to hypoxia (GO:0001666);; Biological Process: neuron migration (GO:0001764);; Biological Process: regulation of cytokine production (GO:0001817);; Biological Process: response to amphetamine (GO:0001975);; Molecular Function: steroid hormone receptor activity (GO:0003707);; Molecular Function: ligand-activate…	Nuclear receptor subfamily 4 group A member 2	NR4A2
ENSSSCG00000030140	5.12529	12.0665	17.1832	0.0238527	0.0536055	3.15723	0.247851	1.25025	0.637863	0.000203597	-3.55645	Molecular Function: alpha-amylase activity (GO:0004556);; Molecular Function: calcium ion binding (GO:0005509);; Cellular Component: extracellular space (GO:0005615);; Biological Process: carbohydrate catabolic process (GO:0016052);; Molecular Function: chloride ion binding (GO:0031404);;	Pancreatic alpha-amylase (Precursor)	AMY2
ENSSSCG00000028137	26.6085	32.8363	30.8156	2.43843	3.04151	1.43096	5.48589	2.48241	0.88891	1.2783e-30	-3.56454	Molecular Function: magnesium ion binding (GO:0000287);; Molecular Function: chromatin binding (GO:0003682);; Molecular Function: protein serine/threonine kinase activity (GO:0004674);; Molecular Function: AMP-activated protein kinase activity (GO:0004679);; Molecular Function: ATP binding (GO:0005524);; Cellular Component: nucleus (GO:0005634);; Cellular Component: cytoplasm (GO:0005737);; Cellu…	Serine/threonine-protein kinase SIK2	SIK2
ENSSSCG00000012467	1.14093	1.03754	0.947868	0.0990395	0.0317252	0	0.126909	0.0519422	0.156691	7.15425e-10	-3.57805	Cellular Component: nucleolus (GO:0005730);; Biological Process: organelle organization (GO:0006996);; Biological Process: multicellular organismal development (GO:0007275);; Cellular Component: microtubule cytoskeleton (GO:0015630);; Biological Process: cell cycle process (GO:0022402);; Cellular Component: intracellular membrane-bounded organelle (GO:0043231);; Cellular Component: protein comple…	Kelch-like protein 20	KLHL20
ENSSSCG00000022484	15.436	6.80086	22.9533	0.00179556	1.06527	4.53302	0.93842	8.34993e-09	1.1363	0.000101068	-3.84369	Cellular Component: intracellular membrane-bounded organelle (GO:0043231);;	Protein FAM127	FAM127C
ENSSSCG00000026113	1.58773	1.66285	1.79142	0.154863	0.0598916	0.17065	0.124566	0.0608198	0.101423	2.5032e-23	-3.88781	Biological Process: negative regulation of transcription from RNA polymerase II promoter (GO:0000122);; Molecular Function: RNA polymerase II core promoter proximal region sequence-specific DNA binding transcription factor activity involved in negative regulation of transcription (GO:0001078);; Biological Process: immune system process (GO:0002376);; Molecular Function: DNA binding (GO:0003677);;…	Zinc finger protein 182	ZNF182
ENSSSCG00000016063	4.1164	3.21785	4.5283	0	0	0.255427	0	0.44549	0.56412	1.93259e-13	-3.91355	Molecular Function: phosphatidylserine binding (GO:0001786);; Cellular Component: Golgi apparatus (GO:0005794);; Cellular Component: cytosol (GO:0005829);; Cellular Component: plasma membrane (GO:0005886);;	Muscle-related coiled-coil protein	MURC
ENSSSCG00000014871	2.03319	0.975781	1.63724	0.287313	0.150668	0.340786	0.00203188	9.76434e-05	1.39894e-11	1.34349e-10	-4.05654	Biological Process: skeletal system development (GO:0001501);; Molecular Function: binding (GO:0005488);; Cellular Component: proteinaceous extracellular matrix (GO:0005578);; Cellular Component: extracellular space (GO:0005615);; Biological Process: cell adhesion (GO:0007155);; Biological Process: signal transduction (GO:0007165);; Biological Process: organ morphogenesis (GO:0009887);; Biologica…	Parotid hormone (Precursor) OS=Sus scrofa (Pig) PE=1 SV=2	TSKU
ENSSSCG00000009438	3.9301	9.06554	3.89287	0.441686	0.308431	0.209356	0.220062	0.139609	0.180475	6.20897e-06	-4.57174	Cellular Component: microtubule cytoskeleton (GO:0015630);; Biological Process: cellular component organization (GO:0016043);; Biological Process: cell cycle process (GO:0022402);; Cellular Component: intracellular membrane-bounded organelle (GO:0043231);; Cellular Component: protein complex (GO:0043234);; Biological Process: cellular protein metabolic process (GO:0044267);; Cellular Component: c…	Kelch-like protein 21	KLHL21
ENSSSCG00000016322	5.706	11.9827	5.96987	0.312078	0.647711	1.43313e-05	0.000504911	1.00333	1.80265e-05	8.25483e-08	-4.70159	Biological Process: angiogenesis (GO:0001525);; Biological Process: vasculogenesis (GO:0001570);; Molecular Function: protein binding (GO:0005515);; Cellular Component: early endosome (GO:0005769);; Cellular Component: plasma membrane (GO:0005886);; Biological Process: cellular component movement (GO:0006928);; Biological Process: chemotaxis (GO:0006935);; Biological Process: cell adhesion (GO:00…	C-X-C chemokine receptor type 7	CXCR7
ENSSSCG00000030070	9.25236	4.13682	11.4266	0.000352045	0.0034925	0.000664948	2.21923e-05	0.000497651	1.60167	1.10677e-08	-4.84804	Biological Process: negative regulation of transcription from RNA polymerase II promoter (GO:0000122);; Biological Process: in utero embryonic development (GO:0001701);; Cellular Component: nucleus (GO:0005634);; Biological Process: skeletal muscle tissue development (GO:0007519);; Biological Process: cerebellum development (GO:0021549);; Biological Process: hippocampus development (GO:0021766);;…	Zinc finger and BTB domain-containing protein 18	ZBTB18
ENSSSCG00000027868	0.829739	0.901523	0.715349	0.0432921	0.0497384	0	0	0	0	1.15361e-13	-6.21916	Cellular Component: extracellular space (GO:0005615);; Cellular Component: mitochondrion (GO:0005739);; Cellular Component: cytosol (GO:0005829);; Biological Process: pyrimidine nucleobase catabolic process (GO:0006208);; Biological Process: cytoskeleton organization (GO:0007010);; Biological Process: nervous system development (GO:0007399);; Biological Process: positive regulation of neuron proj…	Dihydropyrimidinase-related protein 2	DPYSL2
ENSSSCG00000026610	19.647	13.5307	13.5293	1.24786	0.000910283	0.000199193	0.000157508	0.00166466	0.00816676	1.61182e-36	-6.44371	Molecular Function: protein binding (GO:0005515);; Cellular Component: cytoplasm (GO:0005737);; Molecular Function: zinc ion binding (GO:0008270);; Biological Process: anatomical structure morphogenesis (GO:0009653);; Biological Process: embryo development (GO:0009790);; Biological Process: cell differentiation (GO:0030154);; Cellular Component: nuclear lumen (GO:0031981);; Cellular Component: in…	RING finger protein 10	RNF10
ENSSSCG00000010613	1.00635	0.605093	0.913671	6.67035e-06	0.0502385	6.07453e-06	3.52268e-05	0.00229954	2.52314e-06	8.67516e-17	-7.5785	Molecular Function: protein kinase inhibitor activity (GO:0004860);; Cellular Component: extracellular region (GO:0005576);; Cellular Component: plasma membrane (GO:0005886);; Biological Process: negative regulation of protein kinase activity (GO:0006469);; Biological Process: organ morphogenesis (GO:0009887);; Biological Process: negative regulation of apoptotic process (GO:0043066);; Biological…	Inositol 1,4,5-trisphosphate receptor-interacting protein (Precursor)	ITPRIP
ENSSSCG00000016345	0.49657	0.722438	1.50258	0.0123773	0.0133715	0.0253286	0.0134607	0.0109414	0	6.82335e-08	-8.14445	Molecular Function: tRNA binding (GO:0000049);; Cellular Component: nucleus (GO:0005634);; Cellular Component: cytoplasm (GO:0005737);; Biological Process: protein export from nucleus (GO:0006611);; Molecular Function: Ran GTPase binding (GO:0008536);; Molecular Function: protein transporter activity (GO:0008565);;	Exportin-T	XPOT
