# Supplementary material for: Dynamic transcriptome and DNA methylome analyses on longissimus dorsi to identify genes underlying intramuscular fat content in pigs
Source: BMC Genomics. 2017 Oct 12;18:780. doi: 10.1186/s12864-017-4201-9 (PMC5639760; doi:10.1186/s12864-017-4201-9)
Supplement: Supplementary file 12 — The differentially methylated cytosines (DMCs) and corresponding genes in 120 and 240 days old Laiwu pigs. The DMCs were produced by sequencing depth ≥ 4×, and FDR ≤ 0.05. (XLSX 6864 kb) [file 12864_2017_4201_MOESM12_ESM.xlsx]

## Sheet: Sheet1
chromosome name	genomic position	mC ratio in 120d	mC ratio in 240d	p-value	methylation change	annotation	gene Id
1	1052	0	0.435	0.00585	strongHypo	intergenic	.
1	2040	0.25	0.818	0.00633	strongHypo	intergenic	.
1	2095	0.286	0.833	0.00794	strongHypo	intergenic	.
1	2144	0.333	0.833	0.0361	strongHypo	intergenic	.
1	2205	0.733	0.2	0.0154	strongHyper	intergenic	.
1	16826	0.8	0.2	0.023	strongHyper	intergenic	.
1	59484	0.7	0.286	0.00529	strongHyper	intergenic	.
1	60962	0.2	0.6	0.0449	strongHypo	intergenic	.
1	75826	0.591	0.242	0.000305	strongHyper	intergenic	.
1	75917	0.473	0.857	0.0146	strongHypo	intergenic	.
1	76006	0.214	0.667	0.00379	strongHypo	intergenic	.
1	87442	1	0.125	5.09e-07	strongHyper	intergenic	.
1	87521	1	0.429	0.000513	strongHyper	intergenic	.
1	87563	0.5	0	0.00401	strongHyper	intergenic	.
1	90242	0.833	0	7.82e-06	strongHyper	intergenic	.
1	91226	0	0.4	0.0287	strongHypo	intergenic	.
1	116126	0.75	0	2.21e-05	strongHyper	intergenic	.
1	128818	0.303	0	0.00375	strongHyper	intergenic	.
1	152921	0	0.545	0.00156	strongHypo	intergenic	.
1	155781	0.462	0	0.0149	strongHyper	intergenic	.
1	162398	0.63	0.2	0.0293	strongHyper	intron	ENSSSCG00000030218
1	170152	0.833	0.4	0.0276	strongHyper	intergenic	.
1	170158	1	0.6	0.0135	strongHyper	intergenic	.
1	241702	0.0667	0.406	0.00247	strongHypo	intron	ENSSSCG00000029697
1	242068	0	0.368	6.41e-06	strongHypo	intron	ENSSSCG00000029697
1	284413	0.435	0.846	0.00101	strongHypo	intron	ENSSSCG00000027726
1	284414	0.333	0.647	0.032	strongHypo	intron	ENSSSCG00000027726
1	285409	0.667	0.235	1.51e-07	strongHyper	intron	ENSSSCG00000027726
1	285529	0.625	0.279	0.0035	strongHyper	exon	ENSSSCG00000027726
1	288338	0.256	0.636	0.00179	strongHypo	exon	ENSSSCG00000027726
1	288347	1	0.565	1.04e-06	strongHyper	exon	ENSSSCG00000027726
1	288416	1	0.421	6.44e-06	strongHyper	exon	ENSSSCG00000027726
1	288450	0	0.316	0.00478	strongHypo	exon	ENSSSCG00000027726
1	289441	0.892	0.571	0.000642	strongHyper	exon	ENSSSCG00000027726
1	295673	0.923	0.462	0.0302	strongHyper	intergenic	.
1	295718	0.615	0.923	0.0188	strongHypo	intergenic	.
1	295772	0.923	0.538	0.00387	strongHyper	intergenic	.
1	304724	0.182	0.531	0.000278	strongHypo	intergenic	.
1	304734	0.182	0.531	0.000278	strongHypo	intergenic	.
1	314731	0.875	0.543	4.35e-07	strongHyper	intergenic	.
1	322860	0.667	1	0.0133	strongHypo	intergenic	.
1	323420	0.653	0.333	0.000573	strongHyper	intergenic	.
1	330408	0.611	0.294	0.00938	strongHyper	intergenic	.
1	344936	0.931	0.571	0.000146	strongHyper	intergenic	.
1	354917	0.25	0.7	0.000112	strongHypo	intergenic	.
1	381687	0.833	0.357	0.00227	strongHyper	intergenic	.
1	390959	0.167	0.538	0.0275	strongHypo	intergenic	.
1	464753	0.0556	1	4.75e-18	strongHypo	intergenic	.
1	464754	0	1	2.3e-16	strongHypo	intergenic	.
1	475319	0.351	0	0.00444	strongHyper	intergenic	.
1	485550	0.969	0	6.16e-10	strongHyper	intergenic	.
1	540755	0.85	0.464	3.48e-06	strongHyper	intergenic	.
1	542891	0.567	0.087	0.000393	strongHyper	intergenic	.
1	542954	0.949	0.593	6.4e-07	strongHyper	intergenic	.
1	542976	0.633	0.32	0.00123	strongHyper	intergenic	.
1	543051	0.889	0.519	0.00152	strongHyper	intergenic	.
1	543084	0.583	0.259	0.0122	strongHyper	intergenic	.
1	543881	0.667	1	0.0238	strongHypo	intergenic	.
1	544007	0.444	0.833	0.000104	strongHypo	intergenic	.
1	544185	0.893	0.545	0.00016	strongHyper	intergenic	.
1	544370	0.538	0.939	2.37e-05	strongHypo	intergenic	.
1	544525	0.556	0.857	0.00182	strongHypo	intergenic	.
1	544790	0.6	1	0.000706	strongHypo	intergenic	.
1	550524	0.6	0	0.00281	strongHyper	intergenic	.
1	550556	0	0.5	0.0152	strongHypo	intergenic	.
1	550560	0	0.5	0.0152	strongHypo	intergenic	.
1	550564	0.4	1	0.00281	strongHypo	intergenic	.
1	552765	0.66	0.2	0.00104	strongHyper	intergenic	.
1	552789	0.875	0.4	0.000132	strongHyper	intergenic	.
1	552811	0.708	0.1	7.21e-06	strongHyper	intergenic	.
1	552815	0.417	0	0.000279	strongHyper	intergenic	.
1	552822	0.625	0.3	0.018	strongHyper	intergenic	.
1	552833	0.625	0.3	0.018	strongHyper	intergenic	.
1	552856	0.875	0.3	6.13e-06	strongHyper	intergenic	.
1	552860	0.875	0.4	0.000132	strongHyper	intergenic	.
1	552865	0.875	0.3	6.13e-06	strongHyper	intergenic	.
1	552870	0.76	0.2	0.00559	strongHyper	intergenic	.
1	559288	0.444	0.867	0.00307	strongHypo	intergenic	.
1	559333	1	0.6	0.00153	strongHyper	intergenic	.
1	559578	0.4	1	0.000315	strongHypo	intergenic	.
1	561690	1	0.583	0.000191	strongHyper	intergenic	.
1	561712	1	0.583	0.000191	strongHyper	intergenic	.
1	561734	1	0.583	0.000191	strongHyper	intergenic	.
1	562430	1	0.545	0.0351	strongHyper	intergenic	.
1	562446	0.4	0.909	0.0237	strongHypo	intergenic	.
1	562451	1	0.417	0.00535	strongHyper	intergenic	.
1	562788	0.517	0.0417	0.000186	strongHyper	intergenic	.
1	562852	0.656	1	0.000241	strongHypo	intergenic	.
1	564127	1	0.25	1.45e-06	strongHyper	intergenic	.
1	564589	0.964	0.643	0.00522	strongHyper	intergenic	.
1	565323	1	0.5	2.51e-21	strongHyper	intergenic	.
1	565324	0.933	0.5	0.000431	strongHyper	intergenic	.
1	565470	0.254	0.611	0.00926	strongHypo	intergenic	.
1	570784	0.516	1	0.000262	strongHypo	intergenic	.
1	570845	0.968	0.625	0.000677	strongHyper	intergenic	.
1	570867	0.419	0.75	0.0249	strongHypo	intergenic	.
1	572977	0.6	0	7.09e-05	strongHyper	intergenic	.
1	574485	0	0.8	0.000141	strongHypo	intergenic	.
1	574497	0	0.429	0.0171	strongHypo	intergenic	.
1	574568	0	0.857	9.53e-06	strongHypo	intergenic	.
1	581823	0.444	0.111	0.00586	strongHyper	intergenic	.
1	589645	0.25	0.769	0.00464	strongHypo	intergenic	.
1	589663	0.56	1	0.00256	strongHypo	intergenic	.
1	589708	0.385	0.875	0.00324	strongHypo	intergenic	.
1	622531	0.5	0	0.000297	strongHyper	intergenic	.
1	622534	0.5	0	0.000297	strongHyper	intergenic	.
1	622537	0.5	0	0.000297	strongHyper	intergenic	.
1	622539	0.5	0	0.000297	strongHyper	intergenic	.
1	622590	0.438	0	0.00162	strongHyper	intergenic	.
1	622604	0.438	0	0.00162	strongHyper	intergenic	.
1	622616	0.5	0	0.000297	strongHyper	intergenic	.
1	622625	0.5	0	0.000297	strongHyper	intergenic	.
1	622627	0.5	0	0.000297	strongHyper	intergenic	.
1	622630	0.5	0	0.000594	strongHyper	intergenic	.
1	622638	0.5	0	0.000297	strongHyper	intergenic	.
1	622641	0.5	0	0.000297	strongHyper	intergenic	.
1	622649	0.5	0.125	0.0134	strongHyper	intergenic	.
1	622671	0.375	0	0.00411	strongHyper	intergenic	.
1	652352	0.182	0.556	1.35e-06	strongHypo	intergenic	.
1	659638	0.6	1	0.00188	strongHypo	intergenic	.
1	732683	0.6	1	0.014	strongHypo	intergenic	.
1	741352	0	0.875	1.24e-05	strongHypo	intergenic	.
1	742243	0.864	0.515	0.00971	strongHyper	intergenic	.
1	742770	0.333	0	0.047	strongHyper	intergenic	.
1	744724	0.625	1	0.00483	strongHypo	intergenic	.
1	747100	1	0.6	0.00584	strongHyper	intergenic	.
1	747134	1	0.6	0.00584	strongHyper	intergenic	.
1	747173	0.3	0.85	7.09e-05	strongHypo	intergenic	.
1	747195	0.636	1	0.0353	strongHypo	intergenic	.
1	747210	0.3	0.95	2.06e-07	strongHypo	intergenic	.
1	747226	0.171	0.588	0.000471	strongHypo	intergenic	.
1	749401	0.96	0.652	0.00013	strongHyper	intergenic	.
1	751124	0.0957	0.636	0.000118	strongHypo	intergenic	.
1	751125	0.589	0	0.000285	strongHyper	intergenic	.
1	751150	0.4	1	0.000243	strongHypo	intergenic	.
1	752277	0.618	0.304	0.00122	strongHyper	intergenic	.
1	752699	0.207	0.541	0.0105	strongHypo	intergenic	.
1	753057	0.5	0.87	0.000212	strongHypo	intergenic	.
1	757529	0.545	0.107	0.00144	strongHyper	intergenic	.
1	757706	0.75	0.417	0.0392	strongHyper	intergenic	.
1	757774	0.833	0.308	0.0154	strongHyper	intergenic	.
1	758382	0.6	0.935	0.0106	strongHypo	intergenic	.
1	758431	0.0357	0.537	4.81e-18	strongHypo	intergenic	.
1	758499	0.6	1	0.000204	strongHypo	intergenic	.
1	760190	0	0.727	1.32e-05	strongHypo	intergenic	.
1	762806	0.6	1	0.00766	strongHypo	intergenic	.
1	763133	1	0.545	0.00229	strongHyper	intergenic	.
1	780005	0.5	0.833	0.0132	strongHypo	intergenic	.
1	782035	0.176	0.7	0.0127	strongHypo	intergenic	.
1	785512	0.941	0.611	0.0408	strongHyper	intergenic	.
1	785553	0.176	0.882	5.06e-09	strongHypo	intergenic	.
1	785602	0.118	0.688	2.81e-06	strongHypo	intergenic	.
1	788253	0.0606	0.393	0.00048	strongHypo	intergenic	.
1	788368	0.235	0.714	0.00245	strongHypo	intergenic	.
1	788369	0.455	0.125	0.0403	strongHyper	intergenic	.
1	789674	0.5	1	0.0152	strongHypo	intergenic	.
1	797880	0.781	0.286	0.00067	strongHyper	intergenic	.
1	797936	0.05	0.842	4.06e-07	strongHypo	intergenic	.
1	797937	0.725	0.176	0.000282	strongHyper	intergenic	.
1	798076	0.556	0.158	0.017	strongHyper	intergenic	.
1	798228	0.421	0.812	0.0364	strongHypo	intergenic	.
1	798232	0.579	1	0.00376	strongHypo	intergenic	.
1	799935	0.833	0.5	2.36e-05	strongHyper	intergenic	.
1	799945	0.778	0.447	4.71e-05	strongHyper	intergenic	.
1	799963	0.972	0.526	5.74e-11	strongHyper	intergenic	.
1	800015	0.917	0.579	1.77e-06	strongHyper	intergenic	.
1	800040	0.944	0.553	1.81e-08	strongHyper	intergenic	.
1	805236	0.664	0.241	3.17e-13	strongHyper	intergenic	.
1	807607	0.605	0.273	0.00816	strongHyper	intergenic	.
1	808924	0.364	0.75	0.00312	strongHypo	intergenic	.
1	811255	0.286	0.73	6.49e-12	strongHypo	intergenic	.
1	814058	0.467	0.882	0.000435	strongHypo	intergenic	.
1	838433	0.488	1	4.94e-05	strongHypo	intergenic	.
1	841050	0.781	0.235	2.64e-07	strongHyper	intergenic	.
1	842481	0.909	0.5	0.0127	strongHyper	intergenic	.
1	846475	1	0.385	0.00165	strongHyper	intergenic	.
1	846716	0.75	0.4	0.0188	strongHyper	intergenic	.
1	846755	0.688	0.3	0.00995	strongHyper	intergenic	.
1	847070	0.65	0.238	0.0122	strongHyper	intergenic	.
1	851099	0.603	0.95	3.54e-07	strongHypo	intergenic	.
1	854205	0.725	0.406	0.00852	strongHyper	intergenic	.
1	855867	0.467	0.783	0.00128	strongHypo	intergenic	.
1	856474	0.328	0.667	0.00111	strongHypo	intergenic	.
1	870844	0	0.6	0.00281	strongHypo	intergenic	.
1	870868	1	0.4	0.00281	strongHyper	intergenic	.
1	870879	1	0.4	0.00281	strongHyper	intergenic	.
1	870974	0	0.4	0.0198	strongHypo	intergenic	.
1	871297	0.872	0.381	4.62e-08	strongHyper	intergenic	.
1	871306	0.667	0.0476	2.13e-06	strongHyper	intergenic	.
1	872829	0.6	0.955	1.76e-05	strongHypo	intergenic	.
1	873323	0.5	1	0.00172	strongHypo	intergenic	.
1	873362	0.5	1	0.00172	strongHypo	intergenic	.
1	875202	0.3	0.65	0.0142	strongHypo	intergenic	.
1	875211	0.526	0.167	0.0447	strongHyper	intergenic	.
1	875261	0.7	0.278	0.0497	strongHyper	intergenic	.
1	975645	0.875	0.533	0.00123	strongHyper	intergenic	.
1	975834	0.574	0.889	0.0138	strongHypo	intergenic	.
1	975860	0.909	0.2	4.75e-06	strongHyper	intergenic	.
1	975861	0.912	0.444	5.31e-05	strongHyper	intergenic	.
1	981004	0.591	0.941	0.024	strongHypo	intergenic	.
1	987790	0.886	0.426	5.38e-08	strongHyper	intron	ENSSSCG00000004008
1	988649	0.571	0.882	0.00819	strongHypo	exon	ENSSSCG00000004008
1	988808	0.385	0.0811	1.01e-09	strongHyper	intron	ENSSSCG00000004008
1	990404	0	0.917	9.3e-08	strongHypo	intron	ENSSSCG00000004008
1	990485	1	0.688	0.0157	strongHyper	intron	ENSSSCG00000004008
1	1017142	0.867	0.524	0.00255	strongHyper	intron	ENSSSCG00000004008
1	1017171	0.444	0.125	0.00214	strongHyper	intron	ENSSSCG00000004008
1	1020343	0.15	1	9.77e-07	strongHypo	intron	ENSSSCG00000004008
1	1029611	0.378	0.836	1.13e-16	strongHypo	intron	ENSSSCG00000004008
1	1042256	0.14	0.444	0.000234	strongHypo	intron	ENSSSCG00000004008
1	1050417	1	0.667	0.00354	strongHyper	intron	ENSSSCG00000004008
1	1065203	1	0.625	0.0177	strongHyper	intron	ENSSSCG00000004008
1	1065216	1	0.5	0.00245	strongHyper	intron	ENSSSCG00000004008
1	1065255	1	0.5	0.00245	strongHyper	intron	ENSSSCG00000004008
1	1065275	0.649	1	0.00521	strongHypo	intron	ENSSSCG00000004008
1	1065279	0.875	0.375	0.00915	strongHyper	intron	ENSSSCG00000004008
1	1065659	0.875	0.571	0.0487	strongHyper	intron	ENSSSCG00000004008
1	1065694	0.875	0.571	0.0487	strongHyper	intron	ENSSSCG00000004008
1	1065715	0.75	0.357	0.0268	strongHyper	intron	ENSSSCG00000004008
1	1069956	0.536	0.211	0.000183	strongHyper	intron	ENSSSCG00000004008
1	1070231	0.488	0.936	1.81e-24	strongHypo	intron	ENSSSCG00000004008
1	1071512	0.583	1	0.0373	strongHypo	intron	ENSSSCG00000004008
1	1073714	0.917	0.571	0.0105	strongHyper	intron	ENSSSCG00000004008
1	1074617	0.5	0.913	0.000137	strongHypo	intron	ENSSSCG00000004008
1	1074650	0.429	0.087	0.000976	strongHyper	intron	ENSSSCG00000004008
1	1074860	0.65	1	0.00543	strongHypo	intron	ENSSSCG00000004008
1	1075408	0.6	1	0.00357	strongHypo	intron	ENSSSCG00000004008
1	1075448	1	0.231	3.15e-05	strongHyper	intron	ENSSSCG00000004008
1	1075458	1	0.231	3.15e-05	strongHyper	intron	ENSSSCG00000004008
1	1075467	1	0.231	3.15e-05	strongHyper	intron	ENSSSCG00000004008
1	1075478	1	0.231	3.15e-05	strongHyper	intron	ENSSSCG00000004008
1	1075494	1	0.231	3.15e-05	strongHyper	intron	ENSSSCG00000004008
1	1075497	1	0.231	3.15e-05	strongHyper	intron	ENSSSCG00000004008
1	1075519	1	0.231	3.15e-05	strongHyper	intron	ENSSSCG00000004008
1	1084786	1	0.533	1.04e-05	strongHyper	intron	ENSSSCG00000004008
1	1084946	0.895	0.462	0.0147	strongHyper	intron	ENSSSCG00000004008
1	1087388	0.846	0.2	0.000559	strongHyper	intron	ENSSSCG00000004008
1	1087391	0.846	0.4	0.0136	strongHyper	intron	ENSSSCG00000004008
1	1168813	1	0.375	2.1e-11	strongHyper	intergenic	.
1	1168814	1	0.6	0.000912	strongHyper	intergenic	.
1	1168857	0.615	0.312	0.0129	strongHyper	intergenic	.
1	1168892	0.95	0.3	0.000418	strongHyper	intergenic	.
1	1170055	0.359	0.00575	8.07e-19	strongHyper	intergenic	.
1	1172363	0.556	0.909	0.00745	strongHypo	intergenic	.
1	1172497	0.467	0.962	6.83e-17	strongHypo	intergenic	.
1	1172693	0.85	0.5	0.0139	strongHyper	intergenic	.
1	1172769	0	0.35	0.00832	strongHypo	intergenic	.
1	1172786	1	0.333	0.000883	strongHyper	intergenic	.
1	1172993	0.533	0.882	0.00244	strongHypo	intergenic	.
1	1181501	0.952	0.507	1.11e-17	strongHyper	intergenic	.
1	1182076	0.312	1	0.000126	strongHypo	intergenic	.
1	1182077	0	0.8	0.000141	strongHypo	intergenic	.
1	1182105	0.5	1	0.00666	strongHypo	intergenic	.
1	1182106	0.333	0.8	0.0427	strongHypo	intergenic	.
1	1182111	0.625	1	0.04	strongHypo	intergenic	.
1	1182191	0	0.907	9.41e-13	strongHypo	intergenic	.
1	1182852	0.623	0.273	1.09e-16	strongHyper	intergenic	.
1	1294426	0.611	1	0.00492	strongHypo	intergenic	.
1	1294493	1	0.455	0.000973	strongHyper	intergenic	.
1	1301925	0.417	1	0.00535	strongHypo	intergenic	.
1	1302180	0.688	1	0.000163	strongHypo	intergenic	.
1	1322058	0.429	0.909	0.000811	strongHypo	intergenic	.
1	1322065	0.214	0.818	3.97e-05	strongHypo	intergenic	.
1	1322101	0.308	0	0.00499	strongHyper	intergenic	.
1	1329834	0.941	0.6	0.0179	strongHyper	intergenic	.
1	1329880	0.941	0.4	0.000688	strongHyper	intergenic	.
1	1330687	0.611	0.95	0.000434	strongHypo	intergenic	.
1	1332015	1	0.462	0.000194	strongHyper	intergenic	.
1	1332020	0.875	0.538	0.042	strongHyper	intergenic	.
1	1332036	0.714	0.0714	7.82e-08	strongHyper	intergenic	.
1	1332039	0.75	0.385	0.0289	strongHyper	intergenic	.
1	1332050	0.875	0.538	0.042	strongHyper	intergenic	.
1	1332062	0.875	0.56	0.0447	strongHyper	intergenic	.
1	1332902	0.542	0.936	6.93e-08	strongHypo	intergenic	.
1	1334766	0.667	0.971	7.48e-06	strongHypo	intergenic	.
1	1334793	0.352	0.941	1.37e-12	strongHypo	intergenic	.
1	1335430	1	0.647	0.000539	strongHyper	intergenic	.
1	1335471	0.941	0.6	1.52e-06	strongHyper	intergenic	.
1	1340552	1	0.5	0.0137	strongHyper	intergenic	.
1	1343253	0.556	1	0.000895	strongHypo	intergenic	.
1	1349621	0.25	0.613	0.00106	strongHypo	intergenic	.
1	1350063	0.154	0.667	0.0154	strongHypo	intergenic	.
1	1350071	0.4	1	0.0108	strongHypo	intergenic	.
1	1350072	0.167	0.6	0.0473	strongHypo	intergenic	.
1	1350073	0	1	1.08e-05	strongHypo	intergenic	.
1	1350078	0.4	1	0.0108	strongHypo	intergenic	.
1	1350090	0.167	0.8	0.00184	strongHypo	intergenic	.
1	1350176	0.615	1	0.000911	strongHypo	intergenic	.
1	1350235	0.231	1	2.41e-08	strongHypo	intergenic	.
1	1365130	0.286	1	3.33e-05	strongHypo	intergenic	.
1	1551381	1	0.444	0.00125	strongHyper	intergenic	.
1	1557771	0	0.357	0.00844	strongHypo	intergenic	.
1	1560698	1	0.4	7.13e-05	strongHyper	intergenic	.
1	1560773	1	0.6	0.00347	strongHyper	intergenic	.
1	1575425	0.188	1	8.8e-07	strongHypo	intergenic	.
1	1582441	0.562	1	0.00162	strongHypo	intergenic	.
1	1582474	0.562	1	0.00162	strongHypo	intergenic	.
1	1582492	0.5	1	0.000297	strongHypo	intergenic	.
1	1582564	0.562	1	0.00162	strongHypo	intergenic	.
1	1594578	0.375	0.833	3.51e-05	strongHypo	intron	ENSSSCG00000004012
1	1594665	0.615	1	7.05e-05	strongHypo	intron	ENSSSCG00000004012
1	1595423	0.467	0.877	0.000987	strongHypo	intron	ENSSSCG00000004012
1	1595432	0.429	0.939	2.12e-05	strongHypo	intron	ENSSSCG00000004012
1	1595439	0.429	0.878	0.000515	strongHypo	intron	ENSSSCG00000004012
1	1596925	0.909	0.588	0.0143	strongHyper	intron	ENSSSCG00000004012
1	1598891	0.909	0.6	0.0296	strongHyper	intron	ENSSSCG00000004012
1	1598895	0.909	0.5	0.00554	strongHyper	intron	ENSSSCG00000004012
1	1598921	0.381	0	8.17e-05	strongHyper	intron	ENSSSCG00000004012
1	1598985	0.95	0.571	0.000393	strongHyper	intron	ENSSSCG00000004012
1	1599944	0.2	0.565	0.002	strongHypo	exon	ENSSSCG00000004012
1	1600531	0.5	0.812	0.0142	strongHypo	intron	ENSSSCG00000004012
1	1601275	1	0.636	0.0132	strongHyper	intron	ENSSSCG00000004012
1	1602331	0.667	0.97	0.000291	strongHypo	intron	ENSSSCG00000004012
1	1602450	0.471	0.958	0.000538	strongHypo	exon	ENSSSCG00000004012
1	1602451	0.364	0.788	0.0211	strongHypo	exon	ENSSSCG00000004012
1	1603849	1	0.5	0.0325	strongHyper	exon	ENSSSCG00000004012
1	1604016	0.929	0.586	0.0329	strongHyper	intron	ENSSSCG00000004012
1	1604072	0.643	1	4.51e-05	strongHypo	intron	ENSSSCG00000004012
1	1604409	0.6	1	0.00766	strongHypo	intron	ENSSSCG00000004012
1	1607024	0.588	1	0.000305	strongHypo	intron	ENSSSCG00000004012
1	1614725	0.962	0.619	3.08e-05	strongHyper	intron	ENSSSCG00000004012
1	1614782	0.19	0.636	3.46e-08	strongHypo	intron	ENSSSCG00000004012
1	1616983	0.619	0.14	5.43e-06	strongHyper	upstream	ENSSSCG00000004012
1	1617001	0.696	0.364	0.00288	strongHyper	upstream	ENSSSCG00000004012
1	1617006	0.87	0.227	6.56e-10	strongHyper	upstream	ENSSSCG00000004012
1	1617011	0.739	0.227	1.16e-06	strongHyper	upstream	ENSSSCG00000004012
1	1617025	0.783	0.465	0.00232	strongHyper	upstream	ENSSSCG00000004012
1	1617076	0.826	0.409	6.93e-05	strongHyper	upstream	ENSSSCG00000004012
1	1617364	0.8	0.45	0.0461	strongHyper	upstream	ENSSSCG00000004012
1	1617368	1	0.5	0.00157	strongHyper	upstream	ENSSSCG00000004012
1	1617371	1	0.6	0.00563	strongHyper	upstream	ENSSSCG00000004012
1	1617442	1	0.481	7.32e-07	strongHyper	upstream	ENSSSCG00000004012
1	1617451	1	0.593	3.43e-05	strongHyper	upstream	ENSSSCG00000004012
1	1618554	0	0.306	3.5e-11	strongHypo	intergenic	.
1	1618780	0.787	0.333	4.92e-06	strongHyper	intergenic	.
1	1619157	0.935	0.633	0.00497	strongHyper	intergenic	.
1	1621676	0.25	0.571	0.00166	strongHypo	intergenic	.
1	1621896	0.625	1	0.000264	strongHypo	intergenic	.
1	1621918	0.312	0.769	0.000672	strongHypo	intergenic	.
1	1622084	0	0.52	1.25e-20	strongHypo	intergenic	.
1	1622085	0	0.525	2e-09	strongHypo	intergenic	.
1	1626861	0.286	0.735	0.008	strongHypo	intergenic	.
1	1626919	0.25	1	3.32e-06	strongHypo	intergenic	.
1	1626920	0.286	0.824	0.000644	strongHypo	intergenic	.
1	1626933	0.625	0.111	0.00334	strongHyper	intergenic	.
1	1626965	0.718	0.286	6.86e-06	strongHyper	intergenic	.
1	1633497	1	0.667	0.0039	strongHyper	intergenic	.
1	1633603	1	0.583	0.0149	strongHyper	intergenic	.
1	1633778	0.45	0.929	0.00904	strongHypo	intergenic	.
1	1637441	0	0.435	5.81e-19	strongHypo	intergenic	.
1	1638105	1	0.6	0.00459	strongHyper	intergenic	.
1	1638328	0.375	1	0.000883	strongHypo	intergenic	.
1	1638329	0.778	0.353	0.00779	strongHyper	intergenic	.
1	1640328	0.875	0.0909	7.69e-05	strongHyper	intergenic	.
1	1641851	0.158	0.556	0.00385	strongHypo	intergenic	.
1	1641883	1	0.667	0.0107	strongHyper	intergenic	.
1	1642076	0.52	0.938	2.87e-06	strongHypo	intergenic	.
1	1642832	0.385	0.705	1.19e-05	strongHypo	intergenic	.
1	1642996	0.2	0.8	0.023	strongHypo	intergenic	.
1	1643015	0	0.5	0.0095	strongHypo	intergenic	.
1	1643056	0.6	1	0.014	strongHypo	intergenic	.
1	1644181	0.905	0.5	0.000151	strongHyper	intergenic	.
1	1644222	0.406	0.0455	0.00368	strongHyper	intergenic	.
1	1644481	1	0.667	0.0428	strongHyper	intergenic	.
1	1644496	0.857	0.533	0.0487	strongHyper	intergenic	.
1	1644497	0.8	0.333	0.0246	strongHyper	intergenic	.
1	1644518	0.8	0.267	0.00684	strongHyper	intergenic	.
1	1647418	0.711	0.345	4.55e-05	strongHyper	intergenic	.
1	1692350	0.5	1	0.00271	strongHypo	intergenic	.
1	1692363	0.625	1	0.0185	strongHypo	intergenic	.
1	1693896	0.929	0.529	0.0207	strongHyper	intergenic	.
1	1693919	0.643	1	0.0118	strongHypo	intergenic	.
1	1693957	1	0.412	1.77e-07	strongHyper	intergenic	.
1	1796486	1	0.667	0.00442	strongHyper	intergenic	.
1	1843779	0.571	0.929	0.0105	strongHypo	intergenic	.
1	1843902	0.974	0.435	1.56e-06	strongHyper	intergenic	.
1	1846919	0.422	0.873	3.9e-11	strongHypo	intergenic	.
1	1846920	0.371	0.793	6.07e-07	strongHypo	intergenic	.
1	1852244	0.875	0.471	0.0119	strongHyper	intergenic	.
1	1852301	0.3	0.879	1.38e-06	strongHypo	intergenic	.
1	1852349	0.333	0.676	0.0487	strongHypo	intergenic	.
1	1854705	0.615	1	8.96e-09	strongHypo	intergenic	.
1	1855075	0.545	0.947	1.47e-13	strongHypo	intergenic	.
1	1857549	0.5	1	0.00156	strongHypo	intergenic	.
1	1858344	0.6	0.143	0.0082	strongHyper	intergenic	.
1	1873795	0.4	0.733	0.00772	strongHypo	intergenic	.
1	1878049	0.7	0.312	0.0425	strongHyper	intergenic	.
1	1880781	0.842	0.5	4.06e-13	strongHyper	intergenic	.
1	1884106	0.96	0.591	1.02e-05	strongHyper	intergenic	.
1	1885271	0.167	0.8	0.00828	strongHypo	intergenic	.
1	1885282	0.333	0.8	0.0427	strongHypo	intergenic	.
1	1885398	0.9	0.25	1.83e-08	strongHyper	intergenic	.
1	1897560	1	0.667	0.0324	strongHyper	intergenic	.
1	1897801	0.659	0.964	7.58e-06	strongHypo	intergenic	.
1	1898297	0.296	0.636	0.00926	strongHypo	intergenic	.
1	1898298	0.435	0.8	0.00756	strongHypo	intergenic	.
1	1898303	0.913	0.6	0.00473	strongHyper	intergenic	.
1	1898306	0.315	0.727	0.00183	strongHypo	intergenic	.
1	1898403	0.326	0	0.00296	strongHyper	intergenic	.
1	1898409	0.391	0	0.0006	strongHyper	intergenic	.
1	1898509	0.5	0.917	0.00335	strongHypo	intergenic	.
1	1898533	0.571	0.917	0.00462	strongHypo	intergenic	.
1	1898540	0.476	0.917	0.0004	strongHypo	intergenic	.
1	1898561	0.524	0.833	0.0164	strongHypo	intergenic	.
1	1898571	0.429	0.75	0.0199	strongHypo	intergenic	.
1	1898614	0.476	0.917	0.022	strongHypo	intergenic	.
1	1898636	0	0.818	8.45e-10	strongHypo	intergenic	.
1	1898717	0.0673	0.388	8.6e-16	strongHypo	intergenic	.
1	1899319	0.233	0.712	2.81e-09	strongHypo	intergenic	.
1	1899320	0	0.37	0.000169	strongHypo	intergenic	.
1	1899412	0.133	0.447	3.04e-05	strongHypo	intergenic	.
1	1899805	1	0.5	8.76e-07	strongHyper	intergenic	.
1	1899865	0.435	0.9	0.000397	strongHypo	intergenic	.
1	1899897	1	0.412	2.58e-07	strongHyper	intergenic	.
1	1899898	1	0.696	0.00212	strongHyper	intergenic	.
1	1900131	0.526	1	8.64e-07	strongHypo	intergenic	.
1	1901074	0.694	0.25	0.00561	strongHyper	intergenic	.
1	1905050	0.947	0.571	0.026	strongHyper	intergenic	.
1	1905432	1	0.667	5.48e-08	strongHyper	intergenic	.
1	1905480	1	0.167	1.24e-05	strongHyper	intergenic	.
1	1905502	0.568	0.896	0.000102	strongHypo	intergenic	.
1	1909723	0.75	0	5.03e-08	strongHyper	intergenic	.
1	1910275	1	0.692	0.0159	strongHyper	intergenic	.
1	1910349	1	0.692	0.0159	strongHyper	intergenic	.
1	1910541	0.0845	0.393	6.21e-05	strongHypo	intergenic	.
1	1910543	0.0833	0.464	9.58e-07	strongHypo	intergenic	.
1	1912203	0.571	0	0.00193	strongHyper	intergenic	.
1	1912209	1	0.429	0.00193	strongHyper	intergenic	.
1	1921390	0.478	0.846	0.00345	strongHypo	intergenic	.
1	1921464	0.609	0.282	0.000573	strongHyper	intergenic	.
1	1925974	0.2	0.714	0.00821	strongHypo	intergenic	.
1	1926044	0.4	0.786	0.0452	strongHypo	intergenic	.
1	1926050	1	0.5	0.00601	strongHyper	intergenic	.
1	1927634	0.889	0.429	0.00138	strongHyper	intergenic	.
1	1927704	0.889	0.571	0.0189	strongHyper	intergenic	.
1	1931749	0.605	0.93	5.84e-09	strongHypo	intergenic	.
1	1933139	0.75	0.333	0.03	strongHyper	intergenic	.
1	1933143	0.167	0.5	0.00926	strongHypo	intergenic	.
1	1933144	0.182	0.75	6.82e-05	strongHypo	intergenic	.
1	1933239	0.944	0.583	0.000949	strongHyper	intergenic	.
1	1939985	0.833	0.125	1.9e-06	strongHyper	intergenic	.
1	1939988	0.722	0.25	0.00226	strongHyper	intergenic	.
1	1944282	0.125	0.625	0.00915	strongHypo	intergenic	.
1	1944337	1	0.625	0.0177	strongHyper	intergenic	.
1	1944377	0.5	0.841	0.00152	strongHypo	intergenic	.
1	1944392	0.8	0.333	0.0461	strongHyper	intergenic	.
1	1944419	1	0.444	0.00387	strongHyper	intergenic	.
1	1944874	0.472	0.778	0.00356	strongHypo	intergenic	.
1	1945301	1	0.172	2.38e-12	strongHyper	intergenic	.
1	1946275	0.514	0.174	7.12e-06	strongHyper	intergenic	.
1	1946311	0.886	0.543	2.36e-06	strongHyper	intergenic	.
1	1946320	0.886	0.522	5.6e-07	strongHyper	intergenic	.
1	1946330	0.771	0.413	5.98e-06	strongHyper	intergenic	.
1	1948220	0.6	1	0.00766	strongHypo	intergenic	.
1	1948270	0.4	1	0.000354	strongHypo	intergenic	.
1	1948418	0.964	0.607	5.56e-05	strongHyper	intergenic	.
1	1963959	0.353	0	0.0237	strongHyper	intergenic	.
1	1971854	0.618	1	7.46e-12	strongHypo	intergenic	.
1	1972028	0.667	1	0.00404	strongHypo	intergenic	.
1	1976988	0.5	1	0.00584	strongHypo	intergenic	.
1	1977070	0.0833	1	5.03e-07	strongHypo	intergenic	.
1	1989595	0.571	1	0.0159	strongHypo	intergenic	.
1	1989645	1	0.571	0.0159	strongHyper	intergenic	.
1	1989653	0.571	0	0.00193	strongHyper	intergenic	.
1	1989800	0.4	0	0.00584	strongHyper	intergenic	.
1	1989807	0.6	0.952	0.0274	strongHypo	intergenic	.
1	1991920	0.389	0.0857	0.000378	strongHyper	intergenic	.
1	1997164	0	0.4	0.0287	strongHypo	intergenic	.
1	1997215	0	0.6	0.00281	strongHypo	intergenic	.
1	1997365	0.667	1	0.00183	strongHypo	intergenic	.
1	1998979	0.818	0.444	0.0208	strongHyper	intergenic	.
1	1999283	0	0.333	0.00542	strongHypo	intergenic	.
1	1999359	0	0.429	0.000143	strongHypo	intergenic	.
1	1999438	0.0333	0.512	1.08e-08	strongHypo	intergenic	.
1	1999560	0.815	0.429	0.00744	strongHyper	intergenic	.
1	2000937	0.917	0.55	0.0121	strongHyper	intergenic	.
1	2000957	0	0.6	5.97e-06	strongHypo	intergenic	.
1	2000971	0.667	1	0.00486	strongHypo	intergenic	.
1	2001741	0.692	0.222	0.013	strongHyper	intergenic	.
1	2002885	0.75	0.444	0.0041	strongHyper	intergenic	.
1	2006212	0.406	0.75	2.41e-05	strongHypo	intergenic	.
1	2009085	0.515	0.05	6.81e-06	strongHyper	intergenic	.
1	2009094	0.5	0.05	1.13e-05	strongHyper	intergenic	.
1	2009097	0.5	0.125	0.003	strongHyper	intergenic	.
1	2009146	0.5	0.1	0.000139	strongHyper	intergenic	.
1	2009147	0.833	0.25	3.11e-05	strongHyper	intergenic	.
1	2009148	0.667	0.35	0.011	strongHyper	intergenic	.
1	2009170	1	0.594	0.000231	strongHyper	intergenic	.
1	2009366	0.312	0.812	0.00182	strongHypo	intergenic	.
1	2011851	0.4	0.0909	0.00594	strongHyper	intergenic	.
1	2011908	1	0.545	0.000105	strongHyper	intergenic	.
1	2012871	0.662	0.236	1.33e-09	strongHyper	intergenic	.
1	2013564	0.462	0.938	7.06e-05	strongHypo	intergenic	.
1	2013616	0.333	0.875	4.68e-05	strongHypo	intergenic	.
1	2013677	0.25	0.727	0.00225	strongHypo	intergenic	.
1	2013680	0.455	0.141	0.00551	strongHyper	intergenic	.
1	2013681	0.722	0.345	0.000599	strongHyper	intergenic	.
1	2013709	0.455	0.812	0.00225	strongHypo	intergenic	.
1	2013761	0.455	0.812	0.00225	strongHypo	intergenic	.
1	2013764	0.778	0.433	0.00133	strongHyper	intergenic	.
1	2013771	0.455	0.875	0.000175	strongHypo	intergenic	.
1	2013776	0.182	0.719	1.39e-05	strongHypo	intergenic	.
1	2013795	0.364	0.766	0.00128	strongHypo	intergenic	.
1	2013804	0.364	0.781	0.00056	strongHypo	intergenic	.
1	2017199	0.848	0.404	2.7e-10	strongHyper	intergenic	.
1	2017200	0.875	0.404	2.08e-13	strongHyper	intergenic	.
1	2017620	0.636	1	0.0313	strongHypo	intergenic	.
1	2017755	0.881	0.526	0.000239	strongHyper	intergenic	.
1	2017786	1	0.545	0.00195	strongHyper	intergenic	.
1	2017791	1	0.632	0.000587	strongHyper	intergenic	.
1	2018048	0.56	0.0517	7.02e-07	strongHyper	intergenic	.
1	2018059	0.875	0.515	4.95e-05	strongHyper	intergenic	.
1	2018154	0.286	0.65	0.00253	strongHypo	intergenic	.
1	2018352	0.8	0.125	0.00105	strongHyper	intergenic	.
1	2020156	0.435	0.889	0.00157	strongHypo	intergenic	.
1	2020182	0.652	1	0.00296	strongHypo	intergenic	.
1	2020299	0.562	0.179	0.000319	strongHyper	intergenic	.
1	2020748	1	0.667	0.00671	strongHyper	intergenic	.
1	2020910	0.875	0.5	0.00453	strongHyper	intergenic	.
1	2022747	0.609	0.2	0.00304	strongHyper	intergenic	.
1	2028056	0.167	0.9	3.48e-06	strongHypo	intergenic	.
1	2028061	0.667	1	0.00183	strongHypo	intergenic	.
1	2038219	0.432	0.793	0.00513	strongHypo	intergenic	.
1	2050773	0.692	0.2	0.00969	strongHyper	intergenic	.
1	2056632	0.692	1	0.000131	strongHypo	intergenic	.
1	2056637	0	0.565	2.85e-07	strongHypo	intergenic	.
1	2068371	1	0.643	0.000852	strongHyper	intergenic	.
1	2068483	0.216	0.593	0.000594	strongHypo	intergenic	.
1	2070851	1	0.667	0.00671	strongHyper	intergenic	.
1	2071385	0.625	0.167	0.0235	strongHyper	intergenic	.
1	2071411	0.75	0.167	0.00633	strongHyper	intergenic	.
1	2071456	0.625	0.167	0.0235	strongHyper	intergenic	.
1	2071871	0.429	0	0.000572	strongHyper	intergenic	.
1	2073749	0.75	0.267	0.000829	strongHyper	intergenic	.
1	2073764	0.556	1	0.00445	strongHypo	intergenic	.
1	2073765	0.667	0.267	0.00554	strongHyper	intergenic	.
1	2073785	0.667	0.267	0.00554	strongHyper	intergenic	.
1	2074434	0.706	0.333	0.0278	strongHyper	intergenic	.
1	2126160	0.0571	0.75	7.96e-11	strongHypo	intergenic	.
1	2126203	0.514	0.833	0.00755	strongHypo	intergenic	.
1	2126239	0.943	0.562	0.000459	strongHyper	intergenic	.
1	2126669	0.902	0.6	2.38e-07	strongHyper	intergenic	.
1	2129899	0.8	0	0.000141	strongHyper	intergenic	.
1	2129931	0.8	0.167	0.00828	strongHyper	intergenic	.
1	2130603	0.0345	0.359	2.12e-06	strongHypo	intergenic	.
1	2131792	0.307	0.618	1.46e-07	strongHypo	intergenic	.
1	2131906	0.307	0.629	1.25e-07	strongHypo	intergenic	.
1	2136051	0.368	0.895	0.00189	strongHypo	intergenic	.
1	2136133	0.478	0.857	0.000254	strongHypo	intergenic	.
1	2136271	0.912	0.515	0.000372	strongHyper	intergenic	.
1	2136393	0.6	1	0.0237	strongHypo	intergenic	.
1	2136398	0.294	1	0.000253	strongHypo	intergenic	.
1	2136401	0.529	1	0.00968	strongHypo	intergenic	.
1	2136676	0.0185	0.433	6.28e-08	strongHypo	intergenic	.
1	2136729	0.652	0.306	0.000289	strongHyper	intergenic	.
1	2136730	0.852	0.4	8.67e-07	strongHyper	intergenic	.
1	2136955	0	0.667	0.000317	strongHypo	intergenic	.
1	2137011	0.429	1	0.00224	strongHypo	intergenic	.
1	2137053	0	0.727	0.000224	strongHypo	intergenic	.
1	2137059	0.231	0.818	0.0123	strongHypo	intergenic	.
1	2139618	0	0.359	0.0444	strongHypo	intergenic	.
1	2139660	0.36	1	1.91e-10	strongHypo	intergenic	.
1	2142131	1	0.6	0.0023	strongHyper	intergenic	.
1	2144683	0.6	1	0.00357	strongHypo	intergenic	.
1	2144686	0.4	1	0.000108	strongHypo	intergenic	.
1	2144693	0	1	3.93e-09	strongHypo	intergenic	.
1	2144969	0.875	0.5	0.0214	strongHyper	intergenic	.
1	2144981	0.375	0.857	0.00191	strongHypo	intergenic	.
1	2144982	1	0.615	7.05e-05	strongHyper	intergenic	.
1	2145740	1	0.667	5.53e-05	strongHyper	intergenic	.
1	2146094	0.667	0.353	0.032	strongHyper	intergenic	.
1	2151430	0	0.722	2.94e-05	strongHypo	intergenic	.
1	2151482	0.706	0.2	0.00298	strongHyper	intergenic	.
1	2151500	1	0.5	0.000483	strongHyper	intergenic	.
1	2151502	0.118	0.5	0.0173	strongHypo	intergenic	.
1	2155596	0.615	0.163	1.7e-07	strongHyper	intergenic	.
1	2155601	0.667	0.345	4.82e-06	strongHyper	intergenic	.
1	2155602	0.952	0.603	8.15e-12	strongHyper	intergenic	.
1	2155628	0.765	0.455	5.67e-06	strongHyper	intergenic	.
1	2155637	0.451	0.13	2.79e-07	strongHyper	intergenic	.
1	2156116	0.366	0.826	9.08e-12	strongHypo	intergenic	.
1	2156154	0	0.435	1.36e-15	strongHypo	intergenic	.
1	2156155	0.0435	0.377	8.51e-11	strongHypo	intergenic	.
1	2156846	0.462	0.923	5.57e-05	strongHypo	intergenic	.
1	2158609	0.6	1	0.0198	strongHypo	intergenic	.
1	2158878	0.0303	0.385	0.000654	strongHypo	intergenic	.
1	2167855	0.0632	0.433	4.13e-19	strongHypo	intergenic	.
1	2174057	1	0.5	1.07e-05	strongHyper	intergenic	.
1	2174120	0.625	0.286	0.00468	strongHyper	intergenic	.
1	2189385	0.5	0.111	0.00275	strongHyper	intergenic	.
1	2197260	0.444	0.833	0.0235	strongHypo	intergenic	.
1	2208013	0.905	0.545	0.0028	strongHyper	intergenic	.
1	2210838	0.643	1	0.00134	strongHypo	intergenic	.
1	2217330	0.9	0.562	0.0135	strongHyper	intergenic	.
1	2303920	0.385	0.727	0.0227	strongHypo	intron	ENSSSCG00000004013
1	2313433	0.0625	0.444	0.000338	strongHypo	intron	ENSSSCG00000004013
1	2318869	0.6	0.143	0.0128	strongHyper	intron	ENSSSCG00000004013
1	2324398	0.286	0.632	0.0205	strongHypo	intron	ENSSSCG00000004013
1	2324528	0.5	0.889	4.76e-05	strongHypo	intron	ENSSSCG00000004013
1	2329663	0.955	0.556	0.000405	strongHyper	intron	ENSSSCG00000004013
1	2329679	1	0.444	4.07e-07	strongHyper	intron	ENSSSCG00000004013
1	2339032	0.588	0.2	0.021	strongHyper	intron	ENSSSCG00000004013
1	2340204	0.643	1	4.28e-07	strongHypo	intron	ENSSSCG00000004013
1	2345249	0.9	0.5	0.0138	strongHyper	intron	ENSSSCG00000004013
1	2355459	0.625	0.274	0.000101	strongHyper	intron	ENSSSCG00000004013
1	2369335	0.39	1	3.44e-05	strongHypo	intergenic	.
1	2369473	0.394	0.0886	1.75e-05	strongHyper	intergenic	.
1	2373591	0.875	0.571	0.01	strongHyper	intergenic	.
1	2379785	1	0.652	0.000126	strongHyper	intergenic	.
1	2380600	0.667	1	0.0238	strongHypo	intergenic	.
1	2384846	0.727	0.4	0.0178	strongHyper	intergenic	.
1	2387871	0.804	0.385	0.00584	strongHyper	intergenic	.
1	2388603	0.467	0.846	0.00481	strongHypo	intergenic	.
1	2390629	0.765	0.389	0.0409	strongHyper	intergenic	.
1	2390652	0.706	0.222	0.00671	strongHyper	intergenic	.
1	2390657	0.267	0.647	0.0416	strongHypo	intergenic	.
1	2390886	0.571	0.909	0.0361	strongHypo	intergenic	.
1	2390960	1	0.545	0.00272	strongHyper	intergenic	.
1	2390987	1	0.545	0.00272	strongHyper	intergenic	.
1	2392543	0.273	0.609	0.0361	strongHypo	intergenic	.
1	2392571	0.364	0.783	9.72e-05	strongHypo	intergenic	.
1	2392572	0.686	0.208	3.13e-07	strongHyper	intergenic	.
1	2392573	0.364	0.696	0.00288	strongHypo	intergenic	.
1	2392574	0.571	0.167	9.75e-06	strongHyper	intergenic	.
1	2392626	0.395	0.727	0.00245	strongHypo	intergenic	.
1	2396969	0.737	0.316	0.000483	strongHyper	intergenic	.
1	2398115	1	0.571	3.41e-05	strongHyper	intergenic	.
1	2398282	0.973	0.348	1.23e-07	strongHyper	intergenic	.
1	2398302	0.667	1	0.000248	strongHypo	intergenic	.
1	2398324	0.444	0.913	0.00016	strongHypo	intergenic	.
1	2398473	0.781	0.474	0.00221	strongHyper	intergenic	.
1	2398544	0.875	0.421	0.00111	strongHyper	intergenic	.
1	2400191	0.714	0.344	5.72e-05	strongHyper	intergenic	.
1	2400208	0.857	0.438	1.63e-06	strongHyper	intergenic	.
1	2407038	0.653	0.312	2.12e-06	strongHyper	intergenic	.
1	2407221	0.494	0.8	0.000507	strongHypo	intergenic	.
1	2407242	0.667	0.137	1.81e-12	strongHyper	intergenic	.
1	2407295	0.879	0.529	1.85e-06	strongHyper	intergenic	.
1	2420718	0.8	0.222	0.00087	strongHyper	intergenic	.
1	2427766	0.667	1	0.0138	strongHypo	intergenic	.
1	2428854	0.353	0	0.0237	strongHyper	intergenic	.
1	2428900	0.438	0.0769	0.0443	strongHyper	intergenic	.
1	2428918	0	0.5	0.0152	strongHypo	intergenic	.
1	2428987	0.647	0.346	0.0362	strongHyper	intergenic	.
1	2429006	0.647	0.231	0.0329	strongHyper	intergenic	.
1	2429046	0.941	0.5	0.0106	strongHyper	intergenic	.
1	2431404	0.444	0.833	0.00819	strongHypo	intergenic	.
1	2432654	0.0645	0.5	0.000113	strongHypo	intergenic	.
1	2432686	0.0588	0.471	0.0167	strongHypo	intergenic	.
1	2433249	0.791	0.469	5.79e-05	strongHyper	intergenic	.
1	2438548	0.919	0.444	2.74e-05	strongHyper	intergenic	.
1	2450476	0.1	0.538	0.00223	strongHypo	intron	ENSSSCG00000004014
1	2450477	0.0385	0.452	0.000559	strongHypo	intron	ENSSSCG00000004014
1	2450485	0.05	0.412	0.000182	strongHypo	intron	ENSSSCG00000004014
1	2450615	0.05	0.353	0.0335	strongHypo	intron	ENSSSCG00000004014
1	2450651	0.393	0.769	6.4e-05	strongHypo	intron	ENSSSCG00000004014
1	2450662	0.262	0.615	0.00025	strongHypo	intron	ENSSSCG00000004014
1	2450679	0.633	0.962	1.58e-05	strongHypo	intron	ENSSSCG00000004014
1	2451442	0.125	0.444	0.0306	strongHypo	intron	ENSSSCG00000004014
1	2451484	0.5	0.857	0.0266	strongHypo	intron	ENSSSCG00000004014
1	2451526	0.875	0.571	0.0469	strongHyper	intron	ENSSSCG00000004014
1	2451581	0.516	0.857	0.0458	strongHypo	intron	ENSSSCG00000004014
1	2452098	0.583	0.889	0.0415	strongHypo	intron	ENSSSCG00000004014
1	2456192	0.391	0.75	0.0198	strongHypo	exon	ENSSSCG00000004014
1	2456757	0.667	1	0.0331	strongHypo	exon	ENSSSCG00000004014
1	2456784	0.5	1	0.00401	strongHypo	exon	ENSSSCG00000004014
1	2457008	0.6	0.938	0.0214	strongHypo	intron	ENSSSCG00000004014
1	2457032	0.333	0	0.00303	strongHyper	intron	ENSSSCG00000004014
1	2457033	0.273	0.842	0.00449	strongHypo	intron	ENSSSCG00000004014
1	2458789	0.4	0.759	0.00203	strongHypo	downstream	ENSSSCG00000004014
1	2459603	1	0.6	0.000502	strongHyper	downstream	ENSSSCG00000004014
1	2459653	0.9	0.45	0.000777	strongHyper	downstream	ENSSSCG00000004014
1	2459799	0.5	0.0909	0.00241	strongHyper	intergenic	.
1	2459982	0.786	0.445	1.11e-07	strongHyper	intergenic	.
1	2462387	0.853	0.522	0.000227	strongHyper	intergenic	.
1	2462826	0.857	0.457	2.12e-05	strongHyper	intergenic	.
1	2462871	0.342	0.778	1.78e-05	strongHypo	intergenic	.
1	2463356	1	0.6	0.00207	strongHyper	intergenic	.
1	2463483	0.783	0.4	0.024	strongHyper	intergenic	.
1	2465235	1	0.667	0.00671	strongHyper	intergenic	.
1	2465269	1	0.5	0.000335	strongHyper	intergenic	.
1	2467407	0.929	0.6	0.01	strongHyper	intergenic	.
1	2467442	0.714	0.3	0.00777	strongHyper	intergenic	.
1	2469747	0.431	0.118	0.00222	strongHyper	intergenic	.
1	2470826	0.692	0	1.57e-06	strongHyper	intergenic	.
1	2470892	0.692	1	0.0137	strongHypo	intergenic	.
1	2472520	0.0962	0.408	2.67e-16	strongHypo	intergenic	.
1	2472521	0.0563	0.46	9.86e-26	strongHypo	intergenic	.
1	2472720	0.9	0.385	0.000601	strongHyper	intergenic	.
1	2472748	1	0.571	0.00223	strongHyper	intergenic	.
1	2472772	0.5	1	0.00749	strongHypo	intergenic	.
1	2475309	0.95	0.6	0.00139	strongHyper	intergenic	.
1	2475335	0.7	0.2	0.000333	strongHyper	intergenic	.
1	2475383	1	0.125	1.24e-05	strongHyper	intergenic	.
1	2476348	0.333	0	0.0138	strongHyper	intergenic	.
1	2476384	0.167	0.6	0.0276	strongHypo	intergenic	.
1	2528094	0.396	0.857	0.00497	strongHypo	intergenic	.
1	2528095	0.174	0.571	0.00602	strongHypo	intergenic	.
1	2528198	0.652	0.19	0.0027	strongHyper	intergenic	.
1	2528211	0.6	1	0.014	strongHypo	intergenic	.
1	2528222	1	0.2	0.000108	strongHyper	intergenic	.
1	2528231	0.8	0.0625	0.000234	strongHyper	intergenic	.
1	2532171	0.958	0.462	1.77e-08	strongHyper	intergenic	.
1	2532208	0.875	0.423	2.72e-06	strongHyper	intergenic	.
1	2532288	0	0.423	0.000373	strongHypo	intergenic	.
1	2532392	1	0.382	4.02e-13	strongHyper	intergenic	.
1	2532393	1	0.264	3.12e-17	strongHyper	intergenic	.
1	2532793	0.875	0.571	0.0469	strongHyper	intergenic	.
1	2534693	0.375	1	0.00255	strongHypo	intergenic	.
1	2534782	0	0.6	0.000912	strongHypo	intergenic	.
1	2536447	0.556	1	0.0251	strongHypo	intergenic	.
1	2536956	0.906	0.571	0.0152	strongHyper	intergenic	.
1	2536979	0.545	1	0.000814	strongHypo	intergenic	.
1	2537012	0.864	0.444	0.00725	strongHyper	intergenic	.
1	2537092	0.719	0.357	0.00218	strongHyper	intergenic	.
1	2539218	0.443	0.134	6.88e-09	strongHyper	intergenic	.
1	2539835	0.526	0.222	0.0441	strongHyper	intergenic	.
1	2539925	0.714	0.368	0.00321	strongHyper	intergenic	.
1	2539939	0.5	0.96	6.32e-07	strongHypo	intergenic	.
1	2539950	0	0.36	1.8e-05	strongHypo	intergenic	.
1	2539968	0.667	0.36	0.00832	strongHyper	intergenic	.
1	2540000	0.833	0.48	0.00135	strongHyper	intergenic	.
1	2543156	0.556	0.929	6.51e-06	strongHypo	intergenic	.
1	2543224	0.467	0.1	0.000764	strongHyper	intergenic	.
1	2547766	0.412	0.9	0.000479	strongHypo	intergenic	.
1	2547767	0.25	1	4.68e-08	strongHypo	intergenic	.
1	2547770	0.412	1	5.05e-06	strongHypo	intergenic	.
1	2547771	0.25	1	4.68e-08	strongHypo	intergenic	.
1	2551800	0.6	0.2	0.00649	strongHyper	intergenic	.
1	2551801	0.857	0.0455	7.07e-13	strongHyper	intergenic	.
1	2551845	0.364	0.744	4.92e-05	strongHypo	intergenic	.
1	2570932	0.625	1	0.0029	strongHypo	intergenic	.
1	2570951	0.615	1	0.000708	strongHypo	intergenic	.
1	2572207	0.429	1	0.00409	strongHypo	intergenic	.
1	2572208	0.545	0.848	0.0284	strongHypo	intergenic	.
1	2572214	0.19	0.8	0.002	strongHypo	intergenic	.
1	2572215	0.273	0.667	0.00602	strongHypo	intergenic	.
1	2586670	1	0.6	0.0023	strongHyper	intergenic	.
1	2586675	1	0.6	0.0023	strongHyper	intergenic	.
1	2586729	1	0.6	0.0023	strongHyper	intergenic	.
1	2593450	0.383	0.0204	4.45e-06	strongHyper	intergenic	.
1	2600666	0.4	1	0.000156	strongHypo	intergenic	.
1	2619861	0.544	0.118	4.67e-05	strongHyper	intergenic	.
1	2619862	0.424	0.0566	5.9e-06	strongHyper	intergenic	.
1	2619908	0.581	0.913	0.000159	strongHypo	intergenic	.
1	2619994	0	0.312	0.00513	strongHypo	intergenic	.
1	2622264	1	0.607	0.000186	strongHyper	intergenic	.
1	2622265	0.968	0.435	4.26e-13	strongHyper	intergenic	.
1	2623469	0.48	0.893	0.000247	strongHypo	intergenic	.
1	2629264	0.512	0.0173	6.84e-29	strongHyper	intergenic	.
1	2629265	0.569	0.0263	1.94e-29	strongHyper	intergenic	.
1	2630846	1	0.286	0.000201	strongHyper	intergenic	.
1	2630854	1	0.571	0.0171	strongHyper	intergenic	.
1	2630880	0.667	0.143	0.0138	strongHyper	intergenic	.
1	2631043	0.1	0.8	0.00548	strongHypo	intergenic	.
1	2631087	0.6	0	0.0108	strongHyper	intergenic	.
1	2632657	0.5	1	0.00838	strongHypo	intergenic	.
1	2637137	0.263	0.733	0.000194	strongHypo	intergenic	.
1	2638783	0.5	0.833	0.0456	strongHypo	intergenic	.
1	2638785	0.591	1	0.002	strongHypo	intergenic	.
1	2638791	0.591	1	0.002	strongHypo	intergenic	.
1	2638816	0.568	1	1.57e-06	strongHypo	intergenic	.
1	2642917	0.517	0.963	0.00017	strongHypo	intergenic	.
1	2642953	0.407	0.85	1.6e-05	strongHypo	intergenic	.
1	2642972	0.455	0	1.1e-13	strongHyper	intergenic	.
1	2648677	1	0.692	0.0407	strongHyper	intergenic	.
1	2649193	0.471	0.889	0.0116	strongHypo	intergenic	.
1	2649366	0.857	0.537	0.00667	strongHyper	intergenic	.
1	2650094	0.0833	0.421	0.0131	strongHypo	intergenic	.
1	2651277	0.286	0.833	0.00794	strongHypo	intergenic	.
1	2653091	0.862	0.545	0.00543	strongHyper	intergenic	.
1	2653637	0.647	1	0.0237	strongHypo	intergenic	.
1	2655642	0.44	0	0.00154	strongHyper	intergenic	.
1	2660053	0.611	1	0.00204	strongHypo	intron	ENSSSCG00000004017
1	2660055	0.278	0.667	0.00877	strongHypo	intron	ENSSSCG00000004017
1	2660119	0.833	0.111	3.91e-07	strongHyper	intron	ENSSSCG00000004017
1	2662330	0.971	0.448	1.76e-06	strongHyper	intron	ENSSSCG00000004017
1	2662412	0.371	0.0172	1.89e-07	strongHyper	intron	ENSSSCG00000004017
1	2663786	0.546	0.886	5.61e-20	strongHypo	intron	ENSSSCG00000004017
1	2665058	0.903	0.545	0.00411	strongHyper	intron	ENSSSCG00000004017
1	2665097	0.875	0.364	0.000133	strongHyper	intron	ENSSSCG00000004017
1	2665102	0.562	1	0.000249	strongHypo	intron	ENSSSCG00000004017
1	2665108	0.688	1	0.00339	strongHypo	intron	ENSSSCG00000004017
1	2665623	0.808	0.449	7.25e-05	strongHyper	intron	ENSSSCG00000004017
1	2665661	0.6	1	0.000776	strongHypo	intron	ENSSSCG00000004017
1	2665938	0.3	1	0.000112	strongHypo	intron	ENSSSCG00000004017
1	2667451	1	0.5	5.49e-07	strongHyper	intron	ENSSSCG00000004017
1	2668408	0.5	0.843	1.12e-05	strongHypo	intron	ENSSSCG00000004017
1	2670919	1	0.357	0.000483	strongHyper	intron	ENSSSCG00000004017
1	2670957	1	0.636	0.0353	strongHyper	intron	ENSSSCG00000004017
1	2671475	0.451	0.796	3.79e-05	strongHypo	intron	ENSSSCG00000004017
1	2671476	0.219	0.591	6.74e-05	strongHypo	intron	ENSSSCG00000004017
1	2672102	0.571	0.222	0.0396	strongHyper	intron	ENSSSCG00000004017
1	2672529	0.75	0.345	9.23e-05	strongHyper	downstream	ENSSSCG00000004017
1	2672568	0.8	0.387	0.00273	strongHyper	downstream	ENSSSCG00000004017
1	2673770	0.9	0.429	0.000698	strongHyper	downstream	ENSSSCG00000004017
1	2673787	0.9	0.524	0.00433	strongHyper	downstream	ENSSSCG00000004017
1	2677994	0.411	0.087	5.27e-05	strongHyper	exon	ENSSSCG00000004016
1	2680531	0.941	0.393	3.35e-06	strongHyper	intron	ENSSSCG00000004016
1	2680558	0.571	0.941	0.00478	strongHypo	intron	ENSSSCG00000004016
1	2680823	0.538	0.188	0.00153	strongHyper	intron	ENSSSCG00000004016
1	2681739	0.455	1	0.000119	strongHypo	intron	ENSSSCG00000004016
1	2681781	0.455	1	0.000119	strongHypo	intron	ENSSSCG00000004016
1	2681801	0.909	0.444	0.00205	strongHyper	exon	ENSSSCG00000004016
1	2681831	1	0.667	0.00484	strongHyper	exon	ENSSSCG00000004016
1	2681838	0.545	1	0.000814	strongHypo	exon	ENSSSCG00000004016
1	2682270	1	0.6	0.0135	strongHyper	intron	ENSSSCG00000004016
1	2682301	0.4	1	1.14e-05	strongHypo	intron	ENSSSCG00000004016
1	2682701	0.609	1	0.0113	strongHypo	intron	ENSSSCG00000004016
1	2682750	0.148	0.533	0.0132	strongHypo	intron	ENSSSCG00000004016
1	2682751	0.735	0.426	0.00356	strongHyper	intron	ENSSSCG00000004016
1	2684158	0.32	0	0.000102	strongHyper	intron	ENSSSCG00000004016
1	2684159	0.625	0	1.69e-05	strongHyper	intron	ENSSSCG00000004016
1	2685113	0.541	0.142	1.05e-11	strongHyper	intron	ENSSSCG00000004016
1	2690281	0.417	0.0714	0.00659	strongHyper	intron	ENSSSCG00000004016
1	2690289	0.375	0.0357	9.95e-06	strongHyper	intron	ENSSSCG00000004016
1	2690301	0.375	0.0714	0.000207	strongHyper	intron	ENSSSCG00000004016
1	2690303	0.5	0.107	1.12e-05	strongHyper	intron	ENSSSCG00000004016
1	2690318	0.417	0	1.31e-08	strongHyper	intron	ENSSSCG00000004016
1	2690368	0.439	0.133	0.00337	strongHyper	intron	ENSSSCG00000004016
1	2690418	0.458	0.143	0.0161	strongHyper	intron	ENSSSCG00000004016
1	2690435	0.542	0.069	0.000184	strongHyper	intron	ENSSSCG00000004016
1	2691196	0.435	0	4.65e-05	strongHyper	intron	ENSSSCG00000004016
1	2691197	0.417	0.08	0.00111	strongHyper	intron	ENSSSCG00000004016
1	2693581	0.5	1	0.00245	strongHypo	intron	ENSSSCG00000004016
1	2694336	0.4	0.0769	0.0385	strongHyper	intron	ENSSSCG00000004016
1	2694389	0.4	0	0.00513	strongHyper	intron	ENSSSCG00000004016
1	2696736	0.452	0.857	0.00735	strongHypo	intron	ENSSSCG00000004016
1	2696746	0.484	0	0.000488	strongHyper	intron	ENSSSCG00000004016
1	2696770	0.194	0.571	0.00699	strongHypo	intron	ENSSSCG00000004016
1	2697100	0.75	0.25	0.0121	strongHyper	intron	ENSSSCG00000004016
1	2701138	0.588	0.0833	9.07e-05	strongHyper	intron	ENSSSCG00000004016
1	2702349	0.933	0.625	0.00453	strongHyper	intron	ENSSSCG00000004016
1	2702411	0.9	0	6.89e-12	strongHyper	intron	ENSSSCG00000004016
1	2702426	0.933	0.625	0.00453	strongHyper	intron	ENSSSCG00000004016
1	2702435	0.9	0.375	3.93e-05	strongHyper	intron	ENSSSCG00000004016
1	2702467	0.967	0.625	0.000789	strongHyper	intron	ENSSSCG00000004016
1	2702739	0.514	0.921	0.000146	strongHypo	intron	ENSSSCG00000004016
1	2703924	0.882	0.4	0.00163	strongHyper	intron	ENSSSCG00000004016
1	2705754	1	0.5	0.000241	strongHyper	intron	ENSSSCG00000004016
1	2705771	1	0.667	0.00542	strongHyper	intron	ENSSSCG00000004016
1	2709238	0.917	0.6	0.027	strongHyper	intron	ENSSSCG00000004016
1	2709875	0.571	1	0.0239	strongHypo	intron	ENSSSCG00000004016
1	2709926	0.571	1	0.0239	strongHypo	intron	ENSSSCG00000004016
1	2712276	0.783	0.333	0.00117	strongHyper	intron	ENSSSCG00000004016
1	2712278	0.913	0.111	1.29e-09	strongHyper	intron	ENSSSCG00000004016
1	2712279	0.692	0.294	0.000146	strongHyper	intron	ENSSSCG00000004016
1	2712283	0.564	0.176	0.000162	strongHyper	intron	ENSSSCG00000004016
1	2712285	0.692	0.294	0.000146	strongHyper	intron	ENSSSCG00000004016
1	2712293	0.435	0.111	0.0187	strongHyper	intron	ENSSSCG00000004016
1	2712299	0.783	0.444	0.0152	strongHyper	intron	ENSSSCG00000004016
1	2712864	1	0.625	0.00153	strongHyper	intron	ENSSSCG00000004016
1	2712891	0.923	0.25	1.15e-05	strongHyper	intron	ENSSSCG00000004016
1	2714570	0.308	0.714	0.0059	strongHypo	intron	ENSSSCG00000004016
1	2714580	0.538	1	2.82e-05	strongHypo	intron	ENSSSCG00000004016
1	2720670	1	0.658	1.81e-07	strongHyper	intron	ENSSSCG00000004018
1	2724577	1	0.4	0.00281	strongHyper	exon	ENSSSCG00000004018
1	2724583	1	0.6	0.0287	strongHyper	exon	ENSSSCG00000004018
1	2724787	1	0.692	0.00428	strongHyper	exon	ENSSSCG00000004018
1	2724845	0.3	0.7	0.0256	strongHypo	intron	ENSSSCG00000004018
1	2724846	0.667	0.308	0.0225	strongHyper	intron	ENSSSCG00000004018
1	2724870	0.1	0.5	0.0138	strongHypo	intron	ENSSSCG00000004018
1	2724871	0.308	0.727	0.0322	strongHypo	intron	ENSSSCG00000004018
1	2728100	0.154	0.5	0.0145	strongHypo	intron	ENSSSCG00000004018
1	2731970	0.8	0.429	0.0169	strongHyper	intron	ENSSSCG00000004018
1	2731977	0.8	0.357	0.00337	strongHyper	intron	ENSSSCG00000004018
1	2731992	0.211	0.737	8.15e-06	strongHypo	intron	ENSSSCG00000004018
1	2731993	0.7	0.357	0.0392	strongHyper	intron	ENSSSCG00000004018
1	2732020	0.8	0.357	0.00337	strongHyper	intron	ENSSSCG00000004018
1	2732042	0.8	0.286	0.00102	strongHyper	intron	ENSSSCG00000004018
1	2732050	0.8	0.286	0.00102	strongHyper	intron	ENSSSCG00000004018
1	2732052	0.8	0.429	0.0169	strongHyper	intron	ENSSSCG00000004018
1	2734934	0.4	0.0294	0.00681	strongHyper	exon	ENSSSCG00000004018
1	2735251	1	0.6	0.014	strongHyper	exon	ENSSSCG00000004018
1	2738957	0.568	0.226	2.84e-05	strongHyper	intron	ENSSSCG00000004018
1	2738958	0.57	0.265	0.000166	strongHyper	intron	ENSSSCG00000004018
1	2744162	0.822	0.521	4.94e-08	strongHyper	intron	ENSSSCG00000004018
1	2744206	0.167	0.6	0.0346	strongHypo	intron	ENSSSCG00000004018
1	2744225	0.636	1	0.0132	strongHypo	intron	ENSSSCG00000004018
1	2744226	1	0.517	2e-05	strongHyper	intron	ENSSSCG00000004018
1	2744236	0.636	1	0.0132	strongHypo	intron	ENSSSCG00000004018
1	2744341	0.636	1	0.0132	strongHypo	intron	ENSSSCG00000004018
1	2744364	0.333	0	0.0331	strongHyper	intron	ENSSSCG00000004018
1	2744489	0.487	0.791	1.85e-09	strongHypo	intron	ENSSSCG00000004018
1	2745524	0.929	0.6	0.0314	strongHyper	intron	ENSSSCG00000004018
1	2745639	0.929	0.6	0.00165	strongHyper	intron	ENSSSCG00000004018
1	2745662	0.821	0.3	3.99e-05	strongHyper	intron	ENSSSCG00000004018
1	2750231	0.393	0.833	7.04e-06	strongHypo	intron	ENSSSCG00000004018
1	2754985	0.4	1	0.000615	strongHypo	intron	ENSSSCG00000004018
1	2755027	0.5	1	0.0137	strongHypo	intron	ENSSSCG00000004018
1	2756844	0.667	1	0.00542	strongHypo	intron	ENSSSCG00000004018
1	2756847	0.667	1	0.00542	strongHypo	intron	ENSSSCG00000004018
1	2756871	0.143	0.714	0.000778	strongHypo	intron	ENSSSCG00000004018
1	2757029	0.429	0.909	0.000811	strongHypo	exon	ENSSSCG00000004018
1	2757037	0.571	1	0.000419	strongHypo	exon	ENSSSCG00000004018
1	2757047	0.667	1	0.00288	strongHypo	exon	ENSSSCG00000004018
1	2757054	0.5	0.818	0.0227	strongHypo	exon	ENSSSCG00000004018
1	2757077	0.467	1	2.8e-05	strongHypo	exon	ENSSSCG00000004018
1	2759035	1	0.5	0.00172	strongHyper	exon	ENSSSCG00000004018
1	2760227	0.13	0.522	0.000113	strongHypo	intron	ENSSSCG00000004018
1	2765217	0.545	1	0.0351	strongHypo	intron	ENSSSCG00000004018
1	2765290	0.818	0.4	0.0101	strongHyper	intron	ENSSSCG00000004018
1	2765642	0.453	0	2.37e-08	strongHyper	intron	ENSSSCG00000004018
1	2768916	0.972	0.457	7.34e-13	strongHyper	intron	ENSSSCG00000004018
1	2769135	0.4	0.909	0.00487	strongHypo	intron	ENSSSCG00000004018
1	2769166	0.6	1	0.00584	strongHypo	intron	ENSSSCG00000004018
1	2770405	0.0769	0.688	0.00181	strongHypo	intron	ENSSSCG00000004018
1	2773825	1	0.617	4.88e-14	strongHyper	intron	ENSSSCG00000004018
1	2774837	0.952	0.643	0.00219	strongHyper	intron	ENSSSCG00000004018
1	2775920	0.455	0.917	0.0272	strongHypo	exon	ENSSSCG00000004018
1	2775921	0.536	1	8.1e-05	strongHypo	exon	ENSSSCG00000004018
1	2775923	0.679	1	0.00254	strongHypo	exon	ENSSSCG00000004018
1	2775986	0.679	1	4.57e-06	strongHypo	exon	ENSSSCG00000004018
1	2776668	1	0.222	2.66e-08	strongHyper	intron	ENSSSCG00000004018
1	2776669	1	0.571	5.2e-06	strongHyper	intron	ENSSSCG00000004018
1	2776675	0	0.333	0.00263	strongHypo	intron	ENSSSCG00000004018
1	2777381	0.96	0.458	1.55e-08	strongHyper	intron	ENSSSCG00000004018
1	2777424	0.48	0.973	6.75e-11	strongHypo	intron	ENSSSCG00000004018
1	2777456	0.96	0.188	7.98e-12	strongHyper	intron	ENSSSCG00000004018
1	2777533	0.964	0.459	9.3e-06	strongHyper	intron	ENSSSCG00000004018
1	2777534	0	0.543	1.24e-08	strongHypo	intron	ENSSSCG00000004018
1	2777727	0.577	0.941	2.5e-06	strongHypo	intron	ENSSSCG00000004018
1	2777923	0.27	0.614	7.68e-06	strongHypo	intron	ENSSSCG00000004018
1	2779812	0.688	0.167	0.00511	strongHyper	intron	ENSSSCG00000004018
1	2780962	1	0.455	0.00439	strongHyper	intron	ENSSSCG00000004018
1	2780963	1	0.5	0.0152	strongHyper	intron	ENSSSCG00000004018
1	2780975	0.4	0.909	0.00487	strongHypo	intron	ENSSSCG00000004018
1	2784150	0.333	0.92	2.21e-05	strongHypo	intron	ENSSSCG00000004018
1	2785332	0.68	1	9.06e-08	strongHypo	intron	ENSSSCG00000004018
1	2786193	0.947	0.2	8.64e-05	strongHyper	intron	ENSSSCG00000004018
1	2801339	0	0.394	0.000694	strongHypo	intron	ENSSSCG00000004018
1	2801370	1	0.571	0.00109	strongHyper	intron	ENSSSCG00000004018
1	2801408	0.833	0.429	0.0144	strongHyper	intron	ENSSSCG00000004018
1	2801481	0.87	0.538	0.0459	strongHyper	intron	ENSSSCG00000004018
1	2802303	0	0.462	0.000119	strongHypo	intron	ENSSSCG00000004018
1	2802707	0	0.462	0.00112	strongHypo	intron	ENSSSCG00000004018
1	2804197	1	0.667	0.00198	strongHyper	intron	ENSSSCG00000004018
1	2807903	0.917	0.6	0.00415	strongHyper	intron	ENSSSCG00000004018
1	2807936	0	0.9	9.25e-16	strongHypo	intron	ENSSSCG00000004018
1	2809928	1	0.5	7.53e-05	strongHyper	intron	ENSSSCG00000004018
1	2809947	0.944	0.333	4.89e-05	strongHyper	intron	ENSSSCG00000004018
1	2811013	0.513	0.911	5.65e-05	strongHypo	intron	ENSSSCG00000004018
1	2811093	1	0.652	8.76e-05	strongHyper	intron	ENSSSCG00000004018
1	2813277	0.6	0.938	0.00117	strongHypo	intron	ENSSSCG00000004018
1	2813307	0.852	0.412	0.00644	strongHyper	intron	ENSSSCG00000004018
1	2827111	0.522	0.111	0.00822	strongHyper	intergenic	.
1	2834622	0.937	0.532	1.71e-07	strongHyper	intergenic	.
1	2834826	1	0.167	5.03e-06	strongHyper	intergenic	.
1	2834835	1	0.333	0.000159	strongHyper	intergenic	.
1	2835062	0.5	1	0.00439	strongHypo	intergenic	.
1	2835153	0.6	1	0.0135	strongHypo	intergenic	.
1	2839883	0.553	0.9	2.62e-13	strongHypo	intergenic	.
1	2839884	0.523	0.902	4.32e-15	strongHypo	intergenic	.
1	2874802	0	0.333	0.00288	strongHypo	intergenic	.
1	2876119	0.286	0.9	0.00059	strongHypo	intergenic	.
1	2876156	0.286	0.9	0.00059	strongHypo	intergenic	.
1	2876193	0.286	0.9	0.00059	strongHypo	intergenic	.
1	2876353	1	0.643	0.0188	strongHyper	intergenic	.
1	2876476	0.829	0.333	0.000582	strongHyper	intergenic	.
1	2883816	0.875	0.286	0.00219	strongHyper	intergenic	.
1	2883818	0.75	0	2.21e-05	strongHyper	intergenic	.
1	2883856	0.261	1	3.65e-16	strongHypo	intergenic	.
1	2883857	0	1	6.88e-09	strongHypo	intergenic	.
1	2883877	0.5	1	1.07e-05	strongHypo	intergenic	.
1	2888516	0.333	0.8	0.0427	strongHypo	intergenic	.
1	2888545	0.133	0.455	0.0134	strongHypo	intergenic	.
1	2888648	0.565	0	1.74e-06	strongHyper	intergenic	.
1	2889507	0.333	0	0.000124	strongHyper	intergenic	.
1	2889553	0.75	0.438	0.0089	strongHyper	intergenic	.
1	2889616	0.375	0.0645	0.00287	strongHyper	intergenic	.
1	2889643	0.653	0.348	0.000386	strongHyper	intergenic	.
1	2889733	0.913	0.509	1e-06	strongHyper	intergenic	.
1	2890475	0.375	1	0.000248	strongHypo	intergenic	.
1	2900967	0.41	0	0.000169	strongHyper	intergenic	.
1	2902336	0.643	1	0.0174	strongHypo	intergenic	.
1	2902410	0.857	0.429	0.00894	strongHyper	intergenic	.
1	2903223	0.5	0.929	0.00151	strongHypo	intergenic	.
1	2903253	1	0	3.33e-08	strongHyper	intergenic	.
1	2906833	0.208	0.526	0.00299	strongHypo	intergenic	.
1	2910289	0.333	0.786	0.0447	strongHypo	intergenic	.
1	2913919	0.571	0.267	0.032	strongHyper	intergenic	.
1	2913959	0.444	0	0.01	strongHyper	intergenic	.
1	2914143	0.214	0.556	3.23e-06	strongHypo	intergenic	.
1	2914290	0.341	0.027	2.55e-07	strongHyper	intergenic	.
1	2914291	0.45	0.0128	4.5e-12	strongHyper	intergenic	.
1	2914786	0.85	0.508	0.00055	strongHyper	intergenic	.
1	2921832	0.918	0.577	1.95e-09	strongHyper	intergenic	.
1	2921833	0.971	0.512	5.23e-11	strongHyper	intergenic	.
1	2923374	0.667	0.353	0.0161	strongHyper	intergenic	.
1	2923386	0.636	0.25	0.0157	strongHyper	intergenic	.
1	2925717	0.625	1	0.0185	strongHypo	intergenic	.
1	2927615	0.778	0.385	0.0145	strongHyper	intergenic	.
1	2928479	0.318	0.667	0.0377	strongHypo	intergenic	.
1	2928546	0.818	0.5	0.0152	strongHyper	intergenic	.
1	2928577	0.455	1	1.06e-05	strongHypo	intergenic	.
1	2930170	0.312	0	0.0184	strongHyper	intergenic	.
1	2930257	0.269	0.588	0.019	strongHypo	intergenic	.
1	2930258	0.545	0.0357	1e-06	strongHyper	intergenic	.
1	2930277	0.08	0.545	0.000228	strongHypo	intergenic	.
1	2931198	0.7	0.353	0.000489	strongHyper	intergenic	.
1	2931208	0.75	0.412	0.000614	strongHyper	intergenic	.
1	2931260	0.72	0.353	0.0002	strongHyper	intergenic	.
1	2948839	0.5	1	0.00401	strongHypo	intergenic	.
1	2948918	1	0.571	0.0171	strongHyper	intergenic	.
1	2959178	0.447	0.145	0.000967	strongHyper	intergenic	.
1	2959205	0.684	0.243	1.15e-05	strongHyper	intergenic	.
1	2959212	0.737	0.257	1.91e-06	strongHyper	intergenic	.
1	2960574	0.8	0.381	0.000138	strongHyper	intergenic	.
1	2960580	0.1	0.667	9.67e-08	strongHypo	intergenic	.
1	2972533	0.714	0.125	7.06e-05	strongHyper	intergenic	.
1	2973608	0	0.31	0.000176	strongHypo	intergenic	.
1	2973641	0.675	1	0.0243	strongHypo	intergenic	.
1	2974652	0.5	0.0517	9.96e-05	strongHyper	intergenic	.
1	2974664	0.5	0.172	0.0173	strongHyper	intergenic	.
1	2974669	0.5	0.069	0.000266	strongHyper	intergenic	.
1	2974685	0.75	0.345	0.00491	strongHyper	intergenic	.
1	2976220	0.0469	0.829	5.71e-22	strongHypo	intergenic	.
1	2978198	0.25	0.929	6.54e-08	strongHypo	intergenic	.
1	2978367	0.655	1	1.54e-08	strongHypo	intergenic	.
1	2978372	0	0.517	5.95e-11	strongHypo	intergenic	.
1	2978540	1	0	6.88e-09	strongHyper	intergenic	.
1	2980303	0.667	0.278	0.0383	strongHyper	intergenic	.
1	2981040	0.41	0.1	1.98e-06	strongHyper	intergenic	.
1	2983564	0.667	1	0.0331	strongHypo	intergenic	.
1	2983600	0.667	1	0.0331	strongHypo	intergenic	.
1	2983610	0	1	1.04e-07	strongHypo	intergenic	.
1	2983611	0.0714	0.857	2.36e-09	strongHypo	intergenic	.
1	2988629	0.857	0.524	0.00184	strongHyper	intergenic	.
1	2988630	0.938	0.455	0.000104	strongHyper	intergenic	.
1	2988768	0.933	0.556	2.47e-06	strongHyper	intergenic	.
1	2988807	0.8	0.37	3.55e-06	strongHyper	intergenic	.
1	2988857	0.391	0.85	0.00425	strongHypo	intergenic	.
1	2991073	0.583	1	5.51e-05	strongHypo	intergenic	.
1	3003299	0.5	1	0.000425	strongHypo	intergenic	.
1	3009167	0.733	0.2	0.0154	strongHyper	intergenic	.
1	3010667	1	0.647	2.49e-07	strongHyper	intergenic	.
1	3010668	0.545	0.889	0.000987	strongHypo	intergenic	.
1	3011254	0.5	1	0.00172	strongHypo	intergenic	.
1	3011272	0.692	1	0.0175	strongHypo	intergenic	.
1	3011273	0.6	1	0.0109	strongHypo	intergenic	.
1	3013729	0.267	0.742	2.95e-05	strongHypo	intergenic	.
1	3013748	0.6	1	0.000534	strongHypo	intergenic	.
1	3019965	0.0417	0.385	0.00505	strongHypo	intergenic	.
1	3020335	1	0.667	0.00117	strongHyper	intergenic	.
1	3022223	0	0.333	0.0331	strongHypo	intergenic	.
1	3022280	0.333	1	0.00135	strongHypo	intergenic	.
1	3022764	1	0.636	0.0161	strongHyper	intergenic	.
1	3022864	1	0.583	0.00216	strongHyper	intergenic	.
1	3025888	0	0.677	4.03e-12	strongHypo	intergenic	.
1	3026736	0.222	0.625	0.0349	strongHypo	intergenic	.
1	3026742	0	0.875	8.62e-08	strongHypo	intergenic	.
1	3028344	0.167	0.667	0.0361	strongHypo	intergenic	.
1	3028363	0.2	0.8	0.023	strongHypo	intergenic	.
1	3028376	0.4	1	0.0108	strongHypo	intergenic	.
1	3028379	0.2	0.8	0.023	strongHypo	intergenic	.
1	3028439	0.636	0.143	0.00572	strongHyper	intergenic	.
1	3029502	0.368	0.9	0.00841	strongHypo	intergenic	.
1	3042871	0.333	0	0.0195	strongHyper	intergenic	.
1	3044895	0.0122	0.389	8.76e-08	strongHypo	intergenic	.
1	3053032	0	0.5	2.23e-05	strongHypo	intergenic	.
1	3053117	0	0.5	2.23e-05	strongHypo	intergenic	.
1	3053138	0.609	0.273	0.0361	strongHyper	intergenic	.
1	3058436	0.0357	0.556	7.5e-06	strongHypo	intergenic	.
1	3060615	0.933	0.533	0.00091	strongHyper	intergenic	.
1	3060617	0.933	0.467	0.000145	strongHyper	intergenic	.
1	3060623	0.933	0.467	0.000145	strongHyper	intergenic	.
1	3060666	0.429	0.875	0.0187	strongHypo	intergenic	.
1	3064402	0.349	0	4.91e-09	strongHyper	intergenic	.
1	3067075	0.402	0.062	5.2e-21	strongHyper	intergenic	.
1	3068247	0.591	0.941	1.11e-05	strongHypo	intergenic	.
1	3071596	0.484	0.133	0.00141	strongHyper	intergenic	.
1	3071662	0.74	0.414	2.86e-05	strongHyper	intergenic	.
1	3071682	0.935	0.6	1.67e-06	strongHyper	intergenic	.
1	3072410	0.882	0.5	0.00235	strongHyper	intergenic	.
1	3075624	0.938	0.588	0.0391	strongHyper	intergenic	.
1	3075810	0.688	0.235	0.0149	strongHyper	intergenic	.
1	3075983	0.105	0.842	6.7e-11	strongHypo	intergenic	.
1	3081997	0.812	0.311	1.53e-07	strongHyper	intergenic	.
1	3084575	1	0.611	0.00762	strongHyper	intergenic	.
1	3088085	0.2	0.8	0.023	strongHypo	intergenic	.
1	3106527	0.6	0.92	0.0428	strongHypo	intron	ENSSSCG00000027404
1	3106548	0.205	0.511	0.00612	strongHypo	intron	ENSSSCG00000027404
1	3110842	0.923	0.615	0.0188	strongHyper	intron	ENSSSCG00000027404
1	3112343	0	0.4	0.0198	strongHypo	intron	ENSSSCG00000027404
1	3112597	0.0588	0.5	2.78e-05	strongHypo	intron	ENSSSCG00000027404
1	3112602	0.294	0.6	0.0107	strongHypo	intron	ENSSSCG00000027404
1	3112607	0.0588	0.4	0.000806	strongHypo	intron	ENSSSCG00000027404
1	3113750	0.852	0.52	0.000292	strongHyper	intron	ENSSSCG00000027404
1	3119841	0.667	0.2	0.0427	strongHyper	intron	ENSSSCG00000027404
1	3177843	1	0.579	6e-05	strongHyper	intergenic	.
1	3177889	0.667	1	0.0331	strongHypo	intergenic	.
1	3179052	0.789	0.462	0.00222	strongHyper	intergenic	.
1	3179054	1	0.673	4.67e-05	strongHyper	intergenic	.
1	3179912	0.412	0.786	2.67e-05	strongHypo	intergenic	.
1	3179913	0.294	0.621	0.000308	strongHypo	intergenic	.
1	3179971	0.5	0.857	0.00355	strongHypo	intergenic	.
1	3180745	0.923	0.556	0.0448	strongHyper	intergenic	.
1	3180868	0.833	0.455	0.0124	strongHyper	intergenic	.
1	3180869	0.571	0.909	0.0361	strongHypo	intergenic	.
1	3181676	0.533	0.897	5.69e-11	strongHypo	intergenic	.
1	3181699	0.577	0.889	0.0207	strongHypo	intergenic	.
1	3181733	0.738	0.429	0.0258	strongHyper	intergenic	.
1	3183659	0.79	0.471	9.21e-11	strongHyper	intergenic	.
1	3205126	0.222	0.526	0.0441	strongHypo	intergenic	.
1	3208071	0.342	0.9	0.00289	strongHypo	intergenic	.
1	3208082	1	0.545	0.00572	strongHyper	intergenic	.
1	3210111	0.375	0	0.00411	strongHyper	intergenic	.
1	3225799	0.952	0.381	0.000166	strongHyper	intergenic	.
1	3230163	0.632	0.238	0.000603	strongHyper	intergenic	.
1	3231259	0.824	0.4	0.000309	strongHyper	intergenic	.
1	3233873	0.4	1	0.00281	strongHypo	downstream	ENSSSCG00000004023
1	3234890	0.833	0.333	0.00673	strongHyper	intron	ENSSSCG00000004023
1	3235658	0.333	0	4.03e-05	strongHyper	intron	ENSSSCG00000004023
1	3235756	0.167	0.7	3.01e-06	strongHypo	intron	ENSSSCG00000004023
1	3235768	0.722	0.25	6.98e-05	strongHyper	intron	ENSSSCG00000004023
1	3239943	0.6	1	0.00766	strongHypo	intron	ENSSSCG00000004023
1	3240081	0.956	0.182	3.69e-07	strongHyper	intron	ENSSSCG00000004023
1	3240157	0.463	0.0233	2.07e-12	strongHyper	intron	ENSSSCG00000004023
1	3242523	0.583	1	0.00064	strongHypo	intron	ENSSSCG00000004023
1	3242554	0.5	1	8.61e-05	strongHypo	intron	ENSSSCG00000004023
1	3242583	0.583	1	0.0373	strongHypo	intron	ENSSSCG00000004023
1	3243229	0.429	0.933	0.000551	strongHypo	intron	ENSSSCG00000004023
1	3243250	1	0.667	0.0183	strongHyper	intron	ENSSSCG00000004023
1	3243307	0.857	0.438	0.0106	strongHyper	intron	ENSSSCG00000004023
1	3243403	1	0.579	0.0104	strongHyper	intron	ENSSSCG00000004023
1	3243410	0	0.364	0.0311	strongHypo	intron	ENSSSCG00000004023
1	3246946	0	0.583	9.51e-06	strongHypo	intron	ENSSSCG00000004023
1	3246984	1	0.545	0.00584	strongHyper	intron	ENSSSCG00000004023
1	3252554	0.946	0.538	8.78e-06	strongHyper	intron	ENSSSCG00000004023
1	3253632	0.655	0.222	7.01e-06	strongHyper	intron	ENSSSCG00000004023
1	3253861	0.364	0	0.0196	strongHyper	intron	ENSSSCG00000004023
1	3253894	0.5	0.9	0.0302	strongHypo	exon	ENSSSCG00000004023
1	3253971	0.667	0.2	0.0213	strongHyper	exon	ENSSSCG00000004023
1	3254714	0.552	0.148	0.00216	strongHyper	intron	ENSSSCG00000004023
1	3254715	0.818	0.286	1.33e-07	strongHyper	intron	ENSSSCG00000004023
1	3271017	1	0.615	0.0411	strongHyper	intergenic	.
1	3271074	0.524	0.923	0.00256	strongHypo	intergenic	.
1	3271086	0.5	0.923	0.00243	strongHypo	intergenic	.
1	3271157	0.364	0.846	0.0327	strongHypo	intergenic	.
1	3283483	0.419	0.75	0.00118	strongHypo	intergenic	.
1	3283504	0.875	0.167	0.000327	strongHyper	intergenic	.
1	3287494	0.889	0.429	0.00837	strongHyper	intergenic	.
1	3287498	0.889	0.286	0.00079	strongHyper	intergenic	.
1	3289537	0.333	0	4.78e-06	strongHyper	upstream	ENSSSCG00000004024
1	3293888	0.278	0.583	0.0306	strongHypo	intron	ENSSSCG00000004024
1	3293919	0.615	1	7.05e-05	strongHypo	intron	ENSSSCG00000004024
1	3301719	0.562	0.933	0.0011	strongHypo	intron	ENSSSCG00000004024
1	3310610	0.267	1	6.72e-05	strongHypo	intergenic	.
1	3311774	0.1	0.593	0.000739	strongHypo	intergenic	.
1	3314938	0.688	1	0.0204	strongHypo	intergenic	.
1	3315012	1	0.429	1.15e-05	strongHyper	intergenic	.
1	3315548	1	0.556	0.00445	strongHyper	intergenic	.
1	3320590	0.955	0.571	0.00389	strongHyper	intergenic	.
1	3320801	0.4	0.75	0.0485	strongHypo	intergenic	.
1	3320802	0.417	0.889	0.000145	strongHypo	intergenic	.
1	3320833	0.5	0.875	0.0317	strongHypo	intergenic	.
1	3320852	0	0.625	3.15e-05	strongHypo	intergenic	.
1	3323703	0.538	0.889	0.0429	strongHypo	intergenic	.
1	3325250	0.625	1	0.0185	strongHypo	intergenic	.
1	3336743	0.773	0.396	8.74e-21	strongHyper	intergenic	.
1	3345692	0.556	0.1	0.00448	strongHyper	intergenic	.
1	3345800	0.667	0.1	0.000531	strongHyper	intergenic	.
1	3345809	0.706	0.333	0.0437	strongHyper	intergenic	.
1	3345932	0	0.5	1.43e-06	strongHypo	intergenic	.
1	3345934	0.333	0.7	0.00349	strongHypo	intergenic	.
1	3345966	0.133	0.5	0.00199	strongHypo	intergenic	.
1	3345996	0.467	0.85	0.00145	strongHypo	intergenic	.
1	3346012	0.333	0.667	0.00288	strongHypo	intergenic	.
1	3346162	0.238	0.857	0.000491	strongHypo	intergenic	.
1	3346569	0	0.4	6.57e-05	strongHypo	intergenic	.
1	3357228	0.52	0.167	0.00135	strongHyper	intergenic	.
1	3365839	0.467	0.105	0.0252	strongHyper	intergenic	.
1	3366709	1	0.574	5.05e-20	strongHyper	intergenic	.
1	3366710	0.947	0.579	2.41e-07	strongHyper	intergenic	.
1	3370018	0.941	0.571	0.00478	strongHyper	intergenic	.
1	3375904	0.667	1	0.00883	strongHypo	intergenic	.
1	3375923	0.941	0.636	0.00206	strongHyper	intergenic	.
1	3381494	1	0.4	0.000912	strongHyper	intergenic	.
1	3382156	0.826	0.375	8.5e-05	strongHyper	intergenic	.
1	3382192	0.96	0.636	0.000778	strongHyper	intergenic	.
1	3382254	0.826	0.188	0.00018	strongHyper	intergenic	.
1	3384600	0.625	1	0.0237	strongHypo	intergenic	.
1	3384675	1	0.333	0.000159	strongHyper	intergenic	.
1	3387509	1	0.6	0.0103	strongHyper	intergenic	.
1	3389016	0.643	0	2.05e-06	strongHyper	intergenic	.
1	3389088	0.643	0.3	0.0392	strongHyper	intergenic	.
1	3389130	0.938	0.538	0.000553	strongHyper	intergenic	.
1	3389131	0.857	0.4	0.00161	strongHyper	intergenic	.
1	3389891	0.5	0.955	5.55e-05	strongHypo	intergenic	.
1	3390208	0.789	0.333	0.00216	strongHyper	intergenic	.
1	3390236	0.526	1	0.000179	strongHypo	intergenic	.
1	3390239	0.526	1	0.000179	strongHypo	intergenic	.
1	3390283	0.526	0.889	0.0087	strongHypo	intergenic	.
1	3393021	0.684	0.375	0.0156	strongHyper	intergenic	.
1	3394933	0.0645	0.588	5.97e-06	strongHypo	intergenic	.
1	3397579	0.273	0.625	0.0017	strongHypo	intergenic	.
1	3397900	1	0.286	0.000582	strongHyper	intergenic	.
1	3402908	0.673	0.981	4.59e-10	strongHypo	intergenic	.
1	3404038	0.667	1	0.0428	strongHypo	intergenic	.
1	3404621	0.417	0.8	0.0384	strongHypo	intergenic	.
1	3410249	0.588	1	0.00414	strongHypo	intergenic	.
1	3416128	0.5	0.191	8.64e-06	strongHyper	intergenic	.
1	3416129	0.4	0.06	1.64e-09	strongHyper	intergenic	.
1	3416149	0.903	0.397	4.6e-10	strongHyper	intergenic	.
1	3416168	0.917	0.552	0.000759	strongHyper	intergenic	.
1	3416169	0.167	0.564	0.000839	strongHypo	intergenic	.
1	3416500	0.2	0.643	0.0472	strongHypo	intergenic	.
1	3417209	0.516	0.0526	7.79e-07	strongHyper	intergenic	.
1	3420084	0.875	0.333	0.00541	strongHyper	intergenic	.
1	3420201	0.571	1	0.0171	strongHypo	intergenic	.
1	3421456	0.909	0.545	4.45e-05	strongHyper	intergenic	.
1	3421470	0.679	1	0.0145	strongHypo	intergenic	.
1	3421669	0.514	0.926	5.1e-07	strongHypo	intergenic	.
1	3431280	0.909	0.55	0.0132	strongHyper	intergenic	.
1	3431295	0.727	0.3	0.0124	strongHyper	intergenic	.
1	3431312	0.625	1	0.00411	strongHypo	intergenic	.
1	3431504	0.569	0.912	3.12e-07	strongHypo	intergenic	.
1	3431697	1	0.438	0.00216	strongHyper	intergenic	.
1	3431726	0.231	0.556	0.0175	strongHypo	intergenic	.
1	3431727	1	0.562	0.0174	strongHyper	intergenic	.
1	3432212	0.143	0.458	0.0284	strongHypo	intergenic	.
1	3436508	1	0.6	0.00766	strongHyper	intergenic	.
1	3436547	0.5	1	0.011	strongHypo	intergenic	.
1	3436559	0.2	1	3.33e-05	strongHypo	intergenic	.
1	3442217	0.774	0.451	9.73e-07	strongHyper	intergenic	.
1	3444787	0.5	0.105	0.00693	strongHyper	intergenic	.
1	3450945	1	0.429	4.38e-11	strongHyper	intergenic	.
1	3461380	0	0.571	0.000128	strongHypo	intergenic	.
1	3461816	0.379	0.75	0.0287	strongHypo	intergenic	.
1	3461817	0.8	0.444	0.00111	strongHyper	intergenic	.
1	3461917	0.31	0.812	6.48e-06	strongHypo	intergenic	.
1	3461925	0.379	0.812	0.000133	strongHypo	intergenic	.
1	3462067	0.514	0.203	9.7e-08	strongHyper	intergenic	.
1	3462107	0.418	0.058	7.06e-13	strongHyper	intergenic	.
1	3462119	0.482	0.116	1.67e-11	strongHyper	intergenic	.
1	3462128	0.391	0.058	1.29e-11	strongHyper	intergenic	.
1	3462131	0.435	0.0652	4.39e-13	strongHyper	intergenic	.
1	3462143	0.42	0.0584	4.91e-13	strongHyper	intergenic	.
1	3462536	0.818	0.167	0.00059	strongHyper	intergenic	.
1	3462556	0.4	0.875	0.00211	strongHypo	intergenic	.
1	3462557	0.818	0.333	0.00843	strongHyper	intergenic	.
1	3462596	0.818	0.333	0.00843	strongHyper	intergenic	.
1	3462986	1	0.632	3.7e-05	strongHyper	intergenic	.
1	3463054	0.923	0.6	0.0385	strongHyper	intergenic	.
1	3463055	0.941	0.211	1.06e-10	strongHyper	intergenic	.
1	3463062	1	0.6	0.00453	strongHyper	intergenic	.
1	3463072	0.75	0.2	0.00607	strongHyper	intergenic	.
1	3465519	0.4	0.895	0.00253	strongHypo	intergenic	.
1	3465945	0.6	0.926	0.0164	strongHypo	intergenic	.
1	3468218	0.882	0.5	0.0034	strongHyper	intergenic	.
1	3468259	0.625	0	0.00255	strongHyper	intergenic	.
1	3468295	0.667	1	0.0421	strongHypo	intergenic	.
1	3479553	0.833	0.467	0.0415	strongHyper	intergenic	.
1	3479604	1	0.655	0.0206	strongHyper	intergenic	.
1	3480094	0.429	0	0.00338	strongHyper	intergenic	.
1	3480133	0.714	0.286	0.0188	strongHyper	intergenic	.
1	3480639	0.92	0.586	0.00157	strongHyper	intergenic	.
1	3480658	0.917	0.538	4.86e-07	strongHyper	intergenic	.
1	3480681	0.875	0.512	3.77e-06	strongHyper	intergenic	.
1	3480699	1	0.588	6.36e-10	strongHyper	intergenic	.
1	3480711	0.875	0.569	6.56e-05	strongHyper	intergenic	.
1	3480725	0.958	0.569	6.33e-08	strongHyper	intergenic	.
1	3480754	0.917	0.585	0.000855	strongHyper	intergenic	.
1	3480764	1	0.58	7.68e-06	strongHyper	intergenic	.
1	3480776	0.739	0.368	0.000695	strongHyper	intergenic	.
1	3480793	0	0.492	0.000541	strongHypo	intergenic	.
1	3483566	0.39	0.796	0.0001	strongHypo	intergenic	.
1	3483681	0.872	0.36	1.74e-12	strongHyper	intergenic	.
1	3483682	0.886	0.345	2.11e-10	strongHyper	intergenic	.
1	3485577	0.529	0.923	0.00138	strongHypo	intergenic	.
1	3485710	0	0.333	0.000445	strongHypo	intergenic	.
1	3488313	0.333	0.865	6.27e-10	strongHypo	intergenic	.
1	3498150	0.95	0.571	1.01e-05	strongHyper	intergenic	.
1	3508410	0.903	0.545	0.0195	strongHyper	intergenic	.
1	3522399	1	0.667	0.04	strongHyper	intergenic	.
1	3539201	0.667	1	0.0107	strongHypo	intergenic	.
1	3543852	1	0.667	0.00442	strongHyper	intergenic	.
1	3551578	0.927	0.538	2.64e-05	strongHyper	intergenic	.
1	3552614	0.955	0.462	7.6e-05	strongHyper	intergenic	.
1	3552693	0.688	1	0.000222	strongHypo	intergenic	.
1	3552843	0.5	1	0.000297	strongHypo	intergenic	.
1	3553688	1	0.625	0.000295	strongHyper	intergenic	.
1	3553797	0.542	0.909	0.00137	strongHypo	intergenic	.
1	3554039	1	0.571	0.00223	strongHyper	intergenic	.
1	3561333	0.718	0.375	0.0178	strongHyper	intergenic	.
1	3561338	0.519	0.868	1.91e-05	strongHypo	intergenic	.
1	3561381	0.718	0.375	0.0178	strongHyper	intergenic	.
1	3564595	0.458	0.0455	0.00193	strongHyper	intergenic	.
1	3565148	0	0.429	0.000117	strongHypo	intergenic	.
1	3565274	1	0.667	0.000713	strongHyper	intergenic	.
1	3565275	1	0.562	1.04e-07	strongHyper	intergenic	.
1	3565339	0.929	0.625	0.019	strongHyper	intergenic	.
1	3566167	1	0.676	3.42e-06	strongHyper	intergenic	.
1	3578263	0.628	0.947	0.0121	strongHypo	intron	ENSSSCG00000004022
1	3578855	0.917	0.25	4.56e-06	strongHyper	intron	ENSSSCG00000004022
1	3579918	0.85	0.545	0.0145	strongHyper	intron	ENSSSCG00000004022
1	3587363	0.636	1	0.0132	strongHypo	intron	ENSSSCG00000004022
1	3590234	0.682	1	0.0144	strongHypo	intron	ENSSSCG00000004022
1	3598982	0.235	0.594	0.00545	strongHypo	intron	ENSSSCG00000004022
1	3598990	0.324	0.656	0.0131	strongHypo	intron	ENSSSCG00000004022
1	3598991	0.5	0.0769	0.00835	strongHyper	intron	ENSSSCG00000004022
1	3598995	0.176	0.5	0.0085	strongHypo	intron	ENSSSCG00000004022
1	3599024	0.206	0.625	1.23e-06	strongHypo	intron	ENSSSCG00000004022
1	3599025	0.353	0	0.000132	strongHyper	intron	ENSSSCG00000004022
1	3599055	0.471	0.812	5.73e-05	strongHypo	intron	ENSSSCG00000004022
1	3599069	0.735	0.231	1.31e-05	strongHyper	intron	ENSSSCG00000004022
1	3599137	0.882	0.538	0.0175	strongHyper	intron	ENSSSCG00000004022
1	3599165	0.676	0.154	0.00247	strongHyper	intron	ENSSSCG00000004022
1	3599327	0.684	0.364	0.0294	strongHyper	intron	ENSSSCG00000004022
1	3599387	0.865	0.545	0.012	strongHyper	intron	ENSSSCG00000004022
1	3600594	0.918	0.561	2.43e-08	strongHyper	intron	ENSSSCG00000004022
1	3600607	0.959	0.585	4.28e-10	strongHyper	intron	ENSSSCG00000004022
1	3602904	0.644	0	3.76e-13	strongHyper	intron	ENSSSCG00000004022
1	3603246	0.632	0	2.38e-05	strongHyper	intron	ENSSSCG00000004022
1	3604151	0.903	0.554	1.02e-06	strongHyper	intron	ENSSSCG00000004022
1	3605391	0.25	0.714	0.00718	strongHypo	intron	ENSSSCG00000004022
1	3610473	0.358	0.698	0.00111	strongHypo	intron	ENSSSCG00000004022
1	3610536	0.6	1	0.00232	strongHypo	intron	ENSSSCG00000004022
1	3610720	0.46	0	5.4e-07	strongHyper	intron	ENSSSCG00000004022
1	3613735	0.05	0.52	7.4e-07	strongHypo	intron	ENSSSCG00000004022
1	3617302	0.891	0.574	0.000472	strongHyper	intron	ENSSSCG00000004022
1	3617365	1	0.692	0.00428	strongHyper	intron	ENSSSCG00000004022
1	3617599	0.68	0.3	0.00672	strongHyper	intron	ENSSSCG00000004022
1	3617619	0.84	0.4	0.000761	strongHyper	intron	ENSSSCG00000004022
1	3620388	0.4	0.857	0.0128	strongHypo	intron	ENSSSCG00000004022
1	3623315	0.868	0.211	1.67e-06	strongHyper	intron	ENSSSCG00000004022
1	3624263	0.111	0.625	0.00334	strongHypo	intron	ENSSSCG00000004022
1	3625831	0	0.882	4.05e-10	strongHypo	intron	ENSSSCG00000004022
1	3625948	0.765	0.316	0.00311	strongHyper	intron	ENSSSCG00000004022
1	3626115	0	0.4	0.0198	strongHypo	intron	ENSSSCG00000004022
1	3628456	0.611	1	0.0302	strongHypo	intron	ENSSSCG00000004022
1	3628459	0.333	1	0.000883	strongHypo	intron	ENSSSCG00000004022
1	3628464	0.5	1	0.00982	strongHypo	intron	ENSSSCG00000004022
1	3629760	0.571	0.882	0.00457	strongHypo	intron	ENSSSCG00000004022
1	3629822	0.667	1	0.000136	strongHypo	intron	ENSSSCG00000004022
1	3630157	0.529	0.95	2.65e-05	strongHypo	intron	ENSSSCG00000004022
1	3631783	0.353	0.75	0.0366	strongHypo	intron	ENSSSCG00000004022
1	3633308	0.414	0	1.29e-05	strongHyper	intron	ENSSSCG00000004022
1	3636639	1	0.571	0.000321	strongHyper	intron	ENSSSCG00000004022
1	3637432	0.356	0.0465	8.38e-08	strongHyper	intron	ENSSSCG00000004022
1	3637459	0.5	0.842	0.000858	strongHypo	intron	ENSSSCG00000004022
1	3639683	0.667	1	0.00108	strongHypo	intron	ENSSSCG00000004022
1	3640686	0.455	0.923	0.000483	strongHypo	intron	ENSSSCG00000004022
1	3641050	0.966	0.333	2.09e-06	strongHyper	intron	ENSSSCG00000004022
1	3641056	1	0.417	6.61e-07	strongHyper	intron	ENSSSCG00000004022
1	3642023	1	0.5	0.00051	strongHyper	intron	ENSSSCG00000004022
1	3642271	0.25	1	0.000201	strongHypo	intron	ENSSSCG00000004022
1	3643334	0	0.962	2.77e-11	strongHypo	intron	ENSSSCG00000004022
1	3643347	0	0.885	5.65e-09	strongHypo	intron	ENSSSCG00000004022
1	3643436	0.957	0.132	4.33e-12	strongHyper	intron	ENSSSCG00000004022
1	3643984	0.415	0.724	7.94e-11	strongHypo	intron	ENSSSCG00000004022
1	3646159	0.833	0.286	9.73e-05	strongHyper	intron	ENSSSCG00000004022
1	3646165	0.833	0.286	9.73e-05	strongHyper	intron	ENSSSCG00000004022
1	3646177	0.889	0.429	0.000404	strongHyper	intron	ENSSSCG00000004022
1	3648039	0.8	0.1	0.000291	strongHyper	intron	ENSSSCG00000004022
1	3648044	0.8	0.1	0.000291	strongHyper	intron	ENSSSCG00000004022
1	3648050	0.8	0	7.69e-06	strongHyper	intron	ENSSSCG00000004022
1	3648084	0.8	0.3	0.0187	strongHyper	intron	ENSSSCG00000004022
1	3650366	0.438	0.767	0.00433	strongHypo	intron	ENSSSCG00000004022
1	3652073	0.8	0.25	0.0138	strongHyper	intron	ENSSSCG00000004022
1	3659142	0.889	0.286	0.00079	strongHyper	intron	ENSSSCG00000004022
1	3659605	0.667	1	0.00404	strongHypo	intron	ENSSSCG00000004022
1	3659635	0.667	1	0.00404	strongHypo	intron	ENSSSCG00000004022
1	3660644	0.9	0.5	0.0302	strongHyper	intron	ENSSSCG00000004022
1	3660648	0.9	0.5	0.0302	strongHyper	intron	ENSSSCG00000004022
1	3660689	0.2	0.833	0.00079	strongHypo	intron	ENSSSCG00000004022
1	3660955	0.811	0.474	0.000426	strongHyper	intron	ENSSSCG00000004022
1	3661299	0.672	1	1.05e-05	strongHypo	intron	ENSSSCG00000004022
1	3661760	0.917	0.444	0.000117	strongHyper	intron	ENSSSCG00000004022
1	3661761	1	0.4	1.13e-12	strongHyper	intron	ENSSSCG00000004022
1	3661777	0.583	0.944	0.00636	strongHypo	intron	ENSSSCG00000004022
1	3663102	1	0.621	0.000461	strongHyper	downstream	ENSSSCG00000004022
1	3666019	0.667	0.333	0.0303	strongHyper	intergenic	.
1	3666021	0.745	0.333	0.00606	strongHyper	intergenic	.
1	3666041	0.5	0.167	0.0342	strongHyper	intergenic	.
1	3666054	0.667	0.333	0.0303	strongHyper	intergenic	.
1	3666087	0.6	0.286	0.0409	strongHyper	intergenic	.
1	3666290	0.724	0.413	4.84e-08	strongHyper	intergenic	.
1	3666301	0.849	0.471	1.15e-10	strongHyper	intergenic	.
1	3666302	0.895	0.564	3.08e-11	strongHyper	intergenic	.
1	3666312	0.855	0.526	3.78e-10	strongHyper	intergenic	.
1	3666342	0.714	0.413	1.13e-06	strongHyper	intergenic	.
1	3669905	0.455	0.833	0.00163	strongHypo	intergenic	.
1	3671564	0.958	0.611	0.000107	strongHyper	intergenic	.
1	3671565	0.6	0.95	0.000495	strongHypo	intergenic	.
1	3675051	0.853	0.522	0.000227	strongHyper	intergenic	.
1	3675141	0.558	0.872	3.34e-07	strongHypo	intergenic	.
1	3686575	0.385	0.846	0.0414	strongHypo	intergenic	.
1	3686642	0.538	0.864	0.0273	strongHypo	intergenic	.
1	3686647	1	0.571	0.00506	strongHyper	intergenic	.
1	3686699	0.556	1	0.00445	strongHypo	intergenic	.
1	3686713	0.444	1	0.00125	strongHypo	intergenic	.
1	3691600	0.622	0.289	3.19e-05	strongHyper	intergenic	.
1	3691628	0.39	0.789	0.00053	strongHypo	intergenic	.
1	3691642	0.933	0.545	0.00189	strongHyper	intergenic	.
1	3691712	0.933	0.5	0.000703	strongHyper	intergenic	.
1	3691713	0.684	1	0.0226	strongHypo	intergenic	.
1	3691932	0.571	0.905	0.0386	strongHypo	intergenic	.
1	3694255	0.364	0.727	0.0329	strongHypo	intergenic	.
1	3694406	0.909	0.495	5.36e-16	strongHyper	intergenic	.
1	3694407	0.889	0.543	2.08e-07	strongHyper	intergenic	.
1	3703506	0.333	0.7	0.00349	strongHypo	intergenic	.
1	3703542	0.52	0.9	1.8e-06	strongHypo	intergenic	.
1	3703693	1	0.574	1.66e-19	strongHyper	intergenic	.
1	3706954	0.429	0.786	0.00355	strongHypo	intergenic	.
1	3707074	0.333	0	0.047	strongHyper	intergenic	.
1	3707097	0.276	0.609	0.024	strongHypo	intergenic	.
1	3707117	0.75	0.2	0.000444	strongHyper	intergenic	.
1	3707118	0.6	0.25	0.0138	strongHyper	intergenic	.
1	3707150	0.875	0.2	1.85e-05	strongHyper	intergenic	.
1	3707151	0.667	0.333	0.0275	strongHyper	intergenic	.
1	3707186	0.75	0.207	0.00105	strongHyper	intergenic	.
1	3707222	0.875	0.467	0.0105	strongHyper	intergenic	.
1	3711146	0.444	0.0952	0.025	strongHyper	intergenic	.
1	3718866	0.914	0.468	5.81e-17	strongHyper	intron	ENSSSCG00000004020
1	3719034	1	0.4	0.0108	strongHyper	intron	ENSSSCG00000004020
1	3719038	1	0.2	0.000714	strongHyper	intron	ENSSSCG00000004020
1	3719480	0.125	0.667	0.00541	strongHypo	intron	ENSSSCG00000004020
1	3724204	0.5	0.923	1.59e-06	strongHypo	intron	ENSSSCG00000004020
1	3724317	0	0.8	2.44e-07	strongHypo	intron	ENSSSCG00000004020
1	3726573	0.754	0.276	1.13e-07	strongHyper	intron	ENSSSCG00000004020
1	3736827	0.643	1	1.03e-08	strongHypo	intergenic	.
1	3737580	0.721	0.396	2.13e-06	strongHyper	upstream	ENSSSCG00000004021
1	3741935	0.395	0.778	1.56e-05	strongHypo	downstream	ENSSSCG00000004021
1	3743926	0.5	0	3.63e-05	strongHyper	intergenic	.
1	3746940	0.6	0.944	0.03	strongHypo	intergenic	.
1	3753741	1	0.125	5.98e-06	strongHyper	intergenic	.
1	3760525	0.679	0.333	0.0133	strongHyper	intergenic	.
1	3760542	0.893	0.556	0.00356	strongHyper	intergenic	.
1	3761025	0.13	0.8	7.5e-05	strongHypo	intergenic	.
1	3761055	0.196	0.8	0.000533	strongHypo	intergenic	.
1	3765369	0	0.333	0.047	strongHypo	intergenic	.
1	3765381	0.167	0.6	0.00196	strongHypo	intergenic	.
1	3765414	0.864	0.333	4.11e-06	strongHyper	intergenic	.
1	3765453	0	0.4	0.000478	strongHypo	intergenic	.
1	3765458	0	0.667	9.75e-08	strongHypo	intergenic	.
1	3765459	0	0.467	3.93e-07	strongHypo	intergenic	.
1	3765476	0	0.4	0.000478	strongHypo	intergenic	.
1	3765526	0.0833	0.733	0.00138	strongHypo	intergenic	.
1	3769256	0.625	0.21	0.000583	strongHyper	intergenic	.
1	3771029	0	0.393	8.86e-07	strongHypo	intergenic	.
1	3777557	0.833	0.444	0.00501	strongHyper	intergenic	.
1	3810526	0.804	0.48	3.73e-18	strongHyper	intergenic	.
1	3829707	0.9	0.4	0.0177	strongHyper	intergenic	.
1	3830558	0.688	0.2	0.00301	strongHyper	intergenic	.
1	3830567	0.85	0.429	1.72e-05	strongHyper	intergenic	.
1	3833590	0.5	0.0909	0.00127	strongHyper	intergenic	.
1	3849460	0.475	0.864	2.11e-09	strongHypo	intergenic	.
1	3849465	0.85	0.485	8.58e-08	strongHyper	intergenic	.
1	3849466	0.735	0.379	6.91e-05	strongHyper	intergenic	.
1	4040684	0.556	0.119	0.000112	strongHyper	intergenic	.
1	4040769	0.556	0.118	0.000103	strongHyper	intergenic	.
1	4068336	0.826	0.474	0.001	strongHyper	intergenic	.
1	4068520	0.692	1	2.82e-07	strongHypo	intergenic	.
1	4078329	0.5	0.864	1.83e-06	strongHypo	intergenic	.
1	4101715	0.889	0.375	0.00334	strongHyper	intergenic	.
1	4146118	0.5	0.882	0.01	strongHypo	intergenic	.
1	4146154	0.125	0.529	0.0119	strongHypo	intergenic	.
1	4146350	0.593	0.176	0.000146	strongHyper	intergenic	.
1	4169455	0.629	0.286	4.53e-05	strongHyper	intergenic	.
1	4173170	0.917	0.611	0.0154	strongHyper	intergenic	.
1	4189876	0.948	0.495	6.15e-32	strongHyper	intergenic	.
1	4189877	0.978	0.417	1.58e-07	strongHyper	intergenic	.
1	4259222	0.774	0.423	0.000318	strongHyper	intergenic	.
1	4261503	0.431	0	2.81e-06	strongHyper	intergenic	.
1	4261504	0.594	0.0606	1.99e-22	strongHyper	intergenic	.
1	4318530	0.88	0.5	0.00586	strongHyper	intergenic	.
1	4318559	0.88	0.269	2.08e-10	strongHyper	intergenic	.
1	4326844	1	0.545	0.000159	strongHyper	intergenic	.
1	4326845	0.875	0.25	3.03e-05	strongHyper	intergenic	.
1	4326855	1	0.545	0.000159	strongHyper	intergenic	.
1	4326889	1	0.375	1.22e-06	strongHyper	intergenic	.
1	4326891	1	0.125	2.49e-10	strongHyper	intergenic	.
1	4358396	1	0.667	0.0191	strongHyper	intergenic	.
1	4371969	0.5	0.909	0.00241	strongHypo	intergenic	.
1	4372056	0.333	0	0.00672	strongHyper	intergenic	.
1	4394035	0.962	0.647	0.000171	strongHyper	intergenic	.
1	4400910	0.448	0.775	0.0104	strongHypo	intergenic	.
1	4407091	0.2	0.548	0.0199	strongHypo	intergenic	.
1	4668150	0.316	0.95	4.6e-13	strongHypo	intron	ENSSSCG00000004027
1	4689247	0.28	0.667	9.1e-05	strongHypo	intron	ENSSSCG00000004027
1	4689260	0.565	0.97	6.31e-14	strongHypo	intron	ENSSSCG00000004027
1	4691958	0.087	0.759	1.96e-12	strongHypo	intron	ENSSSCG00000004027
1	4708921	0.897	0.594	0.00915	strongHyper	intron	ENSSSCG00000004027
1	4709030	0.966	0.438	4e-11	strongHyper	intron	ENSSSCG00000004027
1	4709031	0.967	0.615	2.11e-06	strongHyper	intron	ENSSSCG00000004027
1	4747970	0.688	0.0769	2.36e-06	strongHyper	intergenic	.
1	4748046	0.562	0.0769	9.68e-05	strongHyper	intergenic	.
1	4748047	0.618	0.152	3.44e-05	strongHyper	intergenic	.
1	4750657	0.968	0.518	4.53e-17	strongHyper	intergenic	.
1	4753367	0.385	0.795	6.85e-05	strongHypo	intergenic	.
1	4753465	0.963	0.591	0.00274	strongHyper	intergenic	.
1	4753466	0.5	0.909	0.00364	strongHypo	intergenic	.
1	4757053	0.63	0.3	0.0175	strongHyper	upstream	ENSSSCG00000004028
1	4757089	0.778	0.4	0.00427	strongHyper	upstream	ENSSSCG00000004028
1	4757144	0.778	0.3	0.000254	strongHyper	upstream	ENSSSCG00000004028
1	4761538	0.684	0.25	1.4e-05	strongHyper	intron	ENSSSCG00000004028
1	4766718	0.958	0.367	1.26e-31	strongHyper	intron	ENSSSCG00000004028
1	4766719	0.963	0.478	3.43e-14	strongHyper	intron	ENSSSCG00000004028
1	4767105	0.344	0.654	0.000219	strongHypo	intron	ENSSSCG00000004028
1	4771650	1	0.692	0.000131	strongHyper	intron	ENSSSCG00000004028
1	4771662	1	0.692	0.000147	strongHyper	intron	ENSSSCG00000004028
1	4771711	0.315	0.667	0.000168	strongHypo	intron	ENSSSCG00000004028
1	4780701	1	0.4	0.000354	strongHyper	intergenic	.
1	4780764	1	0.6	0.00766	strongHyper	intergenic	.
1	4780773	0	0.571	1.17e-06	strongHypo	intergenic	.
1	4803459	0.556	0	0.00387	strongHyper	intergenic	.
1	4803620	0.882	0.155	2.48e-23	strongHyper	intergenic	.
1	4803621	0.95	0.179	4.27e-25	strongHyper	intergenic	.
1	4878789	0.333	0	0.0334	strongHyper	intergenic	.
1	4880796	0	0.476	0.00181	strongHypo	intergenic	.
1	4893908	0.211	0.536	0.0358	strongHypo	intergenic	.
1	4906534	0.955	0.214	8.47e-08	strongHyper	intergenic	.
1	4941608	0.727	0.414	0.0458	strongHyper	intergenic	.
1	4962698	0	0.308	0.0175	strongHypo	intergenic	.
1	4965966	0.884	0.475	5.55e-10	strongHyper	intergenic	.
1	4965967	0.938	0.588	1.74e-06	strongHyper	intergenic	.
1	4979286	0.412	0.75	0.00149	strongHypo	intergenic	.
1	5015928	1	0.6	0.00357	strongHyper	intergenic	.
1	5015962	0.923	0.4	0.00236	strongHyper	intergenic	.
1	5018591	0.588	0.254	1.96e-05	strongHyper	intergenic	.
1	5079194	0.375	0	0.0177	strongHyper	intergenic	.
1	5079234	0.5	0	0.00245	strongHyper	intergenic	.
1	5289762	0.381	0.8	0.00611	strongHypo	intergenic	.
1	5320152	0.167	0.791	4.44e-14	strongHypo	intergenic	.
1	5320206	0.292	0.625	0.00248	strongHypo	intergenic	.
1	5492727	0.509	1	5.45e-05	strongHypo	intergenic	.
1	5492728	0.522	0.833	0.0252	strongHypo	intergenic	.
1	5813989	0.889	0.5	0.00923	strongHyper	intergenic	.
1	5814090	1	0.643	0.000174	strongHyper	intergenic	.
1	5814091	0.875	0.5	0.0441	strongHyper	intergenic	.
1	6037273	0.425	0.75	0.0189	strongHypo	intergenic	.
1	6105299	0.583	0	4.11e-05	strongHyper	intergenic	.
1	6105311	0.917	0.222	9.61e-06	strongHyper	intergenic	.
1	6124743	0.944	0.636	0.0266	strongHyper	intergenic	.
1	6183079	0.0645	0.368	0.0184	strongHypo	intergenic	.
1	6194710	0.824	0.513	0.00672	strongHyper	intergenic	.
1	6201327	0.375	1	0.000414	strongHypo	intergenic	.
1	6218005	0.483	0.9	0.00122	strongHypo	intergenic	.
1	6218030	0.483	0.9	0.00122	strongHypo	intergenic	.
1	6218041	0.483	0.8	0.0183	strongHypo	intergenic	.
1	6218075	0.833	0.5	0.0456	strongHyper	intergenic	.
1	6228776	0.164	0.541	3.72e-06	strongHypo	intergenic	.
1	6228968	0.5	0.115	0.000297	strongHyper	intergenic	.
1	6230611	0.643	1	0.00738	strongHypo	intergenic	.
1	6230683	0.514	0.857	0.00418	strongHypo	intergenic	.
1	6236541	0.5	0.833	0.00119	strongHypo	intergenic	.
1	6310528	0.625	1	7.57e-08	strongHypo	intergenic	.
1	6386556	0.837	0.48	3.88e-13	strongHyper	intron	ENSSSCG00000004029
1	6556764	0.5	1	0.00125	strongHypo	intergenic	.
1	6556775	0.4	0.909	0.00487	strongHypo	intergenic	.
1	6556783	1	0.667	0.00672	strongHyper	intergenic	.
1	6556840	0.6	1	0.00584	strongHypo	intergenic	.
1	6556860	0.2	0.556	0.0424	strongHypo	intergenic	.
1	6558206	0.611	1	2.68e-05	strongHypo	intergenic	.
1	6558207	0.536	0.848	0.00124	strongHypo	intergenic	.
1	6558279	0.5	0.957	2.14e-07	strongHypo	intergenic	.
1	6565124	0.349	0	0.00137	strongHyper	intergenic	.
1	6565125	0.464	0.037	3.68e-09	strongHyper	intergenic	.
1	6567656	0.933	0.429	0.000551	strongHyper	intergenic	.
1	6567675	0.8	0.429	0.0341	strongHyper	intergenic	.
1	6567678	0.933	0.571	0.00797	strongHyper	intergenic	.
1	6567689	0.867	0.429	0.00431	strongHyper	intergenic	.
1	6567732	0.75	0.429	0.0482	strongHyper	intergenic	.
1	6567896	0.431	0.109	0.000312	strongHyper	intergenic	.
1	6567916	0.167	0.556	0.0188	strongHypo	intergenic	.
1	6567917	0.412	0.0463	5.15e-11	strongHyper	intergenic	.
1	6567941	0	0.556	2.97e-05	strongHypo	intergenic	.
1	6567952	0.627	0.148	4.07e-13	strongHyper	intergenic	.
1	6567967	0.647	0.296	4.92e-07	strongHyper	intergenic	.
1	6571930	0.04	0.364	0.000103	strongHypo	intergenic	.
1	6575667	0.364	0.875	0.0115	strongHypo	intergenic	.
1	6575705	0.455	0.875	0.00185	strongHypo	intergenic	.
1	6575721	0.333	0.833	0.00673	strongHypo	intergenic	.
1	6581952	0.643	0.95	0.000395	strongHypo	intergenic	.
1	6581953	1	0.6	0.000478	strongHyper	intergenic	.
1	6582314	1	0.688	0.0476	strongHyper	intergenic	.
1	6585294	1	0.545	1.89e-06	strongHyper	intergenic	.
1	6585361	1	0.429	2.54e-05	strongHyper	intergenic	.
1	6585464	0.5	1	0.00157	strongHypo	intergenic	.
1	6585491	0.583	0.938	0.00229	strongHypo	intergenic	.
1	6585492	0.5	0.875	0.0317	strongHypo	intergenic	.
1	6585512	0.5	1	0.000758	strongHypo	intergenic	.
1	6585539	0.5	1	0.000758	strongHypo	intergenic	.
1	6588908	0.931	0.0769	1.57e-21	strongHyper	intergenic	.
1	6590870	0.75	0	1.65e-07	strongHyper	intergenic	.
1	6590930	0.875	0.385	0.00324	strongHyper	intergenic	.
1	6590942	0.5	0.0769	0.00305	strongHyper	intergenic	.
1	6591572	0.667	0.364	0.0173	strongHyper	intergenic	.
1	6595215	0.2	0.6	0.00551	strongHypo	intergenic	.
1	6595283	0.298	0.655	2.57e-07	strongHypo	intergenic	.
1	6763968	1	0.688	0.000306	strongHyper	intergenic	.
1	6764029	0	0.341	1.48e-29	strongHypo	intergenic	.
1	6804846	0.796	0.372	1.12e-09	strongHyper	intergenic	.
1	6806067	0	0.68	3.55e-10	strongHypo	intergenic	.
1	6806068	0	0.625	4.88e-05	strongHypo	intergenic	.
1	7173523	1	0.6	0.0287	strongHyper	intergenic	.
1	7186606	0.762	0.448	4.76e-05	strongHyper	intergenic	.
1	7243084	1	0.182	2.69e-05	strongHyper	intron	ENSSSCG00000004032
1	7253333	1	0.625	0.00031	strongHyper	intron	ENSSSCG00000004032
1	7253442	0	0.583	9.49e-05	strongHypo	intron	ENSSSCG00000004032
1	7313027	0.692	1	0.0137	strongHypo	intron	ENSSSCG00000004032
1	7351124	1	0.571	0.0171	strongHyper	intron	ENSSSCG00000004032
1	7488912	1	0.692	0.00428	strongHyper	intron	ENSSSCG00000004032
1	7489262	0.881	0.545	1.28e-08	strongHyper	intron	ENSSSCG00000004032
1	7489374	1	0.6	0.00347	strongHyper	intron	ENSSSCG00000004032
1	7489420	0.667	1	0.00672	strongHypo	intron	ENSSSCG00000004032
1	7526407	0.364	0.818	0.000622	strongHypo	intron	ENSSSCG00000004032
1	7630178	0.491	0.857	0.0163	strongHypo	intron	ENSSSCG00000004032
1	7669555	0.643	0.321	0.00211	strongHyper	intron	ENSSSCG00000004032
1	7680772	0.522	0.857	1.57e-06	strongHypo	intron	ENSSSCG00000004032
1	7773833	0.75	0.167	0.00633	strongHyper	intron	ENSSSCG00000004032
1	7781776	0.265	0.792	2.18e-08	strongHypo	intron	ENSSSCG00000004032
1	7783621	0.963	0.5	9.85e-08	strongHyper	intron	ENSSSCG00000004032
1	7787247	0.386	0.00806	2.61e-14	strongHyper	intron	ENSSSCG00000004032
1	7787248	0.524	0	2.82e-12	strongHyper	intron	ENSSSCG00000004032
1	7843615	0.2	0.833	0.00828	strongHypo	intergenic	.
1	7847089	0.8	0.41	0.00404	strongHyper	intergenic	.
1	7869987	0.444	0	0.01	strongHyper	intergenic	.
1	7869988	0.455	0	0.00192	strongHyper	intergenic	.
1	7869992	0.444	0	0.01	strongHyper	intergenic	.
1	7870059	0.444	0	0.01	strongHyper	intergenic	.
1	8013394	0.25	0.818	6.82e-05	strongHypo	intergenic	.
1	8099611	0.85	0.5	0.0199	strongHyper	intron	ENSSSCG00000026205
1	8099721	0.261	0.667	0.0313	strongHypo	intron	ENSSSCG00000026205
1	8101453	0	0.548	1.8e-11	strongHypo	intron	ENSSSCG00000026205
1	8101454	0	0.4	4.1e-11	strongHypo	intron	ENSSSCG00000026205
1	8101579	0.618	0.978	3.47e-05	strongHypo	intron	ENSSSCG00000026205
1	8106942	0.629	0.231	0.000595	strongHyper	intron	ENSSSCG00000026205
1	8121461	0	0.7	0.000109	strongHypo	intron	ENSSSCG00000026205
1	8121527	0	0.436	6.6e-09	strongHypo	intron	ENSSSCG00000026205
1	8122202	0.848	0.5	0.00161	strongHyper	intron	ENSSSCG00000026205
1	8169013	0.778	0.167	0.00219	strongHyper	intron	ENSSSCG00000026205
1	8169199	0.655	0.333	5.64e-05	strongHyper	intron	ENSSSCG00000026205
1	8195512	0.294	0.667	1.11e-05	strongHypo	intron	ENSSSCG00000026205
1	8204567	0.0455	0.714	4.86e-06	strongHypo	intron	ENSSSCG00000026205
1	8207713	0.127	0.588	3.34e-09	strongHypo	intron	ENSSSCG00000026205
1	8211083	0.278	0.667	7.17e-05	strongHypo	intron	ENSSSCG00000026205
1	8222588	0.226	0.565	9.3e-09	strongHypo	intron	ENSSSCG00000026205
1	8223977	0.571	0.889	0.0198	strongHypo	intron	ENSSSCG00000026205
1	8228510	0.177	0.56	2.09e-19	strongHypo	intron	ENSSSCG00000026205
1	8250123	0.537	0.146	7.37e-06	strongHyper	intron	ENSSSCG00000026205
1	8250124	0.324	0.714	0.00217	strongHypo	intron	ENSSSCG00000026205
1	8252384	0.0632	0.4	4.2e-08	strongHypo	intron	ENSSSCG00000026205
1	8255397	0.333	0.765	8.01e-05	strongHypo	intron	ENSSSCG00000026205
1	8255620	0.857	0.364	0.000422	strongHyper	intron	ENSSSCG00000026205
1	8255628	0.839	0.455	0.00629	strongHyper	intron	ENSSSCG00000026205
1	8255654	0.875	0.5	0.0046	strongHyper	intron	ENSSSCG00000026205
1	8255660	0.812	0.273	0.000164	strongHyper	intron	ENSSSCG00000026205
1	8255675	0.688	0.273	0.00509	strongHyper	intron	ENSSSCG00000026205
1	8255691	0.875	0.364	0.000133	strongHyper	intron	ENSSSCG00000026205
1	8255703	0.556	0.167	0.0235	strongHyper	intron	ENSSSCG00000026205
1	8255709	0.583	0.167	0.0188	strongHyper	intron	ENSSSCG00000026205
1	8255741	0.688	0.273	0.00509	strongHyper	intron	ENSSSCG00000026205
1	8255746	0.812	0.364	0.00138	strongHyper	intron	ENSSSCG00000026205
1	8255762	0.692	0.154	0.000186	strongHyper	intron	ENSSSCG00000026205
1	8255769	0.769	0.462	0.0448	strongHyper	intron	ENSSSCG00000026205
1	8255776	0.769	0.462	0.0448	strongHyper	intron	ENSSSCG00000026205
1	8255780	0.423	0.727	0.0447	strongHypo	intron	ENSSSCG00000026205
1	8255781	0.846	0.462	0.00779	strongHyper	intron	ENSSSCG00000026205
1	8255792	0.308	0.727	0.00841	strongHypo	intron	ENSSSCG00000026205
1	8255820	0.654	0.154	0.000531	strongHyper	intron	ENSSSCG00000026205
1	8255848	0.846	0.462	0.00779	strongHyper	intron	ENSSSCG00000026205
1	8255865	0.923	0.538	0.00387	strongHyper	intron	ENSSSCG00000026205
1	8255891	0	0.5	5.79e-05	strongHypo	intron	ENSSSCG00000026205
1	8263289	0.444	0.133	0.0357	strongHyper	downstream	ENSSSCG00000026205
1	8263317	0.444	0.0667	0.00314	strongHyper	downstream	ENSSSCG00000026205
1	8264514	1	0.5	0.011	strongHyper	intergenic	.
1	8270902	0.308	0.81	0.00938	strongHypo	intergenic	.
1	8270904	0.308	0.81	0.00938	strongHypo	intergenic	.
1	8271013	0.308	0.778	0.000284	strongHypo	intergenic	.
1	8275924	0.143	0.667	0.00195	strongHypo	intergenic	.
1	8288019	0.0741	0.375	0.00105	strongHypo	intergenic	.
1	8288020	0.233	0.56	0.000723	strongHypo	intergenic	.
1	8309655	0.833	0.417	0.000127	strongHyper	upstream	ENSSSCG00000004034
1	8313033	0.0235	0.497	5.47e-26	strongHypo	intron	ENSSSCG00000004034
1	8313034	0.0816	0.388	4.86e-07	strongHypo	intron	ENSSSCG00000004034
1	8322196	0	0.4	0.00841	strongHypo	intron	ENSSSCG00000004034
1	8322222	0	0.333	0.0183	strongHypo	intron	ENSSSCG00000004034
1	8332152	0.625	0.958	0.0005	strongHypo	intron	ENSSSCG00000004033
1	8332199	1	0.558	0.00223	strongHyper	intron	ENSSSCG00000004033
1	8333358	0.167	0.833	0.00333	strongHypo	exon	ENSSSCG00000004033
1	8333364	0.167	0.833	0.00333	strongHypo	exon	ENSSSCG00000004033
1	8333370	0.167	0.714	0.00329	strongHypo	exon	ENSSSCG00000004033
1	8344785	0.895	0.462	0.000226	strongHyper	intron	ENSSSCG00000004033
1	8351580	0.571	0.882	0.0118	strongHypo	intron	ENSSSCG00000004033
1	8389693	0.558	0.912	0.000777	strongHypo	intron	ENSSSCG00000004033
1	8395051	0.611	0.915	6.98e-06	strongHypo	intron	ENSSSCG00000004033
1	8398481	0.4	1	0.00281	strongHypo	intron	ENSSSCG00000004033
1	8398482	0.255	0.582	3.4e-07	strongHypo	intron	ENSSSCG00000004033
1	8398713	0.818	0.429	0.0286	strongHyper	intron	ENSSSCG00000004033
1	8399636	0.0897	0.398	4.74e-06	strongHypo	intron	ENSSSCG00000004033
1	8412705	0.478	0.875	0.000317	strongHypo	intron	ENSSSCG00000004033
1	8412911	0.2	0.558	6.18e-08	strongHypo	intron	ENSSSCG00000004033
1	8425210	0.286	0.8	0.0361	strongHypo	intron	ENSSSCG00000004033
1	8425228	0	0.4	0.0198	strongHypo	intron	ENSSSCG00000004033
1	8425878	1	0.4	0.00281	strongHyper	intron	ENSSSCG00000004033
1	8502437	0.121	0.536	4.21e-20	strongHypo	intron	ENSSSCG00000025030
1	8521617	0.796	0.429	0.0157	strongHyper	intron	ENSSSCG00000004037
1	8545912	0.25	0.692	0.0101	strongHypo	intergenic	.
1	8555223	0.667	0	3.14e-11	strongHyper	intergenic	.
1	8555259	0.633	1	1.89e-05	strongHypo	intergenic	.
1	8567966	0.296	0.609	0.0448	strongHypo	intergenic	.
1	8568072	0.704	0.304	0.00988	strongHyper	intergenic	.
1	8580413	0.295	0.696	0.000288	strongHypo	intron	ENSSSCG00000029556
1	8595153	0.692	1	3.41e-05	strongHypo	intergenic	.
1	8600094	0.245	0.629	3.95e-05	strongHypo	intergenic	.
1	8600109	0.792	0.133	7.58e-06	strongHyper	intergenic	.
1	8600110	0.357	1	0.000119	strongHypo	intergenic	.
1	8601128	0.896	0.589	3.13e-09	strongHyper	intergenic	.
1	8609350	0.571	0.9	0.0423	strongHypo	intergenic	.
1	8610123	0.0943	0.44	1.25e-08	strongHypo	intergenic	.
1	8618988	0.897	0.509	2.54e-07	strongHyper	intergenic	.
1	8619007	0.828	0.368	7.78e-09	strongHyper	intergenic	.
1	8619046	0.793	0.421	4.14e-06	strongHyper	intergenic	.
1	8619053	0.947	0.509	1.72e-09	strongHyper	intergenic	.
1	8623082	0.833	0.333	0.0361	strongHyper	intergenic	.
1	8623137	1	0.692	0.0108	strongHyper	intergenic	.
1	8623179	1	0.667	0.0084	strongHyper	intergenic	.
1	8623200	1	0.667	0.0084	strongHyper	intergenic	.
1	8623218	1	0.667	0.0084	strongHyper	intergenic	.
1	8624171	0.333	0.8	0.0213	strongHypo	intergenic	.
1	8624231	0.833	0.2	0.00079	strongHyper	intergenic	.
1	8624244	0.5	1	0.00102	strongHypo	intergenic	.
1	8705874	0.895	0.594	7.83e-08	strongHyper	intergenic	.
1	8771212	1	0.68	0.0138	strongHyper	intron	ENSSSCG00000004038
1	8773589	1	0.615	1.83e-05	strongHyper	intron	ENSSSCG00000004038
1	8773739	0.478	0	1.88e-08	strongHyper	intron	ENSSSCG00000004038
1	8781957	0.889	0.4	0.000967	strongHyper	intron	ENSSSCG00000004038
1	8781965	1	0.6	0.00153	strongHyper	intron	ENSSSCG00000004038
1	8789432	0	0.308	0.0342	strongHypo	intron	ENSSSCG00000004039
1	8789586	0.857	0.4	1.19e-08	strongHyper	intron	ENSSSCG00000004039
1	8801560	0	0.462	0.000364	strongHypo	intron	ENSSSCG00000004039
1	8801568	0.1	0.769	6.08e-06	strongHypo	intron	ENSSSCG00000004039
1	8801571	0.6	0.923	0.0125	strongHypo	intron	ENSSSCG00000004039
1	8801582	0	0.462	0.000364	strongHypo	intron	ENSSSCG00000004039
1	8801608	0.4	0.923	0.000219	strongHypo	intron	ENSSSCG00000004039
1	8843049	1	0.692	0.028	strongHyper	intron	ENSSSCG00000004039
1	8867214	0.529	1	0.00162	strongHypo	intron	ENSSSCG00000004039
1	8867247	0.529	0	0.000587	strongHyper	intron	ENSSSCG00000004039
1	8886315	0.174	0.478	0.00347	strongHypo	upstream	ENSSSCG00000004039
1	8886320	0.0435	0.478	2.12e-06	strongHypo	upstream	ENSSSCG00000004039
1	8901005	0.417	0.842	0.000761	strongHypo	intergenic	.
1	8907205	0.571	1	0.000506	strongHypo	intergenic	.
1	8972340	0.833	0.2	0.00828	strongHyper	intergenic	.
1	8977449	1	0.636	0.0119	strongHyper	intergenic	.
1	8977541	1	0.667	0.0124	strongHyper	intergenic	.
1	8977569	0.867	0.2	0.00241	strongHyper	intergenic	.
1	9037799	0	0.462	6.9e-06	strongHypo	intron	ENSSSCG00000004042
1	9037850	0.765	0.462	0.0294	strongHyper	exon	ENSSSCG00000004042
1	9037860	0.706	0.385	0.0184	strongHyper	exon	ENSSSCG00000004042
1	9037866	0.706	0.231	0.000574	strongHyper	exon	ENSSSCG00000004042
1	9037895	0.941	0.538	0.000414	strongHyper	exon	ENSSSCG00000004042
1	9037898	0.941	0.538	0.000414	strongHyper	exon	ENSSSCG00000004042
1	9037901	0.941	0.538	0.000414	strongHyper	exon	ENSSSCG00000004042
1	9096551	1	0.667	0.0191	strongHyper	intron	ENSSSCG00000004043
1	9096554	1	0.667	0.0191	strongHyper	intron	ENSSSCG00000004043
1	9123131	1	0.684	0.000212	strongHyper	downstream	ENSSSCG00000029477
1	9125037	0.526	0.909	0.0485	strongHypo	intergenic	.
1	9125087	0.654	0.143	0.00282	strongHyper	intergenic	.
1	9163276	0.615	0.938	0.0035	strongHypo	intron	ENSSSCG00000004041
1	9163382	0.407	0.828	0.00207	strongHypo	intron	ENSSSCG00000004041
1	9163428	0.938	0.588	0.0391	strongHyper	intron	ENSSSCG00000004041
1	9163986	0.467	0.95	9.99e-06	strongHypo	exon	ENSSSCG00000004041
1	9184040	1	0.615	0.00267	strongHyper	intron	ENSSSCG00000004044
1	9189949	0.0526	1	2.2e-07	strongHypo	exon	ENSSSCG00000004044
1	9190645	0.5	1	1.02e-05	strongHypo	exon	ENSSSCG00000004044
1	9190696	1	0.593	0.00575	strongHyper	exon	ENSSSCG00000004044
1	9191301	1	0.643	0.00208	strongHyper	exon	ENSSSCG00000004044
1	9193172	0.266	0.75	3.08e-05	strongHypo	intron	ENSSSCG00000004044
1	9193212	1	0.667	0.000481	strongHyper	intron	ENSSSCG00000004044
1	9193288	0.143	1	2.12e-06	strongHypo	intron	ENSSSCG00000004044
1	9193409	0	0.429	0.0239	strongHypo	intron	ENSSSCG00000004044
1	9193802	0	0.545	7.49e-10	strongHypo	intron	ENSSSCG00000004044
1	9193803	0	0.522	2.75e-16	strongHypo	intron	ENSSSCG00000004044
1	9199683	0.2	0.739	0.0024	strongHypo	intron	ENSSSCG00000004044
1	9199728	0	0.543	0.00134	strongHypo	intron	ENSSSCG00000004044
1	9199858	0.636	1	0.000125	strongHypo	intron	ENSSSCG00000004044
1	9202113	0.438	0.931	3.96e-07	strongHypo	intron	ENSSSCG00000004044
1	9202114	0.533	1	0.000587	strongHypo	intron	ENSSSCG00000004044
1	9203179	0.917	0.414	2.01e-05	strongHyper	intron	ENSSSCG00000004044
1	9207248	0.5	0.938	0.00909	strongHypo	intron	ENSSSCG00000004044
1	9207616	0	0.714	2.12e-09	strongHypo	intron	ENSSSCG00000004044
1	9207620	0	0.714	2.12e-09	strongHypo	intron	ENSSSCG00000004044
1	9209284	0.0952	0.933	1.72e-13	strongHypo	intron	ENSSSCG00000004044
1	9209317	0.854	0.467	0.000706	strongHyper	intron	ENSSSCG00000004044
1	9211557	0.5	0	0.0095	strongHyper	intron	ENSSSCG00000004044
1	9211610	0.875	0.2	0.00105	strongHyper	intron	ENSSSCG00000004044
1	9220722	0.379	0.833	0.000214	strongHypo	exon	ENSSSCG00000004044
1	9220726	0.414	0.75	0.00745	strongHypo	exon	ENSSSCG00000004044
1	9220728	0.448	0.917	6.11e-05	strongHypo	exon	ENSSSCG00000004044
1	9220735	0.636	0.327	0.00132	strongHyper	exon	ENSSSCG00000004044
1	9221428	1	0.3	0.000347	strongHyper	intron	ENSSSCG00000004044
1	9230622	0.583	0.125	0.00737	strongHyper	intron	ENSSSCG00000004044
1	9239250	0.525	0.875	1.96e-06	strongHypo	intron	ENSSSCG00000004044
1	9239303	0.396	0.769	1.42e-05	strongHypo	intron	ENSSSCG00000004044
1	9245759	1	0.333	0.00135	strongHyper	intron	ENSSSCG00000004044
1	9247177	0.167	0.8	0.00828	strongHypo	intron	ENSSSCG00000004044
1	9247179	0	0.6	0.00281	strongHypo	intron	ENSSSCG00000004044
1	9247190	0	0.6	0.00281	strongHypo	intron	ENSSSCG00000004044
1	9247200	0.333	0.8	0.0427	strongHypo	intron	ENSSSCG00000004044
1	9247226	0	0.8	0.000141	strongHypo	intron	ENSSSCG00000004044
1	9247230	0	0.6	0.00281	strongHypo	intron	ENSSSCG00000004044
1	9247232	0	0.8	0.000141	strongHypo	intron	ENSSSCG00000004044
1	9247236	0	0.6	0.00281	strongHypo	intron	ENSSSCG00000004044
1	9247251	0	0.8	0.000141	strongHypo	intron	ENSSSCG00000004044
1	9247268	0	0.8	0.000141	strongHypo	intron	ENSSSCG00000004044
1	9247270	0.167	0.8	0.00828	strongHypo	intron	ENSSSCG00000004044
1	9253500	0.273	0.818	0.00547	strongHypo	intron	ENSSSCG00000004044
1	9253649	0.455	0	0.00461	strongHyper	intron	ENSSSCG00000004044
1	9253767	0.4	0.857	0.0324	strongHypo	intron	ENSSSCG00000004044
1	9262425	0.673	0.303	3.7e-06	strongHyper	intron	ENSSSCG00000004044
1	9263665	0.615	0.25	0.0289	strongHyper	intron	ENSSSCG00000004044
1	9263688	0.714	0.0714	0.00134	strongHyper	intron	ENSSSCG00000004044
1	9263730	0.7	0.0714	0.00235	strongHyper	intron	ENSSSCG00000004044
1	9263960	0.417	0.0526	0.000117	strongHyper	intron	ENSSSCG00000004044
1	9263969	0.417	0.105	0.00155	strongHyper	intron	ENSSSCG00000004044
1	9263974	0.417	0.0526	0.000117	strongHyper	intron	ENSSSCG00000004044
1	9263986	0.417	0.105	0.00155	strongHyper	intron	ENSSSCG00000004044
1	9264043	0.375	0.0526	0.000572	strongHyper	intron	ENSSSCG00000004044
1	9264121	0.448	0	0.00249	strongHyper	intron	ENSSSCG00000004044
1	9264131	0.466	0	0.00221	strongHyper	intron	ENSSSCG00000004044
1	9264137	0.483	0	0.00113	strongHyper	intron	ENSSSCG00000004044
1	9264146	0.483	0	0.00113	strongHyper	intron	ENSSSCG00000004044
1	9264155	0.414	0	0.00572	strongHyper	intron	ENSSSCG00000004044
1	9264173	0.448	0	0.00249	strongHyper	intron	ENSSSCG00000004044
1	9264175	0.448	0	0.00249	strongHyper	intron	ENSSSCG00000004044
1	9264222	0.363	0.0294	3.61e-05	strongHyper	intron	ENSSSCG00000004044
1	9278016	0	0.333	3.73e-05	strongHypo	intergenic	.
1	9283134	0.875	0.333	0.00191	strongHyper	intergenic	.
1	9287061	0.491	0.0455	2.9e-08	strongHyper	intergenic	.
1	9287103	0.424	0.955	8.03e-11	strongHypo	intergenic	.
1	9291517	0.357	0.727	0.0119	strongHypo	intergenic	.
1	9292700	0.56	0.881	1.8e-08	strongHypo	intergenic	.
1	9292704	0.317	0.695	5.48e-09	strongHypo	intergenic	.
1	9296986	0	0.333	0.00117	strongHypo	intergenic	.
1	9305777	0.722	0.25	0.0236	strongHyper	intergenic	.
1	9305868	0.889	0.583	0.0112	strongHyper	intergenic	.
1	9305966	0.846	0.429	0.0108	strongHyper	intergenic	.
1	9307083	0.649	0.333	0.000107	strongHyper	intergenic	.
1	9311876	0	0.348	0.0126	strongHypo	intergenic	.
1	9319086	0.0455	1	3.27e-13	strongHypo	intergenic	.
1	9322757	0.857	0.526	1.63e-05	strongHyper	intergenic	.
1	9327116	0.00855	0.455	1.23e-41	strongHypo	exon	ENSSSCG00000004045
1	9339458	0	0.409	1.43e-15	strongHypo	intergenic	.
1	9347322	1	0.647	0.00532	strongHyper	intergenic	.
1	9353412	0.138	0.5	0.00102	strongHypo	intergenic	.
1	9353485	0.154	0.636	0.000896	strongHypo	intergenic	.
1	9353495	0.32	0.636	0.0423	strongHypo	intergenic	.
1	9359417	0.0769	0.417	0.00283	strongHypo	exon	ENSSSCG00000004046
1	9359464	0.154	0.583	0.000477	strongHypo	intron	ENSSSCG00000004046
1	9361164	0.5	1	0.000241	strongHypo	intron	ENSSSCG00000004046
1	9361190	1	0.5	0.00272	strongHyper	intron	ENSSSCG00000004046
1	9361297	0.5	1	0.00593	strongHypo	exon	ENSSSCG00000004046
1	9361606	0.643	0.278	0.00117	strongHyper	intron	ENSSSCG00000004046
1	9361793	0.927	0.5	0.000149	strongHyper	exon	ENSSSCG00000004046
1	9362668	0.489	0.835	4.25e-13	strongHypo	intron	ENSSSCG00000004046
1	9372306	0.636	0	0.00125	strongHyper	intron	ENSSSCG00000004046
1	9373044	0.605	0.913	0.000166	strongHypo	intron	ENSSSCG00000004046
1	9373856	0.8	0.368	0.00234	strongHyper	exon	ENSSSCG00000004046
1	9373857	0.583	0.951	0.000425	strongHypo	exon	ENSSSCG00000004046
1	9392880	0.6	0.2	0.00844	strongHyper	exon	ENSSSCG00000004048
1	9392893	0.25	0.688	0.000177	strongHypo	exon	ENSSSCG00000004048
1	9403880	0.893	0.579	0.0176	strongHyper	intron	ENSSSCG00000004049
1	9407288	0	0.588	8.6e-09	strongHypo	exon	ENSSSCG00000004049
1	9455241	0.714	0.125	0.00219	strongHyper	intergenic	.
1	9455253	0.308	0	0.0301	strongHyper	intergenic	.
1	9455281	0.714	0.125	0.00219	strongHyper	intergenic	.
1	9460764	0.955	0.571	0.00833	strongHyper	intergenic	.
1	9466288	1	0.583	0.00981	strongHyper	intergenic	.
1	9478553	0.5	0.889	0.0149	strongHypo	intron	ENSSSCG00000029876
1	9478687	0.515	0.818	0.00126	strongHypo	intron	ENSSSCG00000029876
1	9479049	0.857	0.462	0.0461	strongHyper	intron	ENSSSCG00000029876
1	9479490	0.571	0.0909	0.033	strongHyper	intron	ENSSSCG00000029876
1	9479491	0.333	0	0.0107	strongHyper	intron	ENSSSCG00000029876
1	9479535	0.5	0	0.000687	strongHyper	intron	ENSSSCG00000029876
1	9479597	0.538	1	0.00128	strongHypo	intron	ENSSSCG00000029876
1	9529619	0	0.448	1.19e-09	strongHypo	intergenic	.
1	9529620	0	0.5	0.00825	strongHypo	intergenic	.
1	9547957	0.667	1	0.0181	strongHypo	intergenic	.
1	9547960	0.667	1	0.0181	strongHypo	intergenic	.
1	9570827	0.3	0.725	0.000656	strongHypo	intergenic	.
1	9570859	0	0.825	2.6e-12	strongHypo	intergenic	.
1	9574872	0.5	0.875	0.0441	strongHypo	intergenic	.
1	9577440	0.4	1	0.00159	strongHypo	intergenic	.
1	9583175	0.68	0.355	0.000156	strongHyper	intergenic	.
1	9617514	1	0.556	5.74e-05	strongHyper	intergenic	.
1	9626395	0.222	0.571	0.0141	strongHypo	intergenic	.
1	9629680	1	0.673	0.00376	strongHyper	intergenic	.
1	9629740	0	0.39	8.16e-07	strongHypo	intergenic	.
1	9629741	0	0.531	7.77e-12	strongHypo	intergenic	.
1	9630758	0.667	0.179	0.00755	strongHyper	intergenic	.
1	9630809	1	0.5	0.00272	strongHyper	intergenic	.
1	9632317	0.8	0.286	0.0046	strongHyper	intergenic	.
1	9632328	0.9	0.143	1.26e-05	strongHyper	intergenic	.
1	9635061	0.554	0.246	0.000219	strongHyper	intergenic	.
1	9635182	0	0.556	6.47e-17	strongHypo	intergenic	.
1	9641003	0.771	0.308	0.000542	strongHyper	intergenic	.
1	9641235	0.6	0.0769	0.00603	strongHyper	intergenic	.
1	9671383	0.217	0.557	0.000323	strongHypo	intergenic	.
1	9671512	0.632	1	0.0252	strongHypo	intergenic	.
1	9674789	0.404	0.8	0.00351	strongHypo	intergenic	.
1	9749560	0.545	0.227	0.000335	strongHyper	intergenic	.
1	9749740	0.571	0.182	0.000553	strongHyper	intergenic	.
1	9816531	1	0.692	3.41e-05	strongHyper	intergenic	.
1	9816596	0.619	0.923	0.000676	strongHypo	intergenic	.
1	9818917	0.545	0.887	0.000423	strongHypo	intergenic	.
1	9851018	0.444	0	0.00312	strongHyper	intron	ENSSSCG00000004052
1	9851035	0.667	0	3.72e-05	strongHyper	intron	ENSSSCG00000004052
1	9855950	0.5	0	0.011	strongHyper	intron	ENSSSCG00000004052
1	9855981	0.8	0	3.33e-05	strongHyper	intron	ENSSSCG00000004052
1	9867289	0.286	0.679	0.001	strongHypo	intron	ENSSSCG00000004052
1	9867290	0.364	0.896	1.87e-10	strongHypo	intron	ENSSSCG00000004052
1	9867298	0	0.818	4.64e-14	strongHypo	intron	ENSSSCG00000004052
1	9867353	0.0714	0.607	1.46e-06	strongHypo	intron	ENSSSCG00000004052
1	9867409	0.429	0.896	1.91e-08	strongHypo	intron	ENSSSCG00000004052
1	9867410	0.286	0.821	2.34e-06	strongHypo	intron	ENSSSCG00000004052
1	9879062	0.107	0.458	1.85e-11	strongHypo	exon	ENSSSCG00000004052
1	9879161	0.884	0.523	3.67e-17	strongHyper	exon	ENSSSCG00000004052
1	9879162	0.787	0.458	6.02e-09	strongHyper	exon	ENSSSCG00000004052
1	9879479	0.583	0.947	0.000683	strongHypo	exon	ENSSSCG00000004052
1	9886698	0.4	1	0.000243	strongHypo	intron	ENSSSCG00000004052
1	9906117	0	0.409	5.86e-41	strongHypo	intron	ENSSSCG00000004052
1	9966638	0.514	0.933	0.00446	strongHypo	intergenic	.
1	9988260	1	0.533	1.68e-05	strongHyper	intergenic	.
1	9988378	1	0.647	0.0237	strongHyper	intergenic	.
1	9988406	0.844	0.447	0.00105	strongHyper	intergenic	.
1	10011263	0.302	0.645	1.75e-05	strongHypo	intergenic	.
1	10021424	0.0968	0.5	7.34e-05	strongHypo	intergenic	.
1	10021520	0.125	0.512	0.00803	strongHypo	intergenic	.
1	10022243	0.718	0.375	0.00113	strongHyper	intergenic	.
1	10028833	0.1	0.418	0.00102	strongHypo	intergenic	.
1	10049033	0.133	0.913	7.93e-09	strongHypo	intron	ENSSSCG00000004053
1	10050881	1	0.667	0.00017	strongHyper	intron	ENSSSCG00000004053
1	10051023	0.875	0.556	0.00545	strongHyper	intron	ENSSSCG00000004053
1	10082251	1	0.591	0.0014	strongHyper	intron	ENSSSCG00000004055
1	10082252	0.971	0.447	4.96e-13	strongHyper	intron	ENSSSCG00000004055
1	10175206	0.485	0.906	8.53e-06	strongHypo	intergenic	.
1	10175232	0.882	0.438	1.36e-05	strongHyper	intergenic	.
1	10189320	0.5	0.812	0.0391	strongHypo	intergenic	.
1	10219116	0	0.364	0.0353	strongHypo	intergenic	.
1	10219201	0	0.476	1.59e-06	strongHypo	intergenic	.
1	10219202	0	0.909	1.02e-06	strongHypo	intergenic	.
1	10224622	0.0714	0.857	1.14e-06	strongHypo	intergenic	.
1	10227483	1	0.615	0.000911	strongHyper	intergenic	.
1	10250617	0.464	0.783	0.00118	strongHypo	intergenic	.
1	10297232	0.679	0.369	7.97e-05	strongHyper	intergenic	.
1	10297255	0.875	0.492	5.23e-08	strongHyper	intergenic	.
1	10298475	0.739	0.113	1.42e-07	strongHyper	intergenic	.
1	10298741	0	0.452	6.94e-44	strongHypo	intergenic	.
1	10298742	0	0.71	2.78e-18	strongHypo	intergenic	.
1	10378679	0.8	0.357	0.0472	strongHyper	downstream	ENSSSCG00000024876
1	10378769	0.6	0.929	0.01	strongHypo	downstream	ENSSSCG00000024876
1	10378799	0.571	1	0.0159	strongHypo	downstream	ENSSSCG00000024876
1	10378882	0.632	0.235	0.000165	strongHyper	downstream	ENSSSCG00000024876
1	10385368	1	0.48	1.35e-07	strongHyper	intron	ENSSSCG00000004056
1	10404024	0.364	0	0.00918	strongHyper	intron	ENSSSCG00000024378
1	10411100	0.455	0.783	0.0331	strongHypo	intron	ENSSSCG00000024378
1	10413370	1	0.645	0.0262	strongHyper	intron	ENSSSCG00000024378
1	10419908	0.2	1	2.88e-05	strongHypo	intergenic	.
1	10428638	0	0.483	4.34e-14	strongHypo	intron	ENSSSCG00000004058
1	10429870	0.944	0.588	0.0178	strongHyper	intron	ENSSSCG00000004058
1	10431067	0.941	0.471	3.17e-05	strongHyper	exon	ENSSSCG00000004058
1	10431132	0	0.478	6.45e-24	strongHypo	intron	ENSSSCG00000004058
1	10431133	0	0.412	2.26e-05	strongHypo	intron	ENSSSCG00000004058
1	10431201	0.0435	0.368	0.000184	strongHypo	intron	ENSSSCG00000004058
1	10431202	0.0135	0.452	7.79e-11	strongHypo	intron	ENSSSCG00000004058
1	10461650	0.323	0	1.38e-10	strongHyper	intron	ENSSSCG00000004057
1	10478792	0.833	0.3	0.000782	strongHyper	intron	ENSSSCG00000004057
1	10534050	0.857	0.5	0.0159	strongHyper	intergenic	.
1	10535095	0.791	0.456	1.09e-05	strongHyper	intergenic	.
1	10546567	0	0.8	0.000141	strongHypo	intergenic	.
1	10546568	0	0.61	4.77e-17	strongHypo	intergenic	.
1	10582861	0.474	0.815	0.000764	strongHypo	intergenic	.
1	10583049	0	0.35	0.00105	strongHypo	intergenic	.
1	10583060	0	0.4	0.000334	strongHypo	intergenic	.
1	10583093	1	0.6	0.000334	strongHyper	intergenic	.
1	10583096	1	0.429	3.8e-07	strongHyper	intergenic	.
1	10660597	0.13	0.667	1.1e-06	strongHypo	intron	ENSSSCG00000029686
1	10662500	1	0.6	1.22e-06	strongHyper	exon	ENSSSCG00000029686
1	10662628	1	0.667	0.00401	strongHyper	downstream	ENSSSCG00000029686
1	10693907	0	0.389	2.18e-07	strongHypo	intergenic	.
1	10693908	0	0.448	3.45e-13	strongHypo	intergenic	.
1	10707682	0.528	0.194	9.43e-06	strongHyper	intron	ENSSSCG00000022710
1	10708601	0.92	0.6	0.0209	strongHyper	intron	ENSSSCG00000022710
1	10708660	0	0.647	1.85e-09	strongHypo	intron	ENSSSCG00000022710
1	10708761	0.562	0.917	0.00199	strongHypo	intron	ENSSSCG00000022710
1	10713130	0	0.4	0.0237	strongHypo	intron	ENSSSCG00000022710
1	10713177	1	0.4	0.00281	strongHyper	intron	ENSSSCG00000022710
1	10713186	0	1	1.55e-06	strongHypo	intron	ENSSSCG00000022710
1	10713194	0.5	1	0.0152	strongHypo	intron	ENSSSCG00000022710
1	10722193	1	0.667	0.000481	strongHyper	intron	ENSSSCG00000022710
1	10726141	0.571	1	1.13e-07	strongHypo	intron	ENSSSCG00000022710
1	10738688	0.333	0.75	0.00649	strongHypo	intron	ENSSSCG00000022710
1	10770334	0.68	1	0.00332	strongHypo	intron	ENSSSCG00000022710
1	10773325	0	0.6	0.00156	strongHypo	intron	ENSSSCG00000022710
1	10786982	0.846	0.125	0.000149	strongHyper	intron	ENSSSCG00000022710
1	10810899	0.786	0.429	0.0362	strongHyper	intron	ENSSSCG00000022710
1	10810929	0	0.462	0.000382	strongHypo	intron	ENSSSCG00000022710
[truncated: 122,694 more rows]
