# Supplementary material for: Dynamic transcriptome and DNA methylome analyses on longissimus dorsi to identify genes underlying intramuscular fat content in pigs
Source: BMC Genomics. 2017 Oct 12;18:780. doi: 10.1186/s12864-017-4201-9 (PMC5639760; doi:10.1186/s12864-017-4201-9)
Supplement: Supplementary file 13 — The differentially methylated regions (DMRs) in 120 and 240 days old Laiwu pigs. The DMRs were generated by sequencing depth ≥ 10×, at least 3 DMCs, meanwhile the minimum value ≥ 0.3, and p < 0.05 using Fisher’s exact test. (XLSX 461 kb) [file 12864_2017_4201_MOESM13_ESM.xlsx]

## Sheet: CG.DMR.gene
DMR chromosome	DMR start	DMR end	DMR width	methylation change	methylation diffrence	P-value	annotation	gene chromosome	gene start	gene end	gene length	gene strand	gene Id	transcript Id	distance to TSS
1	550556	550566	11	strongHypo	-0.533	1.44e-05	Distal Intergenic	1	492912	493356	445	+	ENSSSCG00000030932	ENSSSCT00000034841	57654
1	552765	552872	108	strongHyper	0.46	1.69e-29	Distal Intergenic	1	492912	493356	445	+	ENSSSCG00000030932	ENSSSCT00000034841	59960
1	574485	574570	86	strongHypo	-0.408	6.25e-07	Distal Intergenic	1	492912	493356	445	+	ENSSSCG00000030932	ENSSSCT00000034841	81658
1	622531	622673	143	strongHyper	0.458	2.31e-46	Distal Intergenic	1	492912	493356	445	+	ENSSSCG00000030932	ENSSSCT00000034841	129761
1	799935	800042	108	strongHyper	0.33	9.13e-30	Distal Intergenic	1	927952	930239	2288	+	ENSSSCG00000004009	ENSSSCT00000004433	-128017
1	1065203	1065257	55	strongHyper	0.324	5.75e-09	Intron (ENSSSCT00000004431/ENSSSCG00000004008, intron 3 of 6)	1	1068214	1092760	24547	-	ENSSSCG00000004010	ENSSSCT00000004434	27557
1	1075448	1075521	74	strongHyper	0.769	4.55e-33	Intron (ENSSSCT00000004431/ENSSSCG00000004008, intron 3 of 6)	1	1068214	1092760	24547	-	ENSSSCG00000004010	ENSSSCT00000004434	17312
1	1182076	1182193	118	strongHypo	-0.324	4.53e-14	Distal Intergenic	1	1130103	1148947	18845	-	ENSSSCG00000027750	ENSSSCT00000004429	-33246
1	1350063	1350092	30	strongHypo	-0.398	3.36e-09	Distal Intergenic	1	1130103	1148947	18845	-	ENSSSCG00000027750	ENSSSCT00000004429	-201145
1	1582441	1582494	54	strongHypo	-0.313	1.02e-06	Distal Intergenic	1	1590789	1616464	25676	-	ENSSSCG00000004012	ENSSSCT00000004436	34023
1	1595423	1595441	19	strongHypo	-0.456	1.22e-10	Intron (ENSSSCT00000004436/ENSSSCG00000004012, intron 4 of 21)	1	1590789	1616464	25676	-	ENSSSCG00000004012	ENSSSCT00000004436	21041
1	1616983	1617027	45	strongHyper	0.331	3.16e-22	Promoter (<=1kb)	1	1590789	1616464	25676	-	ENSSSCG00000004012	ENSSSCT00000004436	-563
1	1642996	1643058	63	strongHypo	-0.45	2.96e-05	Distal Intergenic	1	1590789	1616464	25676	-	ENSSSCG00000004012	ENSSSCT00000004436	-26594
1	1644481	1644520	40	strongHyper	0.341	8.51e-06	Distal Intergenic	1	1590789	1616464	25676	-	ENSSSCG00000004012	ENSSSCT00000004436	-28056
1	2009085	2009150	66	strongHyper	0.319	1.73e-20	Distal Intergenic	1	1979288	1987260	7973	+	ENSSSCG00000027112	ENSSSCT00000004438	29862
1	2136393	2136403	11	strongHypo	-0.526	6.1e-08	Distal Intergenic	1	2202117	2202230	114	-	ENSSSCG00000025469	ENSSSCT00000020966	65837
1	2136955	2137061	107	strongHypo	-0.351	1.26e-07	Distal Intergenic	1	2202117	2202230	114	-	ENSSSCG00000025469	ENSSSCT00000020966	65275
1	2144683	2144695	13	strongHypo	-0.667	1.02e-14	Distal Intergenic	1	2202117	2202230	114	-	ENSSSCG00000025469	ENSSSCT00000020966	57547
1	2450476	2450487	12	strongHypo	-0.404	4.9e-10	Promoter (2-3kb)	1	2447572	2457750	10179	+	ENSSSCG00000004014	ENSSSCT00000004439	2915
1	2475309	2475385	77	strongHyper	0.359	1.33e-14	Distal Intergenic	1	2447572	2457750	10179	+	ENSSSCG00000004014	ENSSSCT00000004439	27813
1	2547766	2547773	8	strongHypo	-0.644	2.72e-23	Distal Intergenic	1	2447572	2457750	10179	+	ENSSSCG00000004014	ENSSSCT00000004439	100201
1	2572207	2572217	11	strongHypo	-0.47	1.61e-08	Distal Intergenic	1	2657897	2672308	14412	+	ENSSSCG00000004017	ENSSSCT00000004442	-85690
1	2586670	2586731	62	strongHyper	0.4	8.2e-09	Distal Intergenic	1	2657897	2672308	14412	+	ENSSSCG00000004017	ENSSSCT00000004442	-71227
1	2630846	2630882	37	strongHyper	0.417	4.07e-06	Distal Intergenic	1	2657897	2672308	14412	+	ENSSSCG00000004017	ENSSSCT00000004442	-27051
1	2702411	2702469	59	strongHyper	0.315	2.37e-12	Intron (ENSSSCT00000004441/ENSSSCG00000004016, intron 11 of 15)	1	2677636	2716669	39034	-	ENSSSCG00000004016	ENSSSCT00000004441	14258
1	2712276	2712301	26	strongHyper	0.332	1.85e-20	Intron (ENSSSCT00000004441/ENSSSCG00000004016, intron 14 of 15)	1	2677636	2716669	39034	-	ENSSSCG00000004016	ENSSSCT00000004441	4393
1	2775920	2775925	6	strongHypo	-0.334	1.16e-08	Exon (ENSSSCT00000004443/ENSSSCG00000004018, exon 11 of 33)	1	2720188	2815404	95217	-	ENSSSCG00000004018	ENSSSCT00000004443	39484
1	2883856	2883879	24	strongHypo	-0.436	1.84e-33	Distal Intergenic	1	2720188	2815404	95217	-	ENSSSCG00000004018	ENSSSCT00000004443	-68475
1	2959178	2959214	37	strongHyper	0.338	3.33e-13	Distal Intergenic	1	3101177	3124301	23125	+	ENSSSCG00000027404	ENSSSCT00000023133	-141999
1	2983564	2983613	50	strongHypo	-0.315	8.32e-11	Distal Intergenic	1	3101177	3124301	23125	+	ENSSSCG00000027404	ENSSSCT00000023133	-117613
1	3028344	3028381	38	strongHypo	-0.317	3.44e-05	Distal Intergenic	1	3101177	3124301	23125	+	ENSSSCG00000027404	ENSSSCT00000023133	-72833
1	3112597	3112609	13	strongHypo	-0.363	6.63e-09	Intron (ENSSSCT00000023133/ENSSSCG00000027404, intron 2 of 7)	1	3101177	3124301	23125	+	ENSSSCG00000027404	ENSSSCT00000023133	11432
1	3271074	3271159	86	strongHypo	-0.435	3.87e-07	Distal Intergenic	1	3234135	3263726	29592	-	ENSSSCG00000004023	ENSSSCT00000004448	-7433
1	3320801	3320835	35	strongHypo	-0.399	5.49e-07	Distal Intergenic	1	3289751	3306795	17045	+	ENSSSCG00000004024	ENSSSCT00000004450	31084
1	3345932	3346014	83	strongHypo	-0.301	5.72e-13	Distal Intergenic	1	3289751	3306795	17045	+	ENSSSCG00000004024	ENSSSCT00000004450	56263
1	3390236	3390285	50	strongHypo	-0.437	1.67e-09	Distal Intergenic	1	3289751	3306795	17045	+	ENSSSCG00000004024	ENSSSCT00000004450	100534
1	3416128	3416170	43	strongHyper	0.321	2.8e-12	Distal Intergenic	1	3289751	3306795	17045	+	ENSSSCG00000004024	ENSSSCT00000004450	126419
1	3463054	3463074	21	strongHyper	0.465	9.59e-15	Distal Intergenic	1	3575169	3662188	87020	+	ENSSSCG00000004022	ENSSSCT00000004447	-112115
1	3480711	3480778	68	strongHyper	0.305	6.05e-18	Distal Intergenic	1	3575169	3662188	87020	+	ENSSSCG00000004022	ENSSSCT00000004447	-94458
1	3628456	3628466	11	strongHypo	-0.519	1.33e-07	Intron (ENSSSCT00000004447/ENSSSCG00000004022, intron 11 of 20)	1	3575169	3662188	87020	+	ENSSSCG00000004022	ENSSSCT00000004447	53297
1	3646159	3646179	21	strongHyper	0.352	4.13e-10	Intron (ENSSSCT00000004447/ENSSSCG00000004022, intron 15 of 20)	1	3716401	3734041	17641	+	ENSSSCG00000004020	ENSSSCT00000004445	-70242
1	3648039	3648086	48	strongHyper	0.675	3.12e-13	Intron (ENSSSCT00000004447/ENSSSCG00000004022, intron 16 of 20)	1	3716401	3734041	17641	+	ENSSSCG00000004020	ENSSSCT00000004445	-68362
1	3666290	3666304	15	strongHyper	0.34	2.37e-26	Distal Intergenic	1	3716401	3734041	17641	+	ENSSSCG00000004020	ENSSSCT00000004445	-50111
1	3707117	3707224	108	strongHyper	0.392	2.9e-10	Distal Intergenic	1	3716401	3734041	17641	+	ENSSSCG00000004020	ENSSSCT00000004445	-9284
1	3765453	3765528	76	strongHypo	-0.355	9.31e-15	Distal Intergenic	1	3739374	3741687	2314	+	ENSSSCG00000004021	ENSSSCT00000004446	26154
1	4326844	4326893	50	strongHyper	0.388	2.3e-16	Distal Intergenic	1	4256580	4256679	100	+	ENSSSCG00000019654	ENSSSCT00000021249	70313
1	4803459	4803623	165	strongHyper	0.357	5.69e-29	Distal Intergenic	1	4758551	4776214	17664	+	ENSSSCG00000004028	ENSSSCT00000004454	45072
1	6567656	6567898	243	strongHyper	0.342	4.44e-15	Distal Intergenic	1	6380698	6487086	106389	-	ENSSSCG00000004029	ENSSSCT00000004455	-80812
1	6585464	6585494	31	strongHypo	-0.41	1.84e-07	Distal Intergenic	1	6380698	6487086	106389	-	ENSSSCG00000004029	ENSSSCT00000004455	-98408
1	7869987	7869994	8	strongHyper	0.448	6.55e-08	Distal Intergenic	1	8042045	8262315	220271	+	ENSSSCG00000026205	ENSSSCT00000026963	-172058
1	8255620	8255711	92	strongHyper	0.307	8.74e-16	Intron (ENSSSCT00000026963/ENSSSCG00000026205, intron 4 of 4)	1	8311643	8322831	11189	+	ENSSSCG00000004034	ENSSSCT00000036162	-56023
1	8333358	8333372	15	strongHypo	-0.471	5.11e-09	Exon (ENSSSCT00000004461/ENSSSCG00000004033, exon 8 of 9)	1	8311761	8323272	11512	+	ENSSSCG00000004034	ENSSSCT00000004462	21611
1	8618988	8619055	68	strongHyper	0.414	1.86e-27	Distal Intergenic	1	8579668	8584701	5034	-	ENSSSCG00000029556	ENSSSCT00000023291	-34354
1	8801560	8801610	51	strongHypo	-0.488	1.06e-13	Intron (ENSSSCT00000004467/ENSSSCG00000004039, intron 4 of 10)	1	8739981	8787582	47602	+	ENSSSCG00000004038	ENSSSCT00000004466	61629
1	9037850	9037903	54	strongHyper	0.385	1.48e-14	Exon (ENSSSCT00000004470/ENSSSCG00000004042, exon 11 of 11)	1	9023234	9039694	16461	+	ENSSSCG00000004042	ENSSSCT00000004470	14669
1	9247177	9247272	96	strongHypo	-0.571	2.46e-25	Intron (ENSSSCT00000004472/ENSSSCG00000004044, intron 46 of 47)	1	9166935	9271240	104306	-	ENSSSCG00000004044	ENSSSCT00000004472	24063
1	9263969	9264177	209	strongHyper	0.31	8.29e-22	Intron (ENSSSCT00000004472/ENSSSCG00000004044, intron 47 of 47)	1	9166935	9271240	104306	-	ENSSSCG00000004044	ENSSSCT00000004472	7271
1	9455241	9455283	43	strongHyper	0.495	5.13e-07	Distal Intergenic	1	9420559	9447336	26778	-	ENSSSCG00000004050	ENSSSCT00000004478	-7947
1	9867289	9867412	124	strongHypo	-0.368	2.58e-36	Intron (ENSSSCT00000004480/ENSSSCG00000004052, intron 9 of 22)	1	9838859	9914150	75292	-	ENSSSCG00000004052	ENSSSCT00000004480	46861
1	11296497	11296562	66	strongHypo	-0.368	1.63e-07	Intron (ENSSSCT00000030285/ENSSSCG00000030535, intron 14 of 16)	1	11253580	11319029	65450	-	ENSSSCG00000030535	ENSSSCT00000030285	22532
1	11449077	11449108	32	strongHypo	-0.66	1.47e-16	Promoter (1-2kb)	1	11450163	11450349	187	-	ENSSSCG00000020070	ENSSSCT00000021665	1272
1	11906470	11906557	88	strongHyper	0.849	1.97e-18	Distal Intergenic	1	11849147	11894228	45082	+	ENSSSCG00000004064	ENSSSCT00000004493	57410
1	13880228	13880291	64	strongHypo	-0.337	1.01e-06	Promoter (<=1kb)	1	13879769	13894917	15149	+	ENSSSCG00000026474	ENSSSCT00000023199	522
1	17454891	17454951	61	strongHyper	0.382	1.09e-28	Distal Intergenic	1	17317257	17322146	4890	-	ENSSSCG00000004091	ENSSSCT00000004522	-132805
1	17958293	17958385	93	strongHyper	0.432	3.6e-09	Distal Intergenic	1	17890006	17908112	18107	-	ENSSSCG00000004093	ENSSSCT00000004525	-50273
1	19804195	19804241	47	strongHyper	0.373	5.06e-44	Distal Intergenic	1	19733663	19733794	132	-	ENSSSCG00000021079	ENSSSCT00000022208	-70447
1	23457418	23457439	22	strongHyper	0.348	4.84e-21	Distal Intergenic	1	23480022	23510485	30464	-	ENSSSCG00000004125	ENSSSCT00000004560	53067
1	24172102	24172114	13	strongHyper	0.587	1.79e-28	Intron (ENSSSCT00000004569/ENSSSCG00000004134, intron 9 of 11)	1	24154149	24188814	34666	-	ENSSSCG00000004134	ENSSSCT00000004569	16712
1	29664292	29664303	12	strongHypo	-0.332	1.27e-06	Distal Intergenic	1	29825730	29837797	12068	-	ENSSSCG00000004154	ENSSSCT00000004592	173505
1	40253999	40254036	38	strongHyper	0.416	1.74e-08	Distal Intergenic	1	40459699	40468997	9299	-	ENSSSCG00000004219	ENSSSCT00000004664	214998
1	60232232	60232303	72	strongHypo	-0.32	3.53e-14	Distal Intergenic	1	60192745	60222789	30045	-	ENSSSCG00000004290	ENSSSCT00000004744	-9514
1	62292036	62292047	12	strongHyper	0.41	6.67e-08	Distal Intergenic	1	62311691	62403839	92149	+	ENSSSCG00000025140	ENSSSCT00000029112	-19655
1	63540964	63540976	13	strongHyper	0.496	5.99e-09	Distal Intergenic	1	63644750	63644846	97	-	ENSSSCG00000018235	ENSSSCT00000019830	103882
1	63556064	63556115	52	strongHypo	-0.65	1.19e-27	Distal Intergenic	1	63644750	63644846	97	-	ENSSSCG00000018235	ENSSSCT00000019830	88782
1	63824113	63824186	74	strongHyper	0.348	2.92e-14	Distal Intergenic	1	63802470	63810641	8172	+	ENSSSCG00000004313	ENSSSCT00000004768	21716
1	76877370	76877524	155	strongHyper	0.312	1.06e-07	Distal Intergenic	1	76884183	76884356	174	+	ENSSSCG00000029152	ENSSSCT00000030970	-6813
1	83035963	83036037	75	strongHypo	-0.334	9.61e-12	Distal Intergenic	1	83109165	83124404	15240	+	ENSSSCG00000004380	ENSSSCT00000004841	-73202
1	94640600	94640762	163	strongHyper	0.546	2.95e-14	Distal Intergenic	1	94701191	94701576	386	-	ENSSSCG00000004463	ENSSSCT00000004930	60976
1	100580394	100580517	124	strongHypo	-0.399	3.13e-10	Distal Intergenic	1	100869647	100947711	78065	+	ENSSSCG00000004477	ENSSSCT00000004946	-289253
1	107488874	107488899	26	strongHypo	-0.508	7.2e-18	Distal Intergenic	1	107666405	108030895	364491	+	ENSSSCG00000004506	ENSSSCT00000004978	-177531
1	107942882	107942913	32	strongHypo	-0.423	3.08e-07	Intron (ENSSSCT00000004978/ENSSSCG00000004506, intron 9 of 11)	1	108087684	108117509	29826	-	ENSSSCG00000004507	ENSSSCT00000004979	174627
1	107950839	107950877	39	strongHyper	0.354	1.79e-21	Intron (ENSSSCT00000004978/ENSSSCG00000004506, intron 9 of 11)	1	108087684	108117509	29826	-	ENSSSCG00000004507	ENSSSCT00000004979	166670
1	108097855	108097905	51	strongHypo	-0.667	3.6e-11	Intron (ENSSSCT00000004979/ENSSSCG00000004507, intron 1 of 3)	1	108087684	108117509	29826	-	ENSSSCG00000004507	ENSSSCT00000004979	19654
1	113766978	113767051	74	strongHypo	-0.345	1.33e-21	Distal Intergenic	1	113933453	113933987	535	+	ENSSSCG00000004527	ENSSSCT00000005001	-166475
1	116976015	116976272	258	strongHyper	0.409	1.3e-08	Distal Intergenic	1	116993197	117063452	70256	-	ENSSSCG00000029836	ENSSSCT00000024820	87437
1	121115267	121115298	32	strongHypo	-0.329	1.69e-05	Distal Intergenic	1	121111395	121111501	107	-	ENSSSCG00000022253	ENSSSCT00000023875	-3797
1	132869016	132869044	29	strongHypo	-0.469	4.73e-27	Distal Intergenic	1	132815458	132850067	34610	-	ENSSSCG00000004624	ENSSSCT00000005107	-18977
1	141045368	141045527	160	strongHyper	0.325	1.89e-85	Distal Intergenic	1	141072722	141110102	37381	-	ENSSSCG00000004673	ENSSSCT00000005159	64734
1	145943422	145943494	73	strongHyper	0.434	4.5e-11	Exon (ENSSSCT00000005271/ENSSSCG00000004772, exon 2 of 7)	1	145935020	145954390	19371	-	ENSSSCG00000004772	ENSSSCT00000005271	10968
1	161417580	161417740	161	strongHyper	0.313	2.96e-11	Distal Intergenic	1	161403213	161414278	11066	-	ENSSSCG00000029557	ENSSSCT00000005361	-3462
1	161584700	161584752	53	strongHypo	-0.632	8.18e-10	Intron (ENSSSCT00000005362/ENSSSCG00000004856, intron 8 of 19)	1	161527669	161632553	104885	-	ENSSSCG00000004856	ENSSSCT00000005362	47853
1	161893317	161893378	62	strongHypo	-0.493	3.65e-07	Distal Intergenic	1	161848006	161853942	5937	+	ENSSSCG00000004858	ENSSSCT00000005364	45372
1	162141268	162141312	45	strongHypo	-0.301	5.52e-09	Distal Intergenic	1	161848006	161853942	5937	+	ENSSSCG00000004858	ENSSSCT00000005364	293306
1	163130872	163130922	51	strongHyper	0.543	7.7e-15	Distal Intergenic	1	163251814	163257871	6058	-	ENSSSCG00000022768	ENSSSCT00000022334	126999
1	163536994	163537006	13	strongHypo	-0.775	5.1e-22	Distal Intergenic	1	163273808	163328610	54803	-	ENSSSCG00000023533	ENSSSCT00000025136	-208396
1	163539088	163539362	275	strongHyper	0.313	1.42e-21	Distal Intergenic	1	163273808	163328610	54803	-	ENSSSCG00000023533	ENSSSCT00000025136	-210752
1	163634735	163634797	63	strongHypo	-0.587	2.35e-18	Distal Intergenic	1	163898659	163953127	54469	+	ENSSSCG00000004859	ENSSSCT00000005365	-263924
1	163637529	163637617	89	strongHyper	0.316	1.18e-20	Distal Intergenic	1	163898659	163953127	54469	+	ENSSSCG00000004859	ENSSSCT00000005365	-261130
1	167863158	167863194	37	strongHypo	-0.569	5.01e-47	Distal Intergenic	1	167190973	167199122	8150	+	ENSSSCG00000020859	ENSSSCT00000026784	672221
1	169337560	169337635	76	strongHypo	-0.457	3.91e-19	Distal Intergenic	1	169326950	169335646	8697	+	ENSSSCG00000004880	ENSSSCT00000005386	10685
1	172779100	172779138	39	strongHyper	0.545	7.89e-09	Distal Intergenic	1	172899359	172899461	103	-	ENSSSCG00000019193	ENSSSCT00000020788	120361
1	175991696	175991824	129	strongHyper	0.302	1.19e-12	Distal Intergenic	1	176003203	176003296	94	+	ENSSSCG00000020464	ENSSSCT00000022059	-11507
1	179894797	179894806	10	strongHypo	-0.423	4.58e-18	Distal Intergenic	1	179916336	179916420	85	-	ENSSSCG00000019572	ENSSSCT00000021167	21623
1	179993322	179993419	98	strongHypo	-0.354	7.57e-85	Promoter (2-3kb)	1	179991401	179991734	334	+	ENSSSCG00000030647	ENSSSCT00000032522	2018
1	182925861	182925911	51	strongHyper	0.3	2.88e-20	Promoter (<=1kb)	1	182898590	182926415	27826	-	ENSSSCG00000004952	ENSSSCT00000005464	554
1	182948580	182948595	16	strongHyper	0.337	0.000685	Distal Intergenic	1	182898590	182926415	27826	-	ENSSSCG00000004952	ENSSSCT00000005464	-22180
1	183532871	183532888	18	strongHypo	-0.342	8.05e-14	Promoter (2-3kb)	1	183530606	183538635	8030	+	ENSSSCG00000004956	ENSSSCT00000005468	2282
1	186165792	186165956	165	strongHyper	0.3	2.4e-24	Distal Intergenic	1	185983169	186028545	45377	+	ENSSSCG00000004971	ENSSSCT00000005483	182787
1	208378983	208379044	62	strongHypo	-0.341	4.98e-19	Promoter (<=1kb)	1	208378661	208389401	10741	+	ENSSSCG00000005075	ENSSSCT00000005592	383
1	211526508	211526558	51	strongHypo	-0.317	7.89e-09	Promoter (<=1kb)	1	211526244	211527305	1062	-	ENSSSCG00000005094	ENSSSCT00000005615	797
1	218112487	218112598	112	strongHyper	0.316	1.07e-08	Distal Intergenic	1	218133420	218139739	6320	+	ENSSSCG00000005120	ENSSSCT00000005644	-20933
1	223958376	223958477	102	strongHyper	0.381	5.64e-08	Promoter (2-3kb)	1	223956057	223958921	2865	+	ENSSSCG00000005132	ENSSSCT00000005658	2420
1	264163145	264163175	31	strongHyper	0.302	2.94e-09	Exon (ENSSSCT00000005856/ENSSSCG00000005317, exon 16 of 59)	1	264141075	264169348	28274	-	ENSSSCG00000005317	ENSSSCT00000005856	6203
1	264619822	264619851	30	strongHyper	0.39	9.19e-09	Promoter (2-3kb)	1	264620294	264622060	1767	-	ENSSSCG00000005340	ENSSSCT00000005879	2238
1	265383618	265383648	31	strongHyper	0.369	8.73e-98	Distal Intergenic	1	265556060	265556161	102	-	ENSSSCG00000019860	ENSSSCT00000021455	172543
1	266819421	266819455	35	strongHypo	-0.46	1.34e-13	Distal Intergenic	1	266865137	266865195	59	-	ENSSSCG00000025337	ENSSSCT00000027026	45774
1	267311924	267311943	20	strongHypo	-0.522	4.4e-10	Intron (ENSSSCT00000027712/ENSSSCG00000025655, intron 35 of 43)	1	267342110	267425086	82977	+	ENSSSCG00000005364	ENSSSCT00000005904	-30186
1	271474472	271474641	170	strongHyper	0.325	6.34e-08	Promoter (1-2kb)	1	271473334	271523248	49915	+	ENSSSCG00000005393	ENSSSCT00000005936	1307
1	278272336	278272407	72	strongHypo	-0.55	5.06e-07	Distal Intergenic	1	278261386	278261490	105	+	ENSSSCG00000019308	ENSSSCT00000020903	11021
1	283509813	283509824	12	strongHypo	-0.464	1.12e-13	Distal Intergenic	1	283440944	283479545	38602	+	ENSSSCG00000022780	ENSSSCT00000024726	68880
1	283611135	283611192	58	strongHyper	0.386	0.000373	Exon (ENSSSCT00000006011/ENSSSCG00000005465, exon 17 of 18)	1	283606227	283742651	136425	-	ENSSSCG00000005465	ENSSSCT00000006011	131516
1	284285736	284285820	85	strongHyper	0.635	5.01e-73	Intron (ENSSSCT00000006017/ENSSSCG00000005471, intron 1 of 8)	1	284234458	284358731	124274	+	ENSSSCG00000005471	ENSSSCT00000006017	51362
1	284935788	284935917	130	strongHyper	0.348	1.57e-31	Intron (ENSSSCT00000006026/ENSSSCG00000005480, intron 16 of 18)	1	284993315	284997004	3690	-	ENSSSCG00000005481	ENSSSCT00000006027	61216
1	285018910	285018945	36	strongHyper	0.463	4.34e-41	Distal Intergenic	1	284993315	284997004	3690	-	ENSSSCG00000005481	ENSSSCT00000006027	-21941
1	285197855	285197866	12	strongHyper	0.78	8.17e-17	Distal Intergenic	1	285154898	285156404	1507	+	ENSSSCG00000022235	ENSSSCT00000006028	42968
1	285680516	285680524	9	strongHyper	0.565	1.19e-10	Intron (ENSSSCT00000006030/ENSSSCG00000005484, intron 10 of 12)	1	285711160	285725481	14322	-	ENSSSCG00000005485	ENSSSCT00000033497	44965
1	285760946	285760953	8	strongHyper	0.319	1.31e-17	Distal Intergenic	1	285739269	285746973	7705	-	ENSSSCG00000005486	ENSSSCT00000006032	-13980
1	285762035	285762097	63	strongHyper	0.82	2.65e-61	Distal Intergenic	1	285739269	285746973	7705	-	ENSSSCG00000005486	ENSSSCT00000006032	-15124
1	291581145	291581156	12	strongHyper	0.573	1.16e-61	Distal Intergenic	1	291591738	291659211	67474	+	ENSSSCG00000022627	ENSSSCT00000027922	-10593
1	292055345	292055377	33	strongHyper	0.313	2.28e-05	Distal Intergenic	1	292326416	292373287	46872	+	ENSSSCG00000005505	ENSSSCT00000006054	-271071
1	293639723	293639775	53	strongHyper	0.509	5.68e-22	Intron (ENSSSCT00000006069/ENSSSCG00000005518, intron 2 of 7)	1	293620460	293620565	106	-	ENSSSCG00000019630	ENSSSCT00000021225	-19210
1	298695645	298695658	14	strongHypo	-0.423	6.56e-14	Distal Intergenic	1	298708067	298728219	20153	-	ENSSSCG00000005586	ENSSSCT00000006141	32574
1	299432025	299432053	29	strongHyper	0.566	1.69e-09	Distal Intergenic	1	299437720	299437827	108	+	ENSSSCG00000018128	ENSSSCT00000019723	-5695
1	299496990	299497074	85	strongHyper	0.402	1.04e-20	Exon (ENSSSCT00000006155/ENSSSCG00000005597, exon 14 of 23)	1	299470824	299479050	8227	+	ENSSSCG00000005596	ENSSSCT00000006154	26250
1	301929039	301929124	86	strongHypo	-0.328	1.17e-34	Intron (ENSSSCT00000006173/ENSSSCG00000005614, intron 12 of 16)	1	301920985	301940945	19961	-	ENSSSCG00000005614	ENSSSCT00000006173	11906
1	302231516	302231593	78	strongHypo	-0.393	3.34e-08	Distal Intergenic	1	302224597	302231230	6634	+	ENSSSCG00000005626	ENSSSCT00000006186	6996
1	302315086	302315112	27	strongHypo	-0.526	6.96e-16	Intron (ENSSSCT00000006188/ENSSSCG00000005628, intron 1 of 5)	1	302295186	302305930	10745	-	ENSSSCG00000005623	ENSSSCT00000006183	-9182
1	302566323	302566409	87	strongHyper	0.377	3.21e-10	3' UTR	1	302576514	302581314	4801	-	ENSSSCG00000022655	ENSSSCT00000006195	14991
1	302622002	302622031	30	strongHyper	0.52	1.9e-15	Intron (ENSSSCT00000006202/ENSSSCG00000005640, intron 10 of 15)	1	302611531	302631544	20014	-	ENSSSCG00000005640	ENSSSCT00000006202	9542
1	302688499	302688652	154	strongHyper	0.469	4.58e-07	Intron (ENSSSCT00000006203/ENSSSCG00000005641, intron 23 of 23)	1	302681808	302681907	100	-	ENSSSCG00000019744	ENSSSCT00000021339	-6745
1	303020377	303020394	18	strongHyper	0.468	1.09e-12	Intron (ENSSSCT00000006217/ENSSSCG00000005654, intron 45 of 53)	1	303025978	303054229	28252	-	ENSSSCG00000005655	ENSSSCT00000006218	33852
1	303100969	303101026	58	strongHypo	-0.47	2.04e-13	Exon (ENSSSCT00000006220/ENSSSCG00000005657, exon 12 of 22)	1	303095236	303107386	12151	+	ENSSSCG00000005657	ENSSSCT00000022333	5790
1	303270192	303270258	67	strongHypo	-0.384	1.96e-16	Promoter (2-3kb)	1	303267226	303267313	88	-	ENSSSCG00000020404	ENSSSCT00000021999	-2945
1	303442362	303442410	49	strongHyper	0.331	3.8e-11	Exon (ENSSSCT00000006235/ENSSSCG00000005672, exon 11 of 12)	1	303417952	303447712	29761	+	ENSSSCG00000005672	ENSSSCT00000006235	24458
1	303442884	303442896	13	strongHypo	-0.343	2.33e-16	Intron (ENSSSCT00000006235/ENSSSCG00000005672, intron 11 of 11)	1	303417952	303447712	29761	+	ENSSSCG00000005672	ENSSSCT00000006235	24944
1	303566318	303566365	48	strongHyper	0.472	1.17e-05	Distal Intergenic	1	303470306	303471521	1216	-	ENSSSCG00000005673	ENSSSCT00000006236	-94844
1	303849102	303849165	64	strongHyper	0.328	6.98e-11	Distal Intergenic	1	303864106	303869260	5155	+	ENSSSCG00000005683	ENSSSCT00000006249	-15004
1	303946415	303946496	82	strongHyper	0.305	2.29e-07	3' UTR	1	303892886	303935551	42666	+	ENSSSCG00000024341	ENSSSCT00000023659	53610
1	304347867	304347989	123	strongHypo	-0.352	1.11e-11	Promoter (1-2kb)	1	304346787	304445413	98627	+	ENSSSCG00000005699	ENSSSCT00000006268	1202
1	304480308	304480421	114	strongHypo	-0.318	1.43e-15	Intron (ENSSSCT00000006270/ENSSSCG00000005701, intron 8 of 14)	1	304454129	304508998	54870	+	ENSSSCG00000005701	ENSSSCT00000006270	26292
1	304483462	304483489	28	strongHypo	-0.319	3.28e-11	Intron (ENSSSCT00000006270/ENSSSCG00000005701, intron 8 of 14)	1	304454129	304508998	54870	+	ENSSSCG00000005701	ENSSSCT00000006270	29360
1	304811227	304811497	271	strongHyper	0.304	7.58e-08	Intron (ENSSSCT00000006275/ENSSSCG00000005706, intron 4 of 10)	1	304834824	304835228	405	-	ENSSSCG00000005705	ENSSSCT00000006274	24001
1	304851614	304851727	114	strongHyper	0.57	1.63e-16	Intron (ENSSSCT00000006276/ENSSSCG00000005707, intron 3 of 6)	1	304834824	304835228	405	-	ENSSSCG00000005705	ENSSSCT00000006274	-16499
1	304980051	304980111	61	strongHypo	-0.383	0.00025	Promoter (<=1kb)	1	304979408	305098340	118933	+	ENSSSCG00000005710	ENSSSCT00000006279	703
1	304983519	304983882	364	strongHyper	0.412	8.07e-10	Intron (ENSSSCT00000006279/ENSSSCG00000005710, intron 1 of 30)	1	304979408	305098340	118933	+	ENSSSCG00000005710	ENSSSCT00000006279	4474
1	304995296	304995354	59	strongHyper	0.342	0.0222	Exon (ENSSSCT00000006279/ENSSSCG00000005710, exon 2 of 31)	1	304979408	305098340	118933	+	ENSSSCG00000005710	ENSSSCT00000006279	15946
1	305295685	305295700	16	strongHypo	-0.387	1.82e-09	Promoter (<=1kb)	1	305296657	305297166	510	+	ENSSSCG00000005713	ENSSSCT00000006283	-972
1	305466272	305466299	28	strongHypo	-0.318	1.53e-19	Distal Intergenic	1	305455972	305462254	6283	-	ENSSSCG00000005717	ENSSSCT00000006287	-4045
1	305586781	305586940	160	strongHyper	0.467	2.54e-19	Intron (ENSSSCT00000006289/ENSSSCG00000005719, intron 25 of 25)	1	305502184	305633144	130961	-	ENSSSCG00000005719	ENSSSCT00000006289	46363
1	305625868	305626009	142	strongHyper	0.35	5.76e-253	Intron (ENSSSCT00000006289/ENSSSCG00000005719, intron 25 of 25)	1	305502184	305633144	130961	-	ENSSSCG00000005719	ENSSSCT00000006289	7276
1	305655211	305655266	56	strongHypo	-0.403	1.43e-08	Distal Intergenic	1	305502184	305633144	130961	-	ENSSSCG00000005719	ENSSSCT00000006289	-22122
1	305688901	305688912	12	strongHypo	-0.424	2.16e-12	Distal Intergenic	1	305502184	305633144	130961	-	ENSSSCG00000005719	ENSSSCT00000006289	-55768
1	305699540	305699559	20	strongHyper	0.329	2e-08	Distal Intergenic	1	305502184	305633144	130961	-	ENSSSCG00000005719	ENSSSCT00000006289	-66415
1	305725033	305725188	156	strongHyper	0.445	6.83e-15	Distal Intergenic	1	305502184	305633144	130961	-	ENSSSCG00000005719	ENSSSCT00000006289	-92044
1	305768480	305768532	53	strongHypo	-0.318	6.05e-13	Intron (ENSSSCT00000006290/ENSSSCG00000005720, intron 4 of 7)	1	305502184	305633144	130961	-	ENSSSCG00000005719	ENSSSCT00000006289	-135388
1	305899409	305899524	116	strongHyper	0.448	3.9e-81	Intron (ENSSSCT00000006290/ENSSSCG00000005720, intron 6 of 7)	1	305733695	305937230	203536	-	ENSSSCG00000005720	ENSSSCT00000006290	37821
1	305910937	305910978	42	strongHyper	0.431	7.72e-09	Intron (ENSSSCT00000006290/ENSSSCG00000005720, intron 6 of 7)	1	305733695	305937230	203536	-	ENSSSCG00000005720	ENSSSCT00000006290	26293
1	306097471	306097570	100	strongHyper	0.467	1.06e-15	Promoter (<=1kb)	1	306096986	306137454	40469	+	ENSSSCG00000005723	ENSSSCT00000006293	584
1	306124812	306124826	15	strongHypo	-0.432	1.35e-08	Intron (ENSSSCT00000006293/ENSSSCG00000005723, intron 1 of 7)	1	306096986	306137454	40469	+	ENSSSCG00000005723	ENSSSCT00000006293	27840
1	306233921	306233952	32	strongHyper	0.741	5.36e-16	Intron (ENSSSCT00000006295/ENSSSCG00000005725, intron 1 of 3)	1	306154772	306228908	74137	-	ENSSSCG00000005724	ENSSSCT00000006294	-5044
1	306282694	306282729	36	strongHyper	0.52	4.14e-75	Promoter (1-2kb)	1	306284353	306285021	669	+	ENSSSCG00000026458	ENSSSCT00000028219	-1659
1	306301077	306301145	69	strongHypo	-0.311	9.83e-08	Distal Intergenic	1	306284353	306285021	669	+	ENSSSCG00000026458	ENSSSCT00000028219	16792
1	306334017	306334101	85	strongHyper	0.339	3.53e-25	Promoter (<=1kb)	1	306333931	306368383	34453	+	ENSSSCG00000005727	ENSSSCT00000006298	170
1	306370819	306370839	21	strongHyper	0.477	3.48e-12	Distal Intergenic	1	306405795	306412475	6681	+	ENSSSCG00000005730	ENSSSCT00000006301	-34976
1	306371540	306371549	10	strongHyper	0.5	1.07e-29	Distal Intergenic	1	306405795	306412475	6681	+	ENSSSCG00000005730	ENSSSCT00000006301	-34255
1	306426611	306426659	49	strongHypo	-0.329	4.86e-17	Intron (ENSSSCT00000006300/ENSSSCG00000005729, intron 1 of 20)	1	306405795	306412475	6681	+	ENSSSCG00000005730	ENSSSCT00000006301	20864
1	306494816	306494822	7	strongHypo	-0.449	4.49e-40	Exon (ENSSSCT00000006302/ENSSSCG00000005731, exon 2 of 5)	1	306486802	306506690	19889	+	ENSSSCG00000005731	ENSSSCT00000006302	8020
1	306530135	306530158	24	strongHypo	-0.345	0.000223	Promoter (<=1kb)	1	306530099	306530326	228	-	ENSSSCG00000005732	ENSSSCT00000006303	191
1	306543771	306543812	42	strongHyper	0.524	2.48e-06	Distal Intergenic	1	306530099	306530326	228	-	ENSSSCG00000005732	ENSSSCT00000006303	-13486
1	306573068	306573153	86	strongHypo	-0.311	5.06e-11	Distal Intergenic	1	306530099	306530326	228	-	ENSSSCG00000005732	ENSSSCT00000006303	-42827
1	306739382	306739389	8	strongHypo	-0.524	2.23e-25	Intron (ENSSSCT00000006310/ENSSSCG00000005739, intron 1 of 6)	1	306719763	306726596	6834	-	ENSSSCG00000028671	ENSSSCT00000023705	-12793
1	306760418	306760506	89	strongHypo	-0.309	5.3e-27	Intron (ENSSSCT00000006310/ENSSSCG00000005739, intron 1 of 6)	1	306779660	306788316	8657	+	ENSSSCG00000022250	ENSSSCT00000024407	-19242
1	306819490	306819516	27	strongHypo	-0.452	3.95e-21	Promoter (<=1kb)	1	306794635	306820070	25436	-	ENSSSCG00000005733	ENSSSCT00000006304	580
1	306861491	306861520	30	strongHypo	-0.505	1.09e-05	Intron (ENSSSCT00000006310/ENSSSCG00000005739, intron 1 of 6)	1	306853465	306857748	4284	-	ENSSSCG00000005737	ENSSSCT00000006308	-3772
1	307016568	307016619	52	strongHyper	0.447	7.14e-12	Exon (ENSSSCT00000022734/ENSSSCG00000021241, exon 19 of 30)	1	307030425	307039181	8757	+	ENSSSCG00000021113	ENSSSCT00000028084	-13857
1	307037644	307037689	46	strongHypo	-0.325	5.4e-09	Intron (ENSSSCT00000028084/ENSSSCG00000021113, intron 3 of 4)	1	307030425	307039181	8757	+	ENSSSCG00000021113	ENSSSCT00000028084	7264
1	307038710	307038755	46	strongHyper	0.353	2.04e-08	Intron (ENSSSCT00000028084/ENSSSCG00000021113, intron 4 of 4)	1	307030425	307039181	8757	+	ENSSSCG00000021113	ENSSSCT00000028084	8330
1	307057948	307057975	28	strongHypo	-0.78	2.29e-26	Distal Intergenic	1	307041086	307049206	8121	-	ENSSSCG00000024166	ENSSSCT00000025107	-8769
1	307074128	307074296	169	strongHyper	0.389	3.7e-28	Distal Intergenic	1	307075965	307085463	9499	-	ENSSSCG00000022891	ENSSSCT00000030986	11335
1	307120321	307120326	6	strongHyper	0.701	3.97e-30	Intron (ENSSSCT00000028900/ENSSSCG00000026425, intron 11 of 17)	1	307130811	307133462	2652	-	ENSSSCG00000026442	ENSSSCT00000028176	13141
1	307131847	307131876	30	strongHyper	0.328	1.55e-13	Promoter (1-2kb)	1	307130811	307133462	2652	-	ENSSSCG00000026442	ENSSSCT00000028176	1615
1	307142088	307142219	132	strongHyper	0.419	1.08e-15	Distal Intergenic	1	307130811	307133462	2652	-	ENSSSCG00000026442	ENSSSCT00000028176	-8757
1	307191766	307191819	54	strongHypo	-0.351	9.39e-05	Intron (ENSSSCT00000006313/ENSSSCG00000005742, intron 6 of 11)	1	307178223	307198524	20302	+	ENSSSCG00000005742	ENSSSCT00000006313	13596
1	307221980	307222045	66	strongHyper	0.555	2.13e-07	Intron (ENSSSCT00000006311/ENSSSCG00000005740, intron 4 of 21)	1	307178223	307198524	20302	+	ENSSSCG00000005742	ENSSSCT00000006313	43822
1	307332764	307332826	63	strongHypo	-0.318	0.000139	Intron (ENSSSCT00000006315/ENSSSCG00000005743, intron 24 of 27)	1	307202692	307268119	65428	-	ENSSSCG00000005740	ENSSSCT00000006311	-64707
1	307335984	307335992	9	strongHyper	0.443	3.05e-13	Intron (ENSSSCT00000006315/ENSSSCG00000005743, intron 24 of 27)	1	307202692	307268119	65428	-	ENSSSCG00000005740	ENSSSCT00000006311	-67873
1	307351220	307351295	76	strongHypo	-0.3	7.85e-12	Intron (ENSSSCT00000006315/ENSSSCG00000005743, intron 25 of 27)	1	307202692	307268119	65428	-	ENSSSCG00000005740	ENSSSCT00000006311	-83176
1	307381457	307381720	264	strongHyper	0.318	1.17e-141	Intron (ENSSSCT00000006315/ENSSSCG00000005743, intron 26 of 27)	1	307276016	307449234	173219	-	ENSSSCG00000005743	ENSSSCT00000006315	67777
1	307400541	307400547	7	strongHyper	0.411	2.16e-37	Intron (ENSSSCT00000006315/ENSSSCG00000005743, intron 26 of 27)	1	307276016	307449234	173219	-	ENSSSCG00000005743	ENSSSCT00000006315	48693
1	307441490	307441523	34	strongHypo	-0.337	9.8e-07	Intron (ENSSSCT00000006315/ENSSSCG00000005743, intron 27 of 27)	1	307276016	307449234	173219	-	ENSSSCG00000005743	ENSSSCT00000006315	7744
1	307466741	307466911	171	strongHyper	0.384	4.69e-11	Distal Intergenic	1	307276016	307449234	173219	-	ENSSSCG00000005743	ENSSSCT00000006315	-17677
1	307503352	307503445	94	strongHyper	0.361	2.98e-10	Intron (ENSSSCT00000006321/ENSSSCG00000005749, intron 11 of 11)	1	307475101	307507430	32330	-	ENSSSCG00000005749	ENSSSCT00000006321	4078
1	307537691	307537705	15	strongHypo	-0.565	6.57e-11	Intron (ENSSSCT00000023586/ENSSSCG00000024912, intron 6 of 13)	1	307533212	307551074	17863	+	ENSSSCG00000024912	ENSSSCT00000023586	4493
1	307592003	307592066	64	strongHyper	0.353	2.99e-12	Distal Intergenic	1	307553518	307553643	126	-	ENSSSCG00000021926	ENSSSCT00000023566	-38423
1	307599475	307599544	70	strongHyper	0.68	2.37e-24	Distal Intergenic	1	307553518	307553643	126	-	ENSSSCG00000021926	ENSSSCT00000023566	-45901
1	307605699	307605729	31	strongHypo	-0.323	4.68e-05	Distal Intergenic	1	307553518	307553643	126	-	ENSSSCG00000021926	ENSSSCT00000023566	-52086
1	307643727	307643806	80	strongHyper	0.581	1.13e-32	Distal Intergenic	1	307553518	307553643	126	-	ENSSSCG00000021926	ENSSSCT00000023566	-90163
1	307670060	307670142	83	strongHypo	-0.369	1.91e-09	Distal Intergenic	1	307553518	307553643	126	-	ENSSSCG00000021926	ENSSSCT00000023566	-116499
1	307681326	307681383	58	strongHyper	0.331	2.86e-14	Distal Intergenic	1	307553518	307553643	126	-	ENSSSCG00000021926	ENSSSCT00000023566	-127740
1	307685245	307685357	113	strongHypo	-0.316	8.82e-30	Distal Intergenic	1	307553518	307553643	126	-	ENSSSCG00000021926	ENSSSCT00000023566	-131714
1	307689927	307689994	68	strongHyper	0.454	7.62e-15	Distal Intergenic	1	307553518	307553643	126	-	ENSSSCG00000021926	ENSSSCT00000023566	-136351
1	307723453	307723506	54	strongHypo	-0.6	4.61e-11	Distal Intergenic	1	307780257	307851628	71372	-	ENSSSCG00000005750	ENSSSCT00000006322	128175
1	307848027	307848137	111	strongHyper	0.501	3.43e-29	Intron (ENSSSCT00000006322/ENSSSCG00000005750, intron 10 of 10)	1	307780257	307851628	71372	-	ENSSSCG00000005750	ENSSSCT00000006322	3601
1	307866850	307866994	145	strongHypo	-0.356	9.06e-17	Distal Intergenic	1	307780257	307851628	71372	-	ENSSSCG00000005750	ENSSSCT00000006322	-15366
1	307869041	307869295	255	strongHyper	0.402	2.12e-07	Distal Intergenic	1	307780257	307851628	71372	-	ENSSSCG00000005750	ENSSSCT00000006322	-17667
1	307869343	307869391	49	strongHyper	0.341	3.04e-33	Distal Intergenic	1	307780257	307851628	71372	-	ENSSSCG00000005750	ENSSSCT00000006322	-17763
1	307912767	307912805	39	strongHypo	-0.347	0.000107	Distal Intergenic	1	307780257	307851628	71372	-	ENSSSCG00000005750	ENSSSCT00000006322	-61177
1	308129211	308129377	167	strongHypo	-0.336	3.2e-10	Intron (ENSSSCT00000006323/ENSSSCG00000005751, intron 32 of 68)	1	308064163	308174334	110172	+	ENSSSCG00000005751	ENSSSCT00000006323	65214
1	308136906	308136958	53	strongHypo	-0.438	3.44e-09	Exon (ENSSSCT00000006323/ENSSSCG00000005751, exon 37 of 69)	1	308197101	308203079	5979	+	ENSSSCG00000023333	ENSSSCT00000032543	-60195
1	308170918	308171013	96	strongHypo	-0.305	8.99e-13	Intron (ENSSSCT00000006323/ENSSSCG00000005751, intron 68 of 68)	1	308197101	308203079	5979	+	ENSSSCG00000023333	ENSSSCT00000032543	-26183
1	308198368	308198413	46	strongHypo	-0.42	1.79e-16	Promoter (1-2kb)	1	308197101	308203079	5979	+	ENSSSCG00000023333	ENSSSCT00000032543	1312
1	308347249	308347257	9	strongHyper	0.313	9.57e-54	Intron (ENSSSCT00000030751/ENSSSCG00000029715, intron 5 of 5)	1	308328278	308353293	25016	+	ENSSSCG00000029715	ENSSSCT00000023409	18979
1	308351460	308351489	30	strongHypo	-0.367	7.15e-14	Intron (ENSSSCT00000030751/ENSSSCG00000029715, intron 5 of 5)	1	308328278	308353293	25016	+	ENSSSCG00000029715	ENSSSCT00000023409	23211
1	308404480	308404671	192	strongHyper	0.379	1.87e-15	Distal Intergenic	1	308328278	308353293	25016	+	ENSSSCG00000029715	ENSSSCT00000023409	76393
1	308423496	308423576	81	strongHypo	-0.428	4.49e-11	Distal Intergenic	1	308328278	308353293	25016	+	ENSSSCG00000029715	ENSSSCT00000023409	95298
1	308433147	308433166	20	strongHyper	0.367	2.17e-24	Distal Intergenic	1	308328278	308353293	25016	+	ENSSSCG00000029715	ENSSSCT00000023409	104888
1	308530871	308530945	75	strongHypo	-0.341	3.53e-14	Distal Intergenic	1	308620790	308624302	3513	+	ENSSSCG00000005761	ENSSSCT00000006337	-89919
1	308613762	308613807	46	strongHyper	0.337	2.27e-15	Distal Intergenic	1	308620790	308624302	3513	+	ENSSSCG00000005761	ENSSSCT00000006337	-7028
1	308644686	308644749	64	strongHyper	0.396	4.38e-07	Distal Intergenic	1	308635546	308639471	3926	+	ENSSSCG00000005759	ENSSSCT00000006335	9203
1	308673188	308673238	51	strongHyper	0.302	0.000242	Distal Intergenic	1	308664853	308669074	4222	+	ENSSSCG00000005752	ENSSSCT00000006326	8385
1	308673652	308673715	64	strongHyper	0.377	3.06e-07	Distal Intergenic	1	308664853	308669074	4222	+	ENSSSCG00000005752	ENSSSCT00000006326	8862
1	308680124	308680198	75	strongHypo	-0.332	5.35e-13	Distal Intergenic	1	308680295	308689213	8919	-	ENSSSCG00000005758	ENSSSCT00000006334	9089
1	308680928	308680959	32	strongHypo	-0.333	5.04e-07	Exon (ENSSSCT00000006334/ENSSSCG00000005758, exon 4 of 4)	1	308680295	308689213	8919	-	ENSSSCG00000005758	ENSSSCT00000006334	8285
1	308687191	308687243	53	strongHypo	-0.309	9.53e-07	Promoter (2-3kb)	1	308680295	308689213	8919	-	ENSSSCG00000005758	ENSSSCT00000006334	2022
1	308726374	308726409	36	strongHypo	-0.307	8.1e-05	Promoter (<=1kb)	1	308722839	308726785	3947	-	ENSSSCG00000005755	ENSSSCT00000006331	411
1	308781934	308782029	96	strongHyper	0.514	1.67e-12	Intron (ENSSSCT00000006338/ENSSSCG00000005762, intron 23 of 30)	1	308751422	308841049	89628	+	ENSSSCG00000005762	ENSSSCT00000006338	30607
1	308844831	308844971	141	strongHyper	0.434	3.7e-38	Distal Intergenic	1	308851696	308882338	30643	-	ENSSSCG00000005753	ENSSSCT00000006328	37507
1	308854335	308854341	7	strongHyper	0.321	1.9e-08	Intron (ENSSSCT00000006328/ENSSSCG00000005753, intron 1 of 15)	1	308851696	308882338	30643	-	ENSSSCG00000005753	ENSSSCT00000006328	28003
1	308880730	308880756	27	strongHyper	0.396	5.22e-23	Promoter (1-2kb)	1	308851696	308882338	30643	-	ENSSSCG00000005753	ENSSSCT00000006328	1608
1	308887529	308887607	79	strongHypo	-0.695	8.15e-28	Distal Intergenic	1	308851696	308882338	30643	-	ENSSSCG00000005753	ENSSSCT00000006328	-5269
1	308887620	308887665	46	strongHypo	-0.553	3.43e-17	Distal Intergenic	1	308851696	308882338	30643	-	ENSSSCG00000005753	ENSSSCT00000006328	-5327
1	309207956	309207985	30	strongHypo	-0.424	2.15e-11	Distal Intergenic	1	309075051	309078991	3941	+	ENSSSCG00000025387	ENSSSCT00000031917	132934
1	311614809	311614818	10	strongHyper	0.437	1.32e-12	Distal Intergenic	1	311632782	311644920	12139	-	ENSSSCG00000005786	ENSSSCT00000006362	30111
1	311697196	311697345	150	strongHypo	-0.524	3.6e-15	Distal Intergenic	1	311679125	311694725	15601	+	ENSSSCG00000024959	ENSSSCT00000027561	18220
1	312957989	312958089	101	strongHypo	-0.408	8.33e-08	Distal Intergenic	1	312969936	312972295	2360	+	ENSSSCG00000005821	ENSSSCT00000006398	-11947
1	313727538	313727596	59	strongHypo	-0.45	5.47e-12	Promoter (<=1kb)	1	313727477	313737435	9959	+	ENSSSCG00000005828	ENSSSCT00000006406	119
1	313736029	313736270	242	strongHyper	0.31	1.87e-14	Promoter (1-2kb)	1	313734669	313734741	73	+	ENSSSCG00000018210	ENSSSCT00000019805	1601
1	313736386	313736732	347	strongHypo	-0.423	1.7e-11	Promoter (2-3kb)	1	313734669	313734741	73	+	ENSSSCG00000018210	ENSSSCT00000019805	2063
1	313738117	313738127	11	strongHyper	0.4	1.85e-07	Promoter (2-3kb)	1	313737208	313740538	3331	-	ENSSSCG00000005829	ENSSSCT00000006407	2421
1	313754304	313754548	245	strongHypo	-0.323	9.34e-13	Promoter (1-2kb)	1	313750159	313753361	3203	-	ENSSSCG00000005831	ENSSSCT00000006409	-1187
1	313792358	313792436	79	strongHypo	-0.321	1.36e-11	Distal Intergenic	1	313771803	313782852	11050	-	ENSSSCG00000005838	ENSSSCT00000006417	-9584
1	313822732	313822814	83	strongHypo	-0.301	1.75e-11	Promoter (1-2kb)	1	313824088	313826954	2867	+	ENSSSCG00000021963	ENSSSCT00000028932	-1356
1	313842632	313842700	69	strongHyper	0.443	2.94e-11	Promoter (1-2kb)	1	313840793	313843733	2941	+	ENSSSCG00000005836	ENSSSCT00000006415	1907
1	313870411	313870431	21	strongHypo	-0.361	6.09e-05	Promoter (<=1kb)	1	313868763	313870923	2161	-	ENSSSCG00000005843	ENSSSCT00000006422	512
1	313881511	313881644	134	strongHyper	0.317	2.08e-14	Promoter (<=1kb)	1	313881749	313890301	8553	+	ENSSSCG00000005830	ENSSSCT00000006408	-238
1	313910464	313910522	59	strongHyper	0.359	2.23e-17	Distal Intergenic	1	313920658	313928723	8066	-	ENSSSCG00000005841	ENSSSCT00000006420	18259
1	313926435	313926512	78	strongHyper	0.368	1.01e-35	Promoter (2-3kb)	1	313920658	313928723	8066	-	ENSSSCG00000005841	ENSSSCT00000006420	2288
1	314009468	314009497	30	strongHypo	-0.375	1.39e-06	Promoter (<=1kb)	1	314009381	314012067	2687	+	ENSSSCG00000005852	ENSSSCT00000006431	116
1	314037322	314037400	79	strongHypo	-0.403	1.33e-19	Intron (ENSSSCT00000006434/ENSSSCG00000005855, intron 3 of 19)	1	314032464	314078885	46422	+	ENSSSCG00000005855	ENSSSCT00000006434	4936
1	314061954	314061995	42	strongHyper	0.472	8.12e-09	Intron (ENSSSCT00000006434/ENSSSCG00000005855, intron 15 of 19)	1	314083939	314084283	345	+	ENSSSCG00000005844	ENSSSCT00000006423	-21985
1	314067601	314067687	87	strongHypo	-0.344	3.35e-22	Intron (ENSSSCT00000006434/ENSSSCG00000005855, intron 17 of 19)	1	314083939	314084283	345	+	ENSSSCG00000005844	ENSSSCT00000006423	-16338
1	314069211	314069271	61	strongHypo	-0.308	1.66e-05	Intron (ENSSSCT00000006434/ENSSSCG00000005855, intron 17 of 19)	1	314083939	314084283	345	+	ENSSSCG00000005844	ENSSSCT00000006423	-14728
1	314070642	314070757	116	strongHyper	0.303	3.2e-09	Intron (ENSSSCT00000006434/ENSSSCG00000005855, intron 17 of 19)	1	314083939	314084283	345	+	ENSSSCG00000005844	ENSSSCT00000006423	-13297
1	314078656	314078696	41	strongHyper	0.333	1.7e-18	Exon (ENSSSCT00000006434/ENSSSCG00000005855, exon 20 of 20)	1	314083939	314084283	345	+	ENSSSCG00000005844	ENSSSCT00000006423	-5283
1	314129162	314129193	32	strongHyper	0.425	2.85e-08	Promoter (<=1kb)	1	314127869	314129744	1876	-	ENSSSCG00000005847	ENSSSCT00000006426	582
1	314145707	314145717	11	strongHyper	0.316	8.52e-07	Promoter (<=1kb)	1	314145387	314145860	474	-	ENSSSCG00000005856	ENSSSCT00000006435	153
1	314147143	314147271	129	strongHyper	0.302	2.61e-05	Promoter (1-2kb)	1	314145387	314145860	474	-	ENSSSCG00000005856	ENSSSCT00000006435	-1411
1	314158530	314158597	68	strongHypo	-0.312	2.89e-12	Intron (ENSSSCT00000006438/ENSSSCG00000005859, intron 8 of 13)	1	314156422	314164158	7737	-	ENSSSCG00000005859	ENSSSCT00000006438	5628
1	314215585	314215621	37	strongHyper	0.576	4.87e-27	Promoter (<=1kb)	1	314215846	314216110	265	-	ENSSSCG00000022570	ENSSSCT00000027422	525
10	1718004	1718017	14	strongHyper	0.529	5.14e-50	Distal Intergenic	10	2258881	2274919	16039	+	ENSSSCG00000010805	ENSSSCT00000011821	-540877
10	2041487	2041693	207	strongHyper	0.48	2.27e-22	Distal Intergenic	10	2258881	2274919	16039	+	ENSSSCG00000010805	ENSSSCT00000011821	-217394
10	2326485	2326620	136	strongHypo	-0.403	1.73e-29	Distal Intergenic	10	2342748	2413848	71101	+	ENSSSCG00000010802	ENSSSCT00000011818	-16263
10	2665089	2665110	22	strongHyper	0.418	1.72e-37	Distal Intergenic	10	2731389	2735645	4257	-	ENSSSCG00000022427	ENSSSCT00000028974	70556
10	3413531	3413549	19	strongHyper	0.792	5.79e-15	Distal Intergenic	10	3286932	3305931	19000	-	ENSSSCG00000010808	ENSSSCT00000011824	-107618
10	8125057	8125091	35	strongHypo	-0.345	3.88e-12	Distal Intergenic	10	7791237	7820573	29337	-	ENSSSCG00000025480	ENSSSCT00000022960	-304518
10	9343279	9343328	50	strongHypo	-0.438	1.15e-08	Distal Intergenic	10	9309624	9309752	129	+	ENSSSCG00000019518	ENSSSCT00000021113	33704
10	9537687	9537707	21	strongHypo	-0.321	1.23e-08	Distal Intergenic	10	9309624	9309752	129	+	ENSSSCG00000019518	ENSSSCT00000021113	228083
10	10457290	10457347	58	strongHyper	0.463	1.06e-11	Intron (ENSSSCT00000011833/ENSSSCG00000010816, intron 4 of 20)	10	10446886	10447050	165	+	ENSSSCG00000010816	ENSSSCT00000033732	10461
10	10647849	10647864	16	strongHypo	-0.394	2.22e-07	Distal Intergenic	10	10476950	10477252	303	-	ENSSSCG00000019271	ENSSSCT00000020866	-170612
10	11986013	11986046	34	strongHypo	-0.335	1.9e-23	Distal Intergenic	10	11933317	11968657	35341	-	ENSSSCG00000027748	ENSSSCT00000026014	-17389
10	12026261	12026272	12	strongHyper	0.481	1.24e-15	Distal Intergenic	10	12021092	12021197	106	+	ENSSSCG00000019397	ENSSSCT00000020992	5180
10	12511980	12512176	197	strongHyper	0.513	9.49e-20	Distal Intergenic	10	12516053	12519074	3022	-	ENSSSCG00000010830	ENSSSCT00000011848	7094
10	12513703	12513724	22	strongHypo	-0.348	8.51e-07	Distal Intergenic	10	12516053	12519074	3022	-	ENSSSCG00000010830	ENSSSCT00000011848	5371
10	12521646	12521793	148	strongHypo	-0.49	1.32e-25	Promoter (2-3kb)	10	12516053	12519074	3022	-	ENSSSCG00000010830	ENSSSCT00000011848	-2719
10	12701830	12701878	49	strongHypo	-0.337	1.38e-06	Distal Intergenic	10	12516053	12519074	3022	-	ENSSSCG00000010830	ENSSSCT00000011848	-182804
10	13286213	13286292	80	strongHyper	0.305	3.36e-11	Distal Intergenic	10	13425274	13444208	18935	-	ENSSSCG00000010832	ENSSSCT00000011850	157995
10	13499102	13499107	6	strongHyper	0.466	8.33e-07	Exon (ENSSSCT00000011852/ENSSSCG00000010834, exon 4 of 31)	10	13487025	13583457	96433	+	ENSSSCG00000010834	ENSSSCT00000011852	12082
10	14741070	14741078	9	strongHyper	0.332	2.26e-07	Distal Intergenic	10	14852719	14879014	26296	-	ENSSSCG00000028178	ENSSSCT00000030683	137944
10	15678794	15678805	12	strongHyper	0.34	3.53e-72	Distal Intergenic	10	15667984	15670573	2590	-	ENSSSCG00000030675	ENSSSCT00000028922	-8232
10	15811158	15811172	15	strongHyper	0.662	3.65e-16	Distal Intergenic	10	15839612	15846044	6433	-	ENSSSCG00000023971	ENSSSCT00000022867	34886
10	16721812	16721839	28	strongHypo	-0.424	5.18e-20	Intron (ENSSSCT00000026266/ENSSSCG00000024288, intron 1 of 3)	10	16690085	16739938	49854	+	ENSSSCG00000024288	ENSSSCT00000026266	31754
10	18301827	18301846	20	strongHypo	-0.319	1.04e-05	Intron (ENSSSCT00000028157/ENSSSCG00000028096, intron 2 of 11)	10	18249610	18268303	18694	+	ENSSSCG00000010872	ENSSSCT00000036247	52236
10	18686219	18686237	19	strongHyper	0.355	1.19e-10	Distal Intergenic	10	18607442	18681061	73620	-	ENSSSCG00000010871	ENSSSCT00000011893	-5176
10	19271657	19271661	5	strongHyper	0.345	6.78e-12	Distal Intergenic	10	19356002	19357570	1569	+	ENSSSCG00000030070	ENSSSCT00000031963	-84345
10	19843746	19843851	106	strongHyper	0.358	8.1e-34	Distal Intergenic	10	19853364	19865960	12597	+	ENSSSCG00000030220	ENSSSCT00000032313	-9618
10	19976455	19976660	206	strongHyper	0.329	9.18e-13	Distal Intergenic	10	19918406	19928777	10372	+	ENSSSCG00000010877	ENSSSCT00000011900	58254
10	20462909	20462956	48	strongHypo	-0.303	2.32e-06	Intron (ENSSSCT00000011902/ENSSSCG00000010879, intron 2 of 19)	10	20398643	20755953	357311	+	ENSSSCG00000010879	ENSSSCT00000011902	64313
10	20502968	20502991	24	strongHyper	0.337	4.56e-15	Intron (ENSSSCT00000011902/ENSSSCG00000010879, intron 2 of 19)	10	20398643	20755953	357311	+	ENSSSCG00000010879	ENSSSCT00000011902	104348
10	21605246	21605271	26	strongHypo	-0.33	1.63e-10	Distal Intergenic	10	21616852	21670251	53400	+	ENSSSCG00000010884	ENSSSCT00000011908	-11606
10	21606356	21606408	53	strongHyper	0.362	1.08e-07	Distal Intergenic	10	21616852	21670251	53400	+	ENSSSCG00000010884	ENSSSCT00000011908	-10496
10	21886675	21886805	131	strongHyper	0.576	7.47e-10	3' UTR	10	21886309	21905776	19468	-	ENSSSCG00000010885	ENSSSCT00000011909	19101
10	22267468	22267477	10	strongHypo	-0.414	7.95e-20	Promoter (<=1kb)	10	22256790	22267783	10994	-	ENSSSCG00000030286	ENSSSCT00000028202	315
10	23584461	23584594	134	strongHyper	0.318	1.15e-20	Distal Intergenic	10	23871603	23871709	107	+	ENSSSCG00000019938	ENSSSCT00000021533	-287142
10	24296615	24296705	91	strongHyper	0.475	8.66e-06	Distal Intergenic	10	24337266	24406910	69645	+	ENSSSCG00000010893	ENSSSCT00000011918	-40651
10	25430797	25430804	8	strongHypo	-0.333	7.26e-09	Distal Intergenic	10	25357387	25369573	12187	+	ENSSSCG00000010903	ENSSSCT00000011930	73417
10	27334039	27334073	35	strongHypo	-0.351	8.43e-12	Intron (ENSSSCT00000026077/ENSSSCG00000024975, intron 2 of 2)	10	27281168	27426340	145173	+	ENSSSCG00000024975	ENSSSCT00000026077	52905
10	27694394	27694413	20	strongHyper	0.395	9.14e-05	Intron (ENSSSCT00000031167/ENSSSCG00000024444, intron 5 of 7)	10	27675580	27699802	24223	-	ENSSSCG00000024444	ENSSSCT00000031167	5408
10	27887968	27887990	23	strongHyper	0.526	1.01e-08	Intron (ENSSSCT00000031292/ENSSSCG00000021706, intron 6 of 30)	10	27882053	27907808	25756	-	ENSSSCG00000021706	ENSSSCT00000031292	19840
10	27940499	27940540	42	strongHyper	0.394	2.87e-10	Exon (ENSSSCT00000028700/ENSSSCG00000024784, exon 40 of 46)	10	27882053	27907808	25756	-	ENSSSCG00000021706	ENSSSCT00000031292	-32732
10	27967589	27967697	109	strongHyper	0.307	7.17e-08	Exon (ENSSSCT00000028700/ENSSSCG00000024784, exon 13 of 46)	10	27935052	27999300	64249	-	ENSSSCG00000024784	ENSSSCT00000028700	31711
10	28000531	28000600	70	strongHyper	0.383	2.42e-14	Promoter (1-2kb)	10	27935052	27999300	64249	-	ENSSSCG00000024784	ENSSSCT00000028700	-1300
10	28072370	28072398	29	strongHyper	0.561	1.05e-12	Distal Intergenic	10	28017151	28031663	14513	-	ENSSSCG00000027928	ENSSSCT00000030452	-40735
10	28139523	28139547	25	strongHyper	0.55	1.24e-11	Distal Intergenic	10	28159208	28169382	10175	-	ENSSSCG00000023031	ENSSSCT00000026600	29859
10	28479062	28479120	59	strongHyper	0.333	9.05e-11	Distal Intergenic	10	28516672	28527911	11240	+	ENSSSCG00000010915	ENSSSCT00000011946	-37610
10	28525755	28525794	40	strongHyper	0.399	1.24e-09	Intron (ENSSSCT00000011946/ENSSSCG00000010915, intron 10 of 11)	10	28516672	28527911	11240	+	ENSSSCG00000010915	ENSSSCT00000011946	9122
10	28552304	28552403	100	strongHyper	0.317	9.86e-08	Distal Intergenic	10	28557926	28558651	726	-	ENSSSCG00000010913	ENSSSCT00000011943	6347
10	28835427	28835447	21	strongHypo	-0.455	1.24e-08	Intron (ENSSSCT00000011954/ENSSSCG00000010923, intron 9 of 17)	10	28850285	28854883	4599	-	ENSSSCG00000010924	ENSSSCT00000011955	19456
10	29049395	29049411	17	strongHyper	0.317	9.88e-09	Distal Intergenic	10	29084688	29093914	9227	-	ENSSSCG00000010926	ENSSSCT00000011958	44519
10	29050176	29050315	140	strongHyper	0.305	3.3e-12	Distal Intergenic	10	29084688	29093914	9227	-	ENSSSCG00000010926	ENSSSCT00000011958	43738
10	29445760	29445811	52	strongHyper	0.388	9.2e-06	Distal Intergenic	10	29434435	29435211	777	-	ENSSSCG00000020985	ENSSSCT00000022586	-10600
10	31342956	31343031	76	strongHyper	0.383	3.12e-09	Promoter (1-2kb)	10	31341114	31341193	80	-	ENSSSCG00000019456	ENSSSCT00000021051	-1838
10	31397328	31397421	94	strongHyper	0.347	6.86e-21	Distal Intergenic	10	31343003	31364342	21340	-	ENSSSCG00000024719	ENSSSCT00000023985	-33079
10	32041897	32041977	81	strongHypo	-0.369	6.17e-08	Distal Intergenic	10	31867740	32028811	161072	-	ENSSSCG00000026279	ENSSSCT00000026142	-13166
10	33173635	33173698	64	strongHyper	0.609	2.15e-16	Intron (ENSSSCT00000011991/ENSSSCG00000010955, intron 1 of 12)	10	33164075	33261135	97061	+	ENSSSCG00000010955	ENSSSCT00000011991	9623
10	33909552	33909576	25	strongHypo	-0.382	0.0008	Distal Intergenic	10	33956013	34047313	91301	-	ENSSSCG00000022856	ENSSSCT00000022743	137761
10	36735857	36735902	46	strongHyper	0.323	1.51e-07	Exon (ENSSSCT00000012022/ENSSSCG00000010984, exon 11 of 14)	10	36740001	36741859	1859	-	ENSSSCG00000021761	ENSSSCT00000032608	6002
10	40453262	40453324	63	strongHyper	0.338	2.04e-21	Distal Intergenic	10	40431105	40434266	3162	-	ENSSSCG00000021915	ENSSSCT00000023122	-19058
10	45418375	45418440	66	strongHyper	0.332	9.16e-06	Exon (ENSSSCT00000012062/ENSSSCG00000011020, exon 3 of 5)	10	45386450	45428443	41994	+	ENSSSCG00000011020	ENSSSCT00000012062	31990
10	48966974	48966982	9	strongHyper	0.416	1.54e-07	Distal Intergenic	10	48975527	49054918	79392	+	ENSSSCG00000011039	ENSSSCT00000012083	-8553
10	49388895	49389043	149	strongHypo	-0.353	8.31e-15	Distal Intergenic	10	49297348	49297479	132	+	ENSSSCG00000020151	ENSSSCT00000021746	91695
10	49714849	49714906	58	strongHypo	-0.369	4.72e-15	Distal Intergenic	10	49629049	49696482	67434	-	ENSSSCG00000011041	ENSSSCT00000012085	-18424
10	53740495	53740500	6	strongHypo	-0.443	1.88e-25	Distal Intergenic	10	53679968	53683147	3180	+	ENSSSCG00000029783	ENSSSCT00000027486	60532
10	55695758	55695763	6	strongHyper	0.535	1.83e-07	Distal Intergenic	10	55702104	55704335	2232	-	ENSSSCG00000011071	ENSSSCT00000012115	8577
10	56762575	56762590	16	strongHypo	-0.376	8.15e-07	Distal Intergenic	10	56675331	56686585	11255	-	ENSSSCG00000022730	ENSSSCT00000024429	-76005
10	57908324	57908331	8	strongHyper	0.477	3.34e-12	Intron (ENSSSCT00000012125/ENSSSCG00000011079, intron 1 of 9)	10	57880200	58064685	184486	+	ENSSSCG00000011079	ENSSSCT00000012125	28131
10	57946372	57946428	57	strongHypo	-0.673	2.16e-15	Intron (ENSSSCT00000012125/ENSSSCG00000011079, intron 1 of 9)	10	57993039	58064685	71647	+	ENSSSCG00000011079	ENSSSCT00000012126	-46667
10	58100751	58100758	8	strongHyper	0.405	1.28e-08	Distal Intergenic	10	57993039	58064685	71647	+	ENSSSCG00000011079	ENSSSCT00000012126	107719
10	59642014	59642030	17	strongHypo	-0.652	8.46e-28	Intron (ENSSSCT00000012137/ENSSSCG00000011090, intron 7 of 27)	10	59609523	59713946	104424	+	ENSSSCG00000011090	ENSSSCT00000012137	32507
10	61570515	61570658	144	strongHyper	0.385	2.67e-13	Distal Intergenic	10	61450695	61502941	52247	-	ENSSSCG00000011101	ENSSSCT00000012148	-67717
10	61639660	61639682	23	strongHypo	-0.447	4.56e-16	Distal Intergenic	10	61450695	61502941	52247	-	ENSSSCG00000011101	ENSSSCT00000012148	-136741
10	62155476	62155627	152	strongHypo	-0.349	2.58e-06	Distal Intergenic	10	61654558	61800688	146131	-	ENSSSCG00000011102	ENSSSCT00000035993	-354939
10	62385140	62385175	36	strongHypo	-0.325	1.91e-05	Distal Intergenic	10	61654558	61800688	146131	-	ENSSSCG00000011102	ENSSSCT00000035993	-584487
10	63545587	63545627	41	strongHyper	0.323	5.47e-20	Distal Intergenic	10	63531916	63532947	1032	-	ENSSSCG00000024021	ENSSSCT00000025667	-12680
10	63641144	63641225	82	strongHypo	-0.353	6.55e-10	Intron (ENSSSCT00000012155/ENSSSCG00000011107, intron 3 of 8)	10	63625465	63662232	36768	+	ENSSSCG00000011107	ENSSSCT00000012155	15760
10	63766516	63766590	75	strongHyper	0.3	0.00301	Distal Intergenic	10	63677681	63683060	5380	+	ENSSSCG00000011108	ENSSSCT00000012156	88909
10	64884630	64884744	115	strongHyper	0.303	2.62e-06	Distal Intergenic	10	64910411	64970451	60041	-	ENSSSCG00000027955	ENSSSCT00000026201	85821
10	65019416	65019464	49	strongHyper	0.301	1.66e-20	Distal Intergenic	10	64910411	64970451	60041	-	ENSSSCG00000027955	ENSSSCT00000026201	-49013
10	65093896	65093925	30	strongHyper	0.588	2.02e-51	Distal Intergenic	10	64910411	64970451	60041	-	ENSSSCG00000027955	ENSSSCT00000026201	-123474
10	65511010	65511016	7	strongHyper	0.368	7.48e-30	Intron (ENSSSCT00000012161/ENSSSCG00000011112, intron 3 of 12)	10	65505120	65552394	47275	-	ENSSSCG00000011112	ENSSSCT00000012161	41384
10	65806542	65806557	16	strongHyper	0.361	1.18e-11	Intron (ENSSSCT00000012169/ENSSSCG00000011119, intron 4 of 4)	10	65789348	65810815	21468	+	ENSSSCG00000011119	ENSSSCT00000012169	17209
10	66205474	66205540	67	strongHyper	0.49	5.99e-12	Distal Intergenic	10	66137769	66195086	57318	+	ENSSSCG00000011120	ENSSSCT00000012170	67771
10	66545765	66545802	38	strongHypo	-0.318	5.1e-16	Distal Intergenic	10	66363852	66405361	41510	-	ENSSSCG00000011121	ENSSSCT00000012171	-140441
10	66776786	66776861	76	strongHypo	-0.358	7.07e-15	Distal Intergenic	10	66844665	66845510	846	+	ENSSSCG00000011123	ENSSSCT00000012173	-67879
10	66782031	66782064	34	strongHyper	0.328	3.15e-07	Distal Intergenic	10	66844665	66845510	846	+	ENSSSCG00000011123	ENSSSCT00000012173	-62634
10	66782438	66782470	33	strongHyper	0.33	1.09e-05	Distal Intergenic	10	66844665	66845510	846	+	ENSSSCG00000011123	ENSSSCT00000012173	-62227
10	67029695	67029711	17	strongHypo	-0.501	9.24e-49	Distal Intergenic	10	66844665	66845510	846	+	ENSSSCG00000011123	ENSSSCT00000012173	185046
10	69399360	69399546	187	strongHypo	-0.507	8.81e-32	Distal Intergenic	10	69291182	69292061	880	+	ENSSSCG00000029177	ENSSSCT00000028720	108364
10	69542427	69542443	17	strongHyper	0.539	2.56e-34	Distal Intergenic	10	69581080	69601347	20268	-	ENSSSCG00000011125	ENSSSCT00000012175	58920
10	69563855	69563887	33	strongHyper	0.353	9.68e-21	Distal Intergenic	10	69581080	69601347	20268	-	ENSSSCG00000011125	ENSSSCT00000012175	37492
10	69680764	69680824	61	strongHyper	0.558	1.09e-20	Distal Intergenic	10	69631729	69671374	39646	-	ENSSSCG00000011127	ENSSSCT00000012178	-9450
10	69830302	69830451	150	strongHypo	-0.307	4.91e-08	Intron (ENSSSCT00000012181/ENSSSCG00000011129, intron 8 of 13)	10	69769232	69843697	74466	+	ENSSSCG00000011129	ENSSSCT00000012181	61219
10	69930899	69931032	134	strongHypo	-0.418	6.54e-32	Distal Intergenic	10	69978902	69991705	12804	+	ENSSSCG00000011130	ENSSSCT00000012182	-48003
10	69963136	69963236	101	strongHypo	-0.484	5.81e-21	Distal Intergenic	10	69978902	69991705	12804	+	ENSSSCG00000011130	ENSSSCT00000012182	-15766
10	70067179	70067201	23	strongHypo	-0.768	2.45e-23	Distal Intergenic	10	70074303	70089561	15259	+	ENSSSCG00000021720	ENSSSCT00000031908	-7124
10	70079141	70079177	37	strongHyper	0.434	4.02e-66	Intron (ENSSSCT00000031908/ENSSSCG00000021720, intron 1 of 2)	10	70074303	70089561	15259	+	ENSSSCG00000021720	ENSSSCT00000031908	4874
10	70155412	70155469	58	strongHypo	-0.551	5.97e-57	Intron (ENSSSCT00000026286/ENSSSCG00000024480, intron 1 of 10)	10	70147454	70193875	46422	-	ENSSSCG00000024480	ENSSSCT00000026286	38463
10	70377693	70377780	88	strongHypo	-0.581	4.71e-12	Distal Intergenic	10	70385034	70385106	73	+	ENSSSCG00000018589	ENSSSCT00000020184	-7341
10	70790686	70790724	39	strongHypo	-0.598	7.44e-161	Distal Intergenic	10	70831452	70853803	22352	+	ENSSSCG00000011133	ENSSSCT00000012185	-40766
10	70874596	70874610	15	strongHypo	-0.528	2.27e-06	Distal Intergenic	10	70831452	70853803	22352	+	ENSSSCG00000011133	ENSSSCT00000012185	43158
10	70891823	70891836	14	strongHypo	-0.9	1.42e-243	Distal Intergenic	10	70831452	70853803	22352	+	ENSSSCG00000011133	ENSSSCT00000012185	60384
10	70924097	70924278	182	strongHyper	0.317	5.93e-29	Distal Intergenic	10	70943162	70964953	21792	-	ENSSSCG00000011134	ENSSSCT00000012186	40856
10	70974047	70974112	66	strongHypo	-0.398	1.24e-33	Distal Intergenic	10	70943162	70964953	21792	-	ENSSSCG00000011134	ENSSSCT00000012186	-9159
10	71089232	71089425	194	strongHyper	0.358	8.36e-16	Distal Intergenic	10	71094382	71108500	14119	-	ENSSSCG00000021815	ENSSSCT00000032534	19268
10	71160974	71160985	12	strongHyper	0.37	7.72e-11	Promoter (1-2kb)	10	71153909	71162738	8830	-	ENSSSCG00000022849	ENSSSCT00000029511	1764
10	71188607	71188657	51	strongHyper	0.305	9.99e-13	Intron (ENSSSCT00000026184/ENSSSCG00000030030, intron 3 of 16)	10	71184192	71212375	28184	-	ENSSSCG00000030030	ENSSSCT00000026184	23768
10	71203488	71203532	45	strongHyper	0.358	4.01e-14	Intron (ENSSSCT00000026184/ENSSSCG00000030030, intron 14 of 16)	10	71184192	71212375	28184	-	ENSSSCG00000030030	ENSSSCT00000026184	8887
10	71238489	71238584	96	strongHypo	-0.301	2.09e-15	Distal Intergenic	10	71224764	71238037	13274	+	ENSSSCG00000028790	ENSSSCT00000029024	13820
10	71261478	71261496	19	strongHyper	0.663	1.52e-13	Distal Intergenic	10	71276381	71312192	35812	+	ENSSSCG00000011137	ENSSSCT00000012189	-14903
10	71310722	71310784	63	strongHypo	-0.417	1.47e-11	Intron (ENSSSCT00000012189/ENSSSCG00000011137, intron 8 of 10)	10	71276381	71312192	35812	+	ENSSSCG00000011137	ENSSSCT00000012189	34403
10	71425159	71425262	104	strongHypo	-0.577	1.06e-14	Distal Intergenic	10	71403808	71417802	13995	+	ENSSSCG00000011145	ENSSSCT00000012197	21454
10	71435905	71435989	85	strongHyper	0.354	3.1e-17	Distal Intergenic	10	71451935	71452043	109	-	ENSSSCG00000020060	ENSSSCT00000021655	16138
10	71438149	71438292	144	strongHypo	-0.369	1.56e-13	Distal Intergenic	10	71451935	71452043	109	-	ENSSSCG00000020060	ENSSSCT00000021655	13894
10	71459058	71459066	9	strongHyper	0.336	2.89e-05	Distal Intergenic	10	71451935	71452043	109	-	ENSSSCG00000020060	ENSSSCT00000021655	-7023
10	71481009	71481097	89	strongHypo	-0.337	6.43e-27	Distal Intergenic	10	71451935	71452043	109	-	ENSSSCG00000020060	ENSSSCT00000021655	-29054
10	71488780	71489054	275	strongHyper	0.34	9.43e-14	Distal Intergenic	10	71522046	71522492	447	+	ENSSSCG00000011141	ENSSSCT00000012193	-33266
10	71497375	71497443	69	strongHypo	-0.362	2.5e-05	Distal Intergenic	10	71522046	71522492	447	+	ENSSSCG00000011141	ENSSSCT00000012193	-24671
10	71533946	71533982	37	strongHypo	-0.326	4.61e-16	Distal Intergenic	10	71522046	71522492	447	+	ENSSSCG00000011141	ENSSSCT00000012193	11936
10	71536887	71536911	25	strongHypo	-0.353	3.22e-10	Distal Intergenic	10	71522046	71522492	447	+	ENSSSCG00000011141	ENSSSCT00000012193	14865
10	71543545	71543585	41	strongHypo	-0.359	5.19e-16	Exon (ENSSSCT00000029208/ENSSSCG00000023105, exon 12 of 12)	10	71522046	71522492	447	+	ENSSSCG00000011141	ENSSSCT00000012193	21539
10	72525745	72525782	38	strongHyper	0.364	1.12e-10	Distal Intergenic	10	72133612	72134400	789	+	ENSSSCG00000027625	ENSSSCT00000012218	392170
10	72550985	72551015	31	strongHypo	-0.59	3.81e-23	Distal Intergenic	10	72133612	72134400	789	+	ENSSSCG00000027625	ENSSSCT00000012218	417403
10	72561867	72561902	36	strongHyper	0.313	3.3e-11	Distal Intergenic	10	72133612	72134400	789	+	ENSSSCG00000027625	ENSSSCT00000012218	428290
10	72587268	72587396	129	strongHyper	0.365	9.4e-40	Distal Intergenic	10	72992245	73001823	9579	+	ENSSSCG00000028828	ENSSSCT00000030657	-404977
10	72697234	72697255	22	strongHyper	0.6	1.64e-07	Distal Intergenic	10	72992245	73001823	9579	+	ENSSSCG00000028828	ENSSSCT00000030657	-295011
10	72891968	72891989	22	strongHypo	-0.347	2.88e-13	Distal Intergenic	10	72992245	73001823	9579	+	ENSSSCG00000028828	ENSSSCT00000030657	-100277
10	72979314	72979341	28	strongHypo	-0.503	1.66e-08	Distal Intergenic	10	72992245	73001823	9579	+	ENSSSCG00000028828	ENSSSCT00000030657	-12931
10	73268618	73268641	24	strongHyper	0.304	1e-23	Distal Intergenic	10	72992245	73001823	9579	+	ENSSSCG00000028828	ENSSSCT00000030657	276396
10	73288905	73288910	6	strongHyper	0.578	3.13e-105	Distal Intergenic	10	72992245	73001823	9579	+	ENSSSCG00000028828	ENSSSCT00000030657	296665
10	73289607	73289628	22	strongHypo	-0.338	5.89e-08	Distal Intergenic	10	72992245	73001823	9579	+	ENSSSCG00000028828	ENSSSCT00000030657	297383
10	73341364	73341470	107	strongHypo	-0.379	3.62e-22	Distal Intergenic	10	73581212	73608329	27118	-	ENSSSCG00000011158	ENSSSCT00000027374	266965
10	73341508	73341522	15	strongHyper	0.484	6.62e-10	Distal Intergenic	10	73581212	73608329	27118	-	ENSSSCG00000011158	ENSSSCT00000027374	266821
10	73341583	73341594	12	strongHyper	0.417	2.06e-15	Distal Intergenic	10	73581212	73608329	27118	-	ENSSSCG00000011158	ENSSSCT00000027374	266746
10	73345190	73345308	119	strongHyper	0.643	9.36e-45	Distal Intergenic	10	73581212	73608329	27118	-	ENSSSCG00000011158	ENSSSCT00000027374	263139
10	73369646	73369714	69	strongHypo	-0.539	3.26e-24	Distal Intergenic	10	73581212	73608329	27118	-	ENSSSCG00000011158	ENSSSCT00000027374	238683
10	73382579	73382680	102	strongHypo	-0.326	3.32e-24	Distal Intergenic	10	73581212	73608329	27118	-	ENSSSCG00000011158	ENSSSCT00000027374	225750
10	73397496	73397597	102	strongHyper	0.467	5.89e-44	Distal Intergenic	10	73581212	73608329	27118	-	ENSSSCG00000011158	ENSSSCT00000027374	210833
10	73402296	73402339	44	strongHyper	0.326	1.59e-07	Distal Intergenic	10	73581212	73608329	27118	-	ENSSSCG00000011158	ENSSSCT00000027374	206033
10	73449719	73449880	162	strongHypo	-0.364	1e-60	Distal Intergenic	10	73581212	73608329	27118	-	ENSSSCG00000011158	ENSSSCT00000027374	158610
10	73481160	73481181	22	strongHypo	-0.316	5.56e-46	Distal Intergenic	10	73581212	73608329	27118	-	ENSSSCG00000011158	ENSSSCT00000027374	127169
10	73483618	73483656	39	strongHypo	-0.301	4.21e-11	Distal Intergenic	10	73581212	73608329	27118	-	ENSSSCG00000011158	ENSSSCT00000027374	124711
10	73586048	73586083	36	strongHyper	0.405	5.23e-38	Intron (ENSSSCT00000027374/ENSSSCG00000011158, intron 7 of 15)	10	73581212	73608329	27118	-	ENSSSCG00000011158	ENSSSCT00000027374	22281
10	73588357	73588460	104	strongHyper	0.44	7.01e-151	Intron (ENSSSCT00000027374/ENSSSCG00000011158, intron 9 of 15)	10	73581212	73608329	27118	-	ENSSSCG00000011158	ENSSSCT00000027374	19972
10	73620451	73620462	12	strongHypo	-0.427	3.29e-14	Distal Intergenic	10	73581212	73608329	27118	-	ENSSSCG00000011158	ENSSSCT00000027374	-12133
10	73654283	73654299	17	strongHypo	-0.3	8.03e-12	Distal Intergenic	10	73694036	73711208	17173	+	ENSSSCG00000011157	ENSSSCT00000012219	-39753
10	73655613	73655700	88	strongHyper	0.41	6.28e-14	Distal Intergenic	10	73694036	73711208	17173	+	ENSSSCG00000011157	ENSSSCT00000012219	-38423
10	73663694	73663766	73	strongHypo	-0.332	1.21e-13	Distal Intergenic	10	73694036	73711208	17173	+	ENSSSCG00000011157	ENSSSCT00000012219	-30342
10	73663790	73663943	154	strongHypo	-0.347	1.36e-27	Distal Intergenic	10	73694036	73711208	17173	+	ENSSSCG00000011157	ENSSSCT00000012219	-30246
10	73848598	73848616	19	strongHypo	-0.552	1.43e-07	Distal Intergenic	10	73895376	73895482	107	-	ENSSSCG00000023201	ENSSSCT00000024846	46884
10	73848741	73848948	208	strongHypo	-0.339	7.59e-05	Distal Intergenic	10	73895376	73895482	107	-	ENSSSCG00000023201	ENSSSCT00000024846	46741
10	74188023	74188027	5	strongHypo	-0.697	5.84e-69	Distal Intergenic	10	73895376	73895482	107	-	ENSSSCG00000023201	ENSSSCT00000024846	-292545
10	74196886	74196981	96	strongHyper	0.436	3.55e-19	Distal Intergenic	10	73895376	73895482	107	-	ENSSSCG00000023201	ENSSSCT00000024846	-301499
10	74282494	74282510	17	strongHypo	-0.312	7.87e-10	Distal Intergenic	10	73895376	73895482	107	-	ENSSSCG00000023201	ENSSSCT00000024846	-387028
10	74291077	74291138	62	strongHypo	-0.362	4.54e-05	Distal Intergenic	10	73895376	73895482	107	-	ENSSSCG00000023201	ENSSSCT00000024846	-395656
10	74305864	74306002	139	strongHypo	-0.315	1.93e-06	Distal Intergenic	10	73895376	73895482	107	-	ENSSSCG00000023201	ENSSSCT00000024846	-410520
10	74313218	74313236	19	strongHypo	-0.354	1.5e-75	Distal Intergenic	10	73895376	73895482	107	-	ENSSSCG00000023201	ENSSSCT00000024846	-417754
10	74500256	74500298	43	strongHypo	-0.438	7.46e-07	Distal Intergenic	10	73895376	73895482	107	-	ENSSSCG00000023201	ENSSSCT00000024846	-604816
10	74614844	74614886	43	strongHypo	-0.448	6.3e-12	Distal Intergenic	10	75201376	75302603	101228	+	ENSSSCG00000011160	ENSSSCT00000012222	-586532
10	74641889	74641923	35	strongHypo	-0.444	1.85e-07	Distal Intergenic	10	75201376	75302603	101228	+	ENSSSCG00000011160	ENSSSCT00000012222	-559487
10	74869219	74869243	25	strongHypo	-0.632	1.61e-12	Distal Intergenic	10	75201376	75302603	101228	+	ENSSSCG00000011160	ENSSSCT00000012222	-332157
10	75060768	75061070	303	strongHypo	-0.346	5.97e-16	Distal Intergenic	10	75201376	75302603	101228	+	ENSSSCG00000011160	ENSSSCT00000012222	-140608
10	75093926	75094014	89	strongHypo	-0.353	1.53e-08	Distal Intergenic	10	75201376	75302603	101228	+	ENSSSCG00000011160	ENSSSCT00000012222	-107450
10	75119697	75119709	13	strongHyper	0.311	5.9e-23	Distal Intergenic	10	75201376	75302603	101228	+	ENSSSCG00000011160	ENSSSCT00000012222	-81679
10	75192825	75192830	6	strongHypo	-0.411	2.24e-38	Distal Intergenic	10	75201376	75302603	101228	+	ENSSSCG00000011160	ENSSSCT00000012222	-8551
10	75287168	75287295	128	strongHypo	-0.332	2.05e-11	Exon (ENSSSCT00000012222/ENSSSCG00000011160, exon 8 of 10)	10	75322822	75351356	28535	-	ENSSSCG00000023675	ENSSSCT00000024416	64188
10	75612968	75612995	28	strongHypo	-0.307	1.06e-21	Distal Intergenic	10	75598419	75601440	3022	-	ENSSSCG00000027363	ENSSSCT00000025266	-11555
10	75619362	75619392	31	strongHypo	-0.31	1.28e-05	Distal Intergenic	10	75598419	75601440	3022	-	ENSSSCG00000027363	ENSSSCT00000025266	-17952
10	75713002	75713094	93	strongHypo	-0.301	1.23e-12	Distal Intergenic	10	75648868	75711038	62171	+	ENSSSCG00000011162	ENSSSCT00000012224	64226
10	75713723	75713731	9	strongHypo	-0.474	9.34e-09	Distal Intergenic	10	75648868	75711038	62171	+	ENSSSCG00000011162	ENSSSCT00000012224	64863
10	75759975	75759988	14	strongHypo	-0.428	2.84e-15	Distal Intergenic	10	75821054	75822011	958	-	ENSSSCG00000011161	ENSSSCT00000012223	62036
10	75799537	75799623	87	strongHyper	0.473	1.76e-19	Distal Intergenic	10	75821054	75822011	958	-	ENSSSCG00000011161	ENSSSCT00000012223	22474
10	75807264	75807277	14	strongHyper	0.355	2.71e-08	Distal Intergenic	10	75821054	75822011	958	-	ENSSSCG00000011161	ENSSSCT00000012223	14747
10	75811341	75811670	330	strongHypo	-0.39	8.45e-282	Distal Intergenic	10	75821054	75822011	958	-	ENSSSCG00000011161	ENSSSCT00000012223	10670
10	76175583	76175620	38	strongHypo	-0.304	4.96e-13	Distal Intergenic	10	76169960	76172094	2135	+	ENSSSCG00000011165	ENSSSCT00000012227	5660
10	76256209	76256249	41	strongHypo	-0.39	1.2e-19	Intron (ENSSSCT00000012228/ENSSSCG00000011166, intron 9 of 14)	10	76169960	76172094	2135	+	ENSSSCG00000011165	ENSSSCT00000012227	86289
10	77632406	77632423	18	strongHyper	0.352	1.63e-05	Distal Intergenic	10	77671884	77682366	10483	-	ENSSSCG00000021188	ENSSSCT00000030870	49960
10	77851726	77851769	44	strongHyper	0.391	7.88e-12	Distal Intergenic	10	77920470	77920574	105	+	ENSSSCG00000029798	ENSSSCT00000031645	-68744
11	17940	18094	155	strongHyper	0.371	7.91e-05	Intron (ENSSSCT00000010149/ENSSSCG00000009268, intron 3 of 5)	11	5725	69555	63831	-	ENSSSCG00000009268	ENSSSCT00000010149	51615
11	84816	84881	66	strongHyper	0.355	2.95e-13	Distal Intergenic	11	5725	69555	63831	-	ENSSSCG00000009268	ENSSSCT00000010149	-15326
11	150802	150830	29	strongHypo	-0.439	1.28e-16	Promoter (<=1kb)	11	150221	150523	303	+	ENSSSCG00000025308	ENSSSCT00000034892	609
11	186217	186264	48	strongHyper	0.406	1.5e-06	Intron (ENSSSCT00000024896/ENSSSCG00000025308, intron 2 of 2)	11	190626	191973	1348	+	ENSSSCG00000025308	ENSSSCT00000035652	-4409
11	310431	310441	11	strongHypo	-0.337	3.95e-10	Intron (ENSSSCT00000031907/ENSSSCG00000029465, intron 1 of 9)	11	230115	288910	58796	-	ENSSSCG00000009276	ENSSSCT00000010159	-21531
11	318510	318553	44	strongHyper	0.314	1.89e-08	Intron (ENSSSCT00000031907/ENSSSCG00000029465, intron 3 of 9)	11	308713	344315	35603	-	ENSSSCG00000029465	ENSSSCT00000031907	25805
11	318640	318666	27	strongHypo	-0.413	2.99e-09	Intron (ENSSSCT00000031907/ENSSSCG00000029465, intron 3 of 9)	11	308713	344315	35603	-	ENSSSCG00000029465	ENSSSCT00000031907	25675
11	664352	664378	27	strongHypo	-0.309	1.3e-07	Distal Intergenic	11	693461	719167	25707	-	ENSSSCG00000009278	ENSSSCT00000010161	54815
11	794981	795009	29	strongHypo	-0.556	3.29e-08	Distal Intergenic	11	693461	719167	25707	-	ENSSSCG00000009278	ENSSSCT00000010161	-75842
11	797309	797360	52	strongHypo	-0.413	9.55e-09	Distal Intergenic	11	693461	719167	25707	-	ENSSSCG00000009278	ENSSSCT00000010161	-78193
11	817391	817429	39	strongHyper	0.371	8.56e-14	Distal Intergenic	11	693461	719167	25707	-	ENSSSCG00000009278	ENSSSCT00000010161	-98262
11	862696	862753	58	strongHyper	0.307	8.26e-06	Distal Intergenic	11	693461	719167	25707	-	ENSSSCG00000009278	ENSSSCT00000010161	-143586
11	876324	876343	20	strongHyper	0.38	5.61e-10	Distal Intergenic	11	693461	719167	25707	-	ENSSSCG00000009278	ENSSSCT00000010161	-157176
11	1079705	1079772	68	strongHypo	-0.549	5.92e-11	Distal Intergenic	11	693461	719167	25707	-	ENSSSCG00000009278	ENSSSCT00000010161	-360605
11	1290816	1290868	53	strongHypo	-0.394	2.57e-05	Distal Intergenic	11	1538495	1550064	11570	-	ENSSSCG00000021976	ENSSSCT00000024826	259248
11	1297549	1297573	25	strongHypo	-0.321	1.11e-06	Distal Intergenic	11	1538495	1550064	11570	-	ENSSSCG00000021976	ENSSSCT00000024826	252515
11	1474409	1474753	345	strongHypo	-0.351	6.73e-38	Distal Intergenic	11	1538495	1550064	11570	-	ENSSSCG00000021976	ENSSSCT00000024826	75655
11	1708545	1708587	43	strongHyper	0.342	6.7e-06	Distal Intergenic	11	1653679	1655595	1917	-	ENSSSCG00000009280	ENSSSCT00000010163	-52992
11	1793216	1793267	52	strongHypo	-0.5	1.89e-08	Distal Intergenic	11	1653679	1655595	1917	-	ENSSSCG00000009280	ENSSSCT00000010163	-137672
11	1893629	1893658	30	strongHyper	0.61	8.32e-118	Intron (ENSSSCT00000036003/ENSSSCG00000009283, intron 5 of 9)	11	1904049	1945649	41601	-	ENSSSCG00000009283	ENSSSCT00000034760	52020
11	1915280	1915355	76	strongHyper	0.31	1.85e-43	Exon (ENSSSCT00000036003/ENSSSCG00000009283, exon 4 of 10)	11	1904049	1945649	41601	-	ENSSSCG00000009283	ENSSSCT00000034760	30369
11	1924029	1924043	15	strongHypo	-0.311	0.0011	Intron (ENSSSCT00000036003/ENSSSCG00000009283, intron 7 of 9)	11	1904049	1945649	41601	-	ENSSSCG00000009283	ENSSSCT00000034760	21620
11	2063010	2063088	79	strongHypo	-0.354	1.25e-05	Intron (ENSSSCT00000010177/ENSSSCG00000009290, intron 1 of 8)	11	2038586	2124705	86120	-	ENSSSCG00000009290	ENSSSCT00000010177	61695
11	2091529	2091615	87	strongHyper	0.307	2.01e-08	Intron (ENSSSCT00000010177/ENSSSCG00000009290, intron 3 of 8)	11	2038586	2124705	86120	-	ENSSSCG00000009290	ENSSSCT00000010177	33176
11	2097407	2097426	20	strongHypo	-0.425	2.87e-34	Intron (ENSSSCT00000010177/ENSSSCG00000009290, intron 3 of 8)	11	2038586	2124705	86120	-	ENSSSCG00000009290	ENSSSCT00000010177	27298
11	2104852	2104896	45	strongHypo	-0.568	2.16e-14	Intron (ENSSSCT00000010177/ENSSSCG00000009290, intron 5 of 8)	11	2038586	2124705	86120	-	ENSSSCG00000009290	ENSSSCT00000010177	19853
11	2118374	2118407	34	strongHypo	-0.354	1.89e-31	Intron (ENSSSCT00000010177/ENSSSCG00000009290, intron 5 of 8)	11	2038586	2124705	86120	-	ENSSSCG00000009290	ENSSSCT00000010177	6331
11	2119846	2119863	18	strongHypo	-0.426	4.27e-13	Intron (ENSSSCT00000010177/ENSSSCG00000009290, intron 5 of 8)	11	2038586	2124705	86120	-	ENSSSCG00000009290	ENSSSCT00000010177	4859
11	2131231	2131242	12	strongHypo	-0.426	4.38e-12	Intron (ENSSSCT00000022711/ENSSSCG00000025544, intron 4 of 5)	11	2038586	2124705	86120	-	ENSSSCG00000009290	ENSSSCT00000010177	-6537
11	2163543	2163703	161	strongHypo	-0.44	6.06e-12	Intron (ENSSSCT00000010181/ENSSSCG00000009293, intron 1 of 10)	11	2146137	2151163	5027	-	ENSSSCG00000009285	ENSSSCT00000010170	-12540
11	2265683	2265928	246	strongHyper	0.316	4.72e-18	Distal Intergenic	11	2163384	2256282	92899	-	ENSSSCG00000009293	ENSSSCT00000010181	-9646
11	2266696	2266781	86	strongHyper	0.331	8.44e-09	Distal Intergenic	11	2163384	2256282	92899	-	ENSSSCG00000009293	ENSSSCT00000010181	-10499
11	2687009	2687115	107	strongHyper	0.381	6.02e-20	Distal Intergenic	11	2588476	2596716	8241	+	ENSSSCG00000021286	ENSSSCT00000025177	98639
11	2732487	2732600	114	strongHypo	-0.502	4.84e-11	Distal Intergenic	11	2818789	2886360	67572	+	ENSSSCG00000027577	ENSSSCT00000031012	-86302
11	2738688	2738756	69	strongHyper	0.303	5.53e-17	Distal Intergenic	11	2818789	2886360	67572	+	ENSSSCG00000027577	ENSSSCT00000031012	-80101
11	2766366	2766424	59	strongHyper	0.421	2.89e-09	Distal Intergenic	11	2818789	2886360	67572	+	ENSSSCG00000027577	ENSSSCT00000031012	-52423
11	2889472	2889484	13	strongHypo	-0.349	2.19e-18	Promoter (<=1kb)	11	2890142	2950077	59936	+	ENSSSCG00000025583	ENSSSCT00000027980	-670
11	3117034	3117064	31	strongHyper	0.49	5.31e-49	Distal Intergenic	11	3039199	3045078	5880	-	ENSSSCG00000030113	ENSSSCT00000028975	-71986
11	3278629	3278683	55	strongHypo	-0.584	1.68e-15	Intron (ENSSSCT00000028952/ENSSSCG00000023771, intron 10 of 39)	11	3257757	3423509	165753	-	ENSSSCG00000023771	ENSSSCT00000028952	144880
11	3461880	3461913	34	strongHypo	-0.436	2.77e-10	Exon (ENSSSCT00000024194/ENSSSCG00000024064, exon 3 of 6)	11	3460894	3467502	6609	-	ENSSSCG00000024064	ENSSSCT00000024194	5622
11	3620328	3620412	85	strongHyper	0.454	7.31e-30	Distal Intergenic	11	3530444	3545302	14859	+	ENSSSCG00000009298	ENSSSCT00000029736	89968
11	3769314	3769319	6	strongHypo	-0.379	2.59e-11	Promoter (2-3kb)	11	3766417	3791563	25147	+	ENSSSCG00000009300	ENSSSCT00000010188	2902
11	3790106	3790129	24	strongHyper	0.321	4.13e-13	Intron (ENSSSCT00000010188/ENSSSCG00000009300, intron 7 of 7)	11	3766417	3791563	25147	+	ENSSSCG00000009300	ENSSSCT00000010188	23712
11	3933077	3933141	65	strongHyper	0.451	3.64e-14	Distal Intergenic	11	3854872	3856028	1157	-	ENSSSCG00000009301	ENSSSCT00000010189	-77113
11	3972958	3973092	135	strongHyper	0.316	2.31e-40	Distal Intergenic	11	4029943	4071402	41460	-	ENSSSCG00000009302	ENSSSCT00000010190	98444
11	3977269	3977297	29	strongHypo	-0.386	8.56e-09	Distal Intergenic	11	4029943	4071402	41460	-	ENSSSCG00000009302	ENSSSCT00000010190	94133
11	3980370	3980407	38	strongHypo	-0.325	1.72e-11	Distal Intergenic	11	4029943	4071402	41460	-	ENSSSCG00000009302	ENSSSCT00000010190	91032
11	3981624	3981711	88	strongHypo	-0.302	1.35e-06	Distal Intergenic	11	4029943	4071402	41460	-	ENSSSCG00000009302	ENSSSCT00000010190	89778
11	4020364	4020384	21	strongHyper	0.319	6.22e-09	Distal Intergenic	11	4029943	4071402	41460	-	ENSSSCG00000009302	ENSSSCT00000010190	51038
11	4289591	4289682	92	strongHyper	0.312	1.7e-23	Distal Intergenic	11	4320756	4335440	14685	+	ENSSSCG00000029215	ENSSSCT00000010195	-31165
11	4814473	4814481	9	strongHypo	-0.342	1.25e-10	Distal Intergenic	11	4818622	4819861	1240	+	ENSSSCG00000009313	ENSSSCT00000010201	-4149
11	4953697	4953747	51	strongHypo	-0.305	3.91e-47	Distal Intergenic	11	4961177	4966632	5456	+	ENSSSCG00000009312	ENSSSCT00000010200	-7480
11	5251155	5251184	30	strongHyper	0.312	1.28e-14	Intron (ENSSSCT00000010210/ENSSSCG00000009319, intron 6 of 18)	11	5173861	5301089	127229	+	ENSSSCG00000009319	ENSSSCT00000010210	77323
11	5340804	5340810	7	strongHyper	0.337	7.64e-06	Intron (ENSSSCT00000010212/ENSSSCG00000009320, intron 12 of 32)	11	5316370	5455380	139011	-	ENSSSCG00000009320	ENSSSCT00000010212	114576
11	5344596	5344817	222	strongHypo	-0.305	2.63e-49	Intron (ENSSSCT00000010212/ENSSSCG00000009320, intron 13 of 32)	11	5316370	5455380	139011	-	ENSSSCG00000009320	ENSSSCT00000010212	110784
11	5382559	5382711	153	strongHyper	0.425	2.46e-13	Intron (ENSSSCT00000010212/ENSSSCG00000009320, intron 19 of 32)	11	5316370	5455380	139011	-	ENSSSCG00000009320	ENSSSCT00000010212	72821
11	5386844	5386897	54	strongHyper	0.655	2.15e-12	Intron (ENSSSCT00000010212/ENSSSCG00000009320, intron 20 of 32)	11	5316370	5455380	139011	-	ENSSSCG00000009320	ENSSSCT00000010212	68536
11	5454794	5454819	26	strongHypo	-0.347	2.06e-13	Promoter (<=1kb)	11	5316370	5455380	139011	-	ENSSSCG00000009320	ENSSSCT00000010212	586
11	5565545	5565635	91	strongHyper	0.354	6.42e-07	Distal Intergenic	11	5653944	5654107	164	-	ENSSSCG00000019964	ENSSSCT00000021559	88562
11	6341656	6341772	117	strongHypo	-0.345	8.1e-10	Intron (ENSSSCT00000010217/ENSSSCG00000009324, intron 1 of 7)	11	6317524	6359908	42385	+	ENSSSCG00000009324	ENSSSCT00000010217	24248
11	6492873	6492931	59	strongHypo	-0.321	2.69e-11	Distal Intergenic	11	6456359	6470262	13904	-	ENSSSCG00000023265	ENSSSCT00000026872	-22669
11	6666731	6666828	98	strongHyper	0.411	1.53e-07	Distal Intergenic	11	6760617	6803995	43379	-	ENSSSCG00000009326	ENSSSCT00000010220	137264
11	7370201	7370304	104	strongHypo	-0.43	1.16e-13	Distal Intergenic	11	7396534	7414732	18199	+	ENSSSCG00000009331	ENSSSCT00000010225	-26333
11	7873235	7873316	82	strongHyper	0.427	1.08e-27	Exon (ENSSSCT00000010230/ENSSSCG00000009335, exon 14 of 14)	11	7775851	7875184	99334	+	ENSSSCG00000009335	ENSSSCT00000010230	97465
11	8126087	8126185	99	strongHypo	-0.387	8.04e-11	Distal Intergenic	11	8312524	8336889	24366	-	ENSSSCG00000009336	ENSSSCT00000010231	210802
11	8135842	8135901	60	strongHyper	0.479	3.22e-25	Distal Intergenic	11	8312524	8336889	24366	-	ENSSSCG00000009336	ENSSSCT00000010231	201047
11	9550709	9550815	107	strongHypo	-0.314	9.07e-06	Distal Intergenic	11	9429665	9467656	37992	-	ENSSSCG00000009348	ENSSSCT00000010245	-83159
11	16847609	16847702	94	strongHypo	-0.325	3.15e-08	Distal Intergenic	11	16807695	16837667	29973	-	ENSSSCG00000009385	ENSSSCT00000010283	-10035
11	16851550	16851628	79	strongHyper	0.322	2.08e-11	Distal Intergenic	11	16807695	16837667	29973	-	ENSSSCG00000009385	ENSSSCT00000010283	-13961
11	16934574	16934634	61	strongHypo	-0.309	1.85e-33	Intron (ENSSSCT00000028001/ENSSSCG00000029598, intron 1 of 2)	11	16913374	16990100	76727	+	ENSSSCG00000029598	ENSSSCT00000028001	21260
11	19650154	19650184	31	strongHypo	-0.419	5.65e-08	3' UTR	11	19681033	19682094	1062	+	ENSSSCG00000009402	ENSSSCT00000010301	-30879
11	20007121	20007131	11	strongHyper	0.717	1.37e-116	Promoter (2-3kb)	11	20009931	20019435	9505	+	ENSSSCG00000009404	ENSSSCT00000010303	-2810
11	21149656	21149678	23	strongHyper	0.454	5.93e-09	Intron (ENSSSCT00000010309/ENSSSCG00000009408, intron 19 of 19)	11	21040036	21292457	252422	-	ENSSSCG00000009408	ENSSSCT00000010309	142801
11	22136781	22136798	18	strongHypo	-0.376	6.23e-20	Distal Intergenic	11	22110761	22111063	303	+	ENSSSCG00000030250	ENSSSCT00000032130	26037
11	22136911	22137049	139	strongHypo	-0.32	4.79e-11	Distal Intergenic	11	22110761	22111063	303	+	ENSSSCG00000030250	ENSSSCT00000032130	26288
11	22493178	22493195	18	strongHypo	-0.448	6.04e-62	Distal Intergenic	11	22421022	22433315	12294	-	ENSSSCG00000020794	ENSSSCT00000023760	-59880
11	23035238	23035309	72	strongHyper	0.31	3.89e-09	Distal Intergenic	11	23040983	23046773	5791	-	ENSSSCG00000009424	ENSSSCT00000010328	11535
11	23068885	23068907	23	strongHypo	-0.339	2.43e-08	Distal Intergenic	11	23040983	23046773	5791	-	ENSSSCG00000009424	ENSSSCT00000010328	-22134
11	23718951	23718985	35	strongHypo	-0.486	1.71e-18	Distal Intergenic	11	23596294	23612203	15910	-	ENSSSCG00000009425	ENSSSCT00000010329	-106782
11	24509279	24509285	7	strongHyper	0.314	4.97e-08	Distal Intergenic	11	24609055	24668058	59004	-	ENSSSCG00000009427	ENSSSCT00000010334	158779
11	26210333	26210351	19	strongHyper	0.474	1.44e-12	Intron (ENSSSCT00000010341/ENSSSCG00000009434, intron 3 of 4)	11	26204988	26215014	10027	-	ENSSSCG00000009434	ENSSSCT00000010341	4681
11	26510453	26510633	181	strongHyper	0.306	7.83e-33	Promoter (<=1kb)	11	26509223	26510653	1431	-	ENSSSCG00000009438	ENSSSCT00000010345	200
11	26749383	26749417	35	strongHypo	-0.4	1.62e-20	Distal Intergenic	11	26790839	26790934	96	-	ENSSSCG00000025947	ENSSSCT00000027677	41551
11	27058267	27058322	56	strongHyper	0.375	7.09e-14	Distal Intergenic	11	27026367	27052064	25698	+	ENSSSCG00000009444	ENSSSCT00000010352	31955
11	37951859	37951911	53	strongHyper	0.324	2.3e-07	Distal Intergenic	11	38136463	38137988	1526	+	ENSSSCG00000024171	ENSSSCT00000026670	-184604
11	37954079	37954159	81	strongHyper	0.352	5.61e-135	Distal Intergenic	11	38136463	38137988	1526	+	ENSSSCG00000024171	ENSSSCT00000026670	-182384
11	74745203	74745217	15	strongHyper	0.589	2.48e-09	Distal Intergenic	11	74695320	74721007	25688	-	ENSSSCG00000009511	ENSSSCT00000010428	-24210
11	75538966	75539054	89	strongHypo	-0.432	2.58e-35	Intron (ENSSSCT00000010434/ENSSSCG00000009516, intron 4 of 5)	11	75527990	75542044	14055	-	ENSSSCG00000009517	ENSSSCT00000010435	3078
11	75759423	75759579	157	strongHypo	-0.344	3.74e-22	Distal Intergenic	11	75762793	75762905	113	+	ENSSSCG00000020438	ENSSSCT00000022033	-3370
11	76606940	76606949	10	strongHyper	0.357	5.68e-05	Distal Intergenic	11	76549455	76549907	453	-	ENSSSCG00000009523	ENSSSCT00000010441	-57042
11	83812867	83812890	24	strongHyper	0.429	1.17e-05	Distal Intergenic	11	83428706	83584606	155901	+	ENSSSCG00000009543	ENSSSCT00000010461	384184
11	84092611	84092664	54	strongHyper	0.302	1.05e-32	Distal Intergenic	11	84373663	84432619	58957	-	ENSSSCG00000009544	ENSSSCT00000010462	340008
11	84147861	84147888	28	strongHypo	-0.397	2.35e-22	Distal Intergenic	11	84373663	84432619	58957	-	ENSSSCG00000009544	ENSSSCT00000010462	284758
11	84347730	84347744	15	strongHypo	-0.379	2.65e-14	Distal Intergenic	11	84373663	84432619	58957	-	ENSSSCG00000009544	ENSSSCT00000010462	84889
11	84356603	84356657	55	strongHypo	-0.311	3.59e-07	Distal Intergenic	11	84373663	84432619	58957	-	ENSSSCG00000009544	ENSSSCT00000010462	76016
11	84444120	84444131	12	strongHyper	0.354	0.000128	Distal Intergenic	11	84373663	84432619	58957	-	ENSSSCG00000009544	ENSSSCT00000010462	-11512
11	84476952	84477008	57	strongHyper	0.461	2.27e-11	Distal Intergenic	11	84373663	84432619	58957	-	ENSSSCG00000009544	ENSSSCT00000010462	-44389
11	84523517	84523522	6	hyper	0.3	4.64e-07	Distal Intergenic	11	84613773	84675898	62126	+	ENSSSCG00000009545	ENSSSCT00000010463	-90256
11	84541424	84541447	24	strongHypo	-0.311	2.19e-06	Distal Intergenic	11	84613773	84675898	62126	+	ENSSSCG00000009545	ENSSSCT00000010463	-72349
11	84651691	84651762	72	strongHypo	-0.482	3.71e-06	Intron (ENSSSCT00000010463/ENSSSCG00000009545, intron 23 of 44)	11	84613773	84675898	62126	+	ENSSSCG00000009545	ENSSSCT00000010463	37989
11	84657796	84657872	77	strongHypo	-0.54	3.1e-11	Intron (ENSSSCT00000010463/ENSSSCG00000009545, intron 26 of 44)	11	84613773	84675898	62126	+	ENSSSCG00000009545	ENSSSCT00000010463	44099
11	84673036	84673102	67	strongHypo	-0.382	4.98e-08	Intron (ENSSSCT00000010463/ENSSSCG00000009545, intron 43 of 44)	11	84681239	84703333	22095	-	ENSSSCG00000022719	ENSSSCT00000026731	30297
11	84681895	84681943	49	strongHyper	0.303	1.35e-11	Exon (ENSSSCT00000026731/ENSSSCG00000022719, exon 2 of 2)	11	84681239	84703333	22095	-	ENSSSCG00000022719	ENSSSCT00000026731	21438
11	84743714	84743787	74	strongHypo	-0.403	2.16e-22	Intron (ENSSSCT00000023556/ENSSSCG00000029502, intron 10 of 10)	11	84746176	84749735	3560	-	ENSSSCG00000023363	ENSSSCT00000025869	6021
11	84764337	84764408	72	strongHyper	0.338	1.36e-06	Exon (ENSSSCT00000029690/ENSSSCG00000029424, exon 5 of 8)	11	84749840	84775957	26118	-	ENSSSCG00000029424	ENSSSCT00000029690	11620
11	84849950	84850038	89	strongHypo	-0.301	8.73e-22	Distal Intergenic	11	84749840	84775957	26118	-	ENSSSCG00000029424	ENSSSCT00000029690	-74081
11	84881414	84881457	44	strongHypo	-0.445	1.76e-12	Distal Intergenic	11	84950625	85004805	54181	+	ENSSSCG00000009551	ENSSSCT00000010470	-69211
11	84905852	84905889	38	strongHyper	0.409	2.35e-09	Distal Intergenic	11	84950625	85004805	54181	+	ENSSSCG00000009551	ENSSSCT00000010470	-44773
11	84907507	84907614	108	strongHyper	0.434	1.16e-19	Distal Intergenic	11	84950625	85004805	54181	+	ENSSSCG00000009551	ENSSSCT00000010470	-43118
11	84921461	84921483	23	strongHypo	-0.467	9.25e-05	Distal Intergenic	11	84950625	85004805	54181	+	ENSSSCG00000009551	ENSSSCT00000010470	-29164
11	85053862	85053920	59	strongHypo	-0.341	9.07e-07	Distal Intergenic	11	85076797	85099569	22773	+	ENSSSCG00000024196	ENSSSCT00000025748	-22935
11	85071381	85071401	21	strongHypo	-0.365	1.25e-07	Distal Intergenic	11	85076797	85099569	22773	+	ENSSSCG00000024196	ENSSSCT00000025748	-5416
11	85148002	85148093	92	strongHyper	0.332	3.34e-18	Distal Intergenic	11	85076797	85099569	22773	+	ENSSSCG00000024196	ENSSSCT00000025748	71296
11	85256403	85256440	38	strongHypo	-0.324	3.77e-07	Distal Intergenic	11	85076797	85099569	22773	+	ENSSSCG00000024196	ENSSSCT00000025748	179643
11	85385799	85385862	64	strongHypo	-0.377	3.43e-07	Distal Intergenic	11	85664702	85664798	97	-	ENSSSCG00000025369	ENSSSCT00000027061	278999
11	85438488	85438570	83	strongHyper	0.425	4.65e-11	Distal Intergenic	11	85664702	85664798	97	-	ENSSSCG00000025369	ENSSSCT00000027061	226310
11	85639757	85639821	65	strongHypo	-0.48	1.6e-12	Distal Intergenic	11	85664702	85664798	97	-	ENSSSCG00000025369	ENSSSCT00000027061	25041
11	85717286	85717323	38	strongHyper	0.564	6.76e-16	Distal Intergenic	11	85664702	85664798	97	-	ENSSSCG00000025369	ENSSSCT00000027061	-52525
11	85827099	85827110	12	strongHyper	0.421	7e-14	Distal Intergenic	11	85779294	85820875	41582	+	ENSSSCG00000009553	ENSSSCT00000010472	47816
11	85827883	85827908	26	strongHypo	-0.606	5.55e-11	Distal Intergenic	11	85779294	85820875	41582	+	ENSSSCG00000009553	ENSSSCT00000010472	48614
11	86072887	86072985	99	strongHyper	0.485	2.9e-11	Distal Intergenic	11	86108910	86116870	7961	+	ENSSSCG00000009554	ENSSSCT00000010473	-36023
11	86093081	86093112	32	strongHypo	-0.358	1.37e-46	Distal Intergenic	11	86108910	86116870	7961	+	ENSSSCG00000009554	ENSSSCT00000010473	-15829
11	86113020	86113038	19	strongHyper	0.305	1.04e-06	Intron (ENSSSCT00000010473/ENSSSCG00000009554, intron 1 of 3)	11	86108910	86116870	7961	+	ENSSSCG00000009554	ENSSSCT00000010473	4128
11	86118656	86118667	12	strongHypo	-0.5	5.74e-09	3' UTR	11	86108910	86116870	7961	+	ENSSSCG00000009554	ENSSSCT00000010473	9757
11	86236344	86236454	111	strongHypo	-0.301	3.37e-15	Intron (ENSSSCT00000025592/ENSSSCG00000021158, intron 4 of 36)	11	86245391	86251503	6113	+	ENSSSCG00000023218	ENSSSCT00000027599	-9047
11	86264021	86264094	74	strongHypo	-0.428	1.92e-06	Intron (ENSSSCT00000025592/ENSSSCG00000021158, intron 26 of 36)	11	86245391	86251503	6113	+	ENSSSCG00000023218	ENSSSCT00000027599	18703
11	86266428	86266477	50	strongHypo	-0.351	5.19e-05	Intron (ENSSSCT00000025592/ENSSSCG00000021158, intron 28 of 36)	11	86245391	86251503	6113	+	ENSSSCG00000023218	ENSSSCT00000027599	21086
11	86299778	86299797	20	strongHyper	0.604	1.66e-45	Promoter (1-2kb)	11	86230208	86298414	68207	-	ENSSSCG00000021158	ENSSSCT00000025592	-1383
11	86405307	86405328	22	strongHyper	0.321	2e-06	Intron (ENSSSCT00000028220/ENSSSCG00000024103, intron 26 of 45)	11	86377301	86392450	15150	+	ENSSSCG00000024103	ENSSSCT00000029275	28027
11	86412710	86412765	56	strongHyper	0.375	1.29e-11	Intron (ENSSSCT00000028220/ENSSSCG00000024103, intron 38 of 45)	11	86426051	86441538	15488	-	ENSSSCG00000026536	ENSSSCT00000028205	28828
11	86415319	86415388	70	strongHypo	-0.357	1.23e-08	Intron (ENSSSCT00000028220/ENSSSCG00000024103, intron 40 of 45)	11	86426051	86441538	15488	-	ENSSSCG00000026536	ENSSSCT00000028205	26219
11	86506498	86506515	18	strongHypo	-0.371	1.31e-09	Exon (ENSSSCT00000010480/ENSSSCG00000009560, exon 11 of 12)	11	86495533	86510641	15109	+	ENSSSCG00000009560	ENSSSCT00000010480	10982
11	86528009	86528015	7	strongHypo	-0.405	7.44e-09	Promoter (<=1kb)	11	86527109	86536612	9504	+	ENSSSCG00000009562	ENSSSCT00000010483	906
11	86536764	86536809	46	strongHypo	-0.319	2e-06	Distal Intergenic	11	86527109	86536612	9504	+	ENSSSCG00000009562	ENSSSCT00000010483	9700
11	86561653	86561668	16	strongHyper	0.492	1.3e-12	Exon (ENSSSCT00000010485/ENSSSCG00000009564, exon 5 of 9)	11	86550146	86574311	24166	+	ENSSSCG00000009564	ENSSSCT00000010485	11522
11	86582533	86582563	31	strongHypo	-0.343	5e-24	Exon (ENSSSCT00000010486/ENSSSCG00000009565, exon 16 of 16)	11	86582221	86591879	9659	-	ENSSSCG00000009565	ENSSSCT00000035263	9346
11	86630355	86630480	126	strongHyper	0.308	7.66e-12	Distal Intergenic	11	86582119	86614652	32534	-	ENSSSCG00000009565	ENSSSCT00000010486	-15828
11	86637367	86637386	20	strongHyper	0.405	2.95e-16	Distal Intergenic	11	86582119	86614652	32534	-	ENSSSCG00000009565	ENSSSCT00000010486	-22734
11	86883670	86883713	44	strongHypo	-0.35	2.19e-05	Intron (ENSSSCT00000010491/ENSSSCG00000009570, intron 9 of 13)	11	86858326	86894015	35690	+	ENSSSCG00000009570	ENSSSCT00000010491	25387
11	86894751	86894833	83	strongHyper	0.373	2.25e-24	Distal Intergenic	11	86858326	86894015	35690	+	ENSSSCG00000009570	ENSSSCT00000010491	36507
11	87630910	87630919	10	strongHyper	0.543	2.2e-38	Distal Intergenic	11	87611646	87611942	297	+	ENSSSCG00000030670	ENSSSCT00000032545	19273
11	87637932	87637959	28	strongHypo	-0.406	5.71e-10	Distal Intergenic	11	87611646	87611942	297	+	ENSSSCG00000030670	ENSSSCT00000032545	26313
12	197761	197793	33	strongHypo	-0.48	3.63e-09	Intron (ENSSSCT00000018651/ENSSSCG00000017133, intron 7 of 9)	12	190348	215261	24914	-	ENSSSCG00000017133	ENSSSCT00000018651	17500
12	220744	220787	44	strongHypo	-0.382	9.32e-11	Distal Intergenic	12	190348	215261	24914	-	ENSSSCG00000017133	ENSSSCT00000018651	-5526
12	224267	224366	100	strongHypo	-0.472	1.05e-09	Intron (ENSSSCT00000018647/ENSSSCG00000017129, intron 4 of 5)	12	190348	215261	24914	-	ENSSSCG00000017133	ENSSSCT00000018651	-9105
12	252302	252307	6	strongHyper	0.382	2.37e-20	Distal Intergenic	12	221675	244755	23081	-	ENSSSCG00000017129	ENSSSCT00000018647	-7552
12	275389	275395	7	strongHyper	0.336	2.43e-10	Promoter (<=1kb)	12	274516	287165	12650	+	ENSSSCG00000017131	ENSSSCT00000018649	879
12	279117	279133	17	strongHypo	-0.347	1.58e-08	Intron (ENSSSCT00000018649/ENSSSCG00000017131, intron 3 of 5)	12	274516	287165	12650	+	ENSSSCG00000017131	ENSSSCT00000018649	4617
12	301821	301915	95	strongHypo	-0.328	2.87e-42	Intron (ENSSSCT00000018654/ENSSSCG00000017136, intron 7 of 38)	12	287866	410910	123045	+	ENSSSCG00000017136	ENSSSCT00000018654	14049
12	318888	318995	108	strongHypo	-0.346	2.9e-09	Intron (ENSSSCT00000018654/ENSSSCG00000017136, intron 9 of 38)	12	331997	334074	2078	-	ENSSSCG00000017135	ENSSSCT00000018653	15186
12	319364	319539	176	strongHyper	0.412	5.43e-30	Exon (ENSSSCT00000018654/ENSSSCG00000017136, exon 10 of 39)	12	331997	334074	2078	-	ENSSSCG00000017135	ENSSSCT00000018653	14710
12	401590	401645	56	strongHypo	-0.315	7.17e-09	Intron (ENSSSCT00000018654/ENSSSCG00000017136, intron 33 of 38)	12	331997	334074	2078	-	ENSSSCG00000017135	ENSSSCT00000018653	-67571
12	432993	433059	67	strongHypo	-0.316	0.00017	Intron (ENSSSCT00000025124/ENSSSCG00000027229, intron 7 of 12)	12	411175	478751	67577	-	ENSSSCG00000027229	ENSSSCT00000025124	45758
12	493345	493394	50	strongHyper	0.312	2.33e-07	Distal Intergenic	12	411175	478751	67577	-	ENSSSCG00000027229	ENSSSCT00000025124	-14643
12	496469	496559	91	strongHypo	-0.393	2.16e-15	Distal Intergenic	12	411175	478751	67577	-	ENSSSCG00000027229	ENSSSCT00000025124	-17808
12	647906	647956	51	strongHyper	0.471	6.83e-25	Distal Intergenic	12	554562	562054	7493	+	ENSSSCG00000017137	ENSSSCT00000018656	93394
12	676612	676617	6	strongHypo	-0.482	2.29e-13	Distal Intergenic	12	554562	562054	7493	+	ENSSSCG00000017137	ENSSSCT00000018656	122055
12	884496	884610	115	strongHypo	-0.46	3.44e-08	Distal Intergenic	12	902572	932126	29555	-	ENSSSCG00000029553	ENSSSCT00000030531	47630
12	898914	898960	47	strongHypo	-0.32	1.31e-12	Distal Intergenic	12	902572	932126	29555	-	ENSSSCG00000029553	ENSSSCT00000030531	33212
12	924380	924408	29	strongHypo	-0.333	3.66e-19	Intron (ENSSSCT00000030531/ENSSSCG00000029553, intron 10 of 13)	12	902572	932126	29555	-	ENSSSCG00000029553	ENSSSCT00000030531	7746
12	932561	932573	13	strongHypo	-0.474	5.48e-27	Promoter (<=1kb)	12	902572	932126	29555	-	ENSSSCG00000029553	ENSSSCT00000030531	-447
12	963551	963587	37	strongHypo	-0.558	3.17e-07	Promoter (<=1kb)	12	963452	967637	4186	+	ENSSSCG00000024018	ENSSSCT00000031428	135
12	969896	970003	108	strongHyper	0.408	1.08e-19	Distal Intergenic	12	963452	967637	4186	+	ENSSSCG00000024018	ENSSSCT00000031428	6551
12	1018308	1018347	40	strongHyper	0.388	5.22e-08	Distal Intergenic	12	1023477	1034681	11205	-	ENSSSCG00000029944	ENSSSCT00000029960	16373
12	1031932	1031940	9	strongHypo	-0.369	8.39e-10	Promoter (2-3kb)	12	1023477	1034681	11205	-	ENSSSCG00000029944	ENSSSCT00000029960	2749
12	1119460	1119532	73	strongHyper	0.455	2.05e-13	Intron (ENSSSCT00000029529/ENSSSCG00000024235, intron 9 of 13)	12	1131866	1140216	8351	+	ENSSSCG00000029616	ENSSSCT00000022781	-12406
12	1124679	1124909	231	strongHyper	0.353	1.43e-09	Intron (ENSSSCT00000029529/ENSSSCG00000024235, intron 11 of 13)	12	1131866	1140216	8351	+	ENSSSCG00000029616	ENSSSCT00000022781	-7187
12	1125299	1125308	10	strongHyper	0.337	1.85e-06	Intron (ENSSSCT00000029529/ENSSSCG00000024235, intron 12 of 13)	12	1131866	1140216	8351	+	ENSSSCG00000029616	ENSSSCT00000022781	-6567
12	1126599	1126613	15	strongHypo	-0.372	3.87e-06	Exon (ENSSSCT00000029529/ENSSSCG00000024235, exon 14 of 14)	12	1131866	1140216	8351	+	ENSSSCG00000029616	ENSSSCT00000022781	-5267
12	1132719	1132741	23	strongHyper	0.455	1.54e-10	Promoter (<=1kb)	12	1131866	1140216	8351	+	ENSSSCG00000029616	ENSSSCT00000022781	875
12	1153712	1153867	156	strongHyper	0.358	4.45e-28	Distal Intergenic	12	1143385	1149170	5786	-	ENSSSCG00000026155	ENSSSCT00000024097	-4697
12	1200891	1200941	51	strongHyper	0.334	2e-07	Exon (ENSSSCT00000023942/ENSSSCG00000023045, exon 20 of 27)	12	1163225	1166027	2803	+	ENSSSCG00000028355	ENSSSCT00000025260	37716
12	1215723	1215853	131	strongHypo	-0.353	6.63e-05	Exon (ENSSSCT00000023942/ENSSSCG00000023045, exon 4 of 27)	12	1196639	1251035	54397	-	ENSSSCG00000023045	ENSSSCT00000023942	35312
12	1225480	1225533	54	strongHyper	0.396	2.31e-17	Intron (ENSSSCT00000023942/ENSSSCG00000023045, intron 25 of 26)	12	1196639	1251035	54397	-	ENSSSCG00000023045	ENSSSCT00000023942	25555
12	1228770	1228810	41	strongHyper	0.324	4.24e-15	Intron (ENSSSCT00000023942/ENSSSCG00000023045, intron 25 of 26)	12	1196639	1251035	54397	-	ENSSSCG00000023045	ENSSSCT00000023942	22265
12	1246884	1246944	61	strongHypo	-0.311	1.27e-09	Intron (ENSSSCT00000023942/ENSSSCG00000023045, intron 26 of 26)	12	1196639	1251035	54397	-	ENSSSCG00000023045	ENSSSCT00000023942	4151
12	1400864	1400907	44	strongHypo	-0.557	2.97e-06	Intron (ENSSSCT00000031734/ENSSSCG00000022317, intron 6 of 16)	12	1374295	1425439	51145	+	ENSSSCG00000022317	ENSSSCT00000031734	26612
12	1408475	1408598	124	strongHyper	0.392	3.94e-34	Intron (ENSSSCT00000031734/ENSSSCG00000022317, intron 10 of 16)	12	1429427	1439241	9815	+	ENSSSCG00000028593	ENSSSCT00000022504	-20952
12	1414163	1414197	35	strongHypo	-0.386	6.98e-08	Intron (ENSSSCT00000031734/ENSSSCG00000022317, intron 11 of 16)	12	1429427	1439241	9815	+	ENSSSCG00000028593	ENSSSCT00000022504	-15264
12	1461069	1461105	37	strongHypo	-0.324	2.12e-10	Exon (ENSSSCT00000018663/ENSSSCG00000017143, exon 22 of 25)	12	1446018	1462501	16484	+	ENSSSCG00000017143	ENSSSCT00000018663	15087
12	1468823	1468914	92	strongHypo	-0.32	2.06e-20	Distal Intergenic	12	1479054	1514172	35119	+	ENSSSCG00000017141	ENSSSCT00000018660	-10231
12	1500801	1500820	20	strongHypo	-0.426	8.62e-08	Intron (ENSSSCT00000018660/ENSSSCG00000017141, intron 2 of 14)	12	1507077	1507168	92	+	ENSSSCG00000024675	ENSSSCT00000026374	-6276
12	1507176	1507187	12	strongHypo	-0.446	1.47e-22	Promoter (<=1kb)	12	1507077	1507168	92	+	ENSSSCG00000024675	ENSSSCT00000026374	110
12	1524043	1524159	117	strongHypo	-0.533	5.2e-30	Exon (ENSSSCT00000018662/ENSSSCG00000017142, exon 11 of 14)	12	1507077	1507168	92	+	ENSSSCG00000024675	ENSSSCT00000026374	17082
12	1533054	1533106	53	strongHyper	0.383	2.03e-10	Intron (ENSSSCT00000018662/ENSSSCG00000017142, intron 8 of 13)	12	1507077	1507168	92	+	ENSSSCG00000024675	ENSSSCT00000026374	26029
12	1543136	1543192	57	strongHypo	-0.31	2.85e-07	Intron (ENSSSCT00000018662/ENSSSCG00000017142, intron 11 of 13)	12	1516513	1572531	56019	-	ENSSSCG00000017142	ENSSSCT00000018662	29395
12	1552339	1552385	47	strongHypo	-0.445	3.74e-08	Intron (ENSSSCT00000018662/ENSSSCG00000017142, intron 11 of 13)	12	1516513	1572531	56019	-	ENSSSCG00000017142	ENSSSCT00000018662	20192
12	1555228	1555244	17	strongHypo	-0.49	2.86e-12	Intron (ENSSSCT00000018662/ENSSSCG00000017142, intron 11 of 13)	12	1516513	1572531	56019	-	ENSSSCG00000017142	ENSSSCT00000018662	17303
12	1574132	1574392	261	strongHypo	-0.357	7.65e-14	Promoter (1-2kb)	12	1516513	1572531	56019	-	ENSSSCG00000017142	ENSSSCT00000018662	-1861
12	1597270	1597307	38	strongHypo	-0.332	1.74e-08	Distal Intergenic	12	1597481	1601615	4135	-	ENSSSCG00000017140	ENSSSCT00000018659	4345
12	1613942	1613993	52	strongHyper	0.311	1.73e-15	Distal Intergenic	12	1597481	1601615	4135	-	ENSSSCG00000017140	ENSSSCT00000018659	-12378
12	1621744	1621789	46	strongHypo	-0.51	2.78e-08	Intron (ENSSSCT00000018658/ENSSSCG00000017139, intron 6 of 27)	12	1597481	1601615	4135	-	ENSSSCG00000017140	ENSSSCT00000018659	-20174
12	1628155	1628184	30	strongHyper	0.305	2.22e-06	Intron (ENSSSCT00000018658/ENSSSCG00000017139, intron 9 of 27)	12	1597481	1601615	4135	-	ENSSSCG00000017140	ENSSSCT00000018659	-26569
12	1656032	1656039	8	strongHypo	-0.337	1.38e-15	Intron (ENSSSCT00000018658/ENSSSCG00000017139, intron 21 of 27)	12	1614056	1689108	75053	-	ENSSSCG00000017139	ENSSSCT00000018658	33076
12	1659385	1659420	36	strongHypo	-0.355	1.86e-05	Intron (ENSSSCT00000018658/ENSSSCG00000017139, intron 22 of 27)	12	1614056	1689108	75053	-	ENSSSCG00000017139	ENSSSCT00000018658	29723
12	1683578	1683587	10	strongHyper	0.311	1.55e-05	Intron (ENSSSCT00000018658/ENSSSCG00000017139, intron 25 of 27)	12	1614056	1689108	75053	-	ENSSSCG00000017139	ENSSSCT00000018658	5530
12	1732558	1732583	26	strongHyper	0.359	1.73e-10	Intron (ENSSSCT00000030018/ENSSSCG00000025624, intron 1 of 2)	12	1724728	1750362	25635	+	ENSSSCG00000025624	ENSSSCT00000030018	7855
12	1737345	1737351	7	strongHyper	0.327	6.71e-12	Intron (ENSSSCT00000030018/ENSSSCG00000025624, intron 2 of 2)	12	1724728	1750362	25635	+	ENSSSCG00000025624	ENSSSCT00000030018	12623
12	1772808	1772819	12	strongHypo	-0.344	1.97e-09	Distal Intergenic	12	1724728	1750362	25635	+	ENSSSCG00000025624	ENSSSCT00000030018	48091
12	1774066	1774208	143	strongHyper	0.305	8.5e-23	Distal Intergenic	12	1724728	1750362	25635	+	ENSSSCG00000025624	ENSSSCT00000030018	49480
12	1799408	1799416	9	strongHypo	-0.347	3.09e-48	Distal Intergenic	12	1724728	1750362	25635	+	ENSSSCG00000025624	ENSSSCT00000030018	74688
12	1799532	1799577	46	strongHyper	0.346	1.24e-13	Distal Intergenic	12	1724728	1750362	25635	+	ENSSSCG00000025624	ENSSSCT00000030018	74849
12	1802198	1802331	134	strongHypo	-0.321	2.2e-26	Distal Intergenic	12	1724728	1750362	25635	+	ENSSSCG00000025624	ENSSSCT00000030018	77603
12	1832535	1832562	28	strongHypo	-0.426	1.53e-14	Intron (ENSSSCT00000030055/ENSSSCG00000021150, intron 2 of 2)	12	1811664	1892761	81098	-	ENSSSCG00000021150	ENSSSCT00000030055	60226
12	1834635	1834696	62	strongHypo	-0.378	1.2e-08	Intron (ENSSSCT00000030055/ENSSSCG00000021150, intron 2 of 2)	12	1811664	1892761	81098	-	ENSSSCG00000021150	ENSSSCT00000030055	58126
12	1881044	1881066	23	strongHyper	0.375	2.52e-17	Intron (ENSSSCT00000030055/ENSSSCG00000021150, intron 2 of 2)	12	1811664	1892761	81098	-	ENSSSCG00000021150	ENSSSCT00000030055	11717
12	1958810	1958883	74	strongHypo	-0.343	4.06e-12	Intron (ENSSSCT00000018671/ENSSSCG00000028685, intron 1 of 9)	12	1938599	1944323	5725	+	ENSSSCG00000017144	ENSSSCT00000018664	20284
12	2205217	2205277	61	strongHyper	0.42	8.36e-10	Promoter (1-2kb)	12	2206872	2208546	1675	+	ENSSSCG00000024662	ENSSSCT00000025451	-1655
12	2406289	2406393	105	strongHyper	0.341	1.37e-09	Intron (ENSSSCT00000018680/ENSSSCG00000017156, intron 18 of 19)	12	2297792	2411578	113787	-	ENSSSCG00000017156	ENSSSCT00000018680	5289
12	2476743	2476787	45	strongHypo	-0.323	8.9e-07	Intron (ENSSSCT00000018683/ENSSSCG00000017159, intron 3 of 11)	12	2454308	2526044	71737	+	ENSSSCG00000017159	ENSSSCT00000018683	22479
12	2500554	2500568	15	strongHyper	0.331	3.36e-55	Intron (ENSSSCT00000018683/ENSSSCG00000017159, intron 3 of 11)	12	2454308	2526044	71737	+	ENSSSCG00000017159	ENSSSCT00000018683	46260
12	2593717	2593779	63	strongHypo	-0.367	2.61e-09	Promoter (2-3kb)	12	2591047	2597546	6500	+	ENSSSCG00000017160	ENSSSCT00000018684	2732
12	2744194	2744223	30	strongHyper	0.373	5.02e-09	Distal Intergenic	12	2739258	2739364	107	-	ENSSSCG00000021239	ENSSSCT00000019748	-4859
12	2923813	2923914	102	strongHyper	0.419	1.72e-10	Distal Intergenic	12	2844059	2844134	76	-	ENSSSCG00000021930	ENSSSCT00000023572	-79780
12	2979453	2979526	74	strongHypo	-0.491	2.35e-08	Distal Intergenic	12	2844059	2844134	76	-	ENSSSCG00000021930	ENSSSCT00000023572	-135392
12	3003935	3004103	169	strongHyper	0.33	6.61e-09	Distal Intergenic	12	2844059	2844134	76	-	ENSSSCG00000021930	ENSSSCT00000023572	-159969
12	3126397	3126438	42	strongHyper	0.336	2.09e-11	Distal Intergenic	12	3293953	3337924	43972	+	ENSSSCG00000017164	ENSSSCT00000018688	-167556
12	3130369	3130423	55	strongHyper	0.375	2.64e-10	Distal Intergenic	12	3293953	3337924	43972	+	ENSSSCG00000017164	ENSSSCT00000018688	-163584
12	3303878	3303909	32	strongHypo	-0.335	1.79e-07	Intron (ENSSSCT00000018688/ENSSSCG00000017164, intron 1 of 4)	12	3293953	3337924	43972	+	ENSSSCG00000017164	ENSSSCT00000018688	9956
12	3322162	3322192	31	strongHyper	0.318	2.06e-15	Intron (ENSSSCT00000018688/ENSSSCG00000017164, intron 1 of 4)	12	3293953	3337924	43972	+	ENSSSCG00000017164	ENSSSCT00000018688	28239
12	3354743	3354786	44	strongHyper	0.4	4.2e-15	Promoter (<=1kb)	12	3353931	3388494	34564	+	ENSSSCG00000017165	ENSSSCT00000018689	855
12	3384917	3384979	63	strongHypo	-0.426	3.89e-20	Intron (ENSSSCT00000018689/ENSSSCG00000017165, intron 16 of 18)	12	3381263	3396829	15567	-	ENSSSCG00000017166	ENSSSCT00000018690	11912
12	3428737	3428852	116	strongHyper	0.319	1.32e-09	Distal Intergenic	12	3450829	3520927	70099	+	ENSSSCG00000017167	ENSSSCT00000018691	-22092
12	3430630	3430649	20	strongHypo	-0.39	1.44e-13	Distal Intergenic	12	3450829	3520927	70099	+	ENSSSCG00000017167	ENSSSCT00000018691	-20199
12	3798680	3798926	247	strongHypo	-0.32	1.54e-26	Distal Intergenic	12	3450829	3520927	70099	+	ENSSSCG00000017167	ENSSSCT00000018691	348097
12	3898051	3898125	75	strongHyper	0.369	4.41e-10	Distal Intergenic	12	4003723	4153387	149665	-	ENSSSCG00000017168	ENSSSCT00000018692	255336
12	3934653	3934689	37	strongHypo	-0.316	5.13e-07	Distal Intergenic	12	4003723	4153387	149665	-	ENSSSCG00000017168	ENSSSCT00000018692	218734
12	3957531	3957655	125	strongHypo	-0.318	2.14e-18	Distal Intergenic	12	4003723	4153387	149665	-	ENSSSCG00000017168	ENSSSCT00000018692	195856
12	3998719	3998881	163	strongHypo	-0.367	3.55e-09	Distal Intergenic	12	4003723	4153387	149665	-	ENSSSCG00000017168	ENSSSCT00000018692	154668
12	4027214	4027289	76	strongHyper	0.388	1.68e-17	Intron (ENSSSCT00000018692/ENSSSCG00000017168, intron 9 of 11)	12	4003723	4153387	149665	-	ENSSSCG00000017168	ENSSSCT00000018692	126173
12	4048772	4048833	62	strongHyper	0.513	3.83e-16	Intron (ENSSSCT00000018692/ENSSSCG00000017168, intron 9 of 11)	12	4003723	4153387	149665	-	ENSSSCG00000017168	ENSSSCT00000018692	104615
12	4049879	4049891	13	strongHypo	-0.351	2.87e-08	Intron (ENSSSCT00000018692/ENSSSCG00000017168, intron 9 of 11)	12	4003723	4153387	149665	-	ENSSSCG00000017168	ENSSSCT00000018692	103508
12	4104328	4104440	113	strongHyper	0.333	2.21e-16	Intron (ENSSSCT00000018692/ENSSSCG00000017168, intron 10 of 11)	12	4003723	4153387	149665	-	ENSSSCG00000017168	ENSSSCT00000018692	49059
12	4139654	4139704	51	strongHypo	-0.346	9.28e-22	Intron (ENSSSCT00000018692/ENSSSCG00000017168, intron 11 of 11)	12	4003723	4153387	149665	-	ENSSSCG00000017168	ENSSSCT00000018692	13733
12	4141482	4141518	37	strongHypo	-0.614	5.84e-13	Intron (ENSSSCT00000018692/ENSSSCG00000017168, intron 11 of 11)	12	4003723	4153387	149665	-	ENSSSCG00000017168	ENSSSCT00000018692	11905
12	4217514	4217630	117	strongHyper	0.316	1.91e-09	Intron (ENSSSCT00000018693/ENSSSCG00000017169, intron 15 of 16)	12	4186695	4236139	49445	-	ENSSSCG00000017169	ENSSSCT00000018693	18625
12	4244374	4244379	6	strongHypo	-0.454	3.91e-13	Distal Intergenic	12	4186695	4236139	49445	-	ENSSSCG00000017169	ENSSSCT00000018693	-8240
12	4249652	4249680	29	strongHyper	0.439	6.81e-11	Distal Intergenic	12	4186695	4236139	49445	-	ENSSSCG00000017169	ENSSSCT00000018693	-13541
12	4275863	4275880	18	strongHypo	-0.464	1.03e-15	Promoter (2-3kb)	12	4273849	4274036	188	+	ENSSSCG00000020578	ENSSSCT00000022173	2031
12	4277504	4277736	233	strongHypo	-0.315	4.08e-23	Distal Intergenic	12	4273849	4274036	188	+	ENSSSCG00000020578	ENSSSCT00000022173	3887
12	4374587	4374646	60	strongHyper	0.388	4.29e-08	Promoter (<=1kb)	12	4373990	4420540	46551	+	ENSSSCG00000017170	ENSSSCT00000018694	656
12	4418968	4418980	13	strongHypo	-0.363	3.36e-18	Intron (ENSSSCT00000018694/ENSSSCG00000017170, intron 12 of 12)	12	4373990	4420540	46551	+	ENSSSCG00000017170	ENSSSCT00000018694	44990
12	4447518	4447550	33	strongHypo	-0.476	5.2e-27	Distal Intergenic	12	4491975	4519482	27508	+	ENSSSCG00000026070	ENSSSCT00000032288	-44457
12	4500497	4500527	31	strongHyper	0.333	1.69e-05	Intron (ENSSSCT00000032288/ENSSSCG00000026070, intron 2 of 4)	12	4491975	4519482	27508	+	ENSSSCG00000026070	ENSSSCT00000032288	8552
12	4546286	4546323	38	strongHypo	-0.327	1.49e-13	Distal Intergenic	12	4491975	4519482	27508	+	ENSSSCG00000026070	ENSSSCT00000032288	54348
12	4668058	4668089	32	strongHyper	0.325	1.22e-08	Distal Intergenic	12	4661014	4667748	6735	+	ENSSSCG00000022373	ENSSSCT00000024695	7075
12	4668364	4668450	87	strongHyper	0.336	4.47e-13	Distal Intergenic	12	4661014	4667748	6735	+	ENSSSCG00000022373	ENSSSCT00000024695	7436
12	4838923	4838963	41	hyper	0.3	1.74e-05	3' UTR	12	4829969	4840020	10052	+	ENSSSCG00000017181	ENSSSCT00000018706	8994
12	4881096	4881177	82	strongHyper	0.394	2.36e-10	Intron (ENSSSCT00000018695/ENSSSCG00000023362, intron 7 of 19)	12	4894855	4896036	1182	-	ENSSSCG00000017176	ENSSSCT00000018701	14940
12	4887719	4887736	18	strongHyper	0.348	1.21e-07	3' UTR	12	4894855	4896036	1182	-	ENSSSCG00000017176	ENSSSCT00000018701	8317
12	4980563	4980618	56	hypo	-0.3	6.11e-14	Distal Intergenic	12	4998815	5016265	17451	+	ENSSSCG00000029901	ENSSSCT00000032146	-18252
12	4996779	4996807	29	strongHyper	0.404	3.25e-14	Promoter (2-3kb)	12	4998815	5016265	17451	+	ENSSSCG00000029901	ENSSSCT00000032146	-2036
12	4996821	4996851	31	strongHyper	0.422	2.05e-06	Promoter (1-2kb)	12	4998815	5016265	17451	+	ENSSSCG00000029901	ENSSSCT00000032146	-1994
12	5011895	5011925	31	strongHypo	-0.447	1.57e-14	Intron (ENSSSCT00000032146/ENSSSCG00000029901, intron 18 of 22)	12	5018376	5021143	2768	-	ENSSSCG00000017178	ENSSSCT00000018703	9248
12	5073631	5073643	13	strongHyper	0.533	8.9e-06	Intron (ENSSSCT00000018709/ENSSSCG00000017184, intron 7 of 9)	12	5082798	5102875	20078	+	ENSSSCG00000021342	ENSSSCT00000028558	-9167
12	5099446	5099470	25	strongHyper	0.353	1.82e-09	Exon (ENSSSCT00000028558/ENSSSCG00000021342, exon 11 of 17)	12	5106878	5112447	5570	-	ENSSSCG00000023423	ENSSSCT00000026568	13001
12	5100347	5100392	46	strongHypo	-0.389	2.99e-06	Exon (ENSSSCT00000028558/ENSSSCG00000021342, exon 13 of 17)	12	5106878	5112447	5570	-	ENSSSCG00000023423	ENSSSCT00000026568	12100
12	5216880	5216948	69	strongHypo	-0.555	5.54e-18	Distal Intergenic	12	5211495	5216372	4878	+	ENSSSCG00000017187	ENSSSCT00000018712	5453
12	5519347	5519407	61	strongHypo	-0.34	7.8e-06	Promoter (1-2kb)	12	5520558	5535309	14752	+	ENSSSCG00000017200	ENSSSCT00000018725	-1211
12	5523110	5523152	43	strongHypo	-0.396	1.65e-09	Promoter (2-3kb)	12	5520558	5535309	14752	+	ENSSSCG00000017200	ENSSSCT00000018725	2594
12	5597841	5597863	23	strongHypo	-0.474	1.23e-21	3' UTR	12	5588392	5597606	9215	+	ENSSSCG00000017203	ENSSSCT00000018728	9471
12	5651953	5652089	137	strongHypo	-0.315	9.69e-10	Intron (ENSSSCT00000018730/ENSSSCG00000017205, intron 7 of 10)	12	5597970	5632075	34106	-	ENSSSCG00000017204	ENSSSCT00000018729	-20014
12	5701297	5701448	152	strongHyper	0.418	2.42e-27	Distal Intergenic	12	5703918	5704513	596	-	ENSSSCG00000021627	ENSSSCT00000026274	3216
12	5703009	5703060	52	strongHyper	0.35	2.19e-10	Promoter (1-2kb)	12	5703918	5704513	596	-	ENSSSCG00000021627	ENSSSCT00000026274	1504
12	6346698	6346768	71	strongHypo	-0.316	1.84e-08	Promoter (2-3kb)	12	6343950	6356729	12780	+	ENSSSCG00000017226	ENSSSCT00000018753	2818
12	6418472	6418776	305	strongHypo	-0.316	7.15e-25	Intron (ENSSSCT00000018757/ENSSSCG00000017230, intron 2 of 9)	12	6395985	6448552	52568	-	ENSSSCG00000017230	ENSSSCT00000018757	30080
12	6908670	6908751	82	strongHypo	-0.317	2.5e-07	Promoter (1-2kb)	12	6865457	6907593	42137	-	ENSSSCG00000017238	ENSSSCT00000018767	-1158
12	7696412	7696451	40	strongHyper	0.316	7.2e-08	Distal Intergenic	12	7746111	7895887	149777	+	ENSSSCG00000017244	ENSSSCT00000018773	-49699
12	7710209	7710235	27	strongHyper	0.312	4.98e-26	Distal Intergenic	12	7746111	7895887	149777	+	ENSSSCG00000017244	ENSSSCT00000018773	-35902
12	7881190	7881269	80	strongHypo	-0.381	3.09e-05	Intron (ENSSSCT00000018773/ENSSSCG00000017244, intron 40 of 43)	12	7918389	7939265	20877	+	ENSSSCG00000017245	ENSSSCT00000018774	-37199
12	7940885	7940918	34	strongHyper	0.424	1.27e-08	Distal Intergenic	12	7918389	7939265	20877	+	ENSSSCG00000017245	ENSSSCT00000018774	22529
12	7944820	7944840	21	strongHyper	0.302	1.08e-05	Distal Intergenic	12	7918389	7939265	20877	+	ENSSSCG00000017245	ENSSSCT00000018774	26451
12	9155408	9155514	107	strongHyper	0.359	2.63e-11	Distal Intergenic	12	9196859	9196978	120	+	ENSSSCG00000025361	ENSSSCT00000022213	-41451
12	15908967	15909028	62	strongHyper	0.56	1.8e-24	Promoter (1-2kb)	12	15910048	15944341	34294	+	ENSSSCG00000017299	ENSSSCT00000023789	-1081
12	15989696	15989707	12	strongHypo	-0.36	1.74e-08	Distal Intergenic	12	15951695	15978403	26709	-	ENSSSCG00000017300	ENSSSCT00000018836	-11304
12	18372666	18372742	77	strongHyper	0.468	4.95e-05	Distal Intergenic	12	18391607	18430175	38569	+	ENSSSCG00000017330	ENSSSCT00000024382	-18941
12	18826316	18826430	115	strongHypo	-0.342	5.18e-28	Intron (ENSSSCT00000018885/ENSSSCG00000017349, intron 25 of 26)	12	18789730	18791061	1332	+	ENSSSCG00000021306	ENSSSCT00000030363	36700
12	19086299	19086412	114	strongHypo	-0.304	6.85e-13	Promoter (<=1kb)	12	19086261	19087186	926	-	ENSSSCG00000029838	ENSSSCT00000030923	887
12	19233270	19233308	39	strongHypo	-0.5	2.15e-08	Exon (ENSSSCT00000018895/ENSSSCG00000017357, exon 27 of 30)	12	19216947	19227239	10293	-	ENSSSCG00000017356	ENSSSCT00000018894	-6069
12	19273891	19273991	101	strongHyper	0.315	2.55e-10	Exon (ENSSSCT00000018898/ENSSSCG00000017359, exon 11 of 11)	12	19275070	19278295	3226	-	ENSSSCG00000030167	ENSSSCT00000030896	4404
12	19301144	19301150	7	strongHyper	0.508	1.99e-13	Intron (ENSSSCT00000018899/ENSSSCG00000017360, intron 14 of 15)	12	19291766	19302571	10806	+	ENSSSCG00000017360	ENSSSCT00000018899	9384
12	19320828	19320911	84	strongHyper	0.318	3.55e-34	Distal Intergenic	12	19330099	19330644	546	+	ENSSSCG00000022837	ENSSSCT00000024473	-9271
12	19330878	19330889	12	strongHypo	-0.438	7.5e-07	Promoter (<=1kb)	12	19330099	19330644	546	+	ENSSSCG00000022837	ENSSSCT00000024473	790
12	19608383	19608468	86	strongHypo	-0.307	5.2e-11	Distal Intergenic	12	19588915	19592503	3589	+	ENSSSCG00000017375	ENSSSCT00000018914	19553
12	20929304	20929428	125	strongHyper	0.442	9.83e-10	Promoter (<=1kb)	12	20928724	20937631	8908	+	ENSSSCG00000017414	ENSSSCT00000018956	704
12	20994058	20994073	16	strongHypo	-0.409	3.3e-06	Promoter (2-3kb)	12	20991663	20995188	3526	+	ENSSSCG00000017417	ENSSSCT00000018961	2410
12	21105108	21105136	29	strongHyper	0.421	5.53e-14	Intron (ENSSSCT00000018965/ENSSSCG00000017421, intron 13 of 13)	12	21121158	21123390	2233	+	ENSSSCG00000021910	ENSSSCT00000025368	-16050
12	21135079	21135172	94	strongHyper	0.326	1.49e-08	Promoter (1-2kb)	12	21128488	21137028	8541	-	ENSSSCG00000017427	ENSSSCT00000018973	1949
12	21273605	21273651	47	strongHyper	0.459	8.87e-08	Distal Intergenic	12	21278611	21281191	2581	+	ENSSSCG00000017430	ENSSSCT00000018976	-5006
12	21453571	21453589	19	strongHyper	0.369	3.64e-09	Promoter (1-2kb)	12	21447551	21452430	4880	-	ENSSSCG00000017438	ENSSSCT00000018984	-1159
12	21512867	21512917	51	strongHyper	0.317	3.6e-06	Distal Intergenic	12	21508848	21510275	1428	+	ENSSSCG00000017446	ENSSSCT00000018992	4069
12	21522243	21522287	45	strongHypo	-0.375	0.000279	Distal Intergenic	12	21508848	21510275	1428	+	ENSSSCG00000017446	ENSSSCT00000018992	13439
12	21616512	21616758	247	strongHyper	0.463	4.91e-08	Distal Intergenic	12	21641868	21642248	381	+	ENSSSCG00000025789	ENSSSCT00000019000	-25356
12	22141909	22141937	29	strongHypo	-0.32	2.27e-17	Promoter (1-2kb)	12	22140214	22150878	10665	+	ENSSSCG00000017466	ENSSSCT00000036474	1723
12	22362143	22362198	56	strongHypo	-0.305	1.38e-11	Exon (ENSSSCT00000019026/ENSSSCG00000017475, exon 4 of 8)	12	22349726	22350607	882	+	ENSSSCG00000017474	ENSSSCT00000019025	12472
12	22369355	22369398	44	strongHyper	0.431	5.82e-06	Intron (ENSSSCT00000019026/ENSSSCG00000017475, intron 7 of 7)	12	22357386	22381315	23930	-	ENSSSCG00000017475	ENSSSCT00000019026	11960
12	22791264	22791322	59	strongHyper	0.686	5.95e-19	Promoter (2-3kb)	12	22791450	22793954	2505	-	ENSSSCG00000017488	ENSSSCT00000019041	2690
12	23087315	23087395	81	strongHyper	0.308	3.89e-15	Intron (ENSSSCT00000019052/ENSSSCG00000017499, intron 1 of 14)	12	23079490	23106173	26684	+	ENSSSCG00000017499	ENSSSCT00000019052	7905
12	23981392	23981406	15	strongHypo	-0.344	7.21e-09	Promoter (<=1kb)	12	23981054	23982187	1134	-	ENSSSCG00000017522	ENSSSCT00000019076	795
12	23992686	23992802	117	strongHyper	0.314	1.78e-24	Promoter (<=1kb)	12	23993278	23997741	4464	+	ENSSSCG00000017523	ENSSSCT00000019077	-592
12	24776397	24776467	71	strongHypo	-0.302	1.61e-08	Distal Intergenic	12	24762106	24764391	2286	-	ENSSSCG00000017534	ENSSSCT00000019088	-12076
12	24886736	24886834	99	strongHypo	-0.346	1.77e-11	Distal Intergenic	12	24875051	24877917	2867	+	ENSSSCG00000017540	ENSSSCT00000019094	11783
12	25383176	25383247	72	strongHyper	0.385	8.37e-13	Promoter (2-3kb)	12	25384751	25385629	879	-	ENSSSCG00000026701	ENSSSCT00000028456	2453
12	25905957	25906143	187	strongHyper	0.35	1.12e-05	Exon (ENSSSCT00000019105/ENSSSCG00000017551, exon 6 of 8)	12	25888580	25895148	6569	-	ENSSSCG00000017550	ENSSSCT00000019104	-10995
12	26339890	26339916	27	strongHypo	-0.338	0.000484	Promoter (1-2kb)	12	26335442	26338271	2830	-	ENSSSCG00000017585	ENSSSCT00000035061	-1645
12	26419389	26419425	37	strongHypo	-0.429	8.28e-06	Promoter (<=1kb)	12	26417119	26419206	2088	-	ENSSSCG00000021015	ENSSSCT00000029554	-219
12	26828518	26828568	51	strongHypo	-0.414	1.01e-05	Exon (ENSSSCT00000019121/ENSSSCG00000017566, exon 6 of 16)	12	26831293	26834810	3518	-	ENSSSCG00000017569	ENSSSCT00000019124	6292
12	27840669	27840678	10	strongHypo	-0.471	4.63e-16	Distal Intergenic	12	28030805	28059896	29092	+	ENSSSCG00000017594	ENSSSCT00000019155	-190136
12	31102895	31102973	79	strongHyper	0.321	6.9e-53	Distal Intergenic	12	31440666	31440776	111	-	ENSSSCG00000019039	ENSSSCT00000020634	337881
12	33424577	33424610	34	strongHyper	0.45	3.41e-15	Distal Intergenic	12	33480572	33634826	154255	+	ENSSSCG00000017609	ENSSSCT00000019171	-55995
12	33796378	33796411	34	strongHypo	-0.357	5.51e-05	Distal Intergenic	12	33702798	33725099	22302	-	ENSSSCG00000017610	ENSSSCT00000019172	-71312
12	34285255	34285376	122	strongHyper	0.35	6.25e-31	Distal Intergenic	12	34136167	34138282	2116	-	ENSSSCG00000029475	ENSSSCT00000028418	-147094
12	34417292	34417343	52	strongHypo	-0.451	3.18e-10	Distal Intergenic	12	34609481	34637547	28067	-	ENSSSCG00000017619	ENSSSCT00000036438	220255
12	34474526	34474580	55	strongHyper	0.479	9.85e-09	Distal Intergenic	12	34609481	34637547	28067	-	ENSSSCG00000017619	ENSSSCT00000036438	163021
12	34514860	34514922	63	strongHyper	0.393	9.28e-20	Distal Intergenic	12	34609481	34637547	28067	-	ENSSSCG00000017619	ENSSSCT00000036438	122687
12	34714194	34714256	63	strongHyper	0.359	1.83e-14	Distal Intergenic	12	34729019	34729128	110	-	ENSSSCG00000020062	ENSSSCT00000021657	14934
12	35025440	35025510	71	strongHyper	0.375	1.48e-06	Distal Intergenic	12	34965261	34990175	24915	-	ENSSSCG00000017624	ENSSSCT00000019186	-35335
12	36324410	36324449	40	strongHypo	-0.431	1.93e-07	Promoter (1-2kb)	12	36313789	36325661	11873	-	ENSSSCG00000017630	ENSSSCT00000019192	1251
12	38332650	38332733	84	strongHypo	-0.556	1.55e-46	Exon (ENSSSCT00000031698/ENSSSCG00000027060, exon 6 of 7)	12	38328615	38338207	9593	-	ENSSSCG00000027060	ENSSSCT00000031698	5557
12	38333193	38333452	260	strongHypo	-0.306	3.43e-08	Exon (ENSSSCT00000031698/ENSSSCG00000027060, exon 5 of 7)	12	38328615	38338207	9593	-	ENSSSCG00000027060	ENSSSCT00000031698	5014
12	39219919	39219992	74	strongHypo	-0.355	3.04e-43	Intron (ENSSSCT00000019242/ENSSSCG00000017678, intron 10 of 11)	12	39216249	39216382	134	-	ENSSSCG00000019435	ENSSSCT00000021030	-3610
12	39738549	39738593	45	strongHypo	-0.491	6.56e-27	Intron (ENSSSCT00000019254/ENSSSCG00000017690, intron 3 of 6)	12	39742895	39748445	5551	+	ENSSSCG00000017691	ENSSSCT00000019255	-4346
12	40199338	40199361	24	strongHypo	-0.619	6.95e-21	Distal Intergenic	12	40225594	40225700	107	+	ENSSSCG00000024686	ENSSSCT00000026382	-26256
12	40841398	40841448	51	strongHypo	-0.491	3.58e-14	Exon (ENSSSCT00000023424/ENSSSCG00000022417, exon 3 of 10)	12	40788316	40846408	58093	-	ENSSSCG00000022417	ENSSSCT00000023424	5010
12	40924918	40924987	70	strongHyper	0.322	3e-34	Distal Intergenic	12	40895831	40901482	5652	-	ENSSSCG00000025952	ENSSSCT00000029546	-23505
12	41198582	41198639	58	strongHyper	0.437	3.16e-13	Distal Intergenic	12	41187680	41190873	3194	+	ENSSSCG00000017704	ENSSSCT00000019270	10959
12	41427861	41427897	37	strongHyper	0.333	1.77e-05	Intron (ENSSSCT00000019278/ENSSSCG00000017712, intron 16 of 17)	12	41351700	41438001	86302	-	ENSSSCG00000017712	ENSSSCT00000019278	10140
12	41541777	41541890	114	strongHypo	-0.345	7.93e-15	Promoter (<=1kb)	12	41508324	41542495	34172	-	ENSSSCG00000017717	ENSSSCT00000019284	718
12	42280534	42280539	6	strongHyper	0.376	1.93e-07	Promoter (<=1kb)	12	42280138	42291644	11507	+	ENSSSCG00000017718	ENSSSCT00000019285	401
12	42586467	42586528	62	strongHypo	-0.518	1.32e-42	Distal Intergenic	12	42601940	42602418	479	+	ENSSSCG00000017724	ENSSSCT00000019291	-15473
12	42596156	42596280	125	strongHyper	0.4	4.01e-06	Distal Intergenic	12	42601940	42602418	479	+	ENSSSCG00000017724	ENSSSCT00000019291	-5784
12	43613153	43613157	5	strongHyper	0.383	1.65e-06	Distal Intergenic	12	43717748	43721620	3873	-	ENSSSCG00000017726	ENSSSCT00000019293	108467
12	44166750	44166874	125	strongHyper	0.364	9.04e-06	Distal Intergenic	12	44252752	44253675	924	-	ENSSSCG00000017730	ENSSSCT00000019297	86925
12	45005043	45005089	47	strongHypo	-0.491	1.02e-43	Distal Intergenic	12	44879933	44886799	6867	+	ENSSSCG00000017746	ENSSSCT00000019314	125156
12	45222326	45222387	62	strongHyper	0.345	2.56e-27	Intron (ENSSSCT00000019316/ENSSSCG00000017747, intron 12 of 14)	12	45183567	45183670	104	-	ENSSSCG00000018831	ENSSSCT00000020426	-38717
12	45270397	45270446	50	strongHypo	-0.38	2.74e-05	Intron (ENSSSCT00000019316/ENSSSCG00000017747, intron 12 of 14)	12	45280578	45280702	125	-	ENSSSCG00000018272	ENSSSCT00000019867	10305
12	45283589	45283620	32	strongHyper	0.334	4.86e-19	Promoter (2-3kb)	12	45280578	45280702	125	-	ENSSSCG00000018272	ENSSSCT00000019867	-2918
12	45687350	45687373	24	strongHyper	0.332	0.000296	Promoter (<=1kb)	12	45668721	45686846	18126	-	ENSSSCG00000017752	ENSSSCT00000019321	-527
12	45940293	45940371	79	strongHyper	0.303	9.47e-10	Intron (ENSSSCT00000019322/ENSSSCG00000017753, intron 1 of 19)	12	45916685	45982851	66167	+	ENSSSCG00000017753	ENSSSCT00000019322	23686
12	47228939	47228977	39	strongHypo	-0.342	1.66e-09	Intron (ENSSSCT00000019355/ENSSSCG00000017783, intron 18 of 21)	12	47243167	47243868	702	+	ENSSSCG00000021779	ENSSSCT00000023408	-14228
12	47726074	47726082	9	strongHyper	0.517	1.64e-10	Promoter (2-3kb)	12	47720409	47728866	8458	-	ENSSSCG00000017787	ENSSSCT00000019359	2792
12	48966653	48966679	27	strongHyper	0.301	8.6e-11	Intron (ENSSSCT00000019377/ENSSSCG00000017804, intron 4 of 18)	12	48950852	49020532	69681	-	ENSSSCG00000017804	ENSSSCT00000019377	53879
12	49664284	49664341	58	strongHypo	-0.313	0.000174	Intron (ENSSSCT00000022886/ENSSSCG00000025248, intron 10 of 11)	12	49626507	49670184	43678	-	ENSSSCG00000025248	ENSSSCT00000022886	5900
12	49682303	49682326	24	strongHyper	0.322	9.72e-08	Intron (ENSSSCT00000024216/ENSSSCG00000024108, intron 1 of 12)	12	49626507	49670184	43678	-	ENSSSCG00000025248	ENSSSCT00000022886	-12142
12	49731903	49732246	344	strongHyper	0.313	3.09e-09	3' UTR	12	49681830	49723909	42080	-	ENSSSCG00000024108	ENSSSCT00000024216	-8337
12	49732513	49732562	50	strongHyper	0.333	2.03e-08	Exon (ENSSSCT00000032386/ENSSSCG00000024071, exon 11 of 11)	12	49681830	49723909	42080	-	ENSSSCG00000024108	ENSSSCT00000024216	-8653
12	50024115	50024157	43	strongHyper	0.303	3.23e-37	Promoter (1-2kb)	12	50022509	50024653	2145	+	ENSSSCG00000025717	ENSSSCT00000027464	1648
12	50043888	50043916	29	strongHyper	0.306	1.28e-16	Intron (ENSSSCT00000019401/ENSSSCG00000017826, intron 4 of 10)	12	50022509	50024653	2145	+	ENSSSCG00000025717	ENSSSCT00000027464	21407
12	50603218	50603232	15	strongHypo	-0.345	6.6e-08	Distal Intergenic	12	50542085	50552985	10901	-	ENSSSCG00000017834	ENSSSCT00000019409	-50247
12	51722406	51722472	67	strongHypo	-0.3	6.57e-12	Intron (ENSSSCT00000034033/ENSSSCG00000017869, intron 2 of 2)	12	51720275	51727906	7632	-	ENSSSCG00000017869	ENSSSCT00000034033	5500
12	52037869	52037955	87	strongHyper	0.365	9.73e-15	Intron (ENSSSCT00000019450/ENSSSCG00000017874, intron 4 of 6)	12	52031785	52042206	10422	-	ENSSSCG00000017874	ENSSSCT00000019450	4337
12	52432648	52432821	174	strongHypo	-0.393	7.5e-08	Intron (ENSSSCT00000019457/ENSSSCG00000017880, intron 8 of 11)	12	52453741	52487384	33644	+	ENSSSCG00000017879	ENSSSCT00000019456	-21093
12	52484070	52484130	61	strongHypo	-0.391	1.24e-16	Exon (ENSSSCT00000019456/ENSSSCG00000017879, exon 6 of 10)	12	52490055	52504678	14624	-	ENSSSCG00000017882	ENSSSCT00000019459	20608
12	52485745	52485799	55	strongHypo	-0.379	1.2e-10	Intron (ENSSSCT00000019456/ENSSSCG00000017879, intron 9 of 9)	12	52490055	52504678	14624	-	ENSSSCG00000017882	ENSSSCT00000019459	18933
12	52506899	52507030	132	strongHypo	-0.307	1.04e-15	Promoter (2-3kb)	12	52506502	52509183	2682	-	ENSSSCG00000017883	ENSSSCT00000019460	2284
12	54215319	54215372	54	strongHypo	-0.611	9.03e-09	Intron (ENSSSCT00000028941/ENSSSCG00000028887, intron 2 of 4)	12	54192741	54203471	10731	-	ENSSSCG00000017912	ENSSSCT00000019494	-11901
12	54259893	54259956	64	strongHyper	0.426	1.96e-09	Exon (ENSSSCT00000019504/ENSSSCG00000017921, exon 10 of 13)	12	54258634	54264295	5662	-	ENSSSCG00000017921	ENSSSCT00000019504	4402
12	54499685	54499743	59	strongHyper	0.311	1.49e-54	Promoter (2-3kb)	12	54502074	54506177	4104	+	ENSSSCG00000017923	ENSSSCT00000035060	-2389
12	55166081	55166097	17	strongHyper	0.5	9.88e-12	Distal Intergenic	12	55198057	55203845	5789	-	ENSSSCG00000017948	ENSSSCT00000019532	37764
12	55440250	55440392	143	strongHyper	0.57	1.51e-52	Promoter (1-2kb)	12	55438911	55452302	13392	+	ENSSSCG00000017963	ENSSSCT00000019547	1481
12	55793015	55793147	133	strongHyper	0.323	4.26e-24	Promoter (<=1kb)	12	55785563	55793462	7900	-	ENSSSCG00000017981	ENSSSCT00000019566	447
12	55841323	55841336	14	strongHyper	0.557	1.81e-13	Promoter (2-3kb)	12	55837644	55838903	1260	-	ENSSSCG00000017983	ENSSSCT00000034391	-2433
12	55976638	55976732	95	strongHyper	0.456	5.77e-07	Exon (ENSSSCT00000026531/ENSSSCG00000028048, exon 6 of 16)	12	55962184	55971498	9315	-	ENSSSCG00000022395	ENSSSCT00000028836	-5234
12	56016915	56017019	105	strongHyper	0.433	5.95e-10	Promoter (1-2kb)	12	56015743	56018802	3060	-	ENSSSCG00000021434	ENSSSCT00000026581	1887
12	56537836	56537962	127	strongHyper	0.338	2.44e-09	Distal Intergenic	12	56518109	56518697	589	+	ENSSSCG00000029273	ENSSSCT00000022469	19853
12	56560820	56560942	123	strongHyper	0.367	4.66e-08	Distal Intergenic	12	56518109	56518697	589	+	ENSSSCG00000029273	ENSSSCT00000022469	42833
12	56633903	56633918	16	strongHypo	-0.336	4.84e-05	Promoter (<=1kb)	12	56619323	56633751	14429	-	ENSSSCG00000017988	ENSSSCT00000019575	-167
12	56714618	56714665	48	strongHyper	0.358	1.53e-10	Intron (ENSSSCT00000019577/ENSSSCG00000017990, intron 20 of 21)	12	56662053	56723007	60955	-	ENSSSCG00000017990	ENSSSCT00000019577	8389
12	56736732	56736762	31	strongHypo	-0.542	8.25e-09	Exon (ENSSSCT00000019579/ENSSSCG00000017991, exon 14 of 19)	12	56662053	56723007	60955	-	ENSSSCG00000017990	ENSSSCT00000019577	-13755
12	56738802	56738821	20	strongHyper	0.305	3.98e-12	Exon (ENSSSCT00000019579/ENSSSCG00000017991, exon 10 of 19)	12	56662053	56723007	60955	-	ENSSSCG00000017990	ENSSSCT00000019577	-15814
12	56746741	56746765	25	strongHypo	-0.354	1.47e-39	Intron (ENSSSCT00000019579/ENSSSCG00000017991, intron 14 of 18)	12	56662053	56723007	60955	-	ENSSSCG00000017990	ENSSSCT00000019577	-23758
12	56849753	56849807	55	strongHyper	0.306	1.15e-06	Distal Intergenic	12	56822669	56823739	1071	+	ENSSSCG00000017993	ENSSSCT00000019582	27138
12	57013459	57013522	64	strongHyper	0.332	4.97e-07	Distal Intergenic	12	56822669	56823739	1071	+	ENSSSCG00000017993	ENSSSCT00000019582	190853
12	57025842	57025877	36	strongHyper	0.326	1.01e-05	Distal Intergenic	12	56822669	56823739	1071	+	ENSSSCG00000017993	ENSSSCT00000019582	203208
12	57026906	57027017	112	strongHyper	0.319	8.95e-13	Distal Intergenic	12	56822669	56823739	1071	+	ENSSSCG00000017993	ENSSSCT00000019582	204348
12	57029664	57029678	15	strongHypo	-0.586	6.69e-07	Distal Intergenic	12	56822669	56823739	1071	+	ENSSSCG00000017993	ENSSSCT00000019582	207009
12	57493212	57493264	53	strongHyper	0.534	2.31e-09	Exon (ENSSSCT00000019587/ENSSSCG00000017998, exon 14 of 14)	12	57499216	57506521	7306	-	ENSSSCG00000028770	ENSSSCT00000023911	13309
12	57538549	57538569	21	strongHypo	-0.343	1.02e-09	Exon (ENSSSCT00000019590/ENSSSCG00000018001, exon 2 of 9)	12	57516159	57541657	25499	-	ENSSSCG00000018001	ENSSSCT00000019590	3108
12	57571764	57571778	15	strongHypo	-0.34	5.03e-14	Distal Intergenic	12	57516159	57541657	25499	-	ENSSSCG00000018001	ENSSSCT00000019590	-30121
12	57895710	57895734	25	strongHyper	0.324	1.02e-11	Exon (ENSSSCT00000019595/ENSSSCG00000024416, exon 25 of 40)	12	57877291	57933831	56541	-	ENSSSCG00000024416	ENSSSCT00000019595	38121
12	57974912	57974996	85	strongHypo	-0.578	8.4e-24	Exon (ENSSSCT00000019599/ENSSSCG00000018005, exon 13 of 26)	12	57967161	57984754	17594	+	ENSSSCG00000018005	ENSSSCT00000019599	7835
12	58422318	58422325	8	strongHypo	-0.662	6.24e-16	Distal Intergenic	12	58300739	58323572	22834	-	ENSSSCG00000020854	ENSSSCT00000024285	-98753
12	59146806	59146901	96	strongHyper	0.302	5.55e-09	Distal Intergenic	12	59181797	59247567	65771	+	ENSSSCG00000018015	ENSSSCT00000019610	-34991
12	59433715	59433750	36	strongHyper	0.378	3.11e-09	Distal Intergenic	12	59358203	59358282	80	+	ENSSSCG00000019009	ENSSSCT00000020604	75547
12	59851096	59851169	74	strongHyper	0.378	3.53e-22	Distal Intergenic	12	60096783	60116394	19612	-	ENSSSCG00000028465	ENSSSCT00000023879	265298
12	60096322	60096333	12	strongHyper	0.531	7.64e-12	Distal Intergenic	12	60096783	60116394	19612	-	ENSSSCG00000028465	ENSSSCT00000023879	20072
12	60174108	60174156	49	strongHypo	-0.746	9.49e-17	Intron (ENSSSCT00000019614/ENSSSCG00000018019, intron 3 of 9)	12	60166898	60195261	28364	-	ENSSSCG00000018019	ENSSSCT00000019614	21153
12	60341170	60341212	43	strongHyper	0.512	1.02e-10	Distal Intergenic	12	60166898	60195261	28364	-	ENSSSCG00000018019	ENSSSCT00000019614	-145951
12	60382012	60382041	30	strongHyper	0.425	2.58e-05	Distal Intergenic	12	60166898	60195261	28364	-	ENSSSCG00000018019	ENSSSCT00000019614	-186780
12	60516733	60516759	27	strongHyper	0.562	2.93e-11	Distal Intergenic	12	60547682	60649210	101529	-	ENSSSCG00000030589	ENSSSCT00000030005	132477
12	60577180	60577227	48	strongHyper	0.454	8.29e-13	Intron (ENSSSCT00000030005/ENSSSCG00000030589, intron 1 of 1)	12	60547682	60649210	101529	-	ENSSSCG00000030589	ENSSSCT00000030005	72030
12	60594890	60594930	41	strongHypo	-0.364	2.45e-12	Intron (ENSSSCT00000030005/ENSSSCG00000030589, intron 1 of 1)	12	60547682	60649210	101529	-	ENSSSCG00000030589	ENSSSCT00000030005	54320
12	60950035	60950087	53	strongHypo	-0.332	2e-06	Distal Intergenic	12	60937010	60944691	7682	-	ENSSSCG00000025046	ENSSSCT00000025240	-5396
12	61824905	61824919	15	strongHyper	0.329	0.00395	Distal Intergenic	12	61886697	61893453	6757	+	ENSSSCG00000018026	ENSSSCT00000019621	-61792
12	61972805	61973057	253	strongHyper	0.318	4.35e-25	Distal Intergenic	12	62017060	62047473	30414	+	ENSSSCG00000018028	ENSSSCT00000019623	-44255
12	62226315	62226326	12	strongHypo	-0.381	9.85e-08	Intron (ENSSSCT00000029947/ENSSSCG00000021252, intron 1 of 3)	12	62221542	62261407	39866	+	ENSSSCG00000021252	ENSSSCT00000029947	4784
12	62362810	62362840	31	strongHypo	-0.347	5.72e-06	Intron (ENSSSCT00000019630/ENSSSCG00000018035, intron 5 of 6)	12	62343359	62381926	38568	-	ENSSSCG00000018035	ENSSSCT00000019630	19116
12	62407236	62407372	137	strongHyper	0.395	1.12e-45	Intron (ENSSSCT00000019634/ENSSSCG00000018039, intron 16 of 41)	12	62343359	62381926	38568	-	ENSSSCG00000018035	ENSSSCT00000019630	-25446
12	62595975	62595982	8	strongHypo	-0.346	5.81e-05	Intron (ENSSSCT00000019636/ENSSSCG00000018041, intron 4 of 10)	12	62591994	62605074	13081	+	ENSSSCG00000018041	ENSSSCT00000019636	3988
12	62654241	62654310	70	strongHyper	0.329	3.37e-20	Distal Intergenic	12	62638752	62645604	6853	-	ENSSSCG00000018044	ENSSSCT00000019639	-8706
12	62665627	62665653	27	strongHypo	-0.336	1.38e-08	Distal Intergenic	12	62668778	62670174	1397	-	ENSSSCG00000018045	ENSSSCT00000036404	4547
12	62834038	62834361	324	strongHypo	-0.395	1.1e-08	Distal Intergenic	12	62850793	62923098	72306	+	ENSSSCG00000018049	ENSSSCT00000019644	-16755
12	62912643	62912692	50	strongHyper	0.306	1.16e-05	Intron (ENSSSCT00000019644/ENSSSCG00000018049, intron 9 of 12)	12	62935025	62950226	15202	+	ENSSSCG00000018048	ENSSSCT00000019643	-22382
12	62959001	62959036	36	strongHyper	0.393	5.4e-07	Promoter (<=1kb)	12	62944497	62958954	14458	-	ENSSSCG00000018047	ENSSSCT00000019642	-82
12	63095804	63095994	191	strongHyper	0.376	2.63e-33	Distal Intergenic	12	63124508	63133353	8846	+	ENSSSCG00000018053	ENSSSCT00000019648	-28704
12	63166415	63166499	85	strongHypo	-0.305	4.5e-12	Distal Intergenic	12	63139391	63150665	11275	-	ENSSSCG00000018055	ENSSSCT00000019650	-15834
12	63209594	63209659	66	strongHypo	-0.337	1.41e-06	Distal Intergenic	12	63139391	63150665	11275	-	ENSSSCG00000018055	ENSSSCT00000019650	-58994
12	63219168	63219201	34	strongHyper	0.327	6.99e-09	Distal Intergenic	12	63139391	63150665	11275	-	ENSSSCG00000018055	ENSSSCT00000019650	-68536
12	63227484	63227506	23	strongHypo	-0.38	5.03e-08	Distal Intergenic	12	63139391	63150665	11275	-	ENSSSCG00000018055	ENSSSCT00000019650	-76841
12	63460836	63461187	352	strongHypo	-0.33	0.000679	Intron (ENSSSCT00000027800/ENSSSCG00000018058, intron 5 of 22)	12	63443656	63498864	55209	-	ENSSSCG00000018058	ENSSSCT00000027800	38028
13	14553743	14553790	48	strongHyper	0.323	2.2e-09	Distal Intergenic	13	14229338	14292192	62855	-	ENSSSCG00000011214	ENSSSCT00000012280	-261598
13	26148194	26148248	55	strongHyper	0.386	3.86e-65	Distal Intergenic	13	26127754	26137301	9548	-	ENSSSCG00000011265	ENSSSCT00000012333	-10947
13	26286682	26286891	210	strongHyper	0.45	2.55e-12	Distal Intergenic	13	26291237	26304508	13272	+	ENSSSCG00000029708	ENSSSCT00000029630	-4555
13	27130639	27130663	25	strongHyper	0.499	6.27e-21	Distal Intergenic	13	27146909	27154091	7183	+	ENSSSCG00000026550	ENSSSCT00000031654	-16270
13	31647211	31647242	32	strongHypo	-0.315	3.85e-05	Distal Intergenic	13	31679126	31716582	37457	+	ENSSSCG00000011313	ENSSSCT00000012385	-31915
13	31797650	31797715	66	strongHypo	-0.457	8.59e-10	Intron (ENSSSCT00000026370/ENSSSCG00000026885, intron 1 of 4)	13	31782109	31946012	163904	+	ENSSSCG00000026885	ENSSSCT00000026370	15606
13	35988467	35988500	34	strongHypo	-0.571	2.34e-10	Promoter (<=1kb)	13	35983756	35988621	4866	-	ENSSSCG00000011405	ENSSSCT00000012485	154
13	37130630	37130649	20	strongHyper	0.343	6.51e-13	Promoter (1-2kb)	13	37132583	37140861	8279	+	ENSSSCG00000011423	ENSSSCT00000012503	-1953
13	37144927	37144959	33	strongHyper	0.409	2.99e-09	Distal Intergenic	13	37132583	37140861	8279	+	ENSSSCG00000011423	ENSSSCT00000012503	12376
13	37285532	37285568	37	strongHypo	-0.304	8.85e-13	Promoter (<=1kb)	13	37284744	37285835	1092	+	ENSSSCG00000026415	ENSSSCT00000028165	824
13	47742313	47742473	161	strongHyper	0.432	8.52e-09	Intron (ENSSSCT00000012568/ENSSSCG00000011485, intron 2 of 23)	13	47722779	47868885	146107	+	ENSSSCG00000011485	ENSSSCT00000012568	19694
13	50599694	50599737	44	strongHyper	0.492	1.57e-06	Exon (ENSSSCT00000012579/ENSSSCG00000011496, exon 26 of 40)	13	50518488	50690257	171770	-	ENSSSCG00000011496	ENSSSCT00000012579	90563
13	74960477	74960485	9	strongHyper	0.38	1.55e-06	Distal Intergenic	13	74919168	74925175	6008	-	ENSSSCG00000030581	ENSSSCT00000025271	-35310
13	78954941	78955016	76	strongHyper	0.516	6.03e-16	Exon (ENSSSCT00000031104/ENSSSCG00000027812, exon 12 of 14)	13	78904159	78936144	31986	-	ENSSSCG00000020690	ENSSSCT00000032304	-18872
13	78980708	78980759	52	strongHyper	0.316	6.84e-53	Exon (ENSSSCT00000031104/ENSSSCG00000027812, exon 3 of 14)	13	78944341	78986997	42657	-	ENSSSCG00000027812	ENSSSCT00000031104	6289
13	79642528	79642566	39	strongHypo	-0.474	1.47e-17	Distal Intergenic	13	79627804	79634221	6418	+	ENSSSCG00000023123	ENSSSCT00000031616	14762
13	82776178	82776322	145	strongHyper	0.359	5.57e-07	Distal Intergenic	13	82824175	82899671	75497	-	ENSSSCG00000011642	ENSSSCT00000012743	123493
13	85892687	85892712	26	strongHyper	0.407	2.54e-06	Distal Intergenic	13	85853011	85853274	264	-	ENSSSCG00000011655	ENSSSCT00000012759	-39438
13	87552218	87552243	26	strongHyper	0.465	7.33e-07	Distal Intergenic	13	87632114	87632902	789	+	ENSSSCG00000011660	ENSSSCT00000012765	-79896
13	87554739	87554796	58	strongHypo	-0.374	1.87e-07	Distal Intergenic	13	87632114	87632902	789	+	ENSSSCG00000011660	ENSSSCT00000012765	-77375
13	87813987	87814033	47	strongHyper	0.398	2.5e-10	Distal Intergenic	13	87872371	87872468	98	-	ENSSSCG00000018185	ENSSSCT00000019780	58481
13	111481004	111481045	42	strongHypo	-0.416	2.81e-38	Distal Intergenic	13	112129677	112129821	145	+	ENSSSCG00000020451	ENSSSCT00000022046	-648673
13	112568400	112568443	44	strongHypo	-0.317	0.000136	Distal Intergenic	13	112674470	112674573	104	-	ENSSSCG00000020622	ENSSSCT00000022217	106173
13	133029400	133029472	73	strongHypo	-0.312	2.64e-15	Intron (ENSSSCT00000012907/ENSSSCG00000011795, intron 3 of 14)	13	133023265	133035885	12621	-	ENSSSCG00000011795	ENSSSCT00000034893	6485
13	135082803	135082824	22	strongHypo	-0.382	9.74e-17	Intron (ENSSSCT00000026129/ENSSSCG00000028430, intron 1 of 3)	13	134958685	135218986	260302	+	ENSSSCG00000028430	ENSSSCT00000026129	124139
13	139444868	139444884	17	strongHypo	-0.304	2.2e-11	Distal Intergenic	13	139375008	139376294	1287	-	ENSSSCG00000011819	ENSSSCT00000012931	-68590
13	140702332	140702355	24	strongHyper	0.35	3.27e-06	Distal Intergenic	13	140633173	140635748	2576	+	ENSSSCG00000026362	ENSSSCT00000026743	69182
13	143120160	143120170	11	strongHypo	-0.436	8.99e-11	Exon (ENSSSCT00000026267/ENSSSCG00000023527, exon 3 of 3)	13	143119131	143144054	24924	-	ENSSSCG00000023527	ENSSSCT00000026267	23894
13	146493665	146493694	30	strongHyper	0.456	2.15e-05	Distal Intergenic	13	146611882	146680478	68597	+	ENSSSCG00000027952	ENSSSCT00000029344	-118217
13	146886466	146886486	21	strongHyper	0.351	3.49e-06	Intron (ENSSSCT00000012984/ENSSSCG00000011870, intron 9 of 15)	13	146843104	146920228	77125	-	ENSSSCG00000011870	ENSSSCT00000012984	33762
13	146920112	146920163	52	strongHyper	0.322	5.74e-09	Promoter (<=1kb)	13	146843104	146920228	77125	-	ENSSSCG00000011870	ENSSSCT00000012984	116
13	146981735	146981798	64	strongHyper	0.435	8.48e-08	Distal Intergenic	13	146843104	146920228	77125	-	ENSSSCG00000011870	ENSSSCT00000012984	-61570
13	147303224	147303300	77	strongHyper	0.458	2.97e-10	Intron (ENSSSCT00000012986/ENSSSCG00000011872, intron 12 of 18)	13	147311222	147311353	132	-	ENSSSCG00000019771	ENSSSCT00000021366	8129
13	151281429	151281464	36	strongHyper	0.397	2.91e-10	Distal Intergenic	13	151278156	151278428	273	+	ENSSSCG00000011908	ENSSSCT00000013031	3308
13	166797961	166798047	87	strongHypo	-0.371	8.78e-31	Intron (ENSSSCT00000013076/ENSSSCG00000011950, intron 3 of 6)	13	166744538	166776678	32141	-	ENSSSCG00000011951	ENSSSCT00000036510	-21369
13	176407991	176408067	77	strongHyper	0.3	1.59e-09	Distal Intergenic	13	176447368	176506890	59523	-	ENSSSCG00000027432	ENSSSCT00000027216	98899
13	200512599	200512647	49	strongHypo	-0.417	2.55e-06	Distal Intergenic	13	200405037	200449758	44722	-	ENSSSCG00000012027	ENSSSCT00000013159	-62889
13	204803208	204803248	41	strongHyper	0.315	6.97e-17	Distal Intergenic	13	204836039	204836218	180	-	ENSSSCG00000021087	ENSSSCT00000030868	33010
13	206225802	206225877	76	strongHyper	0.361	2.44e-14	Intron (ENSSSCT00000013168/ENSSSCG00000012036, intron 4 of 6)	13	206219931	206235889	15959	-	ENSSSCG00000012036	ENSSSCT00000013168	10087
13	209844679	209844811	133	strongHyper	0.404	1.8e-11	Promoter (2-3kb)	13	209842576	209852620	10045	+	ENSSSCG00000012053	ENSSSCT00000013185	2235
13	209973357	209973523	167	strongHyper	0.397	8.78e-49	Exon (ENSSSCT00000013186/ENSSSCG00000012054, exon 23 of 38)	13	210024234	210065080	40847	+	ENSSSCG00000012055	ENSSSCT00000013187	-50877
13	210434590	210434629	40	strongHypo	-0.305	4.5e-09	Distal Intergenic	13	210439982	210478671	38690	+	ENSSSCG00000027179	ENSSSCT00000025022	-5392
13	210440127	210440230	104	strongHyper	0.313	2.79e-13	Promoter (<=1kb)	13	210439982	210478671	38690	+	ENSSSCG00000027179	ENSSSCT00000025022	248
13	210656169	210656262	94	strongHyper	0.335	5.3e-22	Intron (ENSSSCT00000013191/ENSSSCG00000012059, intron 7 of 9)	13	210481700	210676682	194983	-	ENSSSCG00000012059	ENSSSCT00000013191	20513
13	210718480	210718503	24	strongHypo	-0.392	1.41e-06	Promoter (<=1kb)	13	210717869	210726747	8879	+	ENSSSCG00000012060	ENSSSCT00000013192	634
13	211146008	211146025	18	strongHyper	0.432	7.69e-24	Intron (ENSSSCT00000028889/ENSSSCG00000030480, intron 1 of 11)	13	211098174	211247977	149804	+	ENSSSCG00000030480	ENSSSCT00000028889	47851
13	211787822	211787849	28	strongHypo	-0.631	5.96e-10	Distal Intergenic	13	211766577	211766708	132	+	ENSSSCG00000019614	ENSSSCT00000021209	21272
13	212265201	212265249	49	strongHypo	-0.611	1.14e-19	Distal Intergenic	13	212084504	212156974	72471	-	ENSSSCG00000022318	ENSSSCT00000023594	-108275
13	212905620	212905664	45	strongHyper	0.601	1.65e-29	Intron (ENSSSCT00000023379/ENSSSCG00000030314, intron 1 of 6)	13	212903257	212916133	12877	-	ENSSSCG00000030314	ENSSSCT00000023379	10513
13	213815866	213815916	51	strongHyper	0.335	2.24e-20	Intron (ENSSSCT00000013204/ENSSSCG00000012072, intron 27 of 36)	13	213656818	214029116	372299	-	ENSSSCG00000012072	ENSSSCT00000013204	213250
13	214201647	214201787	141	strongHypo	-0.378	1.57e-16	Distal Intergenic	13	214134927	214142596	7670	+	ENSSSCG00000022949	ENSSSCT00000031867	66860
13	214913301	214913309	9	strongHypo	-0.382	5.38e-06	Distal Intergenic	13	214947225	214963754	16530	+	ENSSSCG00000030285	ENSSSCT00000013207	-33924
13	214947419	214947450	32	strongHypo	-0.336	9.8e-08	Promoter (<=1kb)	13	214947225	214963754	16530	+	ENSSSCG00000030285	ENSSSCT00000013207	225
13	215170658	215170670	13	strongHyper	0.378	1.5e-06	Distal Intergenic	13	215141470	215159686	18217	-	ENSSSCG00000012078	ENSSSCT00000013212	-10984
13	215269940	215269979	40	strongHypo	-0.383	1.24e-07	Distal Intergenic	13	215345058	215346952	1895	+	ENSSSCG00000012082	ENSSSCT00000013216	-75118
13	215573353	215573384	32	strongHyper	0.362	7.64e-23	3' UTR	13	215498995	215544157	45163	-	ENSSSCG00000012084	ENSSSCT00000013218	-29227
13	215880303	215880324	22	strongHypo	-0.332	4.81e-15	Distal Intergenic	13	215898402	215958339	59938	+	ENSSSCG00000027745	ENSSSCT00000028391	-18099
13	215931980	215932001	22	strongHypo	-0.451	7.2e-07	Intron (ENSSSCT00000028391/ENSSSCG00000027745, intron 2 of 15)	13	215898402	215958339	59938	+	ENSSSCG00000027745	ENSSSCT00000028391	33599
13	215955809	215955856	48	strongHypo	-0.675	9.52e-09	Intron (ENSSSCT00000028391/ENSSSCG00000027745, intron 14 of 15)	13	215898402	215958339	59938	+	ENSSSCG00000027745	ENSSSCT00000028391	57454
13	216169723	216169816	94	strongHyper	0.382	1.58e-13	Intron (ENSSSCT00000027287/ENSSSCG00000029511, intron 6 of 13)	13	216148481	216190620	42140	+	ENSSSCG00000029511	ENSSSCT00000027287	21335
13	216170204	216170245	42	strongHyper	0.53	1.01e-12	Intron (ENSSSCT00000027287/ENSSSCG00000029511, intron 6 of 13)	13	216148481	216190620	42140	+	ENSSSCG00000029511	ENSSSCT00000027287	21764
13	216248262	216248427	166	strongHypo	-0.363	1.19e-14	Distal Intergenic	13	216148481	216190620	42140	+	ENSSSCG00000029511	ENSSSCT00000027287	99946
13	216289806	216289811	6	strongHyper	0.445	7.34e-14	Distal Intergenic	13	216297072	216352432	55361	-	ENSSSCG00000012087	ENSSSCT00000013221	62626
13	216316874	216316912	39	strongHyper	0.478	2.52e-08	Intron (ENSSSCT00000013221/ENSSSCG00000012087, intron 9 of 19)	13	216297072	216352432	55361	-	ENSSSCG00000012087	ENSSSCT00000013221	35558
13	216405862	216405928	67	strongHyper	0.523	1.66e-24	Intron (ENSSSCT00000025792/ENSSSCG00000030016, intron 5 of 19)	13	216378408	216449518	71111	+	ENSSSCG00000030016	ENSSSCT00000025792	27520
13	216419486	216419560	75	strongHypo	-0.442	4.63e-13	Intron (ENSSSCT00000025792/ENSSSCG00000030016, intron 7 of 19)	13	216378408	216449518	71111	+	ENSSSCG00000030016	ENSSSCT00000025792	41152
13	216531345	216531364	20	strongHyper	0.61	2.15e-10	Distal Intergenic	13	216523110	216528836	5727	+	ENSSSCG00000025997	ENSSSCT00000028961	8254
13	216634918	216634939	22	strongHypo	-0.4	3.81e-13	Exon (ENSSSCT00000028037/ENSSSCG00000021698, exon 12 of 15)	13	216628848	216647523	18676	-	ENSSSCG00000021698	ENSSSCT00000028037	12605
13	216635909	216635980	72	strongHyper	0.346	1.52e-20	Exon (ENSSSCT00000028037/ENSSSCG00000021698, exon 11 of 15)	13	216628848	216647523	18676	-	ENSSSCG00000021698	ENSSSCT00000028037	11614
13	216692088	216692108	21	strongHypo	-0.417	9.67e-13	Intron (ENSSSCT00000025735/ENSSSCG00000022164, intron 7 of 8)	13	216653114	216696962	43849	+	ENSSSCG00000022164	ENSSSCT00000025735	38994
13	216735141	216735210	70	strongHypo	-0.317	1.3e-09	Distal Intergenic	13	216759345	216764050	4706	+	ENSSSCG00000028137	ENSSSCT00000031598	-24204
13	216770663	216770788	126	strongHyper	0.38	2.54e-20	Distal Intergenic	13	216759345	216764050	4706	+	ENSSSCG00000028137	ENSSSCT00000031598	11443
13	216783642	216783691	50	strongHyper	0.336	3.46e-13	Distal Intergenic	13	216759345	216764050	4706	+	ENSSSCG00000028137	ENSSSCT00000031598	24346
13	216801225	216801311	87	strongHypo	-0.324	3.54e-15	Distal Intergenic	13	216759345	216764050	4706	+	ENSSSCG00000028137	ENSSSCT00000031598	41966
13	216812082	216812144	63	strongHypo	-0.323	8.51e-12	Distal Intergenic	13	216759345	216764050	4706	+	ENSSSCG00000028137	ENSSSCT00000031598	52799
13	216844606	216844612	7	strongHypo	-0.381	4.32e-27	Distal Intergenic	13	216898157	216908948	10792	+	ENSSSCG00000029627	ENSSSCT00000028839	-53551
13	216930138	216930280	143	strongHypo	-0.411	1.08e-09	Distal Intergenic	13	216919296	216928632	9337	+	ENSSSCG00000025525	ENSSSCT00000025442	10984
13	216940413	216940426	14	strongHyper	0.573	9.8e-10	Distal Intergenic	13	216919296	216928632	9337	+	ENSSSCG00000025525	ENSSSCT00000025442	21130
13	216942847	216942959	113	strongHyper	0.363	6.57e-21	Distal Intergenic	13	216919296	216928632	9337	+	ENSSSCG00000025525	ENSSSCT00000025442	23663
13	216968326	216968372	47	strongHyper	0.379	9.61e-15	Distal Intergenic	13	216984861	216994632	9772	-	ENSSSCG00000022246	ENSSSCT00000023021	26306
13	217019230	217019243	14	strongHypo	-0.497	1.54e-07	Distal Intergenic	13	216997925	217011817	13893	-	ENSSSCG00000028741	ENSSSCT00000029563	-7426
13	217070053	217070097	45	strongHyper	0.366	1.32e-12	Intron (ENSSSCT00000025356/ENSSSCG00000028197, intron 22 of 23)	13	217075879	217081661	5783	-	ENSSSCG00000024500	ENSSSCT00000026218	11608
13	217121310	217121358	49	strongHyper	0.354	5.63e-06	Intron (ENSSSCT00000025886/ENSSSCG00000023762, intron 17 of 24)	13	217096222	217136916	40695	-	ENSSSCG00000023762	ENSSSCT00000025886	15606
13	217146325	217146344	20	strongHypo	-0.371	5.61e-11	Promoter (<=1kb)	13	217145790	217164312	18523	+	ENSSSCG00000022988	ENSSSCT00000028457	554
13	217200344	217200359	16	strongHyper	0.437	5.15e-08	Intron (ENSSSCT00000026705/ENSSSCG00000028768, intron 1 of 3)	13	217194244	217206840	12597	-	ENSSSCG00000028768	ENSSSCT00000026705	6496
13	217215034	217215050	17	strongHyper	0.737	1.2e-27	Distal Intergenic	13	217194244	217206840	12597	-	ENSSSCG00000028768	ENSSSCT00000026705	-8210
13	217264799	217264846	48	strongHyper	0.315	2.36e-19	Distal Intergenic	13	217254269	217255078	810	+	ENSSSCG00000020673	ENSSSCT00000030378	10577
13	217367924	217367945	22	strongHyper	0.549	7.66e-20	Distal Intergenic	13	217375639	217390019	14381	-	ENSSSCG00000027165	ENSSSCT00000030347	22095
13	217382224	217382254	31	strongHyper	0.319	5.23e-13	Intron (ENSSSCT00000030347/ENSSSCG00000027165, intron 3 of 5)	13	217375639	217390019	14381	-	ENSSSCG00000027165	ENSSSCT00000030347	7795
13	217422597	217422629	33	strongHypo	-0.428	3.53e-08	Distal Intergenic	13	217406419	217415364	8946	-	ENSSSCG00000024026	ENSSSCT00000030823	-7265
13	217428931	217428946	16	strongHypo	-0.532	1.16e-11	Intron (ENSSSCT00000027029/ENSSSCG00000021296, intron 3 of 5)	13	217424357	217438220	13864	-	ENSSSCG00000021296	ENSSSCT00000027029	9289
13	217453684	217453716	33	strongHyper	0.315	2.94e-19	Intron (ENSSSCT00000029647/ENSSSCG00000025133, intron 8 of 15)	13	217424357	217438220	13864	-	ENSSSCG00000021296	ENSSSCT00000027029	-15496
13	217479174	217479272	99	strongHypo	-0.339	2.32e-10	Distal Intergenic	13	217446028	217475903	29876	-	ENSSSCG00000025133	ENSSSCT00000029647	-3369
13	217519645	217519776	132	strongHyper	0.303	1.86e-15	3' UTR	13	217492706	217520322	27617	+	ENSSSCG00000028571	ENSSSCT00000024296	27070
13	217668052	217668080	29	strongHyper	0.326	1.97e-08	Intron (ENSSSCT00000013223/ENSSSCG00000012089, intron 11 of 11)	13	217591773	217599641	7869	+	ENSSSCG00000026654	ENSSSCT00000030659	76307
13	217682964	217683081	118	strongHyper	0.302	6.23e-45	Intron (ENSSSCT00000013223/ENSSSCG00000012089, intron 11 of 11)	13	217591773	217599641	7869	+	ENSSSCG00000026654	ENSSSCT00000030659	91308
13	217742534	217742598	65	strongHyper	0.311	4.44e-10	Intron (ENSSSCT00000013223/ENSSSCG00000012089, intron 11 of 11)	13	217639809	217779076	139268	-	ENSSSCG00000012089	ENSSSCT00000013223	36542
13	217760470	217760517	48	strongHypo	-0.351	1.72e-06	Intron (ENSSSCT00000013223/ENSSSCG00000012089, intron 11 of 11)	13	217639809	217779076	139268	-	ENSSSCG00000012089	ENSSSCT00000013223	18606
13	217768146	217768239	94	strongHyper	0.303	3.36e-08	Intron (ENSSSCT00000013223/ENSSSCG00000012089, intron 11 of 11)	13	217639809	217779076	139268	-	ENSSSCG00000012089	ENSSSCT00000013223	10930
13	217852990	217853009	20	strongHypo	-0.377	1.24e-11	Intron (ENSSSCT00000027870/ENSSSCG00000030160, intron 4 of 5)	13	217835234	217887335	52102	-	ENSSSCG00000030160	ENSSSCT00000027870	34345
13	217880760	217880842	83	strongHyper	0.306	2.54e-25	Intron (ENSSSCT00000027870/ENSSSCG00000030160, intron 4 of 5)	13	217835234	217887335	52102	-	ENSSSCG00000030160	ENSSSCT00000027870	6575
13	217991231	217991262	32	strongHyper	0.383	2.18e-17	Distal Intergenic	13	217908523	217920269	11747	+	ENSSSCG00000012088	ENSSSCT00000013222	82739
13	218020975	218020993	19	strongHypo	-0.302	1.09e-09	Distal Intergenic	13	218086392	218088850	2459	+	ENSSSCG00000028846	ENSSSCT00000027402	-65417
13	218089411	218089515	105	strongHypo	-0.376	3.27e-11	Distal Intergenic	13	218086392	218088850	2459	+	ENSSSCG00000028846	ENSSSCT00000027402	3123
13	218089608	218089647	40	strongHyper	0.429	2.55e-06	Distal Intergenic	13	218086392	218088850	2459	+	ENSSSCG00000028846	ENSSSCT00000027402	3255
13	218273891	218273906	16	strongHyper	0.308	1.37e-10	Distal Intergenic	13	218315760	218333480	17721	+	ENSSSCG00000023041	ENSSSCT00000030310	-41869
13	218274736	218274776	41	strongHypo	-0.481	9.08e-08	Distal Intergenic	13	218315760	218333480	17721	+	ENSSSCG00000023041	ENSSSCT00000030310	-41024
13	218279971	218280071	101	strongHyper	0.351	9.75e-14	Distal Intergenic	13	218315760	218333480	17721	+	ENSSSCG00000023041	ENSSSCT00000030310	-35789
13	218326106	218326113	8	strongHyper	0.376	7.55e-08	Intron (ENSSSCT00000030310/ENSSSCG00000023041, intron 9 of 9)	13	218315760	218333480	17721	+	ENSSSCG00000023041	ENSSSCT00000030310	10353
13	218328449	218328505	57	strongHyper	0.564	1.04e-25	Intron (ENSSSCT00000030310/ENSSSCG00000023041, intron 9 of 9)	13	218315760	218333480	17721	+	ENSSSCG00000023041	ENSSSCT00000030310	12745
13	218356752	218356977	226	strongHypo	-0.331	3.51e-07	Distal Intergenic	13	218315760	218333480	17721	+	ENSSSCG00000023041	ENSSSCT00000030310	41217
13	218362995	218363014	20	strongHyper	0.314	1.54e-07	Distal Intergenic	13	218315760	218333480	17721	+	ENSSSCG00000023041	ENSSSCT00000030310	47254
13	218456289	218456345	57	strongHypo	-0.524	3.26e-14	Exon (ENSSSCT00000029980/ENSSSCG00000026344, exon 23 of 28)	13	218430206	218440700	10495	-	ENSSSCG00000028960	ENSSSCT00000031494	-15645
13	218469516	218469593	78	strongHyper	0.457	8e-07	Exon (ENSSSCT00000029980/ENSSSCG00000026344, exon 15 of 28)	13	218444633	218493417	48785	-	ENSSSCG00000026344	ENSSSCT00000029980	23901
13	218472489	218472804	316	strongHypo	-0.331	4.02e-06	Exon (ENSSSCT00000029980/ENSSSCG00000026344, exon 12 of 28)	13	218444633	218493417	48785	-	ENSSSCG00000026344	ENSSSCT00000029980	20928
13	218496073	218496110	38	strongHyper	0.303	2.51e-12	Promoter (2-3kb)	13	218444633	218493417	48785	-	ENSSSCG00000026344	ENSSSCT00000029980	-2693
13	218542126	218542140	15	strongHypo	-0.355	5.04e-13	Promoter (1-2kb)	13	218517420	218540493	23074	-	ENSSSCG00000021418	ENSSSCT00000027512	-1647
13	218556186	218556201	16	strongHypo	-0.338	2.69e-09	Distal Intergenic	13	218517420	218540493	23074	-	ENSSSCG00000021418	ENSSSCT00000027512	-15708
13	218571502	218571554	53	strongHypo	-0.317	1.1e-09	Distal Intergenic	13	218600762	218615843	15082	+	ENSSSCG00000028022	ENSSSCT00000023788	-29260
14	1190318	1190360	43	strongHyper	0.323	1.46e-34	Intron (ENSSSCT00000033039/ENSSSCG00000009584, intron 6 of 16)	14	1182724	1203123	20400	-	ENSSSCG00000009584	ENSSSCT00000034118	12805
14	1225218	1225445	228	strongHyper	0.303	1.64e-12	Promoter (<=1kb)	14	1207190	1225913	18724	-	ENSSSCG00000009584	ENSSSCT00000033153	695
14	1319349	1319405	57	strongHyper	0.533	1e-11	Distal Intergenic	14	1198096	1251046	52951	-	ENSSSCG00000009584	ENSSSCT00000034311	-68359
14	1446067	1446185	119	strongHypo	-0.372	6.8e-10	Distal Intergenic	14	1421456	1422277	822	+	ENSSSCG00000009585	ENSSSCT00000035706	24729
14	1493363	1493437	75	strongHyper	0.562	2.47e-09	Distal Intergenic	14	1421456	1422277	822	+	ENSSSCG00000009585	ENSSSCT00000035706	71981
14	1531250	1531373	124	strongHypo	-0.321	3.53e-09	Distal Intergenic	14	1421456	1422277	822	+	ENSSSCG00000009585	ENSSSCT00000035706	109917
14	4956854	4956995	142	strongHypo	-0.367	3.76e-33	Distal Intergenic	14	4718535	4748277	29743	-	ENSSSCG00000009602	ENSSSCT00000010525	-208718
14	6170636	6170691	56	strongHypo	-0.471	2.39e-14	Distal Intergenic	14	6064459	6122961	58503	-	ENSSSCG00000009605	ENSSSCT00000010528	-47730
14	6537846	6537894	49	strongHypo	-0.708	7.12e-14	Distal Intergenic	14	6506372	6507895	1524	+	ENSSSCG00000009608	ENSSSCT00000010530	31522
14	6592067	6592126	60	strongHypo	-0.401	5.66e-17	Distal Intergenic	14	6618168	6622585	4418	-	ENSSSCG00000009612	ENSSSCT00000010535	30518
14	6732099	6732111	13	strongHyper	0.343	6.09e-08	Promoter (<=1kb)	14	6731581	6745688	14108	+	ENSSSCG00000009610	ENSSSCT00000010533	530
14	6791910	6792042	133	strongHyper	0.363	4.09e-24	Distal Intergenic	14	6795875	6812635	16761	+	ENSSSCG00000009614	ENSSSCT00000010537	-3965
14	7355345	7355471	127	strongHyper	0.388	2.8e-10	3' UTR	14	7339641	7357993	18353	+	ENSSSCG00000009628	ENSSSCT00000010555	15830
14	7392945	7392955	11	strongHyper	0.451	1.74e-12	Distal Intergenic	14	7354351	7376638	22288	-	ENSSSCG00000009629	ENSSSCT00000010556	-16317
14	10061125	10061133	9	strongHyper	0.468	3.46e-27	Distal Intergenic	14	10087370	10093095	5726	+	ENSSSCG00000009649	ENSSSCT00000010578	-26245
14	10702202	10702255	54	strongHyper	0.362	5.78e-76	Intron (ENSSSCT00000010583/ENSSSCG00000009653, intron 5 of 15)	14	10683961	10731531	47571	+	ENSSSCG00000009653	ENSSSCT00000010583	18294
14	10731103	10731157	55	strongHypo	-0.612	3.05e-09	Exon (ENSSSCT00000010583/ENSSSCG00000009653, exon 15 of 16)	14	10683961	10731531	47571	+	ENSSSCG00000009653	ENSSSCT00000010583	47196
14	11535977	11536042	66	strongHyper	0.308	2.1e-29	Distal Intergenic	14	11483860	11510801	26942	+	ENSSSCG00000009658	ENSSSCT00000010590	52182
14	11677105	11677222	118	strongHyper	0.337	6.64e-08	Intron (ENSSSCT00000031898/ENSSSCG00000030130, intron 3 of 13)	14	11593926	11711021	117096	+	ENSSSCG00000030130	ENSSSCT00000031898	83296
14	11712066	11712102	37	strongHyper	0.315	4.94e-29	Distal Intergenic	14	11593926	11711021	117096	+	ENSSSCG00000030130	ENSSSCT00000031898	118176
14	12489594	12489603	10	strongHyper	0.343	4.36e-06	Exon (ENSSSCT00000010600/ENSSSCG00000009667, exon 5 of 12)	14	12480095	12512560	32466	+	ENSSSCG00000009667	ENSSSCT00000010600	9508
14	12890382	12890401	20	strongHyper	0.669	1.01e-77	Intron (ENSSSCT00000010605/ENSSSCG00000009672, intron 3 of 8)	14	12845867	12978045	132179	-	ENSSSCG00000009672	ENSSSCT00000010605	87663
14	13294127	13294165	39	strongHyper	0.412	1.11e-13	Intron (ENSSSCT00000010610/ENSSSCG00000009676, intron 1 of 9)	14	13293542	13309133	15592	-	ENSSSCG00000009676	ENSSSCT00000010610	15006
14	15028168	15028174	7	strongHypo	-0.321	2.51e-19	Intron (ENSSSCT00000010619/ENSSSCG00000009684, intron 6 of 6)	14	15063596	15092106	28511	-	ENSSSCG00000009685	ENSSSCT00000010620	63938
14	15481548	15481595	48	strongHypo	-0.808	3.74e-13	Promoter (1-2kb)	14	15315525	15483059	167535	-	ENSSSCG00000009692	ENSSSCT00000010627	1511
14	16837228	16837276	49	strongHypo	-0.503	1.46e-29	Distal Intergenic	14	16908630	16921262	12633	+	ENSSSCG00000009699	ENSSSCT00000010634	-71402
14	21722963	21722972	10	strongHypo	-0.64	1.39e-74	Intron (ENSSSCT00000010652/ENSSSCG00000009716, intron 1 of 11)	14	21716192	21844884	128693	+	ENSSSCG00000009716	ENSSSCT00000010652	6780
14	22038447	22038500	54	strongHypo	-0.463	8.76e-11	Distal Intergenic	14	21977211	22007114	29904	-	ENSSSCG00000029331	ENSSSCT00000022985	-31386
14	24231586	24231608	23	strongHypo	-0.326	3.18e-24	Distal Intergenic	14	24243870	24243975	106	+	ENSSSCG00000027583	ENSSSCT00000021703	-12284
14	24373200	24373220	21	strongHyper	0.395	5.14e-09	Promoter (1-2kb)	14	24374115	24374652	538	-	ENSSSCG00000009736	ENSSSCT00000010674	1452
14	24981252	24981278	27	strongHypo	-0.315	4.11e-12	Distal Intergenic	14	24949551	24961164	11614	-	ENSSSCG00000024236	ENSSSCT00000023221	-20114
14	29072366	29072376	11	strongHyper	0.357	2.2e-15	Distal Intergenic	14	29163466	29163584	119	+	ENSSSCG00000020440	ENSSSCT00000022035	-91100
14	29710485	29710526	42	strongHypo	-0.387	4.31e-06	Distal Intergenic	14	29391629	29617748	226120	-	ENSSSCG00000009754	ENSSSCT00000010693	-92778
14	30338071	30338107	37	strongHyper	0.314	1.48e-15	Intron (ENSSSCT00000010703/ENSSSCG00000009761, intron 1 of 46)	14	30320578	30514756	194179	+	ENSSSCG00000009761	ENSSSCT00000010703	17529
14	30494148	30494175	28	strongHyper	0.315	2.16e-06	Exon (ENSSSCT00000010703/ENSSSCG00000009761, exon 29 of 47)	14	30518903	30535840	16938	-	ENSSSCG00000020756	ENSSSCT00000022364	41692
14	32701669	32701677	9	strongHypo	-0.405	1.86e-10	Promoter (<=1kb)	14	32701552	32713248	11697	+	ENSSSCG00000009807	ENSSSCT00000010750	125
14	34553507	34553514	8	strongHyper	0.336	3.84e-14	Exon (ENSSSCT00000010775/ENSSSCG00000009831, exon 11 of 18)	14	34535264	34585176	49913	+	ENSSSCG00000009831	ENSSSCT00000010775	18250
14	34562131	34562261	131	strongHyper	0.351	4.71e-27	Exon (ENSSSCT00000010775/ENSSSCG00000009831, exon 13 of 18)	14	34535264	34585176	49913	+	ENSSSCG00000009831	ENSSSCT00000010775	26997
14	39013629	39013642	14	strongHyper	0.313	7.53e-21	Distal Intergenic	14	38641864	38661754	19891	+	ENSSSCG00000009864	ENSSSCT00000010812	371778
14	40030031	40030107	77	strongHypo	-0.469	1.83e-18	Distal Intergenic	14	40012557	40026334	13778	+	ENSSSCG00000009865	ENSSSCT00000010813	17550
14	40040105	40040170	66	strongHyper	0.38	6.65e-12	Distal Intergenic	14	40012557	40026334	13778	+	ENSSSCG00000009865	ENSSSCT00000010813	27613
14	41252224	41252275	52	strongHyper	0.464	4.5e-51	Intron (ENSSSCT00000010829/ENSSSCG00000009880, intron 7 of 17)	14	41260566	41268627	8062	+	ENSSSCG00000009882	ENSSSCT00000010832	-8342
14	43851921	43851954	34	strongHyper	0.324	0.00044	3' UTR	14	43850912	43874056	23145	-	ENSSSCG00000009931	ENSSSCT00000010883	22135
14	43995478	43995495	18	strongHypo	-0.5	3.71e-06	Exon (ENSSSCT00000023549/ENSSSCG00000009935, exon 22 of 31)	14	43959350	43986982	27633	+	ENSSSCG00000009934	ENSSSCT00000010886	36145
14	44581797	44581845	49	strongHypo	-0.344	5.5e-10	Distal Intergenic	14	44639268	44689165	49898	+	ENSSSCG00000009944	ENSSSCT00000010896	-57471
14	44896870	44896875	6	strongHyper	0.33	4.63e-23	Distal Intergenic	14	44964240	45118925	154686	+	ENSSSCG00000009947	ENSSSCT00000010899	-67370
14	46219322	46219336	15	strongHypo	-0.309	4.93e-06	Exon (ENSSSCT00000010911/ENSSSCG00000009956, exon 8 of 21)	14	46291850	46512386	220537	+	ENSSSCG00000009957	ENSSSCT00000010912	-72528
14	47989378	47989448	71	strongHypo	-0.45	1.95e-12	Promoter (1-2kb)	14	47987093	47990533	3441	-	ENSSSCG00000009966	ENSSSCT00000010922	1155
14	49748053	49748157	105	strongHypo	-0.408	6.42e-16	Intron (ENSSSCT00000010943/ENSSSCG00000028707, intron 15 of 15)	14	49781887	49791369	9483	+	ENSSSCG00000009990	ENSSSCT00000010947	-33834
14	50526324	50526387	64	strongHypo	-0.301	1.71e-11	Distal Intergenic	14	50545515	50545776	262	+	ENSSSCG00000010001	ENSSSCT00000010958	-19191
14	50632457	50632521	65	strongHyper	0.534	2.65e-13	Promoter (1-2kb)	14	50631252	50637308	6057	+	ENSSSCG00000010012	ENSSSCT00000010969	1269
14	50847345	50847539	195	strongHypo	-0.312	1.67e-15	Exon (ENSSSCT00000010972/ENSSSCG00000010015, exon 13 of 14)	14	50866775	50909688	42914	-	ENSSSCG00000010016	ENSSSCT00000010973	62343
14	51016883	51016963	81	strongHypo	-0.357	4.13e-12	Promoter (1-2kb)	14	51014465	51015046	582	-	ENSSSCG00000029781	ENSSSCT00000029493	-1917
14	51033773	51033789	17	strongHyper	0.382	5.35e-15	Exon (ENSSSCT00000024173/ENSSSCG00000030345, exon 13 of 13)	14	51035499	51040030	4532	-	ENSSSCG00000010023	ENSSSCT00000010980	6257
14	52251561	52251628	68	strongHyper	0.378	3.64e-19	Distal Intergenic	14	52245939	52246423	485	+	ENSSSCG00000030868	ENSSSCT00000033135	5689
14	52761563	52761604	42	strongHypo	-0.491	4.6e-11	Intron (ENSSSCT00000011013/ENSSSCG00000010052, intron 16 of 22)	14	52782655	52909779	127125	+	ENSSSCG00000010053	ENSSSCT00000011014	-21092
14	53290087	53290136	50	strongHyper	0.367	1.39e-10	Exon (ENSSSCT00000011029/ENSSSCG00000010068, exon 7 of 11)	14	53282552	53283339	788	-	ENSSSCG00000010067	ENSSSCT00000011028	-6797
14	53348731	53348800	70	strongHypo	-0.327	1.92e-09	Promoter (<=1kb)	14	53317251	53348318	31068	-	ENSSSCG00000010070	ENSSSCT00000011031	-482
14	54461280	54461397	118	strongHyper	0.424	9.09e-30	Exon (ENSSSCT00000029167/ENSSSCG00000010109, exon 7 of 13)	14	54455011	54465602	10592	+	ENSSSCG00000010109	ENSSSCT00000029167	6386
14	58671436	58671493	58	strongHyper	0.333	2.37e-07	Exon (ENSSSCT00000011106/ENSSSCG00000010144, exon 10 of 21)	14	58633094	58633196	103	+	ENSSSCG00000020121	ENSSSCT00000021716	38399
14	59843945	59843992	48	strongHyper	0.355	4.5e-09	Distal Intergenic	14	59855558	59856037	480	-	ENSSSCG00000010152	ENSSSCT00000011116	12092
14	61936160	61936231	72	strongHyper	0.318	9.2e-17	Intron (ENSSSCT00000011131/ENSSSCG00000010165, intron 27 of 28)	14	62092196	62094889	2694	-	ENSSSCG00000010167	ENSSSCT00000011133	158729
14	62424645	62424711	67	strongHypo	-0.329	2.43e-35	Distal Intergenic	14	62379374	62379475	102	+	ENSSSCG00000026198	ENSSSCT00000021905	45337
14	63794151	63794184	34	strongHypo	-0.6	2.16e-13	Intron (ENSSSCT00000011138/ENSSSCG00000010172, intron 5 of 8)	14	63787307	63840383	53077	+	ENSSSCG00000010172	ENSSSCT00000011138	6877
14	63932061	63932084	24	strongHyper	0.378	2.14e-20	Distal Intergenic	14	63871598	63904272	32675	-	ENSSSCG00000010175	ENSSSCT00000011141	-27812
14	64057314	64057336	23	strongHypo	-0.343	3.3e-06	Distal Intergenic	14	64061484	64073552	12069	-	ENSSSCG00000010179	ENSSSCT00000011145	16238
14	64377042	64377086	45	strongHypo	-0.377	7.45e-18	Distal Intergenic	14	64381826	64385995	4170	-	ENSSSCG00000010184	ENSSSCT00000036625	8953
14	65671464	65671483	20	strongHyper	0.324	6.13e-12	Distal Intergenic	14	65569354	65661554	92201	-	ENSSSCG00000028345	ENSSSCT00000023762	-9929
14	77810732	77810778	47	strongHyper	0.309	1.05e-10	Distal Intergenic	14	77827790	77828785	996	+	ENSSSCG00000010241	ENSSSCT00000011209	-17058
14	79460735	79460835	101	strongHypo	-0.654	5.66e-23	Intron (ENSSSCT00000011243/ENSSSCG00000010272, intron 4 of 21)	14	79413375	79501706	88332	+	ENSSSCG00000010272	ENSSSCT00000011243	47460
14	79541698	79541710	13	strongHyper	0.416	4.56e-06	Promoter (1-2kb)	14	79531077	79543387	12311	-	ENSSSCG00000010273	ENSSSCT00000011244	1689
14	80498278	80498347	70	strongHypo	-0.322	4.54e-17	Intron (ENSSSCT00000011250/ENSSSCG00000010278, intron 15 of 65)	14	80490198	80490304	107	-	ENSSSCG00000023300	ENSSSCT00000021082	-8043
14	81208689	81208694	6	strongHypo	-0.373	5.32e-09	Distal Intergenic	14	81218678	81239411	20734	-	ENSSSCG00000010288	ENSSSCT00000011260	30722
14	81527710	81527722	13	strongHypo	-0.419	2.39e-27	Distal Intergenic	14	81253334	81512159	258826	-	ENSSSCG00000010289	ENSSSCT00000011261	-15563
14	82668779	82668794	16	strongHyper	0.345	2.85e-06	Intron (ENSSSCT00000011284/ENSSSCG00000010311, intron 4 of 19)	14	82651858	82658370	6513	-	ENSSSCG00000010310	ENSSSCT00000011283	-10424
14	84019366	84019617	252	strongHyper	0.335	3.24e-29	Distal Intergenic	14	84022362	84025215	2854	-	ENSSSCG00000010322	ENSSSCT00000011299	5849
14	86801296	86801433	138	strongHyper	0.342	5.32e-11	Exon (ENSSSCT00000027181/ENSSSCG00000026268, exon 10 of 19)	14	86782861	86812350	29490	-	ENSSSCG00000026268	ENSSSCT00000027181	11054
14	88132023	88132069	47	strongHypo	-0.496	9.64e-14	Intron (ENSSSCT00000011307/ENSSSCG00000010329, intron 2 of 24)	14	88195874	88307455	111582	+	ENSSSCG00000010329	ENSSSCT00000025452	-63851
14	97612762	97612828	67	strongHypo	-0.952	7.52e-30	Distal Intergenic	14	97602770	97602876	107	+	ENSSSCG00000024148	ENSSSCT00000025798	10058
14	97824034	97824039	6	strongHypo	-0.38	6.95e-25	Exon (ENSSSCT00000011373/ENSSSCG00000010389, exon 1 of 1)	14	97820534	97824823	4290	+	ENSSSCG00000010389	ENSSSCT00000011373	3505
14	97824066	97824106	41	strongHyper	0.32	0.00217	Exon (ENSSSCT00000011373/ENSSSCG00000010389, exon 1 of 1)	14	97820534	97824823	4290	+	ENSSSCG00000010389	ENSSSCT00000011373	3572
14	111812624	111812781	158	strongHyper	0.312	2.4e-07	Distal Intergenic	14	111715049	111724029	8981	-	ENSSSCG00000010461	ENSSSCT00000011447	-88752
14	114915178	114915213	36	strongHypo	-0.567	5.89e-12	Distal Intergenic	14	114858498	114901247	42750	-	ENSSSCG00000024359	ENSSSCT00000031763	-13966
14	118165809	118165838	30	strongHypo	-0.8	9.51e-13	Distal Intergenic	14	118081765	118149543	67779	-	ENSSSCG00000010512	ENSSSCT00000011502	-16295
14	118446247	118446261	15	strongHyper	0.41	6.23e-07	Promoter (2-3kb)	14	118448761	118462197	13437	+	ENSSSCG00000010522	ENSSSCT00000011512	-2514
14	118455478	118455548	71	strongHyper	0.302	8.12e-16	Exon (ENSSSCT00000011512/ENSSSCG00000010522, exon 3 of 9)	14	118448761	118462197	13437	+	ENSSSCG00000010522	ENSSSCT00000011512	6787
14	118825697	118825754	58	strongHypo	-0.403	2.29e-07	Distal Intergenic	14	118887670	118980917	93248	+	ENSSSCG00000010531	ENSSSCT00000011521	-61973
14	121455526	121455562	37	strongHypo	-0.31	0.000785	Distal Intergenic	14	121492419	121573346	80928	+	ENSSSCG00000010556	ENSSSCT00000011548	-36893
14	121955821	121955858	38	strongHyper	0.353	5.08e-11	Distal Intergenic	14	121950811	121953763	2953	+	ENSSSCG00000010561	ENSSSCT00000011553	5047
14	122037455	122037464	10	strongHyper	0.309	3.53e-08	Distal Intergenic	14	122027606	122029561	1956	-	ENSSSCG00000022693	ENSSSCT00000031910	-7903
14	123767183	123767295	113	strongHyper	0.305	6.05e-26	3' UTR	14	123773105	123779533	6429	-	ENSSSCG00000010591	ENSSSCT00000011585	12350
14	135760223	135760249	27	strongHyper	0.329	0.000579	Intron (ENSSSCT00000011649/ENSSSCG00000010650, intron 8 of 22)	14	135710861	135747975	37115	+	ENSSSCG00000010649	ENSSSCT00000011648	49388
14	137340445	137340578	134	strongHypo	-0.339	2.34e-06	Distal Intergenic	14	137528961	137593060	64100	-	ENSSSCG00000010655	ENSSSCT00000011654	252615
14	137573373	137573477	105	strongHypo	-0.444	2.02e-13	Intron (ENSSSCT00000011654/ENSSSCG00000010655, intron 5 of 5)	14	137528961	137593060	64100	-	ENSSSCG00000010655	ENSSSCT00000011654	19687
14	141430281	141430300	20	strongHypo	-0.326	9.22e-13	Distal Intergenic	14	141353998	141354104	107	-	ENSSSCG00000030307	ENSSSCT00000032191	-76196
14	141441043	141441103	61	strongHyper	0.327	0.000198	Distal Intergenic	14	141353998	141354104	107	-	ENSSSCG00000030307	ENSSSCT00000032191	-86999
14	143509204	143509481	278	strongHypo	-0.35	4.43e-17	Intron (ENSSSCT00000011709/ENSSSCG00000010703, intron 1 of 8)	14	143497174	143558530	61357	+	ENSSSCG00000010703	ENSSSCT00000011709	12307
14	144202441	144202746	306	strongHypo	-0.395	7.68e-16	Distal Intergenic	14	144174274	144190924	16651	+	ENSSSCG00000010723	ENSSSCT00000011734	28472
14	144393486	144393508	23	strongHyper	0.4	3.74e-24	Distal Intergenic	14	144290016	144302218	12203	+	ENSSSCG00000010726	ENSSSCT00000011737	103492
14	144883363	144883418	56	strongHyper	0.48	7.21e-16	Intron (ENSSSCT00000011739/ENSSSCG00000010728, intron 1 of 14)	14	144808492	144830835	22344	+	ENSSSCG00000010727	ENSSSCT00000011738	74926
14	145098475	145098531	57	strongHypo	-0.324	5.52e-05	Exon (ENSSSCT00000024468/ENSSSCG00000029482, exon 8 of 9)	14	145096700	145179039	82340	-	ENSSSCG00000029482	ENSSSCT00000024468	80564
14	145165526	145165555	30	strongHyper	0.307	3.58e-13	Intron (ENSSSCT00000024468/ENSSSCG00000029482, intron 8 of 8)	14	145096700	145179039	82340	-	ENSSSCG00000029482	ENSSSCT00000024468	13513
14	145418256	145418354	99	strongHypo	-0.307	4.1e-10	Intron (ENSSSCT00000011747/ENSSSCG00000010735, intron 5 of 5)	14	145381300	145499300	118001	+	ENSSSCG00000010735	ENSSSCT00000011747	37054
14	145491397	145491455	59	strongHypo	-0.321	1.9e-18	Intron (ENSSSCT00000011747/ENSSSCG00000010735, intron 5 of 5)	14	145513925	145514038	114	+	ENSSSCG00000022278	ENSSSCT00000023898	-22528
14	145497037	145497099	63	strongHypo	-0.328	1.08e-12	Intron (ENSSSCT00000011747/ENSSSCG00000010735, intron 5 of 5)	14	145513925	145514038	114	+	ENSSSCG00000022278	ENSSSCT00000023898	-16888
14	145498116	145498324	209	strongHyper	0.326	5.76e-11	3' UTR	14	145513925	145514038	114	+	ENSSSCG00000022278	ENSSSCT00000023898	-15809
14	145519979	145520001	23	strongHypo	-0.515	6.59e-19	Intron (ENSSSCT00000011744/ENSSSCG00000010732, intron 1 of 3)	14	145513925	145514038	114	+	ENSSSCG00000022278	ENSSSCT00000023898	6076
14	145577335	145577350	16	strongHyper	0.303	0.005	Intron (ENSSSCT00000011744/ENSSSCG00000010732, intron 3 of 3)	14	145501611	145581693	80083	-	ENSSSCG00000010732	ENSSSCT00000011744	4358
14	145583127	145583133	7	strongHyper	0.486	3.66e-07	Promoter (1-2kb)	14	145501611	145581693	80083	-	ENSSSCG00000010732	ENSSSCT00000011744	-1440
14	145920805	145920855	51	strongHyper	0.312	3.67e-07	Distal Intergenic	14	145881322	145914559	33238	-	ENSSSCG00000010739	ENSSSCT00000011751	-6296
14	145945942	145946098	157	strongHypo	-0.359	1.48e-11	Distal Intergenic	14	145881322	145914559	33238	-	ENSSSCG00000010739	ENSSSCT00000011751	-31539
14	145964832	145964847	16	strongHypo	-0.504	1.08e-20	Distal Intergenic	14	145881322	145914559	33238	-	ENSSSCG00000010739	ENSSSCT00000011751	-50288
14	145987074	145987083	10	strongHypo	-0.303	6.51e-09	Distal Intergenic	14	146046447	146046674	228	+	ENSSSCG00000030724	ENSSSCT00000035215	-59373
14	146037850	146037862	13	strongHypo	-0.326	7.49e-05	Distal Intergenic	14	146046447	146046674	228	+	ENSSSCG00000030724	ENSSSCT00000035215	-8597
14	146271704	146271767	64	strongHypo	-0.349	0.00308	Distal Intergenic	14	146046447	146046674	228	+	ENSSSCG00000030724	ENSSSCT00000035215	225320
14	146727702	146727722	21	strongHyper	0.363	6.29e-07	Distal Intergenic	14	146760228	146773252	13025	+	ENSSSCG00000010743	ENSSSCT00000011755	-32526
14	146740371	146740420	50	strongHyper	0.306	2.4e-14	Intron (ENSSSCT00000011754/ENSSSCG00000010742, intron 5 of 10)	14	146760228	146773252	13025	+	ENSSSCG00000010743	ENSSSCT00000011755	-19857
14	147369966	147369979	14	strongHyper	0.365	7.36e-32	Intron (ENSSSCT00000022289/ENSSSCG00000028253, intron 2 of 2)	14	147294068	147399660	105593	-	ENSSSCG00000028253	ENSSSCT00000022289	29694
14	147382523	147382680	158	strongHyper	0.555	4.22e-21	Intron (ENSSSCT00000022289/ENSSSCG00000028253, intron 2 of 2)	14	147294068	147399660	105593	-	ENSSSCG00000028253	ENSSSCT00000022289	17137
14	147575756	147575787	32	strongHyper	0.313	6.21e-06	Distal Intergenic	14	147439200	147522405	83206	-	ENSSSCG00000010747	ENSSSCT00000011759	-53382
14	147898558	147898583	26	strongHypo	-0.394	8.82e-06	Distal Intergenic	14	148035322	148050122	14801	-	ENSSSCG00000010748	ENSSSCT00000011760	151564
14	148028831	148028835	5	strongHyper	0.379	1.67e-11	Distal Intergenic	14	148035322	148050122	14801	-	ENSSSCG00000010748	ENSSSCT00000011760	21291
14	148204114	148204216	103	strongHyper	0.318	1.59e-05	Distal Intergenic	14	148219519	148260182	40664	+	ENSSSCG00000010749	ENSSSCT00000011761	-15405
14	148288988	148289000	13	strongHyper	0.307	2.33e-08	Distal Intergenic	14	148219519	148260182	40664	+	ENSSSCG00000010749	ENSSSCT00000011761	69481
14	148653974	148654114	141	strongHypo	-0.343	1.64e-46	Promoter (<=1kb)	14	148652848	148654565	1718	-	ENSSSCG00000010752	ENSSSCT00000011764	591
14	148890251	148890277	27	strongHyper	0.407	3.6e-11	Distal Intergenic	14	148926306	148933908	7603	+	ENSSSCG00000010754	ENSSSCT00000011766	-36055
14	148890313	148890465	153	strongHyper	0.337	1.99e-17	Distal Intergenic	14	148926306	148933908	7603	+	ENSSSCG00000010754	ENSSSCT00000011766	-35993
14	148954679	148954741	63	strongHyper	0.316	1.1e-08	Distal Intergenic	14	148926306	148933908	7603	+	ENSSSCG00000010754	ENSSSCT00000011766	28435
14	149229137	149229145	9	strongHyper	0.441	2.44e-18	Distal Intergenic	14	149170562	149198585	28024	-	ENSSSCG00000026302	ENSSSCT00000029353	-30560
14	149264508	149264547	40	strongHyper	0.38	8.66e-08	Distal Intergenic	14	149170562	149198585	28024	-	ENSSSCG00000026302	ENSSSCT00000029353	-65962
14	149354966	149355059	94	strongHyper	0.415	1.39e-11	Distal Intergenic	14	149170562	149198585	28024	-	ENSSSCG00000026302	ENSSSCT00000029353	-156474
14	149966447	149966456	10	strongHyper	0.364	6.55e-11	Distal Intergenic	14	149852973	149853079	107	+	ENSSSCG00000019901	ENSSSCT00000021496	113483
14	150049225	150049246	22	strongHypo	-0.372	2.74e-86	Distal Intergenic	14	149852973	149853079	107	+	ENSSSCG00000019901	ENSSSCT00000021496	196273
14	150638632	150638637	6	strongHypo	-0.473	5.22e-36	Intron (ENSSSCT00000011768/ENSSSCG00000010756, intron 1 of 4)	14	150607123	150887541	280419	+	ENSSSCG00000010756	ENSSSCT00000011768	31514
14	150666653	150666736	84	strongHyper	0.392	3.63e-16	Intron (ENSSSCT00000011768/ENSSSCG00000010756, intron 2 of 4)	14	150607123	150887541	280419	+	ENSSSCG00000010756	ENSSSCT00000011768	59613
14	150739730	150739767	38	strongHypo	-0.316	1.23e-06	Intron (ENSSSCT00000011768/ENSSSCG00000010756, intron 2 of 4)	14	150607123	150887541	280419	+	ENSSSCG00000010756	ENSSSCT00000011768	132644
14	150824764	150824869	106	strongHyper	0.302	4.53e-18	Intron (ENSSSCT00000011768/ENSSSCG00000010756, intron 2 of 4)	14	150607123	150887541	280419	+	ENSSSCG00000010756	ENSSSCT00000011768	217746
14	150961647	150961739	93	strongHypo	-0.554	3.67e-24	Intron (ENSSSCT00000011769/ENSSSCG00000010757, intron 6 of 16)	14	150935646	151052955	117310	-	ENSSSCG00000010757	ENSSSCT00000011769	91308
14	150980246	150980305	60	strongHypo	-0.32	7.76e-07	Intron (ENSSSCT00000011769/ENSSSCG00000010757, intron 10 of 16)	14	150935646	151052955	117310	-	ENSSSCG00000010757	ENSSSCT00000011769	72709
14	150999924	150999933	10	strongHyper	0.303	1.75e-09	Intron (ENSSSCT00000011769/ENSSSCG00000010757, intron 10 of 16)	14	150935646	151052955	117310	-	ENSSSCG00000010757	ENSSSCT00000011769	53031
14	150999946	150999960	15	strongHypo	-0.405	1.8e-13	Intron (ENSSSCT00000011769/ENSSSCG00000010757, intron 10 of 16)	14	150935646	151052955	117310	-	ENSSSCG00000010757	ENSSSCT00000011769	53009
14	151004535	151004548	14	strongHypo	-0.414	2.32e-06	Intron (ENSSSCT00000011769/ENSSSCG00000010757, intron 10 of 16)	14	150935646	151052955	117310	-	ENSSSCG00000010757	ENSSSCT00000011769	48420
14	151005457	151005462	6	strongHypo	-0.353	5e-18	Intron (ENSSSCT00000011769/ENSSSCG00000010757, intron 10 of 16)	14	150935646	151052955	117310	-	ENSSSCG00000010757	ENSSSCT00000011769	47498
14	151008899	151008917	19	strongHyper	0.328	1.75e-06	Intron (ENSSSCT00000011769/ENSSSCG00000010757, intron 10 of 16)	14	150935646	151052955	117310	-	ENSSSCG00000010757	ENSSSCT00000011769	44056
14	151055265	151055399	135	strongHypo	-0.331	2.35e-13	Promoter (2-3kb)	14	150935646	151052955	117310	-	ENSSSCG00000010757	ENSSSCT00000011769	-2444
14	151055573	151055597	25	strongHyper	0.32	1.77e-10	Promoter (2-3kb)	14	150935646	151052955	117310	-	ENSSSCG00000010757	ENSSSCT00000011769	-2642
14	151056072	151056173	102	strongHypo	-0.334	4.75e-26	Distal Intergenic	14	150935646	151052955	117310	-	ENSSSCG00000010757	ENSSSCT00000011769	-3218
14	151061021	151061026	6	strongHypo	-0.375	1.3e-06	Distal Intergenic	14	150935646	151052955	117310	-	ENSSSCG00000010757	ENSSSCT00000011769	-8071
14	151129002	151129021	20	strongHypo	-0.369	1.37e-05	Distal Intergenic	14	151189225	151224799	35575	+	ENSSSCG00000010759	ENSSSCT00000011771	-60223
14	151129082	151129132	51	strongHyper	0.444	3.84e-08	Distal Intergenic	14	151189225	151224799	35575	+	ENSSSCG00000010759	ENSSSCT00000011771	-60143
14	151220196	151220223	28	strongHypo	-0.397	2.88e-07	Intron (ENSSSCT00000011771/ENSSSCG00000010759, intron 10 of 10)	14	151189225	151224799	35575	+	ENSSSCG00000010759	ENSSSCT00000011771	30998
14	151250294	151250366	73	strongHyper	0.321	2.41e-20	Distal Intergenic	14	151189225	151224799	35575	+	ENSSSCG00000010759	ENSSSCT00000011771	61141
14	151295586	151295625	40	strongHypo	-0.315	1.1e-12	Distal Intergenic	14	151189225	151224799	35575	+	ENSSSCG00000010759	ENSSSCT00000011771	106400
14	151333177	151333210	34	strongHyper	0.704	7.22e-70	Distal Intergenic	14	151189225	151224799	35575	+	ENSSSCG00000010759	ENSSSCT00000011771	143985
14	151334695	151334707	13	strongHyper	0.319	2.8e-12	Distal Intergenic	14	151189225	151224799	35575	+	ENSSSCG00000010759	ENSSSCT00000011771	145482
14	151363545	151363607	63	strongHyper	0.437	1.48e-38	Distal Intergenic	14	151189225	151224799	35575	+	ENSSSCG00000010759	ENSSSCT00000011771	174382
14	151376441	151376501	61	strongHyper	0.341	3.14e-53	Distal Intergenic	14	151189225	151224799	35575	+	ENSSSCG00000010759	ENSSSCT00000011771	187276
14	151378682	151378694	13	strongHyper	0.49	8.41e-28	Distal Intergenic	14	151189225	151224799	35575	+	ENSSSCG00000010759	ENSSSCT00000011771	189469
14	151425302	151425363	62	strongHyper	0.382	4.94e-35	Distal Intergenic	14	151620714	151620819	106	-	ENSSSCG00000020465	ENSSSCT00000022060	195517
14	151579938	151579946	9	strongHyper	0.58	1.49e-76	Distal Intergenic	14	151620714	151620819	106	-	ENSSSCG00000020465	ENSSSCT00000022060	40881
14	151581872	151581944	73	strongHypo	-0.331	5.22e-06	Distal Intergenic	14	151620714	151620819	106	-	ENSSSCG00000020465	ENSSSCT00000022060	38947
14	151889814	151889882	69	strongHyper	0.387	3.85e-06	Distal Intergenic	14	152017715	152030691	12977	+	ENSSSCG00000010760	ENSSSCT00000011772	-127901
14	151917697	151917773	77	strongHypo	-0.43	5.67e-28	Distal Intergenic	14	152017715	152030691	12977	+	ENSSSCG00000010760	ENSSSCT00000011772	-100018
14	152082679	152082685	7	strongHyper	0.46	2.4e-15	Distal Intergenic	14	152017715	152030691	12977	+	ENSSSCG00000010760	ENSSSCT00000011772	64970
14	152136764	152136813	50	strongHyper	0.321	6.12e-09	Distal Intergenic	14	152168647	152188564	19918	+	ENSSSCG00000027988	ENSSSCT00000029044	-31883
14	152148420	152148476	57	strongHyper	0.325	5.47e-07	Distal Intergenic	14	152168647	152188564	19918	+	ENSSSCG00000027988	ENSSSCT00000029044	-20227
14	152177681	152177717	37	strongHypo	-0.42	5.33e-18	Intron (ENSSSCT00000029044/ENSSSCG00000027988, intron 1 of 3)	14	152168647	152188564	19918	+	ENSSSCG00000027988	ENSSSCT00000029044	9070
14	152186858	152186877	20	strongHypo	-0.499	1.79e-27	Intron (ENSSSCT00000029044/ENSSSCG00000027988, intron 3 of 3)	14	152194734	152204810	10077	-	ENSSSCG00000024388	ENSSSCT00000030128	17952
14	152188572	152188597	26	strongHyper	0.444	6.77e-84	Distal Intergenic	14	152194734	152204810	10077	-	ENSSSCG00000024388	ENSSSCT00000030128	16238
14	152196230	152196262	33	strongHyper	0.319	4.34e-09	Intron (ENSSSCT00000030128/ENSSSCG00000024388, intron 1 of 5)	14	152194734	152204810	10077	-	ENSSSCG00000024388	ENSSSCT00000030128	8580
14	152283439	152283484	46	strongHyper	0.367	2.84e-25	Intron (ENSSSCT00000023262/ENSSSCG00000024633, intron 3 of 21)	14	152266004	152266106	103	+	ENSSSCG00000022829	ENSSSCT00000022188	17480
14	152324712	152324728	17	strongHypo	-0.326	2.44e-06	Distal Intergenic	14	152329998	152345263	15266	+	ENSSSCG00000010762	ENSSSCT00000011774	-5286
14	152355084	152355099	16	strongHyper	0.357	6.31e-10	Intron (ENSSSCT00000011773/ENSSSCG00000010761, intron 6 of 9)	14	152345602	152358923	13322	-	ENSSSCG00000010761	ENSSSCT00000011773	3839
14	152355133	152355142	10	strongHypo	-0.521	2.62e-26	Intron (ENSSSCT00000011773/ENSSSCG00000010761, intron 6 of 9)	14	152345602	152358923	13322	-	ENSSSCG00000010761	ENSSSCT00000011773	3790
14	152406879	152406907	29	strongHyper	0.325	2.37e-14	Distal Intergenic	14	152371288	152381190	9903	-	ENSSSCG00000023681	ENSSSCT00000022988	-25717
14	152412139	152412160	22	strongHypo	-0.307	5.07e-11	Distal Intergenic	14	152371288	152381190	9903	-	ENSSSCG00000023681	ENSSSCT00000022988	-30970
14	152434602	152434647	46	strongHypo	-0.433	1.3e-10	Distal Intergenic	14	152455001	152494885	39885	+	ENSSSCG00000010764	ENSSSCT00000011776	-20399
14	152456176	152456212	37	strongHyper	0.326	3.74e-15	Promoter (1-2kb)	14	152455001	152494885	39885	+	ENSSSCG00000010764	ENSSSCT00000011776	1211
14	152725091	152725100	10	strongHyper	0.524	3.82e-11	Intron (ENSSSCT00000011777/ENSSSCG00000010765, intron 1 of 15)	14	152709505	152869113	159609	+	ENSSSCG00000010765	ENSSSCT00000011777	15595
14	152735172	152735294	123	strongHyper	0.301	1.08e-15	Intron (ENSSSCT00000011777/ENSSSCG00000010765, intron 1 of 15)	14	152709505	152869113	159609	+	ENSSSCG00000010765	ENSSSCT00000011777	25789
14	152738100	152738143	44	strongHyper	0.674	1.16e-27	Intron (ENSSSCT00000011777/ENSSSCG00000010765, intron 1 of 15)	14	152709505	152869113	159609	+	ENSSSCG00000010765	ENSSSCT00000011777	28638
14	152740213	152740233	21	strongHypo	-0.375	0.000227	Intron (ENSSSCT00000011777/ENSSSCG00000010765, intron 1 of 15)	14	152709505	152869113	159609	+	ENSSSCG00000010765	ENSSSCT00000011777	30728
14	152751654	152751676	23	strongHyper	0.319	2.62e-37	Intron (ENSSSCT00000011777/ENSSSCG00000010765, intron 1 of 15)	14	152709505	152869113	159609	+	ENSSSCG00000010765	ENSSSCT00000011777	42171
14	152762975	152762990	16	strongHyper	0.711	2.73e-09	Intron (ENSSSCT00000011777/ENSSSCG00000010765, intron 1 of 15)	14	152709505	152869113	159609	+	ENSSSCG00000010765	ENSSSCT00000011777	53485
14	152848241	152848382	142	strongHypo	-0.323	1.97e-22	Intron (ENSSSCT00000011777/ENSSSCG00000010765, intron 9 of 15)	14	152888318	152899547	11230	-	ENSSSCG00000010767	ENSSSCT00000011780	51306
14	152862163	152862231	69	strongHypo	-0.37	2.18e-05	Intron (ENSSSCT00000011777/ENSSSCG00000010765, intron 12 of 15)	14	152888318	152899547	11230	-	ENSSSCG00000010767	ENSSSCT00000011780	37384
14	152878176	152878308	133	strongHyper	0.456	5.31e-14	Distal Intergenic	14	152888318	152899547	11230	-	ENSSSCG00000010767	ENSSSCT00000011780	21371
14	152898016	152898099	84	strongHyper	0.726	1.64e-12	Promoter (1-2kb)	14	152888318	152899547	11230	-	ENSSSCG00000010767	ENSSSCT00000011780	1531
14	152904254	152904271	18	strongHypo	-0.388	5.76e-15	Intron (ENSSSCT00000011779/ENSSSCG00000010767, intron 15 of 20)	14	152888318	152899547	11230	-	ENSSSCG00000010767	ENSSSCT00000011780	-4724
14	152920756	152920902	147	strongHyper	0.46	3.87e-10	Distal Intergenic	14	152888259	152913334	25076	-	ENSSSCG00000010767	ENSSSCT00000011779	-7568
14	152933686	152933703	18	strongHyper	0.374	1.04e-40	Distal Intergenic	14	152941744	152985164	43421	+	ENSSSCG00000010768	ENSSSCT00000011782	-8058
14	152986467	152986565	99	strongHyper	0.305	3.94e-22	Distal Intergenic	14	152941744	152985164	43421	+	ENSSSCG00000010768	ENSSSCT00000011782	44821
14	153106151	153106178	28	strongHypo	-0.341	2.45e-09	Intron (ENSSSCT00000011784/ENSSSCG00000010770, intron 3 of 31)	14	153094517	153148812	54296	+	ENSSSCG00000010770	ENSSSCT00000011784	11661
14	153108837	153108859	23	strongHypo	-0.311	1.52e-10	Intron (ENSSSCT00000011784/ENSSSCG00000010770, intron 3 of 31)	14	153094517	153148812	54296	+	ENSSSCG00000010770	ENSSSCT00000011784	14342
14	153114356	153114432	77	strongHypo	-0.421	1.3e-30	Intron (ENSSSCT00000011784/ENSSSCG00000010770, intron 3 of 31)	14	153094517	153148812	54296	+	ENSSSCG00000010770	ENSSSCT00000011784	19915
14	153141087	153141190	104	strongHyper	0.317	2.69e-53	Exon (ENSSSCT00000011784/ENSSSCG00000010770, exon 22 of 32)	14	153154417	153155753	1337	+	ENSSSCG00000010771	ENSSSCT00000011785	-13330
14	153143139	153143199	61	strongHypo	-0.41	4.05e-20	Intron (ENSSSCT00000011784/ENSSSCG00000010770, intron 23 of 31)	14	153154417	153155753	1337	+	ENSSSCG00000010771	ENSSSCT00000011785	-11278
14	153146379	153146418	40	strongHyper	0.302	1.32e-34	Intron (ENSSSCT00000011784/ENSSSCG00000010770, intron 30 of 31)	14	153154417	153155753	1337	+	ENSSSCG00000010771	ENSSSCT00000011785	-8038
14	153160891	153160964	74	strongHypo	-0.357	2.66e-05	Distal Intergenic	14	153154417	153155753	1337	+	ENSSSCG00000010771	ENSSSCT00000011785	6547
14	153202962	153203101	140	strongHyper	0.357	4.84e-36	Intron (ENSSSCT00000011787/ENSSSCG00000010773, intron 10 of 17)	14	153193067	153194302	1236	-	ENSSSCG00000010772	ENSSSCT00000033008	-8799
14	153238350	153238442	93	strongHyper	0.383	6.55e-15	Distal Intergenic	14	153231825	153233109	1285	-	ENSSSCG00000010775	ENSSSCT00000011789	-5333
14	153253042	153253083	42	strongHyper	0.383	1.47e-07	Distal Intergenic	14	153231825	153233109	1285	-	ENSSSCG00000010775	ENSSSCT00000011789	-19974
14	153263212	153263257	46	strongHypo	-0.322	5.27e-09	Distal Intergenic	14	153271904	153275466	3563	-	ENSSSCG00000010776	ENSSSCT00000011790	12254
14	153603501	153603667	167	strongHyper	0.304	1.03e-11	Distal Intergenic	14	153606692	153607654	963	-	ENSSSCG00000010788	ENSSSCT00000011804	4153
14	153633031	153633062	32	strongHypo	-0.31	6.91e-37	Exon (ENSSSCT00000011803/ENSSSCG00000010787, exon 7 of 13)	14	153629164	153635581	6418	+	ENSSSCG00000010787	ENSSSCT00000036089	3898
15	7955034	7955122	89	strongHyper	0.311	1.26e-06	Exon (ENSSSCT00000027524/ENSSSCG00000021343, exon 4 of 6)	15	7946301	7980509	34209	-	ENSSSCG00000021343	ENSSSCT00000027524	25475
15	18123997	18124037	41	strongHypo	-0.356	2.89e-06	Promoter (<=1kb)	15	18124941	18128996	4056	+	ENSSSCG00000015688	ENSSSCT00000036151	-944
15	34592674	34592881	208	strongHyper	0.446	1.07e-22	Distal Intergenic	15	34655273	34661441	6169	+	ENSSSCG00000015729	ENSSSCT00000017129	-62599
15	35070783	35070799	17	strongHypo	-0.312	4.71e-05	Distal Intergenic	15	35125505	35139392	13888	+	ENSSSCG00000028011	ENSSSCT00000026618	-54722
15	35576443	35576499	57	strongHyper	0.365	1.46e-10	Distal Intergenic	15	35383922	35515028	131107	-	ENSSSCG00000027033	ENSSSCT00000023874	-61471
15	36640690	36640749	60	strongHyper	0.386	3.03e-06	Distal Intergenic	15	36646556	36697791	51236	+	ENSSSCG00000025455	ENSSSCT00000031440	-5866
15	36889774	36889869	96	strongHyper	0.419	9.19e-15	Distal Intergenic	15	36650980	36651497	518	-	ENSSSCG00000030414	ENSSSCT00000031370	-238372
15	38050630	38050685	56	strongHypo	-0.316	4.4e-28	Promoter (1-2kb)	15	38048889	38050850	1962	+	ENSSSCG00000029796	ENSSSCT00000032025	1796
15	51376761	51376829	69	strongHypo	-0.424	1.64e-14	Exon (ENSSSCT00000028500/ENSSSCG00000021731, exon 11 of 23)	15	51416960	51417616	657	-	ENSSSCG00000027901	ENSSSCT00000022663	40855
15	53127903	53127938	36	strongHypo	-0.503	3.86e-137	Intron (ENSSSCT00000017192/ENSSSCG00000015789, intron 3 of 16)	15	53105367	53186182	80816	+	ENSSSCG00000015789	ENSSSCT00000017192	22571
15	53939162	53939222	61	strongHyper	0.508	1.24e-08	Intron (ENSSSCT00000017203/ENSSSCG00000015799, intron 14 of 15)	15	53912808	53941519	28712	+	ENSSSCG00000015799	ENSSSCT00000017203	26414
15	59526124	59526137	14	strongHypo	-0.512	6.5e-14	Distal Intergenic	15	59535639	59535742	104	-	ENSSSCG00000018378	ENSSSCT00000019973	9618
15	76412956	76412986	31	strongHyper	0.628	9.65e-31	Distal Intergenic	15	76323042	76394187	71146	-	ENSSSCG00000015896	ENSSSCT00000036390	-18799
15	81244446	81244498	53	strongHypo	-0.458	4.52e-10	Distal Intergenic	15	81275529	81275628	100	+	ENSSSCG00000020453	ENSSSCT00000022048	-31083
15	89771378	89771402	25	strongHypo	-0.33	2.75e-16	Exon (ENSSSCT00000028507/ENSSSCG00000027348, exon 6 of 9)	15	89761503	89836721	75219	-	ENSSSCG00000027348	ENSSSCT00000028507	65343
15	98981371	98981405	35	strongHypo	-0.389	4.43e-07	Distal Intergenic	15	98214335	98217912	3578	+	ENSSSCG00000028949	ENSSSCT00000032038	767070
15	115324688	115324710	23	strongHyper	0.338	1.63e-07	Intron (ENSSSCT00000017518/ENSSSCG00000016090, intron 7 of 13)	15	115341493	115371296	29804	-	ENSSSCG00000016091	ENSSSCT00000017519	46608
15	133193350	133193420	71	strongHyper	0.355	1.13e-15	Distal Intergenic	15	133037228	133186749	149522	-	ENSSSCG00000027669	ENSSSCT00000036013	-6671
15	134293456	134293520	65	strongHyper	0.355	5.91e-10	Promoter (1-2kb)	15	134294632	134294714	83	-	ENSSSCG00000018394	ENSSSCT00000019989	1258
15	134560843	134560909	67	strongHyper	0.358	9.58e-10	Promoter (<=1kb)	15	134560460	134567338	6879	+	ENSSSCG00000020785	ENSSSCT00000030104	449
15	134641488	134641504	17	strongHypo	-0.316	2.2e-15	Distal Intergenic	15	134627636	134635226	7591	-	ENSSSCG00000023935	ENSSSCT00000031804	-6278
15	134674146	134674167	22	strongHyper	0.427	1.37e-12	Distal Intergenic	15	134627636	134635226	7591	-	ENSSSCG00000023935	ENSSSCT00000031804	-38941
15	140568446	140568556	111	strongHyper	0.305	4.1e-08	Intron (ENSSSCT00000017682/ENSSSCG00000016239, intron 3 of 3)	15	140534479	140641040	106562	+	ENSSSCG00000016239	ENSSSCT00000017682	34077
15	140776036	140776063	28	strongHypo	-0.302	1.82e-13	Distal Intergenic	15	140966135	140966213	79	-	ENSSSCG00000027010	ENSSSCT00000028775	190177
15	142089052	142089091	40	strongHypo	-0.322	3.1e-05	Promoter (2-3kb)	15	142086244	142089969	3726	+	ENSSSCG00000025729	ENSSSCT00000023756	2847
15	144794891	144794916	26	strongHyper	0.591	8.75e-11	Distal Intergenic	15	144750576	144750682	107	-	ENSSSCG00000025137	ENSSSCT00000026852	-44234
15	145301461	145301476	16	strongHypo	-0.328	9.56e-37	Intron (ENSSSCT00000017714/ENSSSCG00000016267, intron 2 of 5)	15	145293291	145307234	13944	+	ENSSSCG00000016267	ENSSSCT00000017714	8185
15	145447476	145447523	48	strongHypo	-0.541	2.5e-06	Distal Intergenic	15	145450297	145460228	9932	-	ENSSSCG00000016270	ENSSSCT00000017718	12752
15	145685752	145685765	14	strongHyper	0.611	1.28e-07	Promoter (<=1kb)	15	145685646	145740996	55351	+	ENSSSCG00000023994	ENSSSCT00000024888	119
15	145718632	145718733	102	strongHypo	-0.314	1.23e-05	Intron (ENSSSCT00000024888/ENSSSCG00000023994, intron 9 of 11)	15	145685646	145740996	55351	+	ENSSSCG00000023994	ENSSSCT00000024888	33087
15	145718850	145718880	31	strongHypo	-0.344	1.83e-12	Intron (ENSSSCT00000024888/ENSSSCG00000023994, intron 9 of 11)	15	145685646	145740996	55351	+	ENSSSCG00000023994	ENSSSCT00000024888	33234
15	146703435	146703463	29	strongHyper	0.392	5.51e-13	Intron (ENSSSCT00000026675/ENSSSCG00000026703, intron 2 of 2)	15	146738333	146738859	527	-	ENSSSCG00000016283	ENSSSCT00000017731	35424
15	146717746	146717848	103	strongHyper	0.328	3.93e-08	Intron (ENSSSCT00000026675/ENSSSCG00000026703, intron 2 of 2)	15	146738333	146738859	527	-	ENSSSCG00000016283	ENSSSCT00000017731	21113
15	146935678	146935745	68	strongHyper	0.341	5.62e-14	Promoter (1-2kb)	15	146937230	146939423	2194	+	ENSSSCG00000016286	ENSSSCT00000017735	-1552
15	146951828	146951837	10	strongHyper	0.322	2.52e-24	Promoter (<=1kb)	15	146951480	146957884	6405	+	ENSSSCG00000016288	ENSSSCT00000017737	357
15	147331334	147331378	45	strongHypo	-0.32	5.15e-31	Distal Intergenic	15	147324526	147331222	6697	+	ENSSSCG00000016294	ENSSSCT00000017743	6852
15	147464640	147464688	49	strongHypo	-0.346	1.27e-08	Distal Intergenic	15	147510305	147512937	2633	-	ENSSSCG00000016297	ENSSSCT00000017747	48297
15	147543903	147544010	108	strongHypo	-0.471	2.69e-14	Distal Intergenic	15	147510305	147512937	2633	-	ENSSSCG00000016297	ENSSSCT00000017747	-31073
15	147616820	147616862	43	strongHyper	0.31	5.15e-10	Intron (ENSSSCT00000017748/ENSSSCG00000016298, intron 2 of 22)	15	147606612	147668699	62088	+	ENSSSCG00000016298	ENSSSCT00000017748	10250
15	148096606	148096678	73	strongHypo	-0.469	1.73e-07	Intron (ENSSSCT00000017761/ENSSSCG00000016308, intron 1 of 4)	15	148087403	148163653	76251	+	ENSSSCG00000016308	ENSSSCT00000017761	9275
15	149144545	149144559	15	strongHyper	0.391	1.03e-09	Distal Intergenic	15	149122784	149123362	579	-	ENSSSCG00000023942	ENSSSCT00000024803	-21197
15	149465154	149465238	85	strongHyper	0.317	1.49e-09	Distal Intergenic	15	149305809	149309114	3306	-	ENSSSCG00000025762	ENSSSCT00000026075	-156124
15	149743693	149743815	123	strongHyper	0.374	1.3e-07	Distal Intergenic	15	149877124	150094386	217263	+	ENSSSCG00000024859	ENSSSCT00000022776	-133431
15	149914451	149914455	5	strongHyper	0.509	3.34e-13	Intron (ENSSSCT00000022776/ENSSSCG00000024859, intron 1 of 4)	15	149877124	150094386	217263	+	ENSSSCG00000024859	ENSSSCT00000022776	37331
15	149984853	149984959	107	strongHypo	-0.309	5.56e-10	Intron (ENSSSCT00000022776/ENSSSCG00000024859, intron 1 of 4)	15	149877124	150094386	217263	+	ENSSSCG00000024859	ENSSSCT00000022776	107835
15	150003091	150003132	42	strongHyper	0.319	8.44e-07	Intron (ENSSSCT00000022776/ENSSSCG00000024859, intron 1 of 4)	15	149877124	150094386	217263	+	ENSSSCG00000024859	ENSSSCT00000022776	126008
15	150076551	150076614	64	hyper	0.3	2.44e-23	Intron (ENSSSCT00000022776/ENSSSCG00000024859, intron 3 of 4)	15	150152463	150427955	275493	+	ENSSSCG00000016317	ENSSSCT00000017770	-75912
15	150550117	150550177	61	strongHypo	-0.371	6.3e-09	Promoter (<=1kb)	15	150485595	150550295	64701	-	ENSSSCG00000016318	ENSSSCT00000017771	178
15	150852172	150852193	22	strongHypo	-0.3	4.47e-05	Distal Intergenic	15	150857312	150858400	1089	+	ENSSSCG00000016322	ENSSSCT00000017775	-5140
15	150852375	150852446	72	strongHyper	0.55	2.06e-11	Distal Intergenic	15	150857312	150858400	1089	+	ENSSSCG00000016322	ENSSSCT00000017775	-4937
15	150932075	150932202	128	strongHyper	0.3	2.71e-26	Distal Intergenic	15	150857312	150858400	1089	+	ENSSSCG00000016322	ENSSSCT00000017775	74890
15	151267467	151267589	123	strongHypo	-0.343	5.19e-17	Promoter (2-3kb)	15	151269647	151279504	9858	+	ENSSSCG00000016323	ENSSSCT00000017776	-2180
15	151572255	151572322	68	strongHyper	0.313	1.12e-11	Distal Intergenic	15	151451225	151542446	91222	-	ENSSSCG00000027331	ENSSSCT00000028799	-29876
15	151576075	151576095	21	strongHyper	0.426	2.12e-44	Distal Intergenic	15	151451225	151542446	91222	-	ENSSSCG00000027331	ENSSSCT00000028799	-33649
15	151660600	151660722	123	strongHypo	-0.344	1.24e-17	Distal Intergenic	15	151631247	151635584	4338	+	ENSSSCG00000016328	ENSSSCT00000017781	29475
15	151673489	151673711	223	strongHyper	0.363	4.17e-27	Distal Intergenic	15	151631247	151635584	4338	+	ENSSSCG00000016328	ENSSSCT00000017781	42464
15	151801643	151801664	22	strongHypo	-0.385	1.81e-07	Intron (ENSSSCT00000017783/ENSSSCG00000016330, intron 11 of 25)	15	151754397	151846756	92360	+	ENSSSCG00000016330	ENSSSCT00000017783	47267
15	151812050	151812145	96	strongHyper	0.337	4.59e-15	Intron (ENSSSCT00000017783/ENSSSCG00000016330, intron 13 of 25)	15	151861197	151883755	22559	+	ENSSSCG00000016332	ENSSSCT00000017785	-49147
15	151852800	151852889	90	strongHypo	-0.398	2.76e-13	Distal Intergenic	15	151861197	151883755	22559	+	ENSSSCG00000016332	ENSSSCT00000017785	-8397
15	151911197	151911212	16	strongHyper	0.472	5.65e-06	Promoter (2-3kb)	15	151914130	151945098	30969	+	ENSSSCG00000016331	ENSSSCT00000017784	-2933
15	152064257	152064314	58	strongHyper	0.5	3.8e-08	Intron (ENSSSCT00000017787/ENSSSCG00000016334, intron 4 of 12)	15	152046617	152083433	36817	+	ENSSSCG00000016334	ENSSSCT00000017787	17697
15	152088603	152088622	20	strongHypo	-0.741	4.02e-12	Intron (ENSSSCT00000017788/ENSSSCG00000016335, intron 2 of 8)	15	152085243	152114957	29715	+	ENSSSCG00000016335	ENSSSCT00000017788	3379
15	152128775	152128830	56	strongHyper	0.342	6.7e-08	Exon (ENSSSCT00000028306/ENSSSCG00000026600, exon 9 of 11)	15	152123129	152132834	9706	+	ENSSSCG00000026600	ENSSSCT00000026220	5701
15	152257684	152257817	134	strongHypo	-0.327	4.29e-08	Promoter (<=1kb)	15	152250628	152256862	6235	-	ENSSSCG00000020996	ENSSSCT00000017791	-955
15	152280663	152280667	5	strongHypo	-0.683	3.52e-11	Exon (ENSSSCT00000017793/ENSSSCG00000016338, exon 8 of 15)	15	152264832	152286818	21987	-	ENSSSCG00000016338	ENSSSCT00000017793	6155
15	152371953	152371996	44	strongHypo	-0.455	1.46e-08	Distal Intergenic	15	152382675	152398097	15423	+	ENSSSCG00000016340	ENSSSCT00000017795	-10722
15	152408319	152408398	80	strongHyper	0.478	4.38e-14	Distal Intergenic	15	152382675	152398097	15423	+	ENSSSCG00000016340	ENSSSCT00000017795	25723
15	152509062	152509206	145	strongHypo	-0.308	3.31e-05	Distal Intergenic	15	152435241	152441832	6592	-	ENSSSCG00000016341	ENSSSCT00000017796	-67374
15	152532939	152532978	40	strongHyper	0.35	1.28e-05	Distal Intergenic	15	152586224	152633988	47765	+	ENSSSCG00000016343	ENSSSCT00000017798	-53285
15	152819680	152819747	68	strongHypo	-0.301	3.7e-17	Distal Intergenic	15	152921244	153035111	113868	+	ENSSSCG00000024777	ENSSSCT00000027033	-101564
15	152893936	152893974	39	strongHyper	0.317	5.38e-10	Distal Intergenic	15	152921244	153035111	113868	+	ENSSSCG00000024777	ENSSSCT00000027033	-27308
15	152917379	152917430	52	strongHypo	-0.414	3.97e-07	Distal Intergenic	15	152921244	153035111	113868	+	ENSSSCG00000024777	ENSSSCT00000027033	-3865
15	152921663	152921759	97	strongHyper	0.319	1.86e-06	Promoter (<=1kb)	15	152921244	153035111	113868	+	ENSSSCG00000024777	ENSSSCT00000027033	515
15	152929197	152929233	37	strongHyper	0.319	1.36e-10	Intron (ENSSSCT00000027033/ENSSSCG00000024777, intron 1 of 23)	15	152921244	153035111	113868	+	ENSSSCG00000024777	ENSSSCT00000027033	7989
15	152979077	152979095	19	strongHyper	0.333	4.83e-13	Intron (ENSSSCT00000027033/ENSSSCG00000024777, intron 8 of 23)	15	152921244	153035111	113868	+	ENSSSCG00000024777	ENSSSCT00000027033	57851
15	152989401	152989456	56	strongHypo	-0.65	1.16e-24	Intron (ENSSSCT00000027033/ENSSSCG00000024777, intron 11 of 23)	15	152921244	153035111	113868	+	ENSSSCG00000024777	ENSSSCT00000027033	68212
15	153380579	153380593	15	strongHyper	0.439	2.09e-07	Distal Intergenic	15	153249051	153253207	4157	+	ENSSSCG00000016347	ENSSSCT00000017802	131542
15	153552147	153552204	58	strongHyper	0.333	1.62e-09	Distal Intergenic	15	153792057	153825378	33322	-	ENSSSCG00000016349	ENSSSCT00000017804	273231
15	153559365	153559400	36	strongHypo	-0.337	3.98e-09	Distal Intergenic	15	153792057	153825378	33322	-	ENSSSCG00000016349	ENSSSCT00000017804	266013
15	153734550	153734591	42	strongHyper	0.4	8.89e-06	Distal Intergenic	15	153792057	153825378	33322	-	ENSSSCG00000016349	ENSSSCT00000017804	90828
15	153799721	153799794	74	strongHyper	0.495	4.46e-14	Intron (ENSSSCT00000017804/ENSSSCG00000016349, intron 1 of 9)	15	153792057	153825378	33322	-	ENSSSCG00000016349	ENSSSCT00000017804	25657
15	154236427	154236473	47	strongHyper	0.346	6.76e-17	Promoter (2-3kb)	15	154239387	154240343	957	+	ENSSSCG00000026309	ENSSSCT00000028042	-2960
15	154377687	154377735	49	strongHyper	0.314	1.68e-06	Distal Intergenic	15	154359281	154360310	1030	-	ENSSSCG00000029759	ENSSSCT00000024045	-17425
15	154446122	154446232	111	hyper	0.3	2.47e-07	Promoter (<=1kb)	15	154447027	154447102	76	-	ENSSSCG00000018339	ENSSSCT00000019934	980
15	154460138	154460188	51	strongHypo	-0.398	1.24e-09	Distal Intergenic	15	154461747	154466314	4568	-	ENSSSCG00000028180	ENSSSCT00000024935	6176
15	154486639	154486725	87	strongHyper	0.317	1.3e-06	Exon (ENSSSCT00000017820/ENSSSCG00000016365, exon 8 of 18)	15	154473743	154507383	33641	+	ENSSSCG00000016365	ENSSSCT00000017820	12982
15	154533278	154533339	62	strongHypo	-0.375	6.16e-06	Distal Intergenic	15	154473743	154507383	33641	+	ENSSSCG00000016365	ENSSSCT00000017820	59596
15	154536236	154536351	116	strongHypo	-0.395	5.61e-06	Distal Intergenic	15	154473743	154507383	33641	+	ENSSSCG00000016365	ENSSSCT00000017820	62608
15	154682242	154682299	58	strongHypo	-0.81	2.16e-44	Distal Intergenic	15	154683000	154693236	10237	-	ENSSSCG00000016372	ENSSSCT00000017827	10994
15	154699225	154699254	30	strongHypo	-0.544	2.62e-08	Distal Intergenic	15	154683000	154693236	10237	-	ENSSSCG00000016372	ENSSSCT00000017827	-6018
15	154730726	154730750	25	strongHypo	-0.429	1.26e-10	Intron (ENSSSCT00000017825/ENSSSCG00000016370, intron 9 of 11)	15	154711219	154738280	27062	+	ENSSSCG00000016370	ENSSSCT00000017825	19531
15	154776612	154776626	15	strongHyper	0.401	3.74e-11	Intron (ENSSSCT00000017824/ENSSSCG00000016369, intron 2 of 2)	15	154761681	154783240	21560	-	ENSSSCG00000016369	ENSSSCT00000017824	6628
15	154793428	154793433	6	strongHypo	-0.432	4.32e-07	Distal Intergenic	15	154761681	154783240	21560	-	ENSSSCG00000016369	ENSSSCT00000017824	-10193
15	154819306	154819321	16	strongHyper	0.401	1.91e-10	Distal Intergenic	15	154816153	154817291	1139	+	ENSSSCG00000016373	ENSSSCT00000017828	3168
15	154912351	154912361	11	strongHypo	-0.323	1.02e-09	Distal Intergenic	15	154937360	154993020	55661	+	ENSSSCG00000016381	ENSSSCT00000017836	-25009
15	154928011	154928107	97	strongHyper	0.318	4.53e-09	Distal Intergenic	15	154937360	154993020	55661	+	ENSSSCG00000016381	ENSSSCT00000017836	-9349
15	154938639	154938644	6	strongHypo	-0.459	4.18e-08	Promoter (1-2kb)	15	154937360	154993020	55661	+	ENSSSCG00000016381	ENSSSCT00000017836	1284
15	155026068	155026098	31	strongHypo	-0.463	3.5e-11	Promoter (2-3kb)	15	155006592	155028697	22106	-	ENSSSCG00000016378	ENSSSCT00000017833	2629
15	155263412	155263418	7	strongHyper	0.42	4.71e-12	Distal Intergenic	15	155272556	155280728	8173	+	ENSSSCG00000016385	ENSSSCT00000017840	-9144
15	155273005	155273026	22	strongHyper	0.556	5.37e-08	Promoter (<=1kb)	15	155272556	155280728	8173	+	ENSSSCG00000016385	ENSSSCT00000017840	470
15	155461773	155461791	19	strongHypo	-0.533	1.18e-07	Exon (ENSSSCT00000031322/ENSSSCG00000021922, exon 8 of 12)	15	155456693	155464378	7686	+	ENSSSCG00000021922	ENSSSCT00000031322	5098
15	155474651	155474692	42	strongHyper	0.674	3.51e-12	Distal Intergenic	15	155456693	155464378	7686	+	ENSSSCG00000021922	ENSSSCT00000031322	17999
15	155524132	155524191	60	strongHypo	-0.486	1.05e-10	Distal Intergenic	15	155501467	155501540	74	-	ENSSSCG00000019260	ENSSSCT00000020855	-22651
15	155554670	155554721	52	strongHypo	-0.509	1.21e-08	Promoter (<=1kb)	15	155554200	155554661	462	-	ENSSSCG00000016386	ENSSSCT00000017841	-60
15	157532514	157532540	27	strongHyper	0.4	1.76e-05	Intron (ENSSSCT00000017858/ENSSSCG00000016401, intron 13 of 44)	15	157512036	157570407	58372	-	ENSSSCG00000016401	ENSSSCT00000017858	37893
15	157536951	157537027	77	strongHyper	0.343	1.67e-09	Intron (ENSSSCT00000017858/ENSSSCG00000016401, intron 18 of 44)	15	157512036	157570407	58372	-	ENSSSCG00000016401	ENSSSCT00000017858	33456
15	157556669	157556730	62	strongHypo	-0.311	7.32e-30	Intron (ENSSSCT00000017858/ENSSSCG00000016401, intron 34 of 44)	15	157512036	157570407	58372	-	ENSSSCG00000016401	ENSSSCT00000017858	13738
15	157557238	157557325	88	strongHypo	-0.325	3.11e-21	Intron (ENSSSCT00000017858/ENSSSCG00000016401, intron 35 of 44)	15	157512036	157570407	58372	-	ENSSSCG00000016401	ENSSSCT00000017858	13169
15	157574139	157574153	15	strongHyper	0.418	1.54e-05	Distal Intergenic	15	157512036	157570407	58372	-	ENSSSCG00000016401	ENSSSCT00000017858	-3746
15	157601746	157601798	53	strongHyper	0.317	7.22e-07	Distal Intergenic	15	157617111	157627583	10473	+	ENSSSCG00000016402	ENSSSCT00000017859	-15365
15	157671527	157671563	37	strongHyper	0.31	1.11e-05	Distal Intergenic	15	157679032	157679132	101	-	ENSSSCG00000020515	ENSSSCT00000022110	7605
16	4249288	4249344	57	strongHyper	0.447	2.53e-12	Exon (ENSSSCT00000018268/ENSSSCG00000016781, exon 14 of 25)	16	4222391	4259625	37235	+	ENSSSCG00000016781	ENSSSCT00000018268	26953
16	6106570	6106644	75	strongHyper	0.476	3.81e-15	Distal Intergenic	16	6077489	6077668	180	+	ENSSSCG00000016791	ENSSSCT00000018279	29155
16	13079312	13079330	19	strongHyper	0.479	5.78e-26	Promoter (<=1kb)	16	13079657	13081316	1660	+	ENSSSCG00000029525	ENSSSCT00000031014	-345
16	19136093	19136192	100	strongHyper	0.365	0.000153	Intron (ENSSSCT00000036642/ENSSSCG00000030991, intron 1 of 2)	16	19031852	19147171	115320	-	ENSSSCG00000016810	ENSSSCT00000018302	11078
16	23982527	23982554	28	strongHyper	0.314	8.77e-05	Intron (ENSSSCT00000018344/ENSSSCG00000016846, intron 7 of 13)	16	23761201	24139970	378770	+	ENSSSCG00000016846	ENSSSCT00000018344	221353
16	25177209	25177249	41	strongHyper	0.433	7.07e-24	Distal Intergenic	16	25306092	25348992	42901	+	ENSSSCG00000016851	ENSSSCT00000018351	-128883
16	25620664	25620688	25	strongHyper	0.519	5.02e-18	Promoter (<=1kb)	16	25520145	25621382	101238	-	ENSSSCG00000016855	ENSSSCT00000035208	718
16	25621270	25621288	19	strongHypo	-0.552	5.6e-06	Promoter (<=1kb)	16	25520145	25621382	101238	-	ENSSSCG00000016855	ENSSSCT00000035208	112
16	29334480	29334575	96	strongHyper	0.374	7.5e-12	Promoter (<=1kb)	16	29334758	29336279	1522	+	ENSSSCG00000016869	ENSSSCT00000018373	-278
16	54882104	54882116	13	strongHyper	0.531	3.02e-44	Distal Intergenic	16	54813538	54876701	63164	-	ENSSSCG00000016981	ENSSSCT00000018491	-5415
16	55298019	55298045	27	strongHyper	0.31	1.71e-09	Distal Intergenic	16	55326947	55342003	15057	-	ENSSSCG00000016983	ENSSSCT00000018493	43984
16	55703683	55703754	72	strongHyper	0.422	1.04e-11	Intron (ENSSSCT00000018498/ENSSSCG00000016988, intron 10 of 10)	16	55597414	55713819	116406	-	ENSSSCG00000016988	ENSSSCT00000018498	10136
16	55736977	55737058	82	strongHyper	0.328	2.2e-11	Distal Intergenic	16	55597414	55713819	116406	-	ENSSSCG00000016988	ENSSSCT00000018498	-23239
16	55761071	55761113	43	strongHyper	0.675	2.19e-09	Distal Intergenic	16	55768409	55771513	3105	+	ENSSSCG00000016991	ENSSSCT00000018501	-7338
16	56122414	56122480	67	strongHypo	-0.463	1.41e-15	Distal Intergenic	16	56137621	56228713	91093	+	ENSSSCG00000027378	ENSSSCT00000024674	-15207
16	56224800	56224855	56	strongHyper	0.406	7.6e-31	3' UTR	16	56269637	56269738	102	-	ENSSSCG00000018181	ENSSSCT00000019776	44938
16	56360273	56360289	17	strongHyper	0.314	2.97e-19	Distal Intergenic	16	56338239	56353011	14773	+	ENSSSCG00000016996	ENSSSCT00000018508	22050
16	56899195	56899348	154	strongHyper	0.354	1.21e-14	Distal Intergenic	16	56921614	56956559	34946	-	ENSSSCG00000016997	ENSSSCT00000018509	57364
16	57959476	57959488	13	strongHyper	0.459	1.94e-07	Promoter (<=1kb)	16	57959704	57971192	11489	+	ENSSSCG00000017005	ENSSSCT00000018517	-228
16	57992495	57992529	35	strongHypo	-0.633	6.63e-09	Distal Intergenic	16	57959704	57971192	11489	+	ENSSSCG00000017005	ENSSSCT00000018517	32825
16	57992606	57992637	32	strongHyper	0.718	1.79e-10	Distal Intergenic	16	57959704	57971192	11489	+	ENSSSCG00000017005	ENSSSCT00000018517	32933
16	59411225	59411262	38	strongHyper	0.442	6e-11	Distal Intergenic	16	59579167	59579258	92	+	ENSSSCG00000020443	ENSSSCT00000022038	-167942
16	59556718	59556802	85	strongHyper	0.36	1.47e-05	Distal Intergenic	16	59579167	59579258	92	+	ENSSSCG00000020443	ENSSSCT00000022038	-22449
16	59757466	59757539	74	strongHypo	-0.444	1.37e-11	Intron (ENSSSCT00000018524/ENSSSCG00000017012, intron 26 of 32)	16	59686628	59686711	84	+	ENSSSCG00000018996	ENSSSCT00000020591	70911
16	60281932	60282059	128	strongHyper	0.325	6.45e-18	Intron (ENSSSCT00000018530/ENSSSCG00000017018, intron 13 of 26)	16	60190379	60526928	336550	-	ENSSSCG00000017018	ENSSSCT00000018530	244996
16	66081879	66081889	11	strongHypo	-0.306	4.54e-15	Distal Intergenic	16	66538011	66538136	126	+	ENSSSCG00000020326	ENSSSCT00000021921	-456132
16	73402642	73402801	160	strongHyper	0.356	5.45e-12	Distal Intergenic	16	73685802	73685930	129	+	ENSSSCG00000020631	ENSSSCT00000022226	-283160
16	75097604	75097615	12	strongHyper	0.54	2.1e-22	Distal Intergenic	16	75043896	75078339	34444	+	ENSSSCG00000017073	ENSSSCT00000032210	53719
16	77575942	77576019	78	strongHyper	0.403	3.55e-07	Distal Intergenic	16	77576865	77582777	5913	-	ENSSSCG00000017082	ENSSSCT00000018598	6835
16	78231187	78231213	27	strongHypo	-0.306	1.22e-12	Distal Intergenic	16	78282294	78290916	8623	+	ENSSSCG00000017092	ENSSSCT00000018610	-51107
16	78295599	78295611	13	strongHypo	-0.569	6.86e-13	Intron (ENSSSCT00000018608/ENSSSCG00000017091, intron 4 of 16)	16	78282294	78290916	8623	+	ENSSSCG00000017092	ENSSSCT00000018610	13317
16	78310991	78310995	5	strongHypo	-0.511	2.87e-30	Intron (ENSSSCT00000018608/ENSSSCG00000017091, intron 11 of 16)	16	78291878	78338637	46760	-	ENSSSCG00000017091	ENSSSCT00000018608	27646
16	80386233	80386242	10	strongHyper	0.43	2.91e-12	Intron (ENSSSCT00000018619/ENSSSCG00000017101, intron 5 of 21)	16	80340668	80355095	14428	+	ENSSSCG00000017098	ENSSSCT00000018616	45574
16	80909610	80909617	8	strongHyper	0.351	1.03e-10	Intron (ENSSSCT00000030175/ENSSSCG00000027191, intron 1 of 1)	16	80839014	80926655	87642	+	ENSSSCG00000027191	ENSSSCT00000030175	70603
16	81630052	81630111	60	strongHyper	0.323	5.3e-07	Distal Intergenic	16	81582536	81598325	15790	-	ENSSSCG00000017102	ENSSSCT00000018620	-31786
16	81745726	81745748	23	strongHyper	0.341	1.76e-11	Distal Intergenic	16	81695148	81726541	31394	+	ENSSSCG00000017104	ENSSSCT00000018622	50600
16	81829538	81829625	88	strongHyper	0.426	9.03e-24	Intron (ENSSSCT00000018623/ENSSSCG00000017105, intron 1 of 1)	16	81787672	81833820	46149	-	ENSSSCG00000017105	ENSSSCT00000018623	4282
16	82331520	82331559	40	strongHyper	0.36	2.15e-07	Distal Intergenic	16	82398052	82401790	3739	-	ENSSSCG00000025115	ENSSSCT00000029358	70270
16	82332178	82332217	40	strongHyper	0.432	6.86e-05	Distal Intergenic	16	82398052	82401790	3739	-	ENSSSCG00000025115	ENSSSCT00000029358	69612
16	82628636	82628836	201	strongHyper	0.325	5.01e-17	Distal Intergenic	16	82531672	82532443	772	-	ENSSSCG00000017107	ENSSSCT00000018625	-96393
16	82663176	82663217	42	strongHyper	0.461	8.71e-09	Intron (ENSSSCT00000018627/ENSSSCG00000017109, intron 5 of 22)	16	82630444	82792519	162076	-	ENSSSCG00000017109	ENSSSCT00000018627	129343
16	82718260	82718298	39	strongHyper	0.373	4.13e-06	Intron (ENSSSCT00000018627/ENSSSCG00000017109, intron 14 of 22)	16	82630444	82792519	162076	-	ENSSSCG00000017109	ENSSSCT00000018627	74259
16	82991111	82991152	42	strongHyper	0.323	3.1e-06	Distal Intergenic	16	83040009	83040098	90	-	ENSSSCG00000029851	ENSSSCT00000031720	48987
16	83295198	83295233	36	strongHyper	0.381	3.35e-07	Distal Intergenic	16	83510135	83511684	1550	-	ENSSSCG00000017110	ENSSSCT00000018628	216486
16	84049105	84049142	38	strongHyper	0.329	5.13e-05	Distal Intergenic	16	83510135	83511684	1550	-	ENSSSCG00000017110	ENSSSCT00000018628	-537458
16	84144237	84144355	119	strongHypo	-0.467	8.04e-47	Distal Intergenic	16	83510135	83511684	1550	-	ENSSSCG00000017110	ENSSSCT00000018628	-632671
16	84240121	84240174	54	strongHyper	0.772	3.55e-10	Distal Intergenic	16	83510135	83511684	1550	-	ENSSSCG00000017110	ENSSSCT00000018628	-728490
16	85035223	85035239	17	strongHypo	-0.306	7.23e-05	Distal Intergenic	16	85559014	85562911	3898	+	ENSSSCG00000017112	ENSSSCT00000018630	-523791
16	85100731	85100753	23	strongHyper	0.339	2.84e-08	Distal Intergenic	16	85559014	85562911	3898	+	ENSSSCG00000017112	ENSSSCT00000018630	-458283
16	85209287	85209293	7	strongHypo	-0.335	2.84e-05	Distal Intergenic	16	85559014	85562911	3898	+	ENSSSCG00000017112	ENSSSCT00000018630	-349727
16	85278063	85278138	76	strongHyper	0.318	2.1e-07	Distal Intergenic	16	85559014	85562911	3898	+	ENSSSCG00000017112	ENSSSCT00000018630	-280951
16	85296549	85296621	73	strongHypo	-0.442	7.16e-07	Distal Intergenic	16	85559014	85562911	3898	+	ENSSSCG00000017112	ENSSSCT00000018630	-262465
16	85313422	85313451	30	strongHyper	0.471	1.5e-12	Distal Intergenic	16	85559014	85562911	3898	+	ENSSSCG00000017112	ENSSSCT00000018630	-245592
16	85494725	85494736	12	strongHypo	-0.314	1.03e-08	Distal Intergenic	16	85559014	85562911	3898	+	ENSSSCG00000017112	ENSSSCT00000018630	-64289
16	85530592	85530673	82	strongHypo	-0.336	1.46e-13	Distal Intergenic	16	85559014	85562911	3898	+	ENSSSCG00000017112	ENSSSCT00000018630	-28422
16	85572773	85572814	42	strongHyper	0.361	1.34e-08	Distal Intergenic	16	85559014	85562911	3898	+	ENSSSCG00000017112	ENSSSCT00000018630	13800
16	85764051	85764067	17	strongHypo	-0.343	1.35e-10	Distal Intergenic	16	85798146	85837668	39523	+	ENSSSCG00000017116	ENSSSCT00000018634	-34095
16	85808560	85808571	12	strongHyper	0.331	2.7e-25	Intron (ENSSSCT00000018634/ENSSSCG00000017116, intron 1 of 13)	16	85798146	85837668	39523	+	ENSSSCG00000017116	ENSSSCT00000018634	10425
16	85850754	85850793	40	strongHyper	0.325	3.92e-05	Distal Intergenic	16	85855452	85883358	27907	+	ENSSSCG00000017121	ENSSSCT00000018639	-4698
16	85877960	85877975	16	strongHyper	0.516	5.26e-09	Intron (ENSSSCT00000018639/ENSSSCG00000017121, intron 11 of 14)	16	85855452	85883358	27907	+	ENSSSCG00000017121	ENSSSCT00000018639	22523
16	85899961	85899992	32	strongHyper	0.325	2.25e-17	Distal Intergenic	16	85904690	85907243	2554	+	ENSSSCG00000017119	ENSSSCT00000018637	-4729
16	85918569	85918586	18	strongHyper	0.347	5.71e-21	Promoter (1-2kb)	16	85917096	85932895	15800	+	ENSSSCG00000017118	ENSSSCT00000018636	1490
16	85929485	85929522	38	strongHypo	-0.343	1.16e-10	Intron (ENSSSCT00000018636/ENSSSCG00000017118, intron 11 of 15)	16	85917096	85932895	15800	+	ENSSSCG00000017118	ENSSSCT00000018636	12426
16	85934831	85934846	16	strongHyper	0.413	5.84e-09	Distal Intergenic	16	85936668	85951037	14370	-	ENSSSCG00000017117	ENSSSCT00000018635	16206
16	85940086	85940121	36	strongHyper	0.364	4.57e-09	Intron (ENSSSCT00000018635/ENSSSCG00000017117, intron 4 of 11)	16	85936668	85951037	14370	-	ENSSSCG00000017117	ENSSSCT00000018635	10951
16	85975148	85975172	25	strongHyper	0.445	1.49e-32	Distal Intergenic	16	85952485	85969528	17044	-	ENSSSCG00000017120	ENSSSCT00000018638	-5644
16	86018357	86018425	69	strongHypo	-0.362	1.42e-05	Promoter (2-3kb)	16	86015929	86038151	22223	+	ENSSSCG00000021251	ENSSSCT00000027401	2496
16	86026075	86026080	6	strongHyper	0.426	1.46e-23	Intron (ENSSSCT00000027401/ENSSSCG00000021251, intron 1 of 7)	16	86015929	86038151	22223	+	ENSSSCG00000021251	ENSSSCT00000027401	10151
16	86039202	86039231	30	strongHyper	0.308	2.75e-16	Intron (ENSSSCT00000023177/ENSSSCG00000028490, intron 1 of 5)	16	86038187	86042842	4656	-	ENSSSCG00000028490	ENSSSCT00000023177	3640
16	86136288	86136318	31	strongHypo	-0.58	8.21e-30	Distal Intergenic	16	86160232	86165995	5764	+	ENSSSCG00000017122	ENSSSCT00000018640	-23944
16	86142892	86142916	25	strongHyper	0.378	2.13e-07	Distal Intergenic	16	86160232	86165995	5764	+	ENSSSCG00000017122	ENSSSCT00000018640	-17340
16	86320526	86320533	8	strongHypo	-0.873	1.9e-21	Distal Intergenic	16	86462056	86467847	5792	-	ENSSSCG00000020913	ENSSSCT00000022375	147321
16	86420073	86420174	102	strongHypo	-0.563	1.16e-15	Distal Intergenic	16	86462056	86467847	5792	-	ENSSSCG00000020913	ENSSSCT00000022375	47774
16	86726229	86726260	32	strongHyper	0.335	1.95e-14	Distal Intergenic	16	86738793	86739005	213	+	ENSSSCG00000017123	ENSSSCT00000018641	-12564
17	4875106	4875168	63	strongHypo	-0.655	1.69e-29	Distal Intergenic	17	5085166	5094166	9001	-	ENSSSCG00000006980	ENSSSCT00000007645	219060
17	5798748	5798785	38	strongHyper	0.356	5.16e-11	Distal Intergenic	17	5737478	5792714	55237	+	ENSSSCG00000006988	ENSSSCT00000007653	61307
17	12156717	12156731	15	strongHypo	-0.318	1.23e-10	3' UTR	17	12137573	12156837	19265	+	ENSSSCG00000007019	ENSSSCT00000007688	19158
17	12174590	12174628	39	strongHyper	0.346	7.36e-10	Distal Intergenic	17	12191229	12191310	82	-	ENSSSCG00000022807	ENSSSCT00000020052	16720
17	12198297	12198338	42	strongHypo	-0.304	1.2e-11	Exon (ENSSSCT00000007691/ENSSSCG00000007022, exon 39 of 43)	17	12191229	12191310	82	-	ENSSSCG00000022807	ENSSSCT00000020052	-7028
17	14071281	14071291	11	strongHypo	-0.614	1.55e-11	Distal Intergenic	17	14021516	14037525	16010	+	ENSSSCG00000030541	ENSSSCT00000027136	49775
17	16009230	16009246	17	strongHypo	-0.617	1.31e-09	Distal Intergenic	17	16010187	16021981	11795	-	ENSSSCG00000007049	ENSSSCT00000007718	12751
17	18857138	18857173	36	strongHypo	-0.652	8.24e-16	Intron (ENSSSCT00000027927/ENSSSCG00000027439, intron 6 of 7)	17	18814427	18870834	56408	-	ENSSSCG00000027439	ENSSSCT00000027927	13696
17	28315859	28315910	52	strongHyper	0.314	2.95e-05	Intron (ENSSSCT00000007751/ENSSSCG00000007080, intron 14 of 26)	17	28115797	28384383	268587	-	ENSSSCG00000007080	ENSSSCT00000007751	68524
17	31633176	31633218	43	strongHypo	-0.339	2.97e-10	Intron (ENSSSCT00000023356/ENSSSCG00000028257, intron 3 of 3)	17	31588820	31830852	242033	+	ENSSSCG00000028257	ENSSSCT00000023356	44398
17	31894428	31894511	84	strongHyper	0.389	3.16e-10	Distal Intergenic	17	31879048	31879148	101	-	ENSSSCG00000026867	ENSSSCT00000020366	-15363
17	32010288	32010388	101	strongHyper	0.398	2.41e-10	Distal Intergenic	17	31966547	31971403	4857	-	ENSSSCG00000024395	ENSSSCT00000031633	-38985
17	32149571	32149689	119	strongHyper	0.324	2.44e-05	Distal Intergenic	17	32162172	32163419	1248	-	ENSSSCG00000007106	ENSSSCT00000007778	13848
17	32456527	32456551	25	strongHyper	0.345	1.08e-18	Exon (ENSSSCT00000031916/ENSSSCG00000025340, exon 4 of 4)	17	32441695	32456737	15043	+	ENSSSCG00000025340	ENSSSCT00000031916	14856
17	32733786	32733925	140	strongHyper	0.334	6.42e-08	Distal Intergenic	17	32685046	32685146	101	+	ENSSSCG00000020820	ENSSSCT00000021597	48879
17	33275425	33275491	67	strongHypo	-0.327	1.01e-12	Distal Intergenic	17	33228813	33230545	1733	-	ENSSSCG00000023580	ENSSSCT00000025131	-44946
17	33284979	33285091	113	strongHypo	-0.389	5.93e-10	Distal Intergenic	17	33228813	33230545	1733	-	ENSSSCG00000023580	ENSSSCT00000025131	-54546
17	33948091	33948200	110	strongHypo	-0.307	1.56e-33	Distal Intergenic	17	34053460	34056624	3165	-	ENSSSCG00000007114	ENSSSCT00000007786	108533
17	33988768	33988819	52	strongHypo	-0.605	5.89e-56	Distal Intergenic	17	34053460	34056624	3165	-	ENSSSCG00000007114	ENSSSCT00000007786	67856
17	34143408	34143413	6	strongHypo	-0.702	1.33e-25	Distal Intergenic	17	34057131	34057222	92	+	ENSSSCG00000029396	ENSSSCT00000031241	86282
17	34276732	34276767	36	strongHyper	0.397	9.55e-15	Promoter (1-2kb)	17	34274132	34277761	3630	-	ENSSSCG00000007115	ENSSSCT00000007787	1029
17	34383231	34383260	30	strongHypo	-0.39	3.15e-07	Promoter (1-2kb)	17	34381626	34384902	3277	+	ENSSSCG00000007116	ENSSSCT00000007788	1634
17	34418333	34418398	66	strongHyper	0.315	5.82e-11	Distal Intergenic	17	34429985	34430407	423	+	ENSSSCG00000007119	ENSSSCT00000007791	-11652
17	34710388	34710427	40	strongHypo	-0.302	2.85e-05	Distal Intergenic	17	34684700	34685200	501	-	ENSSSCG00000007130	ENSSSCT00000007802	-25227
17	34755558	34755626	69	strongHypo	-0.312	4.81e-15	Distal Intergenic	17	34684700	34685200	501	-	ENSSSCG00000007130	ENSSSCT00000007802	-70426
17	34831851	34831893	43	strongHypo	-0.333	4.42e-05	Distal Intergenic	17	34906655	34915135	8481	+	ENSSSCG00000007131	ENSSSCT00000007803	-74804
17	34875109	34875193	85	strongHyper	0.414	9.83e-08	Distal Intergenic	17	34906655	34915135	8481	+	ENSSSCG00000007131	ENSSSCT00000007803	-31546
17	36359402	36359473	72	strongHypo	-0.5	1.29e-33	Exon (ENSSSCT00000007817/ENSSSCG00000007145, exon 9 of 23)	17	36368069	36370418	2350	+	ENSSSCG00000021401	ENSSSCT00000030866	-8667
17	37256457	37256724	268	strongHypo	-0.314	5.14e-148	Exon (ENSSSCT00000007844/ENSSSCG00000007171, exon 7 of 15)	17	37216087	37222981	6895	+	ENSSSCG00000007170	ENSSSCT00000007843	40637
17	37256791	37256852	62	strongHypo	-0.33	4.88e-15	Exon (ENSSSCT00000007844/ENSSSCG00000007171, exon 7 of 15)	17	37216087	37222981	6895	+	ENSSSCG00000007170	ENSSSCT00000007843	40765
17	37391365	37391417	53	strongHyper	0.399	2.32e-16	Promoter (<=1kb)	17	37364505	37391440	26936	-	ENSSSCG00000007172	ENSSSCT00000007845	75
17	37491176	37491186	11	strongHypo	-0.366	2.16e-07	Distal Intergenic	17	37510789	37510864	76	+	ENSSSCG00000023159	ENSSSCT00000024805	-19613
17	37827684	37827717	34	strongHyper	0.52	1.87e-13	Distal Intergenic	17	37749751	37795941	46191	-	ENSSSCG00000007179	ENSSSCT00000007853	-31776
17	38112358	38112414	57	strongHyper	0.31	4.67e-27	Distal Intergenic	17	38009361	38020454	11094	-	ENSSSCG00000007183	ENSSSCT00000007858	-91960
17	38436672	38436679	8	strongHyper	0.31	3.61e-12	Promoter (<=1kb)	17	38419447	38437273	17827	-	ENSSSCG00000007189	ENSSSCT00000007866	601
17	38834240	38834265	26	strongHypo	-0.404	5.97e-16	Distal Intergenic	17	38849180	38855792	6613	+	ENSSSCG00000007197	ENSSSCT00000007876	-14940
17	39279087	39279115	29	strongHypo	-0.327	4.74e-05	Distal Intergenic	17	39268121	39273617	5497	+	ENSSSCG00000007202	ENSSSCT00000007881	10994
17	40581157	40581213	57	strongHyper	0.43	3.12e-08	Intron (ENSSSCT00000007919/ENSSSCG00000007238, intron 1 of 2)	17	40565756	40591804	26049	+	ENSSSCG00000007238	ENSSSCT00000007919	15457
17	40973788	40973805	18	strongHyper	0.55	1.81e-37	Intron (ENSSSCT00000007930/ENSSSCG00000007248, intron 4 of 10)	17	40908261	40984197	75937	+	ENSSSCG00000007248	ENSSSCT00000007930	65544
17	46584081	46584129	49	strongHyper	0.396	1.51e-08	Distal Intergenic	17	46592136	46629982	37847	+	ENSSSCG00000023522	ENSSSCT00000031001	-8055
17	47301213	47301296	84	strongHypo	-0.37	7.33e-15	Intron (ENSSSCT00000008042/ENSSSCG00000007350, intron 2 of 10)	17	47245805	47536983	291179	+	ENSSSCG00000007350	ENSSSCT00000008042	55491
17	48696746	48696809	64	strongHypo	-0.567	6.33e-10	Distal Intergenic	17	48698399	48701183	2785	-	ENSSSCG00000030898	ENSSSCT00000033106	4437
17	51966829	51966846	18	strongHypo	-0.408	0.000227	Promoter (1-2kb)	17	51965089	51971545	6457	+	ENSSSCG00000007369	ENSSSCT00000008065	1757
17	52278717	52278742	26	strongHyper	0.412	5.31e-12	Intron (ENSSSCT00000008067/ENSSSCG00000007371, intron 3 of 9)	17	52270043	52296713	26671	+	ENSSSCG00000007371	ENSSSCT00000008067	8699
17	52281682	52281687	6	strongHyper	0.344	5.26e-17	Intron (ENSSSCT00000008067/ENSSSCG00000007371, intron 5 of 9)	17	52270043	52296713	26671	+	ENSSSCG00000007371	ENSSSCT00000008067	11644
17	52770211	52770231	21	strongHypo	-0.35	2.81e-11	Distal Intergenic	17	52794090	52815811	21722	+	ENSSSCG00000007381	ENSSSCT00000008079	-23879
17	53212320	53212343	24	strongHypo	-0.406	0.00282	Distal Intergenic	17	53223744	53233619	9876	-	ENSSSCG00000007391	ENSSSCT00000008090	21299
17	54058647	54058670	24	strongHypo	-0.325	9.2e-08	Promoter (<=1kb)	17	53985488	54058790	73303	-	ENSSSCG00000007439	ENSSSCT00000008143	143
17	54154777	54154850	74	strongHypo	-0.306	6.88e-11	Distal Intergenic	17	54155730	54168471	12742	-	ENSSSCG00000022777	ENSSSCT00000031187	13694
17	54764743	54764903	161	strongHyper	0.347	7.38e-15	Distal Intergenic	17	54755174	54755280	107	+	ENSSSCG00000029316	ENSSSCT00000031150	9729
17	55240830	55240934	105	strongHyper	0.366	5.74e-13	Intron (ENSSSCT00000008158/ENSSSCG00000007454, intron 11 of 16)	17	55169858	55282539	112682	+	ENSSSCG00000007454	ENSSSCT00000008158	71076
17	56156215	56156265	51	strongHyper	0.474	2.32e-28	Distal Intergenic	17	55891485	56009017	117533	-	ENSSSCG00000007457	ENSSSCT00000008161	-147248
17	56527885	56527974	90	strongHypo	-0.306	4.35e-36	Distal Intergenic	17	56828958	56862600	33643	-	ENSSSCG00000024207	ENSSSCT00000022379	334715
17	56569666	56569706	41	strongHypo	-0.471	1.21e-10	Distal Intergenic	17	56828958	56862600	33643	-	ENSSSCG00000024207	ENSSSCT00000022379	292934
17	56812083	56812146	64	strongHypo	-0.396	3.37e-35	Distal Intergenic	17	56828958	56862600	33643	-	ENSSSCG00000024207	ENSSSCT00000022379	50517
17	57028896	57028919	24	strongHypo	-0.532	9.88e-29	Exon (ENSSSCT00000008164/ENSSSCG00000007460, exon 15 of 40)	17	56982745	57082783	100039	+	ENSSSCG00000007460	ENSSSCT00000008164	46174
17	58544745	58544778	34	strongHyper	0.317	1.67e-32	Distal Intergenic	17	58476089	58509813	33725	-	ENSSSCG00000007470	ENSSSCT00000026410	-34965
17	58722410	58722458	49	strongHyper	0.397	3.63e-06	Intron (ENSSSCT00000008177/ENSSSCG00000007472, intron 4 of 4)	17	58697786	58744300	46515	+	ENSSSCG00000007472	ENSSSCT00000036568	24672
17	58743758	58743801	44	strongHypo	-0.356	2.17e-07	Exon (ENSSSCT00000008177/ENSSSCG00000007472, exon 5 of 5)	17	58761447	58788036	26590	-	ENSSSCG00000007473	ENSSSCT00000032857	44278
17	59159472	59159492	21	strongHypo	-0.346	1.09e-08	Distal Intergenic	17	59156475	59157786	1312	+	ENSSSCG00000030859	ENSSSCT00000034039	3017
17	59325174	59325228	55	strongHypo	-0.527	1.06e-13	Intron (ENSSSCT00000008184/ENSSSCG00000007477, intron 10 of 10)	17	59183330	59332006	148677	-	ENSSSCG00000007477	ENSSSCT00000008184	6832
17	59327789	59327824	36	strongHyper	0.775	4.91e-16	Intron (ENSSSCT00000008184/ENSSSCG00000007477, intron 10 of 10)	17	59183330	59332006	148677	-	ENSSSCG00000007477	ENSSSCT00000008184	4217
17	59354990	59355084	95	strongHypo	-0.342	1.42e-21	Distal Intergenic	17	59183330	59332006	148677	-	ENSSSCG00000007477	ENSSSCT00000008184	-23078
17	60085014	60085085	72	strongHyper	0.552	2.13e-13	Distal Intergenic	17	60008714	60028376	19663	-	ENSSSCG00000030905	ENSSSCT00000034204	-56709
17	61245725	61245777	53	strongHyper	0.34	0.00052	Distal Intergenic	17	61298394	61309646	11253	-	ENSSSCG00000007484	ENSSSCT00000036354	63921
17	61346734	61346865	132	strongHyper	0.308	6.34e-24	Distal Intergenic	17	61284273	61313538	29266	-	ENSSSCG00000007484	ENSSSCT00000008192	-33327
17	61642324	61642515	192	strongHyper	0.369	6.08e-19	Distal Intergenic	17	61598811	61599961	1151	-	ENSSSCG00000030822	ENSSSCT00000033374	-42554
17	61779661	61779669	9	strongHypo	-0.382	1.79e-08	Exon (ENSSSCT00000008194/ENSSSCG00000007485, exon 4 of 12)	17	61743856	61743962	107	-	ENSSSCG00000020469	ENSSSCT00000022064	-35707
17	62033034	62033038	5	strongHyper	0.42	2.89e-10	Distal Intergenic	17	61937884	61950193	12310	+	ENSSSCG00000007487	ENSSSCT00000008196	95154
17	64217458	64217605	148	strongHyper	0.436	6.85e-11	Distal Intergenic	17	64198764	64200593	1830	+	ENSSSCG00000007498	ENSSSCT00000008208	18841
17	64414408	64414497	90	strongHyper	0.318	4.33e-30	Distal Intergenic	17	64398461	64398565	105	+	ENSSSCG00000020171	ENSSSCT00000021766	16036
17	64419602	64419633	32	strongHyper	0.545	3.18e-13	Distal Intergenic	17	64398461	64398565	105	+	ENSSSCG00000020171	ENSSSCT00000021766	21172
17	64772990	64773002	13	strongHypo	-0.425	3.55e-22	Intron (ENSSSCT00000008212/ENSSSCG00000007501, intron 4 of 6)	17	64708810	64708909	100	+	ENSSSCG00000020537	ENSSSCT00000022132	64192
17	64774810	64775142	333	strongHyper	0.479	2.22e-11	Intron (ENSSSCT00000008212/ENSSSCG00000007501, intron 4 of 6)	17	64749146	64840296	91151	-	ENSSSCG00000007501	ENSSSCT00000008212	65486
17	64832689	64832707	19	strongHypo	-0.39	1.65e-09	Intron (ENSSSCT00000008212/ENSSSCG00000007501, intron 6 of 6)	17	64749146	64840296	91151	-	ENSSSCG00000007501	ENSSSCT00000008212	7607
17	64951894	64952057	164	strongHyper	0.303	1.92e-11	Intron (ENSSSCT00000008216/ENSSSCG00000007504, intron 3 of 3)	17	64947372	64962212	14841	+	ENSSSCG00000007504	ENSSSCT00000008216	4685
17	65111585	65111618	34	strongHypo	-0.596	1.86e-19	Distal Intergenic	17	65094815	65096956	2142	+	ENSSSCG00000007507	ENSSSCT00000033314	16803
17	65178981	65179014	34	strongHyper	0.316	6.03e-06	Intron (ENSSSCT00000008224/ENSSSCG00000007509, intron 3 of 3)	17	65136536	65146713	10178	-	ENSSSCG00000007508	ENSSSCT00000008223	-32301
17	65190913	65190977	65	strongHyper	0.575	1.37e-11	Intron (ENSSSCT00000008224/ENSSSCG00000007509, intron 3 of 3)	17	65159876	65214347	54472	-	ENSSSCG00000007509	ENSSSCT00000008224	23434
17	65315558	65315580	23	strongHypo	-0.41	2.24e-06	Distal Intergenic	17	65159876	65214347	54472	-	ENSSSCG00000007509	ENSSSCT00000008224	-101233
17	65344418	65344553	136	strongHypo	-0.315	2.86e-10	Distal Intergenic	17	65159876	65214347	54472	-	ENSSSCG00000007509	ENSSSCT00000008224	-130206
17	65366592	65366617	26	strongHyper	0.345	0.0298	Distal Intergenic	17	65159876	65214347	54472	-	ENSSSCG00000007509	ENSSSCT00000008224	-152270
17	65399565	65399653	89	strongHyper	0.414	4.07e-15	Distal Intergenic	17	65584607	65594592	9986	+	ENSSSCG00000007510	ENSSSCT00000008225	-185042
17	65412561	65412641	81	strongHypo	-0.364	2.21e-10	Distal Intergenic	17	65584607	65594592	9986	+	ENSSSCG00000007510	ENSSSCT00000008225	-172046
17	65454613	65454718	106	strongHyper	0.401	2.66e-19	Distal Intergenic	17	65584607	65594592	9986	+	ENSSSCG00000007510	ENSSSCT00000008225	-129994
17	65470199	65470207	9	strongHypo	-0.335	3.71e-08	Distal Intergenic	17	65584607	65594592	9986	+	ENSSSCG00000007510	ENSSSCT00000008225	-114408
17	65488631	65488684	54	strongHyper	0.487	4.56e-132	Distal Intergenic	17	65584607	65594592	9986	+	ENSSSCG00000007510	ENSSSCT00000008225	-95976
17	65649197	65649258	62	strongHypo	-0.353	2.93e-42	Promoter (2-3kb)	17	65636737	65646369	9633	-	ENSSSCG00000007511	ENSSSCT00000034367	-2889
17	65777654	65777733	80	strongHypo	-0.312	1.25e-08	3' UTR	17	65806190	65856325	50136	+	ENSSSCG00000007514	ENSSSCT00000008231	-28536
17	66004790	66004860	71	strongHyper	0.458	6.29e-07	Distal Intergenic	17	66106714	66130858	24145	+	ENSSSCG00000007516	ENSSSCT00000008234	-101924
17	66164684	66164788	105	strongHyper	0.333	7.42e-14	Distal Intergenic	17	66147136	66155273	8138	+	ENSSSCG00000007517	ENSSSCT00000033316	17652
17	66230227	66230293	67	strongHypo	-0.317	4.78e-09	Distal Intergenic	17	66288704	66288780	77	-	ENSSSCG00000018702	ENSSSCT00000020297	58553
17	66304284	66304472	189	strongHypo	-0.319	5.93e-52	Promoter (<=1kb)	17	66304395	66305147	753	+	ENSSSCG00000007520	ENSSSCT00000008239	0
17	66304485	66304578	94	strongHyper	0.388	1.44e-18	Promoter (<=1kb)	17	66304395	66305147	753	+	ENSSSCG00000007520	ENSSSCT00000008239	183
17	66338566	66338600	35	strongHyper	0.328	0.000559	Intron (ENSSSCT00000035506/ENSSSCG00000007520, intron 1 of 12)	17	66348680	66421977	73298	+	ENSSSCG00000007520	ENSSSCT00000036388	-10114
17	66414559	66414586	28	strongHyper	0.387	4.61e-10	Promoter (1-2kb)	17	66416056	66422576	6521	+	ENSSSCG00000007520	ENSSSCT00000034211	-1497
17	66418221	66418275	55	strongHypo	-0.322	4.08e-13	Promoter (<=1kb)	17	66417995	66422223	4229	+	ENSSSCG00000007520	ENSSSCT00000033800	280
17	66618103	66618212	110	strongHyper	0.34	2.28e-08	Distal Intergenic	17	66545461	66555496	10036	-	ENSSSCG00000007525	ENSSSCT00000008252	-62716
17	66800463	66800501	39	strongHypo	-0.502	2.14e-49	3' UTR	17	66846229	66869088	22860	+	ENSSSCG00000007527	ENSSSCT00000008255	-45766
17	66870145	66870222	78	strongHyper	0.525	9.33e-11	Distal Intergenic	17	66846229	66869088	22860	+	ENSSSCG00000007527	ENSSSCT00000008255	23993
17	66895718	66895762	45	strongHypo	-0.502	6.21e-09	Distal Intergenic	17	66846229	66869088	22860	+	ENSSSCG00000007527	ENSSSCT00000008255	49533
17	67033572	67033642	71	strongHypo	-0.315	2.28e-17	Distal Intergenic	17	67046736	67283694	236959	+	ENSSSCG00000007528	ENSSSCT00000036671	-13164
17	67048854	67048885	32	strongHypo	-0.431	4.64e-24	Promoter (2-3kb)	17	67046736	67283694	236959	+	ENSSSCG00000007528	ENSSSCT00000036671	2149
17	67421702	67421728	27	strongHyper	0.454	3.01e-07	Distal Intergenic	17	67413623	67414765	1143	+	ENSSSCG00000007531	ENSSSCT00000008262	8105
17	67560489	67560493	5	strongHypo	-0.437	2.75e-34	Distal Intergenic	17	67413623	67414765	1143	+	ENSSSCG00000007531	ENSSSCT00000008262	146870
17	67975585	67975604	20	strongHypo	-0.381	1.62e-08	Distal Intergenic	17	67851189	67853075	1887	+	ENSSSCG00000026743	ENSSSCT00000008119	124415
17	68334146	68334222	77	strongHyper	0.326	9.76e-14	Distal Intergenic	17	68377894	68394462	16569	-	ENSSSCG00000007537	ENSSSCT00000008269	60316
17	68466393	68466423	31	strongHypo	-0.389	1.52e-11	Distal Intergenic	17	68377894	68394462	16569	-	ENSSSCG00000007537	ENSSSCT00000008269	-71961
17	68668536	68668565	30	strongHypo	-0.32	4.02e-12	Distal Intergenic	17	68635991	68636097	107	-	ENSSSCG00000026826	ENSSSCT00000028577	-32468
17	68726530	68726576	47	strongHyper	0.387	4.3e-08	Distal Intergenic	17	68758114	68758220	107	-	ENSSSCG00000028268	ENSSSCT00000030053	31690
17	68762177	68762221	45	strongHyper	0.334	1.13e-08	Distal Intergenic	17	68758114	68758220	107	-	ENSSSCG00000028268	ENSSSCT00000030053	-4001
17	68789010	68789025	16	strongHypo	-0.363	1.21e-14	Distal Intergenic	17	68758114	68758220	107	-	ENSSSCG00000028268	ENSSSCT00000030053	-30805
17	68828822	68828843	22	strongHyper	0.406	2.87e-35	Distal Intergenic	17	68846044	68866838	20795	+	ENSSSCG00000028573	ENSSSCT00000027830	-17222
17	68835785	68835860	76	strongHypo	-0.301	5.21e-13	Distal Intergenic	17	68846044	68866838	20795	+	ENSSSCG00000028573	ENSSSCT00000027830	-10259
17	68836990	68837086	97	strongHyper	0.354	6.27e-22	Distal Intergenic	17	68846044	68866838	20795	+	ENSSSCG00000028573	ENSSSCT00000027830	-9054
17	68846104	68846161	58	strongHyper	0.312	7.21e-09	Promoter (<=1kb)	17	68846044	68866838	20795	+	ENSSSCG00000028573	ENSSSCT00000027830	117
17	68855796	68855801	6	strongHypo	-0.599	3.04e-38	Intron (ENSSSCT00000027830/ENSSSCG00000028573, intron 1 of 1)	17	68846044	68866838	20795	+	ENSSSCG00000028573	ENSSSCT00000027830	9757
17	68858918	68858931	14	strongHyper	0.414	1.57e-13	Intron (ENSSSCT00000027830/ENSSSCG00000028573, intron 1 of 1)	17	68846044	68866838	20795	+	ENSSSCG00000028573	ENSSSCT00000027830	12887
17	68875163	68875191	29	strongHypo	-0.512	5.22e-16	Distal Intergenic	17	68895866	68979179	83314	+	ENSSSCG00000025784	ENSSSCT00000022675	-20703
17	68877635	68877806	172	strongHypo	-0.341	1.18e-14	Distal Intergenic	17	68895866	68979179	83314	+	ENSSSCG00000025784	ENSSSCT00000022675	-18231
17	68921598	68921658	61	strongHyper	0.647	3.13e-08	Intron (ENSSSCT00000022675/ENSSSCG00000025784, intron 1 of 18)	17	68895866	68979179	83314	+	ENSSSCG00000025784	ENSSSCT00000022675	25792
17	68923376	68923425	50	strongHyper	0.312	3.52e-14	Intron (ENSSSCT00000022675/ENSSSCG00000025784, intron 1 of 18)	17	68895866	68979179	83314	+	ENSSSCG00000025784	ENSSSCT00000022675	27559
17	68931696	68931804	109	strongHypo	-0.313	1.81e-17	Intron (ENSSSCT00000022675/ENSSSCG00000025784, intron 3 of 18)	17	68895866	68979179	83314	+	ENSSSCG00000025784	ENSSSCT00000022675	35938
17	68947089	68947110	22	strongHypo	-0.308	2.42e-26	Intron (ENSSSCT00000022675/ENSSSCG00000025784, intron 8 of 18)	17	68895866	68979179	83314	+	ENSSSCG00000025784	ENSSSCT00000022675	51244
17	68962034	68962094	61	strongHypo	-0.396	7.95e-48	Intron (ENSSSCT00000022675/ENSSSCG00000025784, intron 10 of 18)	17	68895866	68979179	83314	+	ENSSSCG00000025784	ENSSSCT00000022675	66228
17	68972879	68972937	59	strongHyper	0.508	4.09e-11	Intron (ENSSSCT00000022675/ENSSSCG00000025784, intron 13 of 18)	17	68895866	68979179	83314	+	ENSSSCG00000025784	ENSSSCT00000022675	77071
17	68975797	68975967	171	strongHypo	-0.473	9.1e-90	Exon (ENSSSCT00000022675/ENSSSCG00000025784, exon 16 of 19)	17	68993803	69054750	60948	-	ENSSSCG00000024694	ENSSSCT00000024716	78953
17	68977352	68977401	50	strongHypo	-0.599	9.99e-09	Exon (ENSSSCT00000022675/ENSSSCG00000025784, exon 18 of 19)	17	68993803	69054750	60948	-	ENSSSCG00000024694	ENSSSCT00000024716	77398
17	69018601	69018612	12	strongHypo	-0.419	1.24e-08	Intron (ENSSSCT00000024716/ENSSSCG00000024694, intron 9 of 14)	17	68993803	69054750	60948	-	ENSSSCG00000024694	ENSSSCT00000024716	36149
17	69084806	69084929	124	strongHyper	0.33	2.1e-11	Intron (ENSSSCT00000028398/ENSSSCG00000026052, intron 5 of 7)	17	69083024	69090021	6998	-	ENSSSCG00000026052	ENSSSCT00000028398	5215
17	69086690	69086731	42	strongHypo	-0.473	1.54e-146	Intron (ENSSSCT00000028398/ENSSSCG00000026052, intron 5 of 7)	17	69083024	69090021	6998	-	ENSSSCG00000026052	ENSSSCT00000028398	3331
17	69165613	69165671	59	strongHyper	0.417	5.73e-08	Distal Intergenic	17	69172955	69173861	907	+	ENSSSCG00000021825	ENSSSCT00000026530	-7342
17	69209894	69209911	18	strongHyper	0.318	2.17e-10	Distal Intergenic	17	69190180	69197947	7768	-	ENSSSCG00000007539	ENSSSCT00000008271	-11964
17	69223202	69223261	60	strongHyper	0.48	6.86e-08	Distal Intergenic	17	69234796	69243438	8643	-	ENSSSCG00000007538	ENSSSCT00000008270	20236
17	69235928	69235957	30	strongHyper	0.434	3.66e-08	Intron (ENSSSCT00000008270/ENSSSCG00000007538, intron 3 of 5)	17	69234796	69243438	8643	-	ENSSSCG00000007538	ENSSSCT00000008270	7510
17	69248337	69248350	14	strongHyper	0.524	1.06e-19	Distal Intergenic	17	69234796	69243438	8643	-	ENSSSCG00000007538	ENSSSCT00000008270	-4912
17	69256035	69256165	131	strongHyper	0.373	9.32e-27	Distal Intergenic	17	69234796	69243438	8643	-	ENSSSCG00000007538	ENSSSCT00000008270	-12727
17	69276199	69276310	112	strongHyper	0.33	2.71e-08	Promoter (1-2kb)	17	69274653	69274755	103	-	ENSSSCG00000018790	ENSSSCT00000020385	-1555
17	69300746	69300872	127	strongHyper	0.322	9.86e-09	Distal Intergenic	17	69285393	69285500	108	-	ENSSSCG00000019004	ENSSSCT00000020599	-15372
17	69309165	69309230	66	strongHyper	0.55	2.32e-08	Distal Intergenic	17	69285393	69285500	108	-	ENSSSCG00000019004	ENSSSCT00000020599	-23730
17	69321569	69321619	51	strongHyper	0.407	6.04e-16	Distal Intergenic	17	69285393	69285500	108	-	ENSSSCG00000019004	ENSSSCT00000020599	-36119
17	69328012	69328070	59	strongHypo	-0.336	2.21e-06	Distal Intergenic	17	69285393	69285500	108	-	ENSSSCG00000019004	ENSSSCT00000020599	-42570
17	69335650	69335696	47	strongHypo	-0.301	1.66e-05	Distal Intergenic	17	69285393	69285500	108	-	ENSSSCG00000019004	ENSSSCT00000020599	-50196
17	69341240	69341316	77	strongHypo	-0.393	1.01e-14	Distal Intergenic	17	69285393	69285500	108	-	ENSSSCG00000019004	ENSSSCT00000020599	-55816
17	69498481	69498568	88	strongHypo	-0.367	5.31e-08	Distal Intergenic	17	69285393	69285500	108	-	ENSSSCG00000019004	ENSSSCT00000020599	-213068
18	133539	133545	7	strongHyper	0.33	3.55e-07	Promoter (2-3kb)	18	136152	150846	14695	+	ENSSSCG00000029194	ENSSSCT00000031956	-2613
18	315754	315832	79	strongHyper	0.399	9.85e-06	Distal Intergenic	18	332983	365339	32357	-	ENSSSCG00000027174	ENSSSCT00000026338	49585
18	337013	337099	87	strongHypo	-0.537	1.63e-12	Intron (ENSSSCT00000026338/ENSSSCG00000027174, intron 3 of 12)	18	332983	365339	32357	-	ENSSSCG00000027174	ENSSSCT00000026338	28326
18	373050	373095	46	strongHypo	-0.436	2.73e-07	Distal Intergenic	18	332983	365339	32357	-	ENSSSCG00000027174	ENSSSCT00000026338	-7756
18	750932	750937	6	strongHypo	-0.425	3.37e-33	Distal Intergenic	18	780059	784910	4852	-	ENSSSCG00000016407	ENSSSCT00000017864	33978
18	764735	764847	113	strongHyper	0.372	5.89e-07	Distal Intergenic	18	780059	784910	4852	-	ENSSSCG00000016407	ENSSSCT00000017864	20175
18	792713	792747	35	strongHyper	0.382	1.47e-14	Distal Intergenic	18	780059	784910	4852	-	ENSSSCG00000016407	ENSSSCT00000017864	-7837
18	826536	826593	58	strongHypo	-0.409	6.09e-07	Intron (ENSSSCT00000017863/ENSSSCG00000016406, intron 5 of 21)	18	814124	862401	48278	+	ENSSSCG00000016406	ENSSSCT00000017863	12469
18	985951	985983	33	strongHyper	0.346	8.95e-13	Distal Intergenic	18	1082448	1085403	2956	+	ENSSSCG00000026661	ENSSSCT00000025678	-96497
18	1002200	1002289	90	strongHypo	-0.458	4.72e-18	Distal Intergenic	18	1082448	1085403	2956	+	ENSSSCG00000026661	ENSSSCT00000025678	-80248
18	1014072	1014177	106	strongHypo	-0.471	1.04e-19	Distal Intergenic	18	1082448	1085403	2956	+	ENSSSCG00000026661	ENSSSCT00000025678	-68376
18	1092400	1092405	6	strongHypo	-0.434	3.09e-06	Distal Intergenic	18	1082448	1085403	2956	+	ENSSSCG00000026661	ENSSSCT00000025678	9957
18	1127710	1127817	108	strongHypo	-0.372	1.46e-08	Distal Intergenic	18	1082448	1085403	2956	+	ENSSSCG00000026661	ENSSSCT00000025678	45369
18	1194176	1194195	20	strongHyper	0.333	4.71e-07	Distal Intergenic	18	1082448	1085403	2956	+	ENSSSCG00000026661	ENSSSCT00000025678	111747
18	1253221	1253272	52	strongHyper	0.552	3.72e-10	Distal Intergenic	18	1265487	1314355	48869	-	ENSSSCG00000025769	ENSSSCT00000029209	61134
18	1299332	1299367	36	strongHypo	-0.335	9.87e-11	Intron (ENSSSCT00000029209/ENSSSCG00000025769, intron 2 of 2)	18	1265487	1314355	48869	-	ENSSSCG00000025769	ENSSSCT00000029209	15023
18	1335659	1335699	41	strongHypo	-0.431	6.49e-20	Distal Intergenic	18	1265487	1314355	48869	-	ENSSSCG00000025769	ENSSSCT00000029209	-21344
18	1402920	1403029	110	strongHyper	0.325	3.28e-12	Distal Intergenic	18	1417691	1556974	139284	+	ENSSSCG00000026652	ENSSSCT00000025384	-14771
18	1404715	1404738	24	strongHyper	0.322	6.23e-05	Distal Intergenic	18	1417691	1556974	139284	+	ENSSSCG00000026652	ENSSSCT00000025384	-12976
18	1411557	1411588	32	strongHypo	-0.619	1.48e-08	Distal Intergenic	18	1417691	1556974	139284	+	ENSSSCG00000026652	ENSSSCT00000025384	-6134
18	1432117	1432150	34	strongHypo	-0.368	0.00118	Intron (ENSSSCT00000025384/ENSSSCG00000026652, intron 5 of 7)	18	1417691	1556974	139284	+	ENSSSCG00000026652	ENSSSCT00000025384	14459
18	1664019	1664133	115	strongHyper	0.51	4.32e-10	Distal Intergenic	18	1693754	1698680	4927	+	ENSSSCG00000016410	ENSSSCT00000017867	-29735
18	1708823	1708855	33	strongHypo	-0.32	7.88e-15	Distal Intergenic	18	1693754	1698680	4927	+	ENSSSCG00000016410	ENSSSCT00000017867	15101
18	2053166	2053178	13	strongHyper	0.347	2.43e-09	Distal Intergenic	18	1942515	1997035	54521	+	ENSSSCG00000016412	ENSSSCT00000017870	110663
18	2055367	2055441	75	strongHypo	-0.431	2.42e-06	Distal Intergenic	18	1942515	1997035	54521	+	ENSSSCG00000016412	ENSSSCT00000017870	112926
18	2062829	2062889	61	strongHyper	0.31	1.08e-06	Distal Intergenic	18	1942515	1997035	54521	+	ENSSSCG00000016412	ENSSSCT00000017870	120374
18	2079815	2079951	137	strongHyper	0.365	4.37e-17	Distal Intergenic	18	1942515	1997035	54521	+	ENSSSCG00000016412	ENSSSCT00000017870	137436
18	2197997	2198098	102	strongHyper	0.308	1.44e-13	Distal Intergenic	18	1942515	1997035	54521	+	ENSSSCG00000016412	ENSSSCT00000017870	255583
18	2371127	2371197	71	strongHyper	0.385	8.67e-13	Distal Intergenic	18	2664794	2673751	8958	+	ENSSSCG00000016416	ENSSSCT00000017875	-293667
18	2375536	2375591	56	strongHypo	-0.303	1.44e-08	Distal Intergenic	18	2664794	2673751	8958	+	ENSSSCG00000016416	ENSSSCT00000017875	-289258
18	2438680	2438708	29	strongHyper	0.417	6.9e-29	Distal Intergenic	18	2664794	2673751	8958	+	ENSSSCG00000016416	ENSSSCT00000017875	-226114
18	2676591	2676611	21	strongHyper	0.432	3.03e-08	Distal Intergenic	18	2664794	2673751	8958	+	ENSSSCG00000016416	ENSSSCT00000017875	11817
18	2682681	2682696	16	strongHyper	0.377	4.65e-06	Distal Intergenic	18	2664794	2673751	8958	+	ENSSSCG00000016416	ENSSSCT00000017875	17902
18	2816371	2816402	32	strongHypo	-0.46	3.43e-09	Distal Intergenic	18	2689188	2795075	105888	-	ENSSSCG00000016417	ENSSSCT00000017876	-21327
18	2866282	2866304	23	strongHyper	0.46	4.01e-08	Distal Intergenic	18	2689188	2795075	105888	-	ENSSSCG00000016417	ENSSSCT00000017876	-71229
18	2873029	2873077	49	strongHypo	-0.345	7.62e-12	Distal Intergenic	18	2689188	2795075	105888	-	ENSSSCG00000016417	ENSSSCT00000017876	-78002
18	2937042	2937126	85	strongHyper	0.375	1.23e-07	Intron (ENSSSCT00000017880/ENSSSCG00000016420, intron 1 of 6)	18	2986712	2994219	7508	-	ENSSSCG00000016419	ENSSSCT00000017879	57177
18	2971184	2971217	34	strongHypo	-0.348	5.87e-14	Intron (ENSSSCT00000017880/ENSSSCG00000016420, intron 1 of 6)	18	2986712	2994219	7508	-	ENSSSCG00000016419	ENSSSCT00000017879	23035
18	3043503	3043554	52	strongHyper	0.383	3.5e-18	Distal Intergenic	18	2896505	3019640	123136	-	ENSSSCG00000016420	ENSSSCT00000017880	-23914
18	3096246	3096257	12	strongHyper	0.334	1.39e-08	Distal Intergenic	18	3151545	3155140	3596	-	ENSSSCG00000023549	ENSSSCT00000028589	58894
18	3096747	3096771	25	strongHyper	0.317	6.66e-21	Distal Intergenic	18	3151545	3155140	3596	-	ENSSSCG00000023549	ENSSSCT00000028589	58393
18	3288541	3288578	38	strongHyper	0.711	2.73e-09	3' UTR	18	3230275	3250517	20243	+	ENSSSCG00000025221	ENSSSCT00000025847	58303
18	3432441	3432454	14	strongHyper	0.45	2.38e-05	Intron (ENSSSCT00000017884/ENSSSCG00000016423, intron 16 of 17)	18	3287930	3448158	160229	-	ENSSSCG00000016423	ENSSSCT00000017884	15717
18	3445956	3446022	67	strongHypo	-0.334	1.65e-23	Promoter (2-3kb)	18	3287930	3448158	160229	-	ENSSSCG00000016423	ENSSSCT00000017884	2202
18	3462467	3462508	42	strongHyper	0.595	1.24e-07	Distal Intergenic	18	3287930	3448158	160229	-	ENSSSCG00000016423	ENSSSCT00000017884	-14350
18	3541549	3541583	35	strongHypo	-0.305	4.19e-10	Intron (ENSSSCT00000022423/ENSSSCG00000022007, intron 2 of 2)	18	3482384	3565479	83096	-	ENSSSCG00000022007	ENSSSCT00000022423	23930
18	3834699	3834797	99	strongHyper	0.523	7.01e-14	Distal Intergenic	18	4043041	4043569	529	-	ENSSSCG00000016424	ENSSSCT00000017885	208870
18	3843253	3843290	38	strongHypo	-0.442	3.3e-11	Distal Intergenic	18	4043041	4043569	529	-	ENSSSCG00000016424	ENSSSCT00000017885	200316
18	4005293	4005468	176	strongHypo	-0.54	1.45e-20	Distal Intergenic	18	4043041	4043569	529	-	ENSSSCG00000016424	ENSSSCT00000017885	38276
18	4069032	4069157	126	strongHypo	-0.372	7.9e-63	Distal Intergenic	18	4043041	4043569	529	-	ENSSSCG00000016424	ENSSSCT00000017885	-25588
18	4101422	4101459	38	strongHypo	-0.442	2.59e-41	Distal Intergenic	18	4043041	4043569	529	-	ENSSSCG00000016424	ENSSSCT00000017885	-57890
18	4389611	4389668	58	strongHyper	0.324	3.47e-15	Distal Intergenic	18	4043041	4043569	529	-	ENSSSCG00000016424	ENSSSCT00000017885	-346099
18	4785794	4785879	86	strongHypo	-0.378	4.16e-05	Distal Intergenic	18	4937318	5046261	108944	+	ENSSSCG00000016427	ENSSSCT00000017888	-151524
18	4852244	4852248	5	strongHyper	0.486	6.96e-08	Distal Intergenic	18	4937318	5046261	108944	+	ENSSSCG00000016427	ENSSSCT00000017888	-85074
18	5027595	5027600	6	strongHypo	-0.408	6.31e-15	Intron (ENSSSCT00000017888/ENSSSCG00000016427, intron 1 of 2)	18	5034923	5046534	11612	+	ENSSSCG00000016427	ENSSSCT00000026354	-7328
18	5135689	5135755	67	strongHypo	-0.318	1.87e-16	Distal Intergenic	18	5034923	5046534	11612	+	ENSSSCG00000016427	ENSSSCT00000026354	100832
18	5581134	5581180	47	strongHypo	-0.577	2.38e-13	Exon (ENSSSCT00000026487/ENSSSCG00000022734, exon 14 of 18)	18	5561825	5586022	24198	+	ENSSSCG00000022734	ENSSSCT00000026487	19355
18	5734275	5734373	99	strongHypo	-0.308	1.45e-08	Distal Intergenic	18	5661558	5723817	62260	-	ENSSSCG00000016431	ENSSSCT00000017892	-10556
18	6286619	6286660	42	strongHyper	0.302	8.66e-11	Promoter (<=1kb)	18	6286673	6286790	118	-	ENSSSCG00000018881	ENSSSCT00000020476	171
18	6345383	6345425	43	strongHypo	-0.364	7.87e-11	Promoter (2-3kb)	18	6342667	6354926	12260	+	ENSSSCG00000016437	ENSSSCT00000017898	2758
18	6521875	6521946	72	strongHypo	-0.5	1.39e-10	Intron (ENSSSCT00000027395/ENSSSCG00000021475, intron 14 of 26)	18	6509246	6513486	4241	+	ENSSSCG00000024184	ENSSSCT00000028709	12700
18	6575039	6575066	28	strongHyper	0.33	1.36e-08	Exon (ENSSSCT00000029678/ENSSSCG00000024431, exon 6 of 13)	18	6570674	6578321	7648	+	ENSSSCG00000024431	ENSSSCT00000029678	4392
18	6720414	6720550	137	strongHyper	0.346	5.35e-12	Intron (ENSSSCT00000036607/ENSSSCG00000016448, intron 1 of 7)	18	6719117	6725284	6168	-	ENSSSCG00000016448	ENSSSCT00000036607	4870
18	6722428	6722473	46	strongHypo	-0.383	2.86e-18	Promoter (2-3kb)	18	6719117	6725284	6168	-	ENSSSCG00000016448	ENSSSCT00000036607	2856
18	7632455	7632574	120	strongHyper	0.41	2.78e-08	Distal Intergenic	18	7636965	7652271	15307	+	ENSSSCG00000016469	ENSSSCT00000017933	-4510
18	10171579	10171647	69	strongHyper	0.441	3.37e-11	Distal Intergenic	18	10181401	10223526	42126	+	ENSSSCG00000016502	ENSSSCT00000017966	-9822
18	10468192	10468249	58	strongHyper	0.365	1.45e-14	Intron (ENSSSCT00000023629/ENSSSCG00000025850, intron 6 of 9)	18	10441296	10474579	33284	-	ENSSSCG00000025850	ENSSSCT00000023629	6387
18	10554458	10554513	56	strongHyper	0.338	5.4e-11	Distal Intergenic	18	10581478	10643535	62058	+	ENSSSCG00000026733	ENSSSCT00000028580	-27020
18	14796569	14796762	194	strongHypo	-0.385	2.91e-20	Distal Intergenic	18	14775534	14786752	11219	-	ENSSSCG00000022617	ENSSSCT00000032418	-10010
18	14859493	14859544	52	strongHyper	0.304	0.000144	Exon (ENSSSCT00000029662/ENSSSCG00000027118, exon 9 of 9)	18	14861395	14880336	18942	-	ENSSSCG00000016533	ENSSSCT00000018003	20843
18	15628954	15628968	15	strongHyper	0.354	6.83e-17	Promoter (<=1kb)	18	15628406	15629234	829	-	ENSSSCG00000016540	ENSSSCT00000018010	280
18	16128751	16128770	20	strongHyper	0.576	1.84e-130	Intron (ENSSSCT00000018013/ENSSSCG00000016543, intron 3 of 7)	18	16110017	16110094	78	-	ENSSSCG00000029925	ENSSSCT00000031807	-18676
18	17659878	17659890	13	strongHyper	0.453	3.22e-16	Distal Intergenic	18	17086302	17410939	324638	+	ENSSSCG00000016545	ENSSSCT00000018015	573588
18	17671405	17671416	12	strongHypo	-0.326	1.06e-11	Distal Intergenic	18	17086302	17410939	324638	+	ENSSSCG00000016545	ENSSSCT00000018015	585114
18	17805266	17805333	68	strongHyper	0.305	8.44e-27	Distal Intergenic	18	17086302	17410939	324638	+	ENSSSCG00000016545	ENSSSCT00000018015	719031
18	18480402	18480441	40	strongHyper	0.338	4.97e-05	Distal Intergenic	18	18531185	18581935	50751	+	ENSSSCG00000016548	ENSSSCT00000018018	-50783
18	18508182	18508221	40	strongHypo	-0.373	1.58e-06	Distal Intergenic	18	18531185	18581935	50751	+	ENSSSCG00000016548	ENSSSCT00000018018	-23003
18	18545588	18545658	71	strongHyper	0.322	5.38e-05	Intron (ENSSSCT00000018018/ENSSSCG00000016548, intron 1 of 8)	18	18531185	18581935	50751	+	ENSSSCG00000016548	ENSSSCT00000018018	14473
18	20869889	20869926	38	strongHypo	-0.317	5.35e-14	Exon (ENSSSCT00000018048/ENSSSCG00000016578, exon 21 of 48)	18	20855084	20884021	28938	+	ENSSSCG00000016578	ENSSSCT00000018048	14842
18	21153546	21153615	70	strongHypo	-0.326	1.29e-33	Distal Intergenic	18	21131266	21134006	2741	+	ENSSSCG00000028971	ENSSSCT00000027805	22349
18	21201868	21201925	58	strongHyper	0.3	9.69e-05	Promoter (<=1kb)	18	21201786	21204671	2886	+	ENSSSCG00000016588	ENSSSCT00000018060	139
18	21275885	21275915	31	strongHypo	-0.841	1.36e-18	Promoter (1-2kb)	18	21277210	21277310	101	-	ENSSSCG00000019335	ENSSSCT00000020930	1425
18	21577418	21577488	71	strongHypo	-0.314	1.27e-26	Intron (ENSSSCT00000018062/ENSSSCG00000016590, intron 6 of 15)	18	21359379	21657033	297655	-	ENSSSCG00000016590	ENSSSCT00000018062	79615
18	21622360	21622399	40	strongHyper	0.502	2.37e-17	Intron (ENSSSCT00000018062/ENSSSCG00000016590, intron 14 of 15)	18	21359379	21657033	297655	-	ENSSSCG00000016590	ENSSSCT00000018062	34673
18	22789359	22789403	45	strongHyper	0.329	1.33e-07	Intron (ENSSSCT00000026245/ENSSSCG00000022865, intron 4 of 7)	18	22609817	23086523	476707	+	ENSSSCG00000022865	ENSSSCT00000026245	179586
18	44474134	44474170	37	strongHypo	-0.333	2.37e-07	Promoter (<=1kb)	18	44427774	44474940	47167	-	ENSSSCG00000021250	ENSSSCT00000029905	806
18	44570416	44570523	108	strongHypo	-0.33	9.12e-12	Distal Intergenic	18	44530655	44556141	25487	+	ENSSSCG00000022464	ENSSSCT00000026958	39868
18	46319669	46319767	99	strongHypo	-0.391	6.87e-07	Intron (ENSSSCT00000018151/ENSSSCG00000016672, intron 13 of 14)	18	46232764	46325218	92455	-	ENSSSCG00000016672	ENSSSCT00000018151	5549
18	46363448	46363584	137	strongHyper	0.316	6.74e-11	Distal Intergenic	18	46232764	46325218	92455	-	ENSSSCG00000016672	ENSSSCT00000018151	-38366
18	46461955	46462078	124	strongHyper	0.428	9.81e-16	Distal Intergenic	18	46427127	46436822	9696	-	ENSSSCG00000016673	ENSSSCT00000018152	-25256
18	46547069	46547080	12	strongHypo	-0.344	1.83e-14	Intron (ENSSSCT00000018153/ENSSSCG00000016674, intron 3 of 23)	18	46637157	46641921	4765	+	ENSSSCG00000016676	ENSSSCT00000018156	-90088
18	47001671	47001742	72	strongHypo	-0.301	5.39e-15	Promoter (<=1kb)	18	47002450	47010874	8425	+	ENSSSCG00000016678	ENSSSCT00000033926	-779
18	47344451	47344471	21	strongHyper	0.343	2.71e-08	Promoter (2-3kb)	18	47342426	47378290	35865	+	ENSSSCG00000016684	ENSSSCT00000018165	2045
18	49160129	49160195	67	strongHyper	0.316	8.37e-09	Distal Intergenic	18	49277462	49327730	50269	+	ENSSSCG00000016691	ENSSSCT00000018172	-117333
18	50014752	50014767	16	strongHypo	-0.308	0.000155	Distal Intergenic	18	50021760	50025397	3638	+	ENSSSCG00000016698	ENSSSCT00000018179	-7008
18	50052137	50052148	12	strongHypo	-0.303	2.25e-09	Promoter (1-2kb)	18	50050530	50052305	1776	+	ENSSSCG00000016701	ENSSSCT00000018182	1618
18	50052516	50052586	71	strongHyper	0.38	4.97e-07	Promoter (2-3kb)	18	50050530	50052305	1776	+	ENSSSCG00000016701	ENSSSCT00000018182	2056
18	50090635	50090931	297	strongHypo	-0.554	3.34e-11	Distal Intergenic	18	50096056	50099702	3647	+	ENSSSCG00000016705	ENSSSCT00000018186	-5421
18	51070212	51070353	142	strongHyper	0.363	3.43e-16	Distal Intergenic	18	50993767	51025144	31378	-	ENSSSCG00000026894	ENSSSCT00000027225	-45209
18	51309929	51309947	19	strongHyper	0.33	8.46e-28	Distal Intergenic	18	51216035	51216102	68	+	ENSSSCG00000018277	ENSSSCT00000019872	93912
18	51760374	51760433	60	strongHyper	0.332	2.2e-07	Distal Intergenic	18	52036068	52038371	2304	+	ENSSSCG00000016714	ENSSSCT00000018195	-275694
18	51774053	51774160	108	strongHyper	0.406	1.35e-10	Distal Intergenic	18	52036068	52038371	2304	+	ENSSSCG00000016714	ENSSSCT00000018195	-262015
18	52401398	52401452	55	strongHypo	-0.463	1.88e-36	Distal Intergenic	18	52434811	52490002	55192	+	ENSSSCG00000016716	ENSSSCT00000018197	-33413
18	52440511	52440596	86	strongHyper	0.391	3.5e-73	Intron (ENSSSCT00000018197/ENSSSCG00000016716, intron 1 of 9)	18	52434811	52490002	55192	+	ENSSSCG00000016716	ENSSSCT00000018197	5785
18	53006069	53006104	36	strongHypo	-0.507	1.74e-12	Distal Intergenic	18	52929674	52937567	7894	-	ENSSSCG00000016718	ENSSSCT00000018199	-68537
18	53026407	53026432	26	strongHyper	0.37	2.58e-08	Distal Intergenic	18	52929674	52937567	7894	-	ENSSSCG00000016718	ENSSSCT00000018199	-88865
18	53418482	53418524	43	strongHyper	0.452	1.26e-60	Distal Intergenic	18	53423634	53425884	2251	+	ENSSSCG00000016720	ENSSSCT00000018201	-5152
18	53424495	53424550	56	strongHyper	0.336	1.13e-26	Promoter (<=1kb)	18	53423634	53425884	2251	+	ENSSSCG00000016720	ENSSSCT00000018201	916
18	53426189	53426194	6	strongHyper	0.475	7.91e-35	Promoter (2-3kb)	18	53423634	53425884	2251	+	ENSSSCG00000016720	ENSSSCT00000018201	2560
18	53436558	53436725	168	strongHyper	0.422	2.22e-09	Promoter (2-3kb)	18	53426424	53438727	12304	-	ENSSSCG00000016721	ENSSSCT00000018202	2169
18	53576545	53576562	18	strongHypo	-0.604	8.71e-22	Distal Intergenic	18	53538653	53541606	2954	+	ENSSSCG00000016724	ENSSSCT00000018205	37909
18	53585672	53585723	52	strongHypo	-0.501	8.62e-37	Distal Intergenic	18	53538653	53541606	2954	+	ENSSSCG00000016724	ENSSSCT00000018205	47070
18	53672216	53672257	42	strongHyper	0.372	3.07e-08	Distal Intergenic	18	53694289	53887545	193257	+	ENSSSCG00000016725	ENSSSCT00000018206	-22073
18	53742000	53742038	39	strongHypo	-0.401	1.67e-21	Intron (ENSSSCT00000018206/ENSSSCG00000016725, intron 4 of 31)	18	53694289	53887545	193257	+	ENSSSCG00000016725	ENSSSCT00000018206	47749
18	53809016	53809075	60	strongHypo	-0.45	4.93e-08	Intron (ENSSSCT00000018206/ENSSSCG00000016725, intron 16 of 31)	18	53694289	53887545	193257	+	ENSSSCG00000016725	ENSSSCT00000018206	114786
18	53875031	53875046	16	strongHypo	-0.415	1.71e-19	Intron (ENSSSCT00000018206/ENSSSCG00000016725, intron 26 of 31)	18	53694289	53887545	193257	+	ENSSSCG00000016725	ENSSSCT00000018206	180757
18	53979827	53979929	103	strongHypo	-0.372	1.9e-55	Distal Intergenic	18	54168143	54168236	94	+	ENSSSCG00000019842	ENSSSCT00000021437	-188316
18	54296698	54296781	84	strongHyper	0.32	8.53e-14	Distal Intergenic	18	54168143	54168236	94	+	ENSSSCG00000019842	ENSSSCT00000021437	128638
18	54538996	54539025	30	strongHypo	-0.664	1.38e-44	Distal Intergenic	18	54851504	54856012	4509	+	ENSSSCG00000016729	ENSSSCT00000018210	-312508
18	54882204	54882329	126	strongHyper	0.362	4.64e-123	Distal Intergenic	18	54861845	54866804	4960	-	ENSSSCG00000016728	ENSSSCT00000018209	-15525
18	55062993	55063039	47	strongHyper	0.333	1.11e-09	Distal Intergenic	18	55083919	55084372	454	+	ENSSSCG00000016735	ENSSSCT00000018217	-20926
18	55252607	55252617	11	strongHypo	-0.396	2.3e-09	Intron (ENSSSCT00000018216/ENSSSCG00000016734, intron 8 of 10)	18	55227250	55260911	33662	-	ENSSSCG00000016734	ENSSSCT00000018216	8304
18	55401427	55401536	110	strongHypo	-0.301	2.52e-06	Promoter (1-2kb)	18	55400247	55400378	132	+	ENSSSCG00000019018	ENSSSCT00000020613	1289
18	55557760	55557866	107	strongHyper	0.36	4.88e-18	Intron (ENSSSCT00000018222/ENSSSCG00000016740, intron 6 of 6)	18	55497954	55587971	90018	-	ENSSSCG00000016743	ENSSSCT00000018225	30211
18	55840914	55840922	9	strongHypo	-0.389	9.7e-07	Intron (ENSSSCT00000018230/ENSSSCG00000016748, intron 4 of 7)	18	55837904	55849658	11755	+	ENSSSCG00000016748	ENSSSCT00000018230	3018
18	55856078	55856199	122	strongHypo	-0.414	1.32e-14	Intron (ENSSSCT00000018232/ENSSSCG00000016750, intron 1 of 6)	18	55855332	55865266	9935	-	ENSSSCG00000016750	ENSSSCT00000018232	9188
18	55935332	55935373	42	strongHypo	-0.405	3.55e-06	Intron (ENSSSCT00000018235/ENSSSCG00000016753, intron 2 of 10)	18	55932004	55940472	8469	+	ENSSSCG00000016753	ENSSSCT00000018235	3369
18	55940730	55940782	53	strongHyper	0.312	7.04e-08	3' UTR	18	55932004	55940472	8469	+	ENSSSCG00000016753	ENSSSCT00000018235	8778
18	55978141	55978162	22	strongHypo	-0.482	5.88e-32	Intron (ENSSSCT00000018237/ENSSSCG00000016755, intron 5 of 10)	18	55973064	55984105	11042	+	ENSSSCG00000016755	ENSSSCT00000018237	5098
18	56971595	56971615	21	strongHyper	0.563	5.36e-26	Distal Intergenic	18	56949301	56951586	2286	+	ENSSSCG00000016760	ENSSSCT00000018244	22314
18	57239564	57239746	183	strongHyper	0.31	2.1e-33	Distal Intergenic	18	57436684	57750413	313730	+	ENSSSCG00000016762	ENSSSCT00000018246	-197120
18	59834450	59834483	34	strongHypo	-0.678	8.03e-09	Promoter (1-2kb)	18	59836330	59836436	107	-	ENSSSCG00000026247	ENSSSCT00000027963	1986
18	59903817	59903943	127	strongHypo	-0.303	1.24e-78	Distal Intergenic	18	59906525	59922109	15585	-	ENSSSCG00000029741	ENSSSCT00000024299	18292
18	59955720	59955853	134	strongHypo	-0.329	1.9e-31	Distal Intergenic	18	59931729	59938013	6285	-	ENSSSCG00000030497	ENSSSCT00000025505	-17840
18	60415956	60416009	54	strongHyper	0.386	6.61e-06	Distal Intergenic	18	60291729	60291902	174	-	ENSSSCG00000024471	ENSSSCT00000026134	-124107
18	60536197	60536240	44	strongHyper	0.313	5.22e-34	Distal Intergenic	18	60565755	60730263	164509	+	ENSSSCG00000016772	ENSSSCT00000018259	-29558
18	60933186	60933229	44	strongHypo	-0.385	6.48e-05	Distal Intergenic	18	60907438	60907538	101	+	ENSSSCG00000020441	ENSSSCT00000022036	25791
18	60950064	60950134	71	strongHypo	-0.565	2.27e-09	Intron (ENSSSCT00000018262/ENSSSCG00000016775, intron 2 of 5)	18	60941839	60971575	29737	-	ENSSSCG00000016775	ENSSSCT00000018262	21511
2	4343	4349	7	strongHypo	-0.415	2.22e-08	Distal Intergenic	2	4779	7510	2732	-	ENSSSCG00000012834	ENSSSCT00000014029	3167
2	7751	7823	73	strongHypo	-0.373	1.02e-09	Promoter (<=1kb)	2	4779	7510	2732	-	ENSSSCG00000012834	ENSSSCT00000014029	-313
2	17242	17284	43	strongHyper	0.619	9.53e-11	Distal Intergenic	2	4779	7510	2732	-	ENSSSCG00000012834	ENSSSCT00000014029	-9774
2	57118	57153	36	strongHypo	-0.334	7.02e-12	Exon (ENSSSCT00000014031/ENSSSCG00000012836, exon 12 of 19)	2	39271	45415	6145	+	ENSSSCG00000012835	ENSSSCT00000014030	17882
2	80690	80771	82	strongHypo	-0.406	1.79e-11	Intron (ENSSSCT00000014031/ENSSSCG00000012836, intron 17 of 18)	2	49279	94095	44817	-	ENSSSCG00000012836	ENSSSCT00000014031	13405
2	85969	86173	205	strongHypo	-0.476	9.71e-10	Intron (ENSSSCT00000014031/ENSSSCG00000012836, intron 17 of 18)	2	49279	94095	44817	-	ENSSSCG00000012836	ENSSSCT00000014031	8126
2	118098	118169	72	strongHyper	0.414	9.78e-13	Intron (ENSSSCT00000014032/ENSSSCG00000012837, intron 10 of 12)	2	103389	122025	18637	+	ENSSSCG00000012837	ENSSSCT00000014032	14780
2	121511	121622	112	strongHyper	0.359	1.42e-13	Intron (ENSSSCT00000014032/ENSSSCG00000012837, intron 11 of 12)	2	103389	122025	18637	+	ENSSSCG00000012837	ENSSSCT00000014032	18233
2	127311	127321	11	strongHyper	0.321	3.67e-07	Exon (ENSSSCT00000014033/ENSSSCG00000012838, exon 4 of 9)	2	142435	143584	1150	+	ENSSSCG00000012839	ENSSSCT00000014034	-15124
2	139271	139291	21	strongHypo	-0.345	2.98e-16	Intron (ENSSSCT00000014033/ENSSSCG00000012838, intron 8 of 8)	2	142435	143584	1150	+	ENSSSCG00000012839	ENSSSCT00000014034	-3164
2	145822	145856	35	strongHypo	-0.345	6.85e-13	Promoter (<=1kb)	2	145025	146371	1347	-	ENSSSCG00000012840	ENSSSCT00000035875	549
2	199211	199263	53	strongHyper	0.5	5.74e-09	3' UTR	2	193624	200363	6740	+	ENSSSCG00000012846	ENSSSCT00000014041	5639
2	203816	203824	9	strongHypo	-0.345	2.97e-06	Exon (ENSSSCT00000014042/ENSSSCG00000012847, exon 5 of 9)	2	201532	209654	8123	-	ENSSSCG00000012847	ENSSSCT00000014042	5838
2	241008	241074	67	strongHyper	0.394	1.24e-05	Promoter (2-3kb)	2	220370	238887	18518	-	ENSSSCG00000012848	ENSSSCT00000014043	-2187
2	305392	305447	56	strongHypo	-0.714	3e-15	Exon (ENSSSCT00000024857/ENSSSCG00000029723, exon 14 of 18)	2	299444	300214	771	+	ENSSSCG00000012853	ENSSSCT00000035232	6003
2	305681	305714	34	strongHypo	-0.345	2.12e-06	Exon (ENSSSCT00000024857/ENSSSCG00000029723, exon 14 of 18)	2	299444	300214	771	+	ENSSSCG00000012853	ENSSSCT00000035232	6270
2	306169	306271	103	strongHyper	0.305	1.36e-11	Exon (ENSSSCT00000024857/ENSSSCG00000029723, exon 14 of 18)	2	299444	300214	771	+	ENSSSCG00000012853	ENSSSCT00000035232	6827
2	325013	325069	57	strongHyper	0.316	0.00194	Intron (ENSSSCT00000024857/ENSSSCG00000029723, intron 14 of 17)	2	299390	333963	34574	-	ENSSSCG00000029723	ENSSSCT00000024857	8950
2	327110	327122	13	strongHyper	0.35	2.74e-09	Intron (ENSSSCT00000024857/ENSSSCG00000029723, intron 15 of 17)	2	299390	333963	34574	-	ENSSSCG00000029723	ENSSSCT00000024857	6853
2	579031	579157	127	strongHypo	-0.368	1.41e-07	Promoter (<=1kb)	2	550279	579913	29635	-	ENSSSCG00000012862	ENSSSCT00000014058	882
2	584357	584580	224	strongHyper	0.431	7.75e-24	Distal Intergenic	2	550279	579913	29635	-	ENSSSCG00000012862	ENSSSCT00000014058	-4667
2	596524	596577	54	strongHypo	-0.308	1.13e-20	Distal Intergenic	2	607387	612728	5342	+	ENSSSCG00000012855	ENSSSCT00000014051	-10863
2	606800	606837	38	strongHyper	0.402	4.03e-11	Promoter (<=1kb)	2	607387	612728	5342	+	ENSSSCG00000012855	ENSSSCT00000014051	-587
2	859123	859314	192	strongHyper	0.317	4.91e-12	Exon (ENSSSCT00000029497/ENSSSCG00000021181, exon 7 of 12)	2	851768	864461	12694	-	ENSSSCG00000021181	ENSSSCT00000029497	5338
2	968307	968372	66	strongHyper	0.406	1.97e-09	Distal Intergenic	2	928407	942476	14070	+	ENSSSCG00000028918	ENSSSCT00000026835	39965
2	1009709	1009745	37	strongHypo	-0.392	1.3e-07	Distal Intergenic	2	1051307	1071874	20568	+	ENSSSCG00000022736	ENSSSCT00000026062	-41598
2	1051587	1051591	5	strongHypo	-0.4	3.23e-05	Promoter (<=1kb)	2	1051307	1071874	20568	+	ENSSSCG00000022736	ENSSSCT00000026062	284
2	1058561	1058589	29	strongHyper	0.378	4.15e-05	Intron (ENSSSCT00000026062/ENSSSCG00000022736, intron 2 of 3)	2	1051307	1071874	20568	+	ENSSSCG00000022736	ENSSSCT00000026062	7282
2	1091091	1091120	30	strongHyper	0.371	5.22e-09	Distal Intergenic	2	1051307	1071874	20568	+	ENSSSCG00000022736	ENSSSCT00000026062	39813
2	1104176	1104242	67	strongHyper	0.354	0.000166	Distal Intergenic	2	1051307	1071874	20568	+	ENSSSCG00000022736	ENSSSCT00000026062	52935
2	1231886	1231957	72	strongHyper	0.377	6.7e-10	Intron (ENSSSCT00000014060/ENSSSCG00000012864, intron 1 of 2)	2	1228857	1235210	6354	+	ENSSSCG00000012864	ENSSSCT00000014060	3100
2	1241251	1241298	48	strongHypo	-0.342	1.08e-07	Distal Intergenic	2	1228857	1235210	6354	+	ENSSSCG00000012864	ENSSSCT00000014060	12441
2	1254493	1254610	118	strongHyper	0.311	2.67e-06	Distal Intergenic	2	1228857	1235210	6354	+	ENSSSCG00000012864	ENSSSCT00000014060	25753
2	1489686	1489707	22	strongHypo	-0.367	2.15e-09	Promoter (2-3kb)	2	1487597	1488346	750	+	ENSSSCG00000022123	ENSSSCT00000027596	2110
2	1760863	1760874	12	strongHyper	0.312	2.06e-05	Distal Intergenic	2	1621019	1651965	30947	+	ENSSSCG00000029868	ENSSSCT00000014065	139855
2	1876544	1876571	28	strongHypo	-0.329	1.74e-05	Intron (ENSSSCT00000014066/ENSSSCG00000012869, intron 3 of 9)	2	1866961	1902581	35621	-	ENSSSCG00000012869	ENSSSCT00000014066	26037
2	1887432	1887670	239	strongHyper	0.412	4.22e-05	Exon (ENSSSCT00000014066/ENSSSCG00000012869, exon 4 of 10)	2	1866961	1902581	35621	-	ENSSSCG00000012869	ENSSSCT00000014066	15149
2	1887692	1887697	6	strongHypo	-0.428	2.93e-06	Intron (ENSSSCT00000014066/ENSSSCG00000012869, intron 7 of 9)	2	1866961	1902581	35621	-	ENSSSCG00000012869	ENSSSCT00000014066	14889
2	1989343	1989347	5	strongHyper	0.41	6.94e-08	Distal Intergenic	2	2004484	2006245	1762	+	ENSSSCG00000012870	ENSSSCT00000014067	-15141
2	2072900	2072934	35	strongHyper	0.406	2.14e-10	Distal Intergenic	2	2060948	2064674	3727	+	ENSSSCG00000012871	ENSSSCT00000014068	11986
2	2258426	2258435	10	strongHyper	0.391	1.99e-12	Distal Intergenic	2	2342270	2343202	933	+	ENSSSCG00000012873	ENSSSCT00000014070	-83844
2	2444436	2444520	85	strongHyper	0.317	2.43e-16	Distal Intergenic	2	2342270	2343202	933	+	ENSSSCG00000012873	ENSSSCT00000014070	102250
2	2445101	2445186	86	strongHypo	-0.305	7.24e-08	Distal Intergenic	2	2342270	2343202	933	+	ENSSSCG00000012873	ENSSSCT00000014070	102916
2	2475137	2475469	333	strongHypo	-0.313	5.1e-08	Distal Intergenic	2	2342270	2343202	933	+	ENSSSCG00000012873	ENSSSCT00000014070	133199
2	2509370	2509405	36	strongHypo	-0.392	1.05e-11	Distal Intergenic	2	2342270	2343202	933	+	ENSSSCG00000012873	ENSSSCT00000014070	167135
2	2537330	2537337	8	strongHypo	-0.566	1.04e-17	Distal Intergenic	2	2708675	2727191	18517	+	ENSSSCG00000012875	ENSSSCT00000014073	-171345
2	2563255	2563304	50	strongHypo	-0.407	6.43e-05	Distal Intergenic	2	2708675	2727191	18517	+	ENSSSCG00000012875	ENSSSCT00000014073	-145420
2	2572676	2572857	182	strongHyper	0.349	4.06e-08	Distal Intergenic	2	2708675	2727191	18517	+	ENSSSCG00000012875	ENSSSCT00000014073	-135999
2	2576372	2576421	50	strongHypo	-0.401	5.01e-19	Distal Intergenic	2	2708675	2727191	18517	+	ENSSSCG00000012875	ENSSSCT00000014073	-132303
2	2672506	2672722	217	strongHypo	-0.322	1.62e-07	Distal Intergenic	2	2708675	2727191	18517	+	ENSSSCG00000012875	ENSSSCT00000014073	-36169
2	2752241	2752295	55	strongHyper	0.34	6.55e-07	Intron (ENSSSCT00000014076/ENSSSCG00000012878, intron 1 of 14)	2	2773574	2786091	12518	+	ENSSSCG00000012879	ENSSSCT00000014077	-21333
2	2964031	2964175	145	strongHypo	-0.374	1.39e-13	Distal Intergenic	2	2931347	2937425	6079	-	ENSSSCG00000012883	ENSSSCT00000014084	-26750
2	3019636	3019666	31	strongHyper	0.685	2.75e-11	Intron (ENSSSCT00000014085/ENSSSCG00000012884, intron 15 of 25)	2	2974853	3097590	122738	-	ENSSSCG00000012884	ENSSSCT00000014085	77954
2	3182609	3182640	32	strongHypo	-0.367	2.86e-23	Exon (ENSSSCT00000014086/ENSSSCG00000012885, exon 11 of 16)	2	3168524	3213765	45242	-	ENSSSCG00000012885	ENSSSCT00000014086	31156
2	3343318	3343371	54	strongHyper	0.341	7.18e-06	Distal Intergenic	2	3294895	3332625	37731	+	ENSSSCG00000012887	ENSSSCT00000014088	48476
2	3389726	3389872	147	strongHypo	-0.358	3.16e-24	Distal Intergenic	2	3416545	3473335	56791	+	ENSSSCG00000012889	ENSSSCT00000014091	-26819
2	3390070	3390107	38	strongHyper	0.387	4.12e-11	Distal Intergenic	2	3416545	3473335	56791	+	ENSSSCG00000012889	ENSSSCT00000014091	-26475
2	3394968	3394979	12	strongHypo	-0.565	1.99e-16	Distal Intergenic	2	3416545	3473335	56791	+	ENSSSCG00000012889	ENSSSCT00000014091	-21577
2	3437130	3437137	8	strongHypo	-0.421	1.32e-13	Intron (ENSSSCT00000014091/ENSSSCG00000012889, intron 1 of 11)	2	3416545	3473335	56791	+	ENSSSCG00000012889	ENSSSCT00000014091	20592
2	3467705	3467796	92	strongHyper	0.315	8.3e-19	Intron (ENSSSCT00000014091/ENSSSCG00000012889, intron 10 of 11)	2	3476378	3488420	12043	-	ENSSSCG00000012890	ENSSSCT00000014092	20715
2	3468312	3468321	10	strongHyper	0.305	2.29e-11	Intron (ENSSSCT00000014091/ENSSSCG00000012889, intron 11 of 11)	2	3476378	3488420	12043	-	ENSSSCG00000012890	ENSSSCT00000014092	20108
2	3525019	3525078	60	strongHyper	0.387	1.06e-08	Intron (ENSSSCT00000014094/ENSSSCG00000028501, intron 2 of 8)	2	3518994	3536523	17530	+	ENSSSCG00000028501	ENSSSCT00000014094	6084
2	3787726	3787738	13	strongHyper	0.502	2.26e-09	Distal Intergenic	2	3787774	3790770	2997	-	ENSSSCG00000012906	ENSSSCT00000014109	3044
2	3800278	3800299	22	strongHypo	-0.378	5.57e-51	Promoter (1-2kb)	2	3799100	3804062	4963	+	ENSSSCG00000012920	ENSSSCT00000014123	1199
2	3802790	3803036	247	strongHyper	0.454	1.1e-11	Intron (ENSSSCT00000014123/ENSSSCG00000012920, intron 9 of 10)	2	3806257	3806883	627	+	ENSSSCG00000012909	ENSSSCT00000014112	-3467
2	3994543	3994585	43	strongHypo	-0.532	1.48e-23	Intron (ENSSSCT00000014121/ENSSSCG00000012918, intron 4 of 19)	2	3976503	3990125	13623	-	ENSSSCG00000012917	ENSSSCT00000014120	-4460
2	4244987	4245018	32	strongHypo	-0.471	1.73e-20	Distal Intergenic	2	4233085	4238597	5513	+	ENSSSCG00000022726	ENSSSCT00000026316	11933
2	4866239	4866406	168	strongHypo	-0.339	6.47e-71	Promoter (<=1kb)	2	4864531	4867104	2574	-	ENSSSCG00000012933	ENSSSCT00000014138	865
2	5029433	5029461	29	strongHyper	0.358	3.16e-10	Exon (ENSSSCT00000033679/ENSSSCG00000012944, exon 6 of 7)	2	4983355	5022966	39612	-	ENSSSCG00000030415	ENSSSCT00000023883	-6495
2	5147337	5147402	66	strongHyper	0.315	2.56e-26	Promoter (<=1kb)	2	5146945	5149536	2592	+	ENSSSCG00000029949	ENSSSCT00000035792	457
2	5223599	5223640	42	strongHyper	0.332	5.66e-08	Intron (ENSSSCT00000014161/ENSSSCG00000012956, intron 13 of 23)	2	5210217	5246316	36100	-	ENSSSCG00000012956	ENSSSCT00000014161	22717
2	5377335	5377344	10	strongHypo	-0.328	3.55e-09	Exon (ENSSSCT00000031312/ENSSSCG00000028015, exon 2 of 2)	2	5373567	5378222	4656	+	ENSSSCG00000028015	ENSSSCT00000031312	3777
2	5761789	5761880	92	strongHyper	0.358	1.24e-13	Exon (ENSSSCT00000014192/ENSSSCG00000012982, exon 8 of 9)	2	5760306	5768449	8144	-	ENSSSCG00000012982	ENSSSCT00000014192	6660
2	5857908	5857948	41	strongHyper	0.33	4.91e-08	Intron (ENSSSCT00000014195/ENSSSCG00000012985, intron 25 of 28)	2	5840778	5861803	21026	-	ENSSSCG00000012985	ENSSSCT00000014195	3895
2	5960817	5960851	35	strongHyper	0.448	1.96e-08	Intron (ENSSSCT00000014202/ENSSSCG00000012992, intron 2 of 9)	2	5955700	5976369	20670	-	ENSSSCG00000012992	ENSSSCT00000014202	15552
2	5964184	5964319	136	strongHypo	-0.365	1.44e-15	Exon (ENSSSCT00000014202/ENSSSCG00000012992, exon 8 of 10)	2	5955700	5976369	20670	-	ENSSSCG00000012992	ENSSSCT00000014202	12185
2	5991546	5991629	84	strongHyper	0.602	1.65e-09	Distal Intergenic	2	5984015	5990284	6270	+	ENSSSCG00000012993	ENSSSCT00000014203	7614
2	6041484	6041537	54	strongHyper	0.311	7.72e-09	Distal Intergenic	2	6030298	6036364	6067	-	ENSSSCG00000012996	ENSSSCT00000014206	-5173
2	6054763	6054808	46	strongHypo	-0.357	6.93e-14	Exon (ENSSSCT00000014207/ENSSSCG00000012997, exon 18 of 18)	2	6030298	6036364	6067	-	ENSSSCG00000012996	ENSSSCT00000014206	-18444
2	6216821	6216829	9	strongHypo	-0.314	6.53e-09	Exon (ENSSSCT00000014216/ENSSSCG00000013005, exon 5 of 10)	2	6208815	6213504	4690	-	ENSSSCG00000013004	ENSSSCT00000014215	-3325
2	6267405	6267494	90	strongHyper	0.36	2.26e-10	Exon (ENSSSCT00000014221/ENSSSCG00000013010, exon 11 of 18)	2	6270450	6273674	3225	-	ENSSSCG00000013011	ENSSSCT00000014222	6269
2	6452729	6452947	219	strongHyper	0.313	4.29e-33	Distal Intergenic	2	6460653	6480139	19487	+	ENSSSCG00000013018	ENSSSCT00000014229	-7924
2	6545920	6545958	39	strongHyper	0.314	3.7e-11	Exon (ENSSSCT00000014234/ENSSSCG00000013022, exon 6 of 20)	2	6542313	6553842	11530	+	ENSSSCG00000013022	ENSSSCT00000014234	3645
2	6586529	6586567	39	strongHyper	0.314	0.00237	Promoter (<=1kb)	2	6587432	6684684	97253	+	ENSSSCG00000013024	ENSSSCT00000014237	-903
2	6626505	6626569	65	strongHypo	-0.419	5.58e-13	Intron (ENSSSCT00000014237/ENSSSCG00000013024, intron 6 of 22)	2	6587432	6684684	97253	+	ENSSSCG00000013024	ENSSSCT00000014237	39137
2	6657953	6657972	20	strongHyper	0.387	1.58e-09	Exon (ENSSSCT00000014237/ENSSSCG00000013024, exon 17 of 23)	2	6688308	6696328	8021	-	ENSSSCG00000013025	ENSSSCT00000014238	38375
2	6659452	6659506	55	strongHyper	0.428	4.1e-09	Intron (ENSSSCT00000014237/ENSSSCG00000013024, intron 17 of 22)	2	6688308	6696328	8021	-	ENSSSCG00000013025	ENSSSCT00000014238	36876
2	6678709	6678715	7	strongHypo	-0.356	3.37e-09	Intron (ENSSSCT00000014237/ENSSSCG00000013024, intron 21 of 22)	2	6688308	6696328	8021	-	ENSSSCG00000013025	ENSSSCT00000014238	17619
2	6956733	6956792	60	strongHyper	0.356	2.95e-08	Exon (ENSSSCT00000014254/ENSSSCG00000013041, exon 8 of 15)	2	6950712	6953739	3028	+	ENSSSCG00000013040	ENSSSCT00000014253	6080
2	6971547	6971576	30	strongHypo	-0.592	4.24e-14	Exon (ENSSSCT00000014254/ENSSSCG00000013041, exon 5 of 15)	2	6953588	6976696	23109	-	ENSSSCG00000013041	ENSSSCT00000014254	5149
2	6995230	6995273	44	strongHyper	0.332	4.24e-15	Promoter (2-3kb)	2	6992733	7010294	17562	+	ENSSSCG00000013042	ENSSSCT00000014255	2540
2	7115164	7115281	118	strongHyper	0.313	1.79e-13	Intron (ENSSSCT00000014256/ENSSSCG00000013043, intron 3 of 10)	2	7095830	7097924	2095	-	ENSSSCG00000013044	ENSSSCT00000014257	-17357
2	7120185	7120295	111	strongHyper	0.345	7.26e-06	Intron (ENSSSCT00000014256/ENSSSCG00000013043, intron 3 of 10)	2	7095830	7097924	2095	-	ENSSSCG00000013044	ENSSSCT00000014257	-22371
2	7136197	7136272	76	strongHypo	-0.354	7.86e-10	Intron (ENSSSCT00000014256/ENSSSCG00000013043, intron 3 of 10)	2	7095830	7097924	2095	-	ENSSSCG00000013044	ENSSSCT00000014257	-38348
2	7286208	7286245	38	strongHyper	0.315	7.53e-10	Intron (ENSSSCT00000027449/ENSSSCG00000022687, intron 5 of 6)	2	7282375	7290873	8499	-	ENSSSCG00000022687	ENSSSCT00000027449	4665
2	8228758	8228784	27	strongHyper	0.558	6.86e-09	Distal Intergenic	2	8210976	8225289	14314	-	ENSSSCG00000024545	ENSSSCT00000028226	-3495
2	8444351	8444473	123	strongHyper	0.39	1.35e-28	Promoter (2-3kb)	2	8446383	8464013	17631	+	ENSSSCG00000030653	ENSSSCT00000023479	-2032
2	8489840	8489907	68	strongHyper	0.496	4.7e-14	Exon (ENSSSCT00000014278/ENSSSCG00000013062, exon 14 of 18)	2	8494174	8506626	12453	+	ENSSSCG00000013063	ENSSSCT00000014279	-4334
2	8746547	8746653	107	strongHyper	0.326	1.72e-08	Distal Intergenic	2	8735724	8738518	2795	-	ENSSSCG00000023529	ENSSSCT00000031244	-8135
2	9368812	9368900	89	strongHyper	0.317	2.99e-10	Intron (ENSSSCT00000014297/ENSSSCG00000013079, intron 14 of 19)	2	9351869	9378284	26416	-	ENSSSCG00000013079	ENSSSCT00000014297	9472
2	9560948	9560980	33	strongHypo	-0.333	2.37e-10	3' UTR	2	9568403	9569199	797	-	ENSSSCG00000013088	ENSSSCT00000014306	8251
2	10172149	10172156	8	strongHyper	0.386	8.91e-30	Exon (ENSSSCT00000032280/ENSSSCG00000028762, exon 2 of 4)	2	10167627	10175716	8090	-	ENSSSCG00000028762	ENSSSCT00000032280	3567
2	10365800	10365807	8	strongHypo	-0.305	6.66e-22	Promoter (<=1kb)	2	10348266	10366728	18463	-	ENSSSCG00000013114	ENSSSCT00000014334	928
2	10813043	10813076	34	strongHyper	0.311	2.52e-15	Intron (ENSSSCT00000024223/ENSSSCG00000026796, intron 4 of 4)	2	10793102	10817138	24037	-	ENSSSCG00000026796	ENSSSCT00000024223	4095
2	12889341	12889383	43	strongHypo	-0.526	3.6e-14	Intron (ENSSSCT00000014398/ENSSSCG00000013178, intron 5 of 10)	2	12884998	12902901	17904	-	ENSSSCG00000013178	ENSSSCT00000014398	13560
2	15737437	15737532	96	strongHyper	0.352	5.71e-28	Distal Intergenic	2	15632260	15688569	56310	-	ENSSSCG00000023709	ENSSSCT00000022326	-48963
2	16608924	16608984	61	strongHyper	0.315	4.53e-12	Intron (ENSSSCT00000014464/ENSSSCG00000013244, intron 3 of 10)	2	16605411	16613463	8053	+	ENSSSCG00000013244	ENSSSCT00000014464	3573
2	17914940	17915004	65	strongHypo	-0.353	0.00048	Intron (ENSSSCT00000014494/ENSSSCG00000013270, intron 10 of 11)	2	17893141	17916392	23252	+	ENSSSCG00000013270	ENSSSCT00000014494	21863
2	18404451	18404475	25	strongHypo	-0.432	1.59e-11	Distal Intergenic	2	18596996	18640232	43237	+	ENSSSCG00000013275	ENSSSCT00000014499	-192545
2	18800687	18800734	48	strongHypo	-0.327	5.98e-05	Distal Intergenic	2	18654863	18712542	57680	-	ENSSSCG00000013276	ENSSSCT00000014500	-88192
2	19026282	19026330	49	strongHyper	0.473	1.08e-33	Distal Intergenic	2	19002630	19021138	18509	-	ENSSSCG00000013278	ENSSSCT00000014502	-5192
2	19412438	19412472	35	strongHypo	-0.35	5.38e-06	Distal Intergenic	2	19405673	19405786	114	-	ENSSSCG00000020526	ENSSSCT00000022121	-6686
2	19412749	19412830	82	strongHyper	0.333	2.77e-34	Distal Intergenic	2	19405673	19405786	114	-	ENSSSCG00000020526	ENSSSCT00000022121	-7044
2	19571172	19571267	96	strongHypo	-0.366	3.99e-09	Distal Intergenic	2	19405673	19405786	114	-	ENSSSCG00000020526	ENSSSCT00000022121	-165481
2	19711594	19711694	101	strongHyper	0.447	1.35e-46	Intron (ENSSSCT00000014505/ENSSSCG00000013281, intron 1 of 13)	2	19708281	19849570	141290	-	ENSSSCG00000013281	ENSSSCT00000014505	137976
2	19850938	19850974	37	strongHyper	0.373	1.34e-06	Promoter (1-2kb)	2	19708281	19849570	141290	-	ENSSSCG00000013281	ENSSSCT00000014505	-1404
2	28957561	28957657	97	strongHyper	0.317	5.94e-15	Intron (ENSSSCT00000014529/ENSSSCG00000013303, intron 1 of 16)	2	28946535	29149593	203059	+	ENSSSCG00000013303	ENSSSCT00000014529	11122
2	29026751	29026774	24	strongHyper	0.335	5.29e-08	Intron (ENSSSCT00000014529/ENSSSCG00000013303, intron 1 of 16)	2	29018926	29019061	136	+	ENSSSCG00000019322	ENSSSCT00000020917	7848
2	29643535	29643540	6	strongHyper	0.437	5.69e-23	Intron (ENSSSCT00000014537/ENSSSCG00000013311, intron 8 of 19)	2	29617747	29746715	128969	+	ENSSSCG00000013311	ENSSSCT00000014537	25793
2	29702328	29702345	18	strongHyper	0.368	8.93e-10	Intron (ENSSSCT00000014537/ENSSSCG00000013311, intron 15 of 19)	2	29768913	29770663	1751	-	ENSSSCG00000013310	ENSSSCT00000014536	68335
2	29979543	29979616	74	strongHypo	-0.588	7.22e-16	Distal Intergenic	2	29800852	29812316	11465	-	ENSSSCG00000013308	ENSSSCT00000014534	-167300
2	36465057	36465114	58	strongHyper	0.334	0.000193	Distal Intergenic	2	36225783	36430350	204568	-	ENSSSCG00000013339	ENSSSCT00000014567	-34764
2	36607612	36607641	30	strongHypo	-0.473	7.47e-14	Distal Intergenic	2	36225783	36430350	204568	-	ENSSSCG00000013339	ENSSSCT00000014567	-177291
2	42080686	42080725	40	strongHyper	0.488	6.06e-09	Exon (ENSSSCT00000031900/ENSSSCG00000028503, exon 3 of 4)	2	42072835	42085622	12788	+	ENSSSCG00000028503	ENSSSCT00000031900	7890
2	42361884	42361908	25	strongHyper	0.327	3.25e-06	Distal Intergenic	2	42375874	42392008	16135	+	ENSSSCG00000026074	ENSSSCT00000027648	-13990
2	42733786	42733873	88	strongHyper	0.367	1.38e-15	Distal Intergenic	2	42817630	42817757	128	+	ENSSSCG00000018819	ENSSSCT00000020414	-83844
2	42864947	42865097	151	strongHyper	0.304	1.71e-06	Distal Intergenic	2	42817630	42817757	128	+	ENSSSCG00000018819	ENSSSCT00000020414	47467
2	43313169	43313236	68	strongHyper	0.312	7.19e-07	Distal Intergenic	2	43336475	43349655	13181	+	ENSSSCG00000021688	ENSSSCT00000028235	-23306
2	44657644	44657674	31	strongHyper	0.317	1.19e-09	Intron (ENSSSCT00000014611/ENSSSCG00000013377, intron 16 of 26)	2	44626205	44704645	78441	+	ENSSSCG00000013377	ENSSSCT00000014611	31469
2	44749852	44749949	98	strongHyper	0.338	0.000259	Intron (ENSSSCT00000014612/ENSSSCG00000013378, intron 6 of 38)	2	44725269	44812585	87317	+	ENSSSCG00000013378	ENSSSCT00000014612	24680
2	46294330	46294381	52	strongHypo	-0.398	1.06e-11	Distal Intergenic	2	46168198	46206850	38653	+	ENSSSCG00000030418	ENSSSCT00000014619	126183
2	46493150	46493246	97	strongHyper	0.314	8.05e-21	Distal Intergenic	2	46168198	46206850	38653	+	ENSSSCG00000030418	ENSSSCT00000014619	325048
2	47703758	47703843	86	strongHypo	-0.363	1.93e-11	Promoter (<=1kb)	2	47702356	47703223	868	-	ENSSSCG00000013390	ENSSSCT00000014627	-620
2	47703881	47703903	23	strongHypo	-0.434	1.14e-17	Promoter (<=1kb)	2	47702356	47703223	868	-	ENSSSCG00000013390	ENSSSCT00000014627	-680
2	52424102	52424158	57	strongHyper	0.333	2.62e-07	Distal Intergenic	2	52379712	52419852	40141	-	ENSSSCG00000022492	ENSSSCT00000026707	-4306
2	53790353	53790486	134	strongHyper	0.361	7.74e-56	Distal Intergenic	2	53824455	53835832	11378	-	ENSSSCG00000013988	ENSSSCT00000015279	45479
2	58286198	58286204	7	strongHypo	-0.335	1.77e-17	Promoter (<=1kb)	2	58286057	58286878	822	-	ENSSSCG00000013937	ENSSSCT00000015223	680
2	58734867	58734957	91	strongHyper	0.383	3.18e-06	Intron (ENSSSCT00000027115/ENSSSCG00000027840, intron 1 of 9)	2	58729804	58747259	17456	+	ENSSSCG00000027840	ENSSSCT00000027115	5153
2	60304949	60305079	131	strongHyper	0.42	7.11e-13	Intron (ENSSSCT00000015149/ENSSSCG00000013869, intron 43 of 45)	2	60307495	60308917	1423	-	ENSSSCG00000013868	ENSSSCT00000015148	3968
2	65156292	65156315	24	strongHyper	0.326	2.8e-18	Promoter (<=1kb)	2	65155215	65156396	1182	-	ENSSSCG00000013782	ENSSSCT00000015059	104
2	65203399	65203497	99	strongHypo	-0.35	1.14e-05	Exon (ENSSSCT00000015055/ENSSSCG00000013779, exon 4 of 12)	2	65193042	65211453	18412	-	ENSSSCG00000013779	ENSSSCT00000015055	8054
2	65467231	65467369	139	strongHypo	-0.3	8.82e-62	Intron (ENSSSCT00000015038/ENSSSCG00000013764, intron 6 of 19)	2	65455152	65479727	24576	+	ENSSSCG00000013764	ENSSSCT00000015038	12217
2	66367247	66367301	55	strongHyper	0.364	3.36e-08	Intron (ENSSSCT00000015016/ENSSSCG00000013742, intron 9 of 9)	2	66328926	66394217	65292	-	ENSSSCG00000013742	ENSSSCT00000015016	26970
2	66394064	66394149	86	strongHyper	0.326	2.2e-11	Promoter (<=1kb)	2	66328926	66394217	65292	-	ENSSSCG00000013742	ENSSSCT00000015016	153
2	66406750	66406818	69	strongHyper	0.302	4.62e-19	Distal Intergenic	2	66328926	66394217	65292	-	ENSSSCG00000013742	ENSSSCT00000015016	-12601
2	66446429	66446478	50	strongHypo	-0.323	2.66e-25	Exon (ENSSSCT00000015006/ENSSSCG00000013732, exon 17 of 17)	2	66447489	66450524	3036	-	ENSSSCG00000013731	ENSSSCT00000015005	4095
2	66446492	66446530	39	strongHypo	-0.329	5.02e-21	Exon (ENSSSCT00000015006/ENSSSCG00000013732, exon 17 of 17)	2	66447489	66450524	3036	-	ENSSSCG00000013731	ENSSSCT00000015005	4032
2	68307863	68307924	62	strongHyper	0.387	8.84e-28	Promoter (2-3kb)	2	68309331	68310266	936	-	ENSSSCG00000013686	ENSSSCT00000014951	2403
2	69236304	69236343	40	strongHyper	0.355	1.01e-08	Intron (ENSSSCT00000014929/ENSSSCG00000013665, intron 26 of 41)	2	69218664	69249891	31228	+	ENSSSCG00000013665	ENSSSCT00000014929	17679
2	69381301	69381323	23	strongHypo	-0.578	4.78e-06	Promoter (2-3kb)	2	69383664	69383732	69	+	ENSSSCG00000028972	ENSSSCT00000030812	-2363
2	69745950	69745982	33	strongHypo	-0.354	5.89e-14	Promoter (<=1kb)	2	69745812	69752189	6378	+	ENSSSCG00000013636	ENSSSCT00000014891	170
2	70252693	70252713	21	strongHyper	0.494	8.13e-09	Intron (ENSSSCT00000014884/ENSSSCG00000013629, intron 8 of 20)	2	70224904	70276679	51776	-	ENSSSCG00000013629	ENSSSCT00000034320	23986
2	71413957	71413970	14	strongHyper	0.442	5.26e-07	Intron (ENSSSCT00000014849/ENSSSCG00000013595, intron 9 of 10)	2	71403986	71448501	44516	-	ENSSSCG00000013595	ENSSSCT00000014849	34544
2	71700244	71700296	53	strongHypo	-0.329	7.56e-07	Intron (ENSSSCT00000014840/ENSSSCG00000013588, intron 2 of 13)	2	71691620	71694387	2768	-	ENSSSCG00000013589	ENSSSCT00000014841	-5909
2	71968749	71968762	14	strongHyper	0.404	2.78e-05	Promoter (<=1kb)	2	71968729	71970360	1632	+	ENSSSCG00000013578	ENSSSCT00000032762	33
2	72411655	72411686	32	strongHypo	-0.318	2.61e-06	Exon (ENSSSCT00000014815/ENSSSCG00000013564, exon 8 of 12)	2	72388198	72395452	7255	+	ENSSSCG00000013564	ENSSSCT00000033109	23488
2	72670677	72670771	95	strongHypo	-0.357	6.48e-11	Promoter (2-3kb)	2	72673675	72685556	11882	+	ENSSSCG00000022380	ENSSSCT00000023445	-2998
2	72690955	72691023	69	strongHypo	-0.405	2.7e-09	Exon (ENSSSCT00000014804/ENSSSCG00000013554, exon 9 of 15)	2	72685806	72695425	9620	-	ENSSSCG00000013554	ENSSSCT00000014804	4470
2	72855752	72855760	9	strongHyper	0.4	2.47e-10	Promoter (1-2kb)	2	72827624	72857071	29448	-	ENSSSCG00000013553	ENSSSCT00000014803	1319
2	74388648	74388659	12	strongHypo	-0.451	3.34e-10	Intron (ENSSSCT00000031816/ENSSSCG00000028612, intron 8 of 32)	2	74379527	74418089	38563	+	ENSSSCG00000028612	ENSSSCT00000032503	9132
2	75070866	75070876	11	strongHyper	0.604	3.67e-21	Exon (ENSSSCT00000014742/ENSSSCG00000013496, exon 11 of 11)	2	75063076	75071288	8213	+	ENSSSCG00000013496	ENSSSCT00000014748	7800
2	76472884	76473075	192	strongHypo	-0.311	2.99e-31	Distal Intergenic	2	76436146	76436742	597	+	ENSSSCG00000013465	ENSSSCT00000014710	36929
2	76659204	76659373	170	strongHyper	0.339	2.96e-06	Promoter (2-3kb)	2	76659058	76661492	2435	-	ENSSSCG00000022689	ENSSSCT00000028794	2288
2	76817091	76817116	26	strongHyper	0.411	5.85e-08	Distal Intergenic	2	76799042	76813627	14586	+	ENSSSCG00000013463	ENSSSCT00000014708	18074
2	77246977	77247044	68	strongHypo	-0.311	7.85e-06	Distal Intergenic	2	77247530	77254084	6555	-	ENSSSCG00000013448	ENSSSCT00000014692	7107
2	77897075	77897184	110	strongHyper	0.431	1.02e-11	Distal Intergenic	2	77891286	77895615	4330	+	ENSSSCG00000022265	ENSSSCT00000031752	5898
2	77899990	77900071	82	strongHypo	-0.302	2.88e-14	Exon (ENSSSCT00000022673/ENSSSCG00000023329, exon 15 of 15)	2	77891286	77895615	4330	+	ENSSSCG00000022265	ENSSSCT00000031752	8785
2	77921774	77921913	140	strongHypo	-0.36	4.06e-26	Intron (ENSSSCT00000022673/ENSSSCG00000023329, intron 9 of 14)	2	77897990	77926867	28878	-	ENSSSCG00000023329	ENSSSCT00000022673	5093
2	79490047	79490101	55	strongHyper	0.323	2.61e-22	Exon (ENSSSCT00000015300/ENSSSCG00000014007, exon 15 of 30)	2	79479773	79502309	22537	+	ENSSSCG00000014007	ENSSSCT00000015300	10328
2	80846049	80846061	13	strongHyper	0.409	4.03e-16	Intron (ENSSSCT00000022836/ENSSSCG00000024043, intron 2 of 21)	2	80749844	81010536	260693	+	ENSSSCG00000024043	ENSSSCT00000022836	96217
2	81180268	81180290	23	strongHypo	-0.441	2.25e-14	Distal Intergenic	2	81195536	81196456	921	-	ENSSSCG00000029585	ENSSSCT00000031436	16188
2	82857110	82857126	17	strongHypo	-0.338	7.16e-06	Distal Intergenic	2	82867849	82878311	10463	-	ENSSSCG00000014051	ENSSSCT00000015349	21201
2	88838301	88838361	61	strongHypo	-0.43	3.5e-10	Distal Intergenic	2	88879233	88972822	93590	+	ENSSSCG00000028536	ENSSSCT00000027783	-40932
2	88944208	88944333	126	strongHypo	-0.318	5.56e-16	5' UTR	2	88879233	88972822	93590	+	ENSSSCG00000028536	ENSSSCT00000027783	65100
2	100161624	100161664	41	strongHyper	0.321	1.78e-10	Intron (ENSSSCT00000022936/ENSSSCG00000023484, intron 9 of 9)	2	100131694	100162516	30823	+	ENSSSCG00000023484	ENSSSCT00000022936	29970
2	100170257	100170295	39	strongHyper	0.65	1.63e-13	Distal Intergenic	2	100131694	100162516	30823	+	ENSSSCG00000023484	ENSSSCT00000022936	38601
2	124071355	124071425	71	strongHyper	0.356	1.16e-07	Distal Intergenic	2	124120211	124154475	34265	-	ENSSSCG00000014214	ENSSSCT00000015532	83120
2	136697060	136697091	32	strongHypo	-0.414	2.2e-05	Promoter (1-2kb)	2	136696056	136712099	16044	+	ENSSSCG00000028067	ENSSSCT00000028009	1035
2	141289300	141289381	82	strongHypo	-0.394	1.27e-05	Distal Intergenic	2	141259823	141263763	3941	-	ENSSSCG00000030689	ENSSSCT00000029607	-25618
2	141937282	141937308	27	strongHyper	0.309	3.12e-08	Distal Intergenic	2	141876773	141909071	32299	-	ENSSSCG00000014296	ENSSSCT00000015619	-28237
2	142070010	142070116	107	strongHyper	0.394	8.47e-30	Intron (ENSSSCT00000023234/ENSSSCG00000030680, intron 8 of 8)	2	142041628	142073804	32177	-	ENSSSCG00000030680	ENSSSCT00000023234	3794
2	142401780	142401808	29	strongHyper	0.414	4.84e-05	Intron (ENSSSCT00000015626/ENSSSCG00000014303, intron 1 of 11)	2	142398393	142446363	47971	+	ENSSSCG00000014303	ENSSSCT00000015626	3415
2	142436685	142436728	44	strongHyper	0.401	6.3e-16	Intron (ENSSSCT00000015626/ENSSSCG00000014303, intron 9 of 11)	2	142398393	142446363	47971	+	ENSSSCG00000014303	ENSSSCT00000015626	38335
2	143877346	143877384	39	strongHypo	-0.308	5.89e-18	Intron (ENSSSCT00000015641/ENSSSCG00000014316, intron 7 of 16)	2	143887072	143887164	93	+	ENSSSCG00000020087	ENSSSCT00000021682	-9726
2	143899618	143899664	47	strongHypo	-0.341	1.76e-05	Intron (ENSSSCT00000015641/ENSSSCG00000014316, intron 13 of 16)	2	143887072	143887164	93	+	ENSSSCG00000020087	ENSSSCT00000021682	12592
2	144822229	144822274	46	strongHypo	-0.384	7.13e-08	Distal Intergenic	2	144736355	144736552	198	-	ENSSSCG00000023742	ENSSSCT00000025357	-85722
2	145371321	145371423	103	strongHyper	0.411	3.23e-07	Intron (ENSSSCT00000015647/ENSSSCG00000014321, intron 4 of 14)	2	145381099	145381176	78	-	ENSSSCG00000018618	ENSSSCT00000020213	9855
2	146150037	146150178	142	strongHypo	-0.404	2.85e-45	Distal Intergenic	2	146156065	146159944	3880	+	ENSSSCG00000014336	ENSSSCT00000015660	-6028
2	146628644	146628738	95	strongHyper	0.354	1.31e-21	Distal Intergenic	2	146564096	146565646	1551	-	ENSSSCG00000022546	ENSSSCT00000024176	-63092
2	147114639	147114661	23	strongHypo	-0.307	4.78e-07	Promoter (1-2kb)	2	147112697	147115756	3060	-	ENSSSCG00000014347	ENSSSCT00000015675	1117
2	147298848	147298887	40	strongHyper	0.476	3.68e-19	Intron (ENSSSCT00000015688/ENSSSCG00000014359, intron 3 of 6)	2	147280801	147307996	27196	+	ENSSSCG00000014359	ENSSSCT00000015688	18086
2	147311746	147311794	49	strongHyper	0.319	2.48e-08	Distal Intergenic	2	147317594	147321676	4083	+	ENSSSCG00000014357	ENSSSCT00000015686	-5848
2	147318652	147318755	104	strongHyper	0.361	5.77e-36	Promoter (1-2kb)	2	147317594	147321676	4083	+	ENSSSCG00000014357	ENSSSCT00000015686	1161
2	147321683	147321945	263	strongHypo	-0.397	3.55e-08	Distal Intergenic	2	147317594	147321676	4083	+	ENSSSCG00000014357	ENSSSCT00000015686	4351
2	147323335	147323405	71	strongHypo	-0.449	1.29e-16	Distal Intergenic	2	147317594	147321676	4083	+	ENSSSCG00000014357	ENSSSCT00000015686	5811
2	147334699	147334737	39	strongHypo	-0.315	1.12e-08	Distal Intergenic	2	147317594	147321676	4083	+	ENSSSCG00000014357	ENSSSCT00000015686	17143
2	147353859	147353899	41	strongHyper	0.357	2.33e-22	Distal Intergenic	2	147317594	147321676	4083	+	ENSSSCG00000014357	ENSSSCT00000015686	36305
2	147364598	147364656	59	strongHyper	0.421	3.74e-15	Distal Intergenic	2	147317594	147321676	4083	+	ENSSSCG00000014357	ENSSSCT00000015686	47062
2	147366339	147366373	35	strongHyper	0.522	1.26e-08	Distal Intergenic	2	147317594	147321676	4083	+	ENSSSCG00000014357	ENSSSCT00000015686	48779
2	147395387	147395391	5	strongHypo	-0.495	3.93e-11	Distal Intergenic	2	147424679	147434964	10286	-	ENSSSCG00000026374	ENSSSCT00000024841	39577
2	147451739	147451755	17	strongHypo	-0.32	5.25e-18	Distal Intergenic	2	147424679	147434964	10286	-	ENSSSCG00000026374	ENSSSCT00000024841	-16791
2	147544840	147544886	47	strongHyper	0.516	6.11e-14	3' UTR	2	147550519	147554780	4262	-	ENSSSCG00000021082	ENSSSCT00000025683	9940
2	147551028	147551107	80	strongHypo	-0.314	5.8e-06	Intron (ENSSSCT00000025683/ENSSSCG00000021082, intron 1 of 2)	2	147550519	147554780	4262	-	ENSSSCG00000021082	ENSSSCT00000025683	3752
2	147601961	147602022	62	strongHyper	0.3	3.95e-05	Distal Intergenic	2	147648534	147653247	4714	+	ENSSSCG00000025040	ENSSSCT00000025767	-46573
2	147634294	147634364	71	strongHyper	0.336	1.62e-05	Distal Intergenic	2	147648534	147653247	4714	+	ENSSSCG00000025040	ENSSSCT00000025767	-14240
2	147932991	147933098	108	strongHyper	0.373	1.38e-43	Intron (ENSSSCT00000015690/ENSSSCG00000014361, intron 2 of 2)	2	147887927	147889821	1895	-	ENSSSCG00000030757	ENSSSCT00000036418	-43277
2	148531317	148531328	12	strongHypo	-0.424	4.74e-11	Promoter (<=1kb)	2	148531319	148533803	2485	+	ENSSSCG00000024998	ENSSSCT00000026037	0
2	148684475	148684536	62	strongHypo	-0.304	4.73e-06	Intron (ENSSSCT00000030809/ENSSSCG00000029281, intron 3 of 4)	2	148651980	148654775	2796	+	ENSSSCG00000029442	ENSSSCT00000029633	32556
2	149182597	149182616	20	strongHypo	-0.375	3.78e-06	Promoter (<=1kb)	2	149182355	149184415	2061	+	ENSSSCG00000025220	ENSSSCT00000026915	261
2	149232083	149232246	164	strongHypo	-0.32	2.95e-11	Distal Intergenic	2	149236976	149239923	2948	+	ENSSSCG00000023485	ENSSSCT00000023828	-4893
2	149242425	149242496	72	strongHypo	-0.407	6.93e-13	Promoter (<=1kb)	2	149242138	149244878	2741	+	ENSSSCG00000021326	ENSSSCT00000030612	358
2	149336009	149336015	7	strongHyper	0.368	9e-09	Distal Intergenic	2	149342965	149356492	13528	+	ENSSSCG00000014385	ENSSSCT00000015722	-6956
2	149593357	149593418	62	strongHypo	-0.309	3.59e-06	Distal Intergenic	2	149506500	149530200	23701	-	ENSSSCG00000014391	ENSSSCT00000015728	-63218
2	149606411	149606507	97	strongHyper	0.344	4.79e-06	Distal Intergenic	2	149506500	149530200	23701	-	ENSSSCG00000014391	ENSSSCT00000015728	-76307
2	149670726	149670801	76	strongHyper	0.311	3.98e-14	Distal Intergenic	2	149690657	149696708	6052	-	ENSSSCG00000022289	ENSSSCT00000023766	25982
2	149670958	149671098	141	strongHypo	-0.325	9.67e-11	Distal Intergenic	2	149690657	149696708	6052	-	ENSSSCG00000022289	ENSSSCT00000023766	25750
2	149752882	149752911	30	strongHypo	-0.338	3.55e-11	Exon (ENSSSCT00000015733/ENSSSCG00000014395, exon 4 of 4)	2	149752166	149765761	13596	-	ENSSSCG00000014395	ENSSSCT00000015733	12879
2	149763349	149763390	42	strongHyper	0.305	7.83e-08	Promoter (2-3kb)	2	149752166	149765761	13596	-	ENSSSCG00000014395	ENSSSCT00000015733	2412
2	149763740	149763805	66	strongHypo	-0.347	1.33e-05	Promoter (2-3kb)	2	149752166	149765761	13596	-	ENSSSCG00000014395	ENSSSCT00000015733	2021
2	149764948	149765031	84	strongHyper	0.309	1.75e-18	Promoter (<=1kb)	2	149752166	149765761	13596	-	ENSSSCG00000014395	ENSSSCT00000015733	813
2	149765118	149765206	89	strongHypo	-0.447	2.46e-08	Promoter (<=1kb)	2	149752166	149765761	13596	-	ENSSSCG00000014395	ENSSSCT00000015733	643
2	149765278	149765451	174	strongHyper	0.31	1.24e-20	Promoter (<=1kb)	2	149752166	149765761	13596	-	ENSSSCG00000014395	ENSSSCT00000015733	483
2	149766506	149766615	110	strongHyper	0.344	1.28e-06	Promoter (<=1kb)	2	149752166	149765761	13596	-	ENSSSCG00000014395	ENSSSCT00000015733	-854
2	150113669	150113712	44	strongHypo	-0.446	3.25e-97	Distal Intergenic	2	150153326	150153437	112	+	ENSSSCG00000020485	ENSSSCT00000022080	-39657
2	150136805	150136857	53	strongHyper	0.455	1.54e-08	Distal Intergenic	2	150153326	150153437	112	+	ENSSSCG00000020485	ENSSSCT00000022080	-16521
2	150149000	150149168	169	strongHyper	0.331	9.82e-30	Distal Intergenic	2	150153326	150153437	112	+	ENSSSCG00000020485	ENSSSCT00000022080	-4326
2	150153996	150154013	18	strongHypo	-0.393	1.75e-09	Promoter (<=1kb)	2	150153326	150153437	112	+	ENSSSCG00000020485	ENSSSCT00000022080	687
2	150173892	150173912	21	strongHypo	-0.312	1.09e-09	Distal Intergenic	2	150153326	150153437	112	+	ENSSSCG00000020485	ENSSSCT00000022080	20586
2	150214729	150214780	52	strongHypo	-0.409	4.29e-46	Distal Intergenic	2	150153326	150153437	112	+	ENSSSCG00000020485	ENSSSCT00000022080	61454
2	150546774	150546792	19	strongHyper	0.414	4.64e-09	Intron (ENSSSCT00000015737/ENSSSCG00000014399, intron 1 of 21)	2	150495712	150918983	423272	+	ENSSSCG00000014399	ENSSSCT00000015737	51080
2	150658073	150658098	26	strongHypo	-0.335	6.07e-19	Intron (ENSSSCT00000015737/ENSSSCG00000014399, intron 9 of 21)	2	150664569	150665149	581	-	ENSSSCG00000014400	ENSSSCT00000015738	7076
2	151009554	151009564	11	strongHyper	0.653	1.2e-16	Distal Intergenic	2	151054873	151085617	30745	-	ENSSSCG00000014401	ENSSSCT00000036693	76063
2	153565717	153565749	33	strongHyper	0.342	1.42e-06	Promoter (1-2kb)	2	153556191	153564127	7937	-	ENSSSCG00000021785	ENSSSCT00000023419	-1622
2	153680511	153680523	13	strongHypo	-0.379	2.9e-06	Distal Intergenic	2	153643692	153659445	15754	-	ENSSSCG00000014405	ENSSSCT00000015743	-21078
2	153719922	153719955	34	strongHyper	0.399	2.87e-19	Promoter (<=1kb)	2	153719677	153720096	420	+	ENSSSCG00000024112	ENSSSCT00000025760	278
2	154835264	154835294	31	strongHypo	-0.897	1.11e-19	Distal Intergenic	2	154430378	154704328	273951	-	ENSSSCG00000028976	ENSSSCT00000029561	-130966
2	155106120	155106333	214	strongHypo	-0.375	2.34e-09	Distal Intergenic	2	155076269	155102606	26338	-	ENSSSCG00000027868	ENSSSCT00000015759	-3727
2	155142603	155142741	139	strongHyper	0.509	2.5e-30	Intron (ENSSSCT00000010592/ENSSSCG00000021111, intron 6 of 12)	2	155127628	155154535	26908	-	ENSSSCG00000021111	ENSSSCT00000010592	11932
2	156450987	156451043	57	strongHyper	0.451	9.04e-06	Distal Intergenic	2	156358304	156405576	47273	+	ENSSSCG00000014427	ENSSSCT00000015769	92739
2	157019444	157019569	126	strongHyper	0.318	1.79e-14	Promoter (1-2kb)	2	156973263	157018259	44997	-	ENSSSCG00000023279	ENSSSCT00000029892	-1310
2	157074778	157074845	68	strongHyper	0.309	5.96e-15	Distal Intergenic	2	157099050	157184617	85568	+	ENSSSCG00000014430	ENSSSCT00000015774	-24272
2	157084891	157084958	68	strongHyper	0.375	4.87e-22	Distal Intergenic	2	157099050	157184617	85568	+	ENSSSCG00000014430	ENSSSCT00000015774	-14159
2	157141690	157141768	79	strongHyper	0.319	6.68e-25	Intron (ENSSSCT00000015774/ENSSSCG00000014430, intron 12 of 27)	2	157099050	157184617	85568	+	ENSSSCG00000014430	ENSSSCT00000015774	42718
2	157149745	157149751	7	strongHypo	-0.437	1.41e-35	Intron (ENSSSCT00000015774/ENSSSCG00000014430, intron 15 of 27)	2	157099050	157184617	85568	+	ENSSSCG00000014430	ENSSSCT00000015774	50701
2	157150638	157150672	35	strongHyper	0.5	5.95e-06	Intron (ENSSSCT00000015774/ENSSSCG00000014430, intron 17 of 27)	2	157099050	157184617	85568	+	ENSSSCG00000014430	ENSSSCT00000015774	51622
2	157185747	157185772	26	strongHypo	-0.357	2.67e-06	Distal Intergenic	2	157208702	157273006	64305	+	ENSSSCG00000014431	ENSSSCT00000015776	-22955
2	157252545	157252608	64	strongHypo	-0.384	1.79e-07	Intron (ENSSSCT00000015776/ENSSSCG00000014431, intron 12 of 18)	2	157276623	157283073	6451	+	ENSSSCG00000014432	ENSSSCT00000015777	-24078
2	157296050	157296100	51	strongHyper	0.473	3.46e-09	Intron (ENSSSCT00000015778/ENSSSCG00000014433, intron 2 of 5)	2	157292112	157303137	11026	+	ENSSSCG00000014433	ENSSSCT00000015778	3988
2	157302227	157302303	77	strongHyper	0.317	1.7e-06	Intron (ENSSSCT00000015778/ENSSSCG00000014433, intron 5 of 5)	2	157307452	157309376	1925	-	ENSSSCG00000014434	ENSSSCT00000036415	7149
2	157350947	157350989	43	strongHypo	-0.609	3.8e-12	Distal Intergenic	2	157346127	157346212	86	+	ENSSSCG00000018513	ENSSSCT00000020108	4862
2	157358247	157358269	23	strongHyper	0.317	2.11e-08	Distal Intergenic	2	157346127	157346212	86	+	ENSSSCG00000018513	ENSSSCT00000020108	12142
2	157358579	157358606	28	strongHyper	0.322	5.13e-06	Distal Intergenic	2	157346127	157346212	86	+	ENSSSCG00000018513	ENSSSCT00000020108	12479
2	157364773	157364869	97	strongHyper	0.388	1.63e-17	Distal Intergenic	2	157346127	157346212	86	+	ENSSSCG00000018513	ENSSSCT00000020108	18742
2	157502628	157502685	58	strongHyper	0.452	1.58e-12	Distal Intergenic	2	157445243	157501653	56411	+	ENSSSCG00000014436	ENSSSCT00000015781	57442
2	157510308	157510435	128	strongHypo	-0.329	7.64e-49	Distal Intergenic	2	157445243	157501653	56411	+	ENSSSCG00000014436	ENSSSCT00000015781	65192
2	157518772	157518855	84	strongHypo	-0.322	4.18e-12	Distal Intergenic	2	157445243	157501653	56411	+	ENSSSCG00000014436	ENSSSCT00000015781	73612
2	157582165	157582231	67	strongHypo	-0.403	1.17e-32	Distal Intergenic	2	157640353	157640432	80	+	ENSSSCG00000018701	ENSSSCT00000020296	-58188
2	157590580	157590731	152	strongHyper	0.301	8.36e-14	Distal Intergenic	2	157640353	157640432	80	+	ENSSSCG00000018701	ENSSSCT00000020296	-49773
2	157659657	157659677	21	strongHyper	0.422	2.07e-09	Distal Intergenic	2	157640353	157640432	80	+	ENSSSCG00000018701	ENSSSCT00000020296	19324
2	157662884	157662919	36	strongHyper	0.31	1.33e-07	Distal Intergenic	2	157640353	157640432	80	+	ENSSSCG00000018701	ENSSSCT00000020296	22566
2	157672282	157672346	65	strongHyper	0.319	4.99e-14	Distal Intergenic	2	157640353	157640432	80	+	ENSSSCG00000018701	ENSSSCT00000020296	31993
2	157685180	157685343	164	strongHyper	0.33	1.43e-12	Distal Intergenic	2	157708576	157732501	23926	+	ENSSSCG00000014437	ENSSSCT00000015782	-23396
2	157706779	157706829	51	strongHyper	0.372	1.06e-08	Promoter (1-2kb)	2	157708576	157732501	23926	+	ENSSSCG00000014437	ENSSSCT00000015782	-1797
2	157712478	157712553	76	strongHyper	0.4	7.26e-08	Intron (ENSSSCT00000015782/ENSSSCG00000014437, intron 1 of 10)	2	157708576	157732501	23926	+	ENSSSCG00000014437	ENSSSCT00000015782	3977
2	157712864	157712928	65	strongHyper	0.301	1.75e-06	Intron (ENSSSCT00000015782/ENSSSCG00000014437, intron 1 of 10)	2	157708576	157732501	23926	+	ENSSSCG00000014437	ENSSSCT00000015782	4352
2	157823082	157823131	50	strongHypo	-0.361	4.96e-09	Intron (ENSSSCT00000015786/ENSSSCG00000014440, intron 8 of 14)	2	157807083	157854809	47727	+	ENSSSCG00000014440	ENSSSCT00000015786	16048
2	158041424	158041461	38	strongHypo	-0.32	0.000228	Promoter (<=1kb)	2	158042394	158052075	9682	+	ENSSSCG00000025399	ENSSSCT00000028242	-970
2	158104334	158104344	11	strongHyper	0.508	3.56e-07	Distal Intergenic	2	158079948	158087303	7356	-	ENSSSCG00000021886	ENSSSCT00000029677	-17041
2	158153371	158153404	34	strongHyper	0.585	1.78e-10	Intron (ENSSSCT00000015790/ENSSSCG00000014443, intron 9 of 14)	2	158143674	158174737	31064	+	ENSSSCG00000014443	ENSSSCT00000015790	9730
2	158206260	158206319	60	strongHypo	-0.351	7.26e-12	Promoter (2-3kb)	2	158193430	158208541	15112	-	ENSSSCG00000023417	ENSSSCT00000031753	2281
2	158276211	158276311	101	strongHyper	0.43	7.91e-13	Distal Intergenic	2	158290183	158304250	14068	+	ENSSSCG00000014445	ENSSSCT00000015792	-13972
2	158321546	158321565	20	strongHyper	0.358	6.24e-12	Intron (ENSSSCT00000015794/ENSSSCG00000014447, intron 6 of 13)	2	158326022	158326182	161	+	ENSSSCG00000019588	ENSSSCT00000021183	-4476
2	158329172	158329280	109	strongHypo	-0.312	9.67e-11	Distal Intergenic	2	158326022	158326182	161	+	ENSSSCG00000019588	ENSSSCT00000021183	3258
2	158338137	158338230	94	strongHyper	0.307	7.28e-09	Distal Intergenic	2	158326022	158326182	161	+	ENSSSCG00000019588	ENSSSCT00000021183	12208
2	158405751	158405777	27	strongHyper	0.35	2.31e-05	Intron (ENSSSCT00000015795/ENSSSCG00000014448, intron 1 of 2)	2	158403663	158410068	6406	-	ENSSSCG00000014448	ENSSSCT00000015795	4317
2	158433923	158433965	43	strongHypo	-0.442	2.42e-08	Distal Intergenic	2	158403663	158410068	6406	-	ENSSSCG00000014448	ENSSSCT00000015795	-23897
2	158439591	158439635	45	strongHyper	0.315	3.93e-07	Distal Intergenic	2	158403663	158410068	6406	-	ENSSSCG00000014448	ENSSSCT00000015795	-29567
2	158457727	158457774	48	strongHyper	0.308	1.39e-07	Intron (ENSSSCT00000015798/ENSSSCG00000014450, intron 7 of 26)	2	158451903	158486259	34357	-	ENSSSCG00000014450	ENSSSCT00000015798	28532
2	158466192	158466216	25	strongHypo	-0.696	1.2e-18	Intron (ENSSSCT00000015798/ENSSSCG00000014450, intron 14 of 26)	2	158451903	158486259	34357	-	ENSSSCG00000014450	ENSSSCT00000015798	20067
2	158478103	158478353	251	strongHypo	-0.33	3.8e-27	Intron (ENSSSCT00000015798/ENSSSCG00000014450, intron 24 of 26)	2	158451903	158486259	34357	-	ENSSSCG00000014450	ENSSSCT00000015798	8156
2	162132562	162132583	22	strongHypo	-0.322	1.81e-11	Promoter (1-2kb)	2	162127965	162133634	5670	-	ENSSSCG00000014561	ENSSSCT00000015911	1072
2	162152329	162152418	90	strongHypo	-0.474	4.82e-19	Promoter (1-2kb)	2	162153945	162155478	1534	+	ENSSSCG00000014560	ENSSSCT00000015910	-1616
2	162282159	162282199	41	strongHypo	-0.327	8.1e-31	Exon (ENSSSCT00000024904/ENSSSCG00000027302, exon 9 of 14)	2	162275727	162284660	8934	+	ENSSSCG00000027302	ENSSSCT00000024904	6472
2	162303765	162303885	121	strongHypo	-0.317	3.49e-13	Exon (ENSSSCT00000032197/ENSSSCG00000024569, exon 12 of 23)	2	162294063	162307380	13318	-	ENSSSCG00000024569	ENSSSCT00000032197	3615
2	162304503	162304587	85	strongHypo	-0.338	1.01e-114	Promoter (2-3kb)	2	162294063	162307380	13318	-	ENSSSCG00000024569	ENSSSCT00000032197	2877
2	162311145	162311202	58	strongHypo	-0.543	8.18e-13	Promoter (1-2kb)	2	162310113	162315342	5230	+	ENSSSCG00000025023	ENSSSCT00000027743	1089
3	15378	15487	110	strongHyper	0.517	2.74e-26	Distal Intergenic	3	112279	120551	8273	-	ENSSSCG00000020813	ENSSSCT00000029086	105173
3	35137	35200	64	strongHyper	0.313	1.63e-38	Distal Intergenic	3	112279	120551	8273	-	ENSSSCG00000020813	ENSSSCT00000029086	85414
3	54821	54852	32	strongHyper	0.318	2.56e-07	Distal Intergenic	3	112279	120551	8273	-	ENSSSCG00000020813	ENSSSCT00000029086	65730
3	82796	82822	27	strongHypo	-0.311	2e-15	Distal Intergenic	3	112279	120551	8273	-	ENSSSCG00000020813	ENSSSCT00000029086	37755
3	88825	88901	77	strongHyper	0.335	9.48e-21	Distal Intergenic	3	112279	120551	8273	-	ENSSSCG00000020813	ENSSSCT00000029086	31726
3	132696	132747	52	strongHyper	0.479	2.92e-19	Distal Intergenic	3	112279	120551	8273	-	ENSSSCG00000020813	ENSSSCT00000029086	-12196
3	153783	153804	22	strongHypo	-0.457	4.78e-07	Distal Intergenic	3	154800	169916	15117	-	ENSSSCG00000007541	ENSSSCT00000008273	16133
3	191949	191956	8	strongHyper	0.412	2.23e-13	3' UTR	3	154800	169916	15117	-	ENSSSCG00000007541	ENSSSCT00000008273	-22040
3	195048	195136	89	strongHyper	0.367	3.53e-17	Intron (ENSSSCT00000008274/ENSSSCG00000007542, intron 2 of 11)	3	154800	169916	15117	-	ENSSSCG00000007541	ENSSSCT00000008273	-25220
3	361109	361155	47	strongHyper	0.313	1.17e-07	Exon (ENSSSCT00000008276/ENSSSCG00000007544, exon 3 of 23)	3	334344	366033	31690	-	ENSSSCG00000007544	ENSSSCT00000008276	4924
3	590598	590883	286	strongHyper	0.35	2.59e-19	Distal Intergenic	3	497610	587340	89731	-	ENSSSCG00000024382	ENSSSCT00000025025	-3543
3	647645	647693	49	strongHyper	0.35	2.32e-09	Intron (ENSSSCT00000030566/ENSSSCG00000030566, intron 4 of 10)	3	643737	658107	14371	+	ENSSSCG00000030566	ENSSSCT00000030566	3956
3	696827	696863	37	strongHypo	-0.581	1.58e-18	Intron (ENSSSCT00000008280/ENSSSCG00000007548, intron 2 of 5)	3	692958	710991	18034	+	ENSSSCG00000007548	ENSSSCT00000008280	3905
3	700480	700513	34	strongHyper	0.349	1e-09	Intron (ENSSSCT00000008280/ENSSSCG00000007548, intron 2 of 5)	3	692958	710991	18034	+	ENSSSCG00000007548	ENSSSCT00000008280	7555
3	703889	703913	25	strongHypo	-0.392	1.25e-07	Intron (ENSSSCT00000008280/ENSSSCG00000007548, intron 3 of 5)	3	692958	710991	18034	+	ENSSSCG00000007548	ENSSSCT00000008280	10955
3	704019	704063	45	strongHypo	-0.333	1.14e-15	Intron (ENSSSCT00000008280/ENSSSCG00000007548, intron 3 of 5)	3	692958	710991	18034	+	ENSSSCG00000007548	ENSSSCT00000008280	11105
3	713996	714070	75	strongHypo	-0.633	2.37e-14	Distal Intergenic	3	723521	743194	19674	+	ENSSSCG00000007546	ENSSSCT00000008278	-9525
3	720166	720247	82	strongHyper	0.318	5.01e-16	Distal Intergenic	3	723521	743194	19674	+	ENSSSCG00000007546	ENSSSCT00000008278	-3355
3	727712	727747	36	strongHyper	0.327	1.69e-07	Promoter (1-2kb)	3	726710	726789	80	+	ENSSSCG00000018712	ENSSSCT00000020307	1037
3	733989	734153	165	strongHypo	-0.357	9.25e-15	Intron (ENSSSCT00000008278/ENSSSCG00000007546, intron 2 of 3)	3	726710	726789	80	+	ENSSSCG00000018712	ENSSSCT00000020307	7443
3	794650	794684	35	strongHyper	0.313	1.64e-05	Distal Intergenic	3	809111	809866	756	+	ENSSSCG00000007551	ENSSSCT00000008283	-14461
3	798329	798398	70	strongHyper	0.422	1.95e-16	Distal Intergenic	3	809111	809866	756	+	ENSSSCG00000007551	ENSSSCT00000008283	-10782
3	816029	816073	45	strongHyper	0.312	4.63e-07	Distal Intergenic	3	809111	809866	756	+	ENSSSCG00000007551	ENSSSCT00000008283	6962
3	818096	818183	88	strongHypo	-0.333	1.83e-14	Distal Intergenic	3	823182	824222	1041	+	ENSSSCG00000007552	ENSSSCT00000008284	-5086
3	818693	818789	97	strongHypo	-0.488	2.51e-17	Distal Intergenic	3	823182	824222	1041	+	ENSSSCG00000007552	ENSSSCT00000008284	-4489
3	823131	823200	70	strongHypo	-0.342	1.51e-08	Promoter (<=1kb)	3	823182	824222	1041	+	ENSSSCG00000007552	ENSSSCT00000008284	0
3	832701	832726	26	strongHypo	-0.336	1.86e-06	3' UTR	3	828571	833135	4565	+	ENSSSCG00000026422	ENSSSCT00000022811	4155
3	845627	845639	13	strongHyper	0.377	4.27e-14	Distal Intergenic	3	828571	833135	4565	+	ENSSSCG00000026422	ENSSSCT00000022811	17068
3	855991	856074	84	strongHyper	0.392	2.54e-16	Distal Intergenic	3	873366	879193	5828	-	ENSSSCG00000007554	ENSSSCT00000008286	23202
3	877030	877129	100	strongHypo	-0.391	1.27e-16	Promoter (2-3kb)	3	873366	879193	5828	-	ENSSSCG00000007554	ENSSSCT00000008286	2163
3	888163	888176	14	strongHyper	0.633	1.28e-22	Distal Intergenic	3	873366	879193	5828	-	ENSSSCG00000007554	ENSSSCT00000008286	-8983
3	907499	907526	28	strongHypo	-0.418	4.86e-21	Distal Intergenic	3	913027	917455	4429	+	ENSSSCG00000007555	ENSSSCT00000008287	-5528
3	974005	974065	61	strongHyper	0.313	2.29e-19	Distal Intergenic	3	913027	917455	4429	+	ENSSSCG00000007555	ENSSSCT00000008287	61038
3	1076000	1076069	70	strongHyper	0.328	2.1e-22	Exon (ENSSSCT00000008289/ENSSSCG00000007557, exon 3 of 20)	3	1066675	1085568	18894	-	ENSSSCG00000007557	ENSSSCT00000008289	9568
3	1089514	1089599	86	strongHyper	0.326	5.27e-09	Distal Intergenic	3	1066675	1085568	18894	-	ENSSSCG00000007557	ENSSSCT00000008289	-4031
3	1146126	1146150	25	strongHypo	-0.508	3.9e-09	Promoter (<=1kb)	3	1146237	1147523	1287	+	ENSSSCG00000007559	ENSSSCT00000008291	-111
3	1150926	1150973	48	strongHyper	0.317	1.95e-07	Distal Intergenic	3	1146237	1147523	1287	+	ENSSSCG00000007559	ENSSSCT00000008291	4736
3	1156899	1156906	8	strongHyper	0.598	7.91e-16	Promoter (2-3kb)	3	1152521	1159159	6639	-	ENSSSCG00000007560	ENSSSCT00000008292	2260
3	1156917	1156922	6	strongHypo	-0.374	5.81e-07	Promoter (2-3kb)	3	1152521	1159159	6639	-	ENSSSCG00000007560	ENSSSCT00000008292	2242
3	1181492	1181518	27	strongHyper	0.6	1.12e-08	Distal Intergenic	3	1167385	1168908	1524	-	ENSSSCG00000007556	ENSSSCT00000008288	-12610
3	1194137	1194144	8	strongHypo	-0.4	1.5e-39	Distal Intergenic	3	1167385	1168908	1524	-	ENSSSCG00000007556	ENSSSCT00000008288	-25236
3	1203675	1203690	16	strongHypo	-0.427	3.12e-16	Distal Intergenic	3	1167385	1168908	1524	-	ENSSSCG00000007556	ENSSSCT00000008288	-34782
3	1245081	1245144	64	strongHyper	0.397	2.16e-08	Distal Intergenic	3	1268746	1282576	13831	+	ENSSSCG00000027961	ENSSSCT00000024640	-23665
3	1274621	1274634	14	strongHypo	-0.46	3.43e-11	Intron (ENSSSCT00000024640/ENSSSCG00000027961, intron 10 of 20)	3	1268746	1282576	13831	+	ENSSSCG00000027961	ENSSSCT00000024640	5888
3	1390219	1390257	39	strongHypo	-0.315	4.39e-14	Distal Intergenic	3	1422526	1424992	2467	-	ENSSSCG00000030485	ENSSSCT00000024339	34773
3	1440810	1440871	62	strongHyper	0.326	8.22e-09	Distal Intergenic	3	1422526	1424992	2467	-	ENSSSCG00000030485	ENSSSCT00000024339	-15879
3	1455803	1455812	10	strongHypo	-0.443	4.33e-08	Distal Intergenic	3	1422526	1424992	2467	-	ENSSSCG00000030485	ENSSSCT00000024339	-30820
3	1456370	1456390	21	strongHyper	0.358	7.98e-08	Distal Intergenic	3	1422526	1424992	2467	-	ENSSSCG00000030485	ENSSSCT00000024339	-31398
3	1693320	1693505	186	strongHyper	0.332	3.52e-12	Intron (ENSSSCT00000024992/ENSSSCG00000024952, intron 4 of 6)	3	1530659	1793587	262929	-	ENSSSCG00000024952	ENSSSCT00000024992	100267
3	1730805	1731197	393	strongHyper	0.301	6.09e-08	Intron (ENSSSCT00000024992/ENSSSCG00000024952, intron 5 of 6)	3	1530659	1793587	262929	-	ENSSSCG00000024952	ENSSSCT00000024992	62782
3	1764418	1764436	19	strongHypo	-0.446	2.34e-12	Intron (ENSSSCT00000024992/ENSSSCG00000024952, intron 6 of 6)	3	1530659	1793587	262929	-	ENSSSCG00000024952	ENSSSCT00000024992	29169
3	1768590	1768646	57	strongHyper	0.361	8.71e-06	Intron (ENSSSCT00000024992/ENSSSCG00000024952, intron 6 of 6)	3	1530659	1793587	262929	-	ENSSSCG00000024952	ENSSSCT00000024992	24997
3	1774537	1774564	28	strongHypo	-0.547	2.19e-09	Intron (ENSSSCT00000024992/ENSSSCG00000024952, intron 6 of 6)	3	1530659	1793587	262929	-	ENSSSCG00000024952	ENSSSCT00000024992	19050
3	1799207	1799216	10	strongHyper	0.523	1.06e-12	Distal Intergenic	3	1530659	1793587	262929	-	ENSSSCG00000024952	ENSSSCT00000024992	-5629
3	1964312	1964317	6	strongHyper	0.435	5.98e-48	Promoter (<=1kb)	3	1963877	2021565	57689	+	ENSSSCG00000023433	ENSSSCT00000030629	440
3	2010294	2010343	50	strongHyper	0.443	2.14e-10	Intron (ENSSSCT00000030629/ENSSSCG00000023433, intron 1 of 2)	3	1963877	2021565	57689	+	ENSSSCG00000023433	ENSSSCT00000030629	46466
3	2027283	2027335	53	strongHypo	-0.37	4.99e-14	Distal Intergenic	3	2030712	2059932	29221	-	ENSSSCG00000007564	ENSSSCT00000008296	32649
3	2028585	2028627	43	strongHyper	0.408	6.36e-05	Distal Intergenic	3	2030712	2059932	29221	-	ENSSSCG00000007564	ENSSSCT00000008296	31347
3	2137574	2137612	39	strongHyper	0.382	1.2e-09	Intron (ENSSSCT00000008302/ENSSSCG00000007568, intron 6 of 23)	3	2124746	2162600	37855	+	ENSSSCG00000007568	ENSSSCT00000008302	12866
3	2148233	2148280	48	strongHypo	-0.448	4.22e-09	Exon (ENSSSCT00000008302/ENSSSCG00000007568, exon 14 of 24)	3	2124746	2162600	37855	+	ENSSSCG00000007568	ENSSSCT00000008302	23534
3	2156070	2156074	5	strongHyper	0.34	6.4e-10	Intron (ENSSSCT00000008302/ENSSSCG00000007568, intron 17 of 23)	3	2173931	2198099	24169	+	ENSSSCG00000007565	ENSSSCT00000008297	-17861
3	2171182	2171265	84	strongHypo	-0.326	1.41e-12	Promoter (2-3kb)	3	2173931	2198099	24169	+	ENSSSCG00000007565	ENSSSCT00000008297	-2749
3	2184777	2184857	81	strongHypo	-0.426	1.34e-11	Intron (ENSSSCT00000008297/ENSSSCG00000007565, intron 2 of 14)	3	2173931	2198099	24169	+	ENSSSCG00000007565	ENSSSCT00000008297	10926
3	2195130	2195153	24	strongHypo	-0.369	4.52e-08	Exon (ENSSSCT00000008297/ENSSSCG00000007565, exon 13 of 15)	3	2173931	2198099	24169	+	ENSSSCG00000007565	ENSSSCT00000008297	21222
3	2197751	2197866	116	strongHypo	-0.546	2.09e-17	Intron (ENSSSCT00000008297/ENSSSCG00000007565, intron 14 of 14)	3	2208308	2216863	8556	-	ENSSSCG00000007572	ENSSSCT00000008308	19112
[truncated: 1,677 more rows]
