# Supplementary material for: Dynamic transcriptome and DNA methylome analyses on longissimus dorsi to identify genes underlying intramuscular fat content in pigs
Source: BMC Genomics. 2017 Oct 12;18:780. doi: 10.1186/s12864-017-4201-9 (PMC5639760; doi:10.1186/s12864-017-4201-9)
Supplement: Supplementary file 14 — The classification of transcriptome according to their FPKM value at 120 d and 240 d of Laiwu pigs. (XLSX 2057 kb) [file 12864_2017_4201_MOESM14_ESM.xlsx]

## Sheet: 120 d hightest
GeneID	Length	FPKM	Locus	Strand	Count	Normalized
ENSSSCG00000023124	1494	18.4442	GL896203.1:206-3526	+	284	316.271
ENSSSCG00000027357	477	45.463	GL896515.1:734-4340	-	144	160.363
ENSSSCG00000023266	3137	12.1367	GL896278.1:4623-8085	+	425	473.293
ENSSSCG00000030700	935	10.4893	GL896167.1:937-3209	+	59	65.7042
ENSSSCG00000022600	591	104.008	GL894011.1:10706-13498	+	480	534.543
ENSSSCG00000021626	1688	20.8006	GL894011.1:15205-25273	-	337	375.294
ENSSSCG00000021412	665	11.7942	GL896553.1:2323-10846	+	52	56.7952
ENSSSCG00000026229	562	21.5507	GL895237.2:11217-13749	-	92	102.454
ENSSSCG00000024149	1122	11.3185	JH118617.1:45686-69579	+	124	138.09
ENSSSCG00000020746	2743	20.0131	GL895275.1:10214-21557	+	447	497.793
ENSSSCG00000022864	1110	27.7464	GL892260.2:17432-22665	-	300	334.09
ENSSSCG00000021953	1682	32.6309	GL892260.2:35684-61934	-	474	526.748
ENSSSCG00000021595	803	203.44	GL896432.1:2-24237	+	1129	1257.29
ENSSSCG00000029497	712	15.7833	JH118496.1:1977-27155	-	94	103.568
ENSSSCG00000010166	1625	28.1061	GL894009.1:24582-54014	-	246	273.953
ENSSSCG00000023515	457	24.56	GL893654.2:1-32731	-	64	71.2724
ENSSSCG00000030309	1907	160.873	GL896236.1:19514-28390	-	3190	3551.38
ENSSSCG00000021669	962	27.6359	GL896012.1:579-11277	+	222	247.227
ENSSSCG00000026807	655	113.594	JH118974.1:260145-266478	-	611	680.429
ENSSSCG00000029294	317	2149.13	GL893549.2:27279-29518	-	222	246.113
ENSSSCG00000025698	2897	33.8968	GL894574.1:15340-23379	+	1001	1113.63
ENSSSCG00000030368	1797	1867.55	GL896522.1:3-1799	-	35514	39548.9
ENSSSCG00000027667	2628	36.4617	GL893461.2:66373-110540	-	733	815.179
ENSSSCG00000027973	2073	11.7874	GL894187.1:1718-21167	+	263	292.885
ENSSSCG00000022590	2329	30.303	JH118714.1:882-18749	+	535	595.794
ENSSSCG00000025223	593	37.7247	GL896519.1:674-1823	-	175	194.886
ENSSSCG00000022190	1181	27.9587	GL896310.1:30066-46327	+	326	363.044
ENSSSCG00000026368	478	10.7137	GL893256.1:4716-9422	-	35	38.9771
ENSSSCG00000022409	1396	26.7167	GL896119.1:1090-8949	+	332	369.726
ENSSSCG00000028312	1125	12.1914	GL896382.1:1-8881	-	134	149.227
ENSSSCG00000028904	1433	54.3533	GL892606.2:10212-18821	-	746	830.77
ENSSSCG00000029354	442	15.8592	GL892430.1:99202-110475	+	45	50.1134
ENSSSCG00000022607	333	19.4933	GL896327.1:244-846	+	30	33.409
ENSSSCG00000029474	636	15.6345	GL895866.1:14057-24730	+	68	74.6133
ENSSSCG00000027519	828	19.6114	GL895220.1:432-8392	+	146	162.59
ENSSSCG00000023925	1952	12.5078	GL896204.1:46287-70478	+	261	290.658
ENSSSCG00000016235	1991	14.5316	JH118944.1:237355-257288	-	310	345.226
ENSSSCG00000025285	479	17.9945	GL893611.1:14953-16950	+	59	65.7043
ENSSSCG00000023748	728	14.1598	GL895469.1:5098-9898	-	88	97.9996
ENSSSCG00000029643	1739	27.2457	GL893509.1:47606-60202	-	240	266.158
ENSSSCG00000028102	762	62.3449	GL896446.1:19174-24488	+	415	462.157
ENSSSCG00000027664	2092	24.6891	GL893503.1:18678-44977	+	505	562.383
ENSSSCG00000030703	654	17.2282	GL892775.1:49-2945	-	89	97.9995
ENSSSCG00000026715	1429	43.1196	GL892494.1:320-3583	+	536	596.906
ENSSSCG00000025311	303	32.1512	GL896469.1:4125-9364	-	38	42.318
ENSSSCG00000030279	1152	36.5043	GL896426.1:8988-22821	-	413	459.93
ENSSSCG00000021590	697	631.399	GL896426.1:58690-65158	-	3097	3448.92
ENSSSCG00000024390	325	84.5028	GL896426.1:498-4015	+	122	135.863
ENSSSCG00000022506	1461	48.3881	GL896433.1:8758-17584	+	726	808.497
ENSSSCG00000028512	1576	19.8554	GL896440.1:2830-14728	+	98	109.136
ENSSSCG00000009994	7546	15.1817	14:49912161-50062786	+	1307	1454.4
ENSSSCG00000028327	2822	29.6923	14:69414823-69421137	-	909	1012.29
ENSSSCG00000010494	8600	14.4329	14:116528960-116771092	-	1044	1161.52
ENSSSCG00000010035	1921	29.1754	14:51861270-51873802	+	598	665.952
ENSSSCG00000010345	4010	34.1716	14:92190363-92207964	+	1545	1720.57
ENSSSCG00000010301	3143	98.0883	14:82376236-82430844	-	3287	3660.5
ENSSSCG00000010267	3326	20.1098	14:79134929-79214217	-	748	831.883
ENSSSCG00000010070	1646	13.5153	14:53317251-53348318	-	231	257.249
ENSSSCG00000010215	1204	23.2208	14:69422640-69473656	-	258	286.204
ENSSSCG00000020688	1549	16.6536	14:77539843-77548322	-	198	220.499
ENSSSCG00000010603	12520	98.998	14:124318583-124404470	+	5920	6591.65
ENSSSCG00000010726	2716	18.7474	14:144290016-144302218	+	348	387.544
ENSSSCG00000010311	3706	47.9856	14:82661732-82719282	-	1889	2103.65
ENSSSCG00000010331	2530	34.9376	14:88448385-88490746	+	969	1079.11
ENSSSCG00000010303	4724	159.839	14:82582922-82593388	-	6680	7439.06
ENSSSCG00000010123	1388	12.3472	14:54778029-54779416	-	162	180.408
ENSSSCG00000023569	4791	20.1874	14:24271360-24358391	+	810	902.042
ENSSSCG00000010308	1427	14.6482	14:82633939-82636079	+	213	237.203
ENSSSCG00000009791	2094	20.9466	14:31859206-31878041	+	453	504.476
ENSSSCG00000010116	1764	11.5937	14:54541564-54569911	-	190	211.59
ENSSSCG00000009916	2090	57.4285	14:43110575-43124766	+	1293	1439.93
ENSSSCG00000010111	4098	33.1927	14:54387649-54441727	-	1539	1713.88
ENSSSCG00000009825	5781	14.2183	14:33827403-33869382	-	864	962.177
ENSSSCG00000009772	2112	54.1244	14:31082623-31092747	-	1226	1365.31
ENSSSCG00000009773	2636	52.9943	14:31116356-31163322	+	1322	1472.22
ENSSSCG00000009799	1434	14.1108	14:32338039-32359071	-	192	213.816
ENSSSCG00000010686	2600	142.96	14:141034615-141058598	+	4088	4552.52
ENSSSCG00000009624	3805	22.7861	14:7142932-7279050	+	443	492.28
ENSSSCG00000009828	2472	72.4862	14:33993089-34014078	-	1766	1966.67
ENSSSCG00000010144	4952	646.371	14:58644985-58717327	-	30544	34014.8
ENSSSCG00000010294	1003	12.5305	14:82017336-82047951	-	118	131.409
ENSSSCG00000010114	1769	19.5134	14:54511958-54522931	-	221	244.999
ENSSSCG00000010211	6106	14.609	14:68150374-68274676	-	765	851.929
ENSSSCG00000009907	3475	33.4507	14:42880985-42892808	+	220	244.819
ENSSSCG00000010317	1374	59.4387	14:83728038-83768172	-	500	556.816
ENSSSCG00000024308	214	22.8149	14:123606436-123618566	+	6	6.68179
ENSSSCG00000010580	3461	18.5368	14:123260522-123270838	+	636	708.269
ENSSSCG00000023190	4096	17.0168	14:418139-537919	+	448	498.906
ENSSSCG00000009742	5045	41.1733	14:24875186-24913441	-	2315	2578.06
ENSSSCG00000009974	3050	33.1957	14:49372602-49404195	+	824	917.632
ENSSSCG00000010743	2295	23.9717	14:146760228-146773252	+	596	662.611
ENSSSCG00000029088	2112	18.5511	14:153754898-153767388	-	283	314.044
ENSSSCG00000009909	991	18.1022	14:42876217-42878864	+	170	189.317
ENSSSCG00000030996	807	38.3659	14:49015844-49016650	-	276	307.362
ENSSSCG00000010735	2142	18.4575	14:145378377-145499300	+	423	469.952
ENSSSCG00000027344	555	177.581	14:33642793-33649302	+	507	563.498
ENSSSCG00000010774	1135	21.5107	14:153216311-153221497	+	239	266.158
ENSSSCG00000009759	2567	11.8707	14:30050781-30093798	+	323	359.703
ENSSSCG00000009640	6407	10.6686	14:8429543-8457468	-	624	694.906
ENSSSCG00000009876	5288	11.656	14:41108205-41124045	-	631	702.325
ENSSSCG00000010292	3185	20.092	14:81892533-82003273	-	630	700.475
ENSSSCG00000009853	1224	117.905	14:36770295-36790123	+	1308	1456.63
ENSSSCG00000009746	3759	36.1394	14:25859316-25865086	-	1152	1281.79
ENSSSCG00000009794	3464	27.0034	14:32288282-32451336	-	1042	1159.29
ENSSSCG00000010289	2431	47.4877	14:81253334-81512159	-	990	1101.38
ENSSSCG00000010098	1586	29.8287	14:54040119-54042791	-	312	347.453
ENSSSCG00000010742	1631	45.8917	14:146730859-146760491	-	723	805.155
ENSSSCG00000010212	15037	11.6491	14:68392147-68781879	-	774	861.952
ENSSSCG00000010203	2208	55.6138	14:66478359-66498593	-	1252	1393.15
ENSSSCG00000010685	7222	17.1671	14:140965179-140992075	-	881	981.11
ENSSSCG00000023666	2100	160.687	14:16202844-16223503	-	3552	3954.51
ENSSSCG00000010121	2198	14.5011	14:54680758-54750127	-	345	384.203
ENSSSCG00000010679	5523	27.6191	14:140498299-140538132	-	1720	1915.45
ENSSSCG00000010790	1055	94.1512	14:153776290-153784497	+	778	865.292
ENSSSCG00000010554	5585	31.9695	14:120964206-120980916	+	2053	2285.17
ENSSSCG00000010585	3047	24.8652	14:123335445-123354097	-	844	939.905
ENSSSCG00000010594	3785	23.2723	14:124033935-124116599	-	717	798.474
ENSSSCG00000010261	1382	34.4231	14:79052525-79087956	-	484	538.998
ENSSSCG00000010058	1396	58.8484	14:53026967-53039882	+	409	455.39
ENSSSCG00000010059	2996	11.6899	14:53014666-53027450	-	381	423.265
ENSSSCG00000010088	2800	57.5339	14:53715618-53765930	-	957	1065.75
ENSSSCG00000010268	7157	59.0858	14:79241137-79266888	+	3105	3456.72
ENSSSCG00000009626	3573	12.9364	14:7282749-7311003	+	439	487.771
ENSSSCG00000010351	7515	15.6582	14:92348951-92533319	+	1094	1218.31
ENSSSCG00000010703	2540	67.4656	14:143497174-143558530	+	1571	1748.4
ENSSSCG00000010414	3485	102.985	14:99990213-100017315	+	1223	1360.86
ENSSSCG00000010359	6215	2440.04	14:94913694-94977693	+	41940	46705.7
ENSSSCG00000009622	3780	19.823	14:6954990-6963583	+	845	941.019
ENSSSCG00000010322	4362	13.8754	14:84020817-84026122	-	427	475.521
ENSSSCG00000010172	4006	58.7897	14:63787307-63841905	+	2422	2696.11
ENSSSCG00000009904	705	155.292	14:42956562-42958960	-	928	1033.45
ENSSSCG00000025464	4881	21.0188	14:32813720-32912037	-	1172	1304.06
ENSSSCG00000009903	1930	11.3515	14:42936129-42953347	+	223	248.34
ENSSSCG00000028889	3421	10.6668	14:31651352-31683716	+	360	400.908
ENSSSCG00000010447	1647	85.6119	14:109852735-109871621	-	1344	1496.72
ENSSSCG00000010526	1775	38.6204	14:118548268-118556362	-	650	723.861
ENSSSCG00000009930	1860	14.4755	14:43607248-43631579	+	263	292.885
ENSSSCG00000010682	2403	88.5243	14:140603477-140615527	-	2324	2588.08
ENSSSCG00000010150	1663	12.6321	14:59244729-59282749	-	220	244.999
ENSSSCG00000022693	2620	11.3036	14:122026706-122030978	-	184	203.795
ENSSSCG00000009914	6507	63.0321	14:43069402-43084787	+	4580	5100.43
ENSSSCG00000009898	4589	16.1021	14:42713682-42738802	-	701	779.542
ENSSSCG00000010286	3265	42.0711	14:81089392-81101812	+	486	541.096
ENSSSCG00000009668	1834	42.0243	14:12516631-12531345	-	693	771.747
ENSSSCG00000010438	2784	13.2129	14:108795830-108866833	-	395	439.884
ENSSSCG00000010465	6183	11.5139	14:112909708-112975306	+	822	915.405
ENSSSCG00000010161	771	22.2058	14:60782240-60811091	-	139	154.794
ENSSSCG00000010739	6394	10.5595	14:145877103-145990155	-	676	752.116
ENSSSCG00000030289	5842	18.022	14:41703682-41793685	-	1182	1316.31
ENSSSCG00000010519	1856	12.6345	14:118346864-118356753	+	201	222.727
ENSSSCG00000010318	5839	71.5105	14:83786501-83804185	-	2686	2990.1
ENSSSCG00000009788	2700	17.8722	14:31759564-31775048	-	214	238.317
ENSSSCG00000009777	1468	14.0964	14:31215901-31234539	-	165	183.749
ENSSSCG00000010517	2001	23.6318	14:118326736-118336934	+	358	397.567
ENSSSCG00000010295	2790	11.1426	14:82047991-82085131	+	279	309.589
ENSSSCG00000009910	2687	69.2018	14:42969791-42989462	+	2049	2280.72
ENSSSCG00000023380	1098	74.047	14:44761391-44767993	-	790	879.769
ENSSSCG00000010569	5315	20.1252	14:122674434-122703527	-	774	860.836
ENSSSCG00000010738	5222	19.4391	14:145805002-145880222	+	658	732.355
ENSSSCG00000010399	3518	37.4549	14:98548142-98573715	-	1482	1650.4
ENSSSCG00000010464	2562	83.7233	14:112652686-112791369	-	2290	2549.1
ENSSSCG00000010081	4382	18.439	14:53590167-53615994	+	672	747.247
ENSSSCG00000009584	6700	22.576	14:1171507-1259760	-	1141	1269.54
ENSSSCG00000009592	2082	15.4878	14:3264861-3279160	-	337	375.294
ENSSSCG00000010313	5378	45.3597	14:82826458-82938106	+	2310	2571.38
ENSSSCG00000009908	234	65.6385	14:42880018-42881422	-	28	31.1817
ENSSSCG00000021798	1389	10.7934	14:121737039-121739569	+	143	158.136
ENSSSCG00000029207	2239	12.6118	14:132261076-132275640	-	143	159.119
ENSSSCG00000029781	933	37.676	14:51014465-51017276	-	276	306.248
ENSSSCG00000026819	1272	25.4183	14:59336243-59454745	+	324	360.817
ENSSSCG00000010389	4290	59.1622	14:97820534-97824823	+	2887	3214.3
ENSSSCG00000010175	2568	19.0624	14:63871598-63904272	-	538	599.133
ENSSSCG00000009854	5965	19.982	14:36787954-36804230	-	1244	1385.36
ENSSSCG00000010706	3800	11.8565	14:143698232-143727651	-	483	537.885
ENSSSCG00000009631	942	215.426	14:7444908-7698405	-	1530	1702.74
ENSSSCG00000010522	1193	33.7897	14:118448622-118462356	+	338	376.408
ENSSSCG00000009851	4559	168.177	14:36682074-36691471	-	4164	4636.05
ENSSSCG00000009721	1500	17.815	14:22380136-22433609	+	240	267.271
ENSSSCG00000022749	1170	58.7082	14:54669593-54672815	+	418	464.927
ENSSSCG00000010732	5822	31.8661	14:145501472-145619730	-	1963	2184.95
ENSSSCG00000010560	1335	55.6228	14:121673930-121829597	-	414	461.044
ENSSSCG00000009775	4516	114.591	14:31325529-31335423	+	558	620.667
ENSSSCG00000010104	1333	55.2233	14:54221716-54228226	-	638	709.383
ENSSSCG00000010773	3178	40.2359	14:153195949-153216556	-	1117	1242.81
ENSSSCG00000010537	2025	54.952	14:120043225-120080962	-	1150	1280.68
ENSSSCG00000009821	879	23.7085	14:33733008-33784423	+	183	202.681
ENSSSCG00000010304	1404	2468.61	14:82571969-82579806	-	35358	39375.8
ENSSSCG00000009889	2058	176.254	14:42378891-42409687	-	3901	4344.28
ENSSSCG00000010158	3509	42.3718	14:60218523-60233242	+	1390	1547.95
ENSSSCG00000010723	5735	24.2624	14:144149508-144194094	+	1095	1219.43
ENSSSCG00000010185	4246	11.034	14:64772892-64953135	-	529	587.998
ENSSSCG00000009585	3711	34.4534	14:1419188-1423107	+	382	425.407
ENSSSCG00000010587	3665	17.7782	14:123491542-123506785	+	575	639.224
ENSSSCG00000023374	1159	12.3	14:78197825-78215932	+	140	155.909
ENSSSCG00000009933	5759	12.8946	14:43899885-43959186	-	817	909.837
ENSSSCG00000009890	5748	13.3876	14:42323491-42363158	-	331	368.612
ENSSSCG00000010063	831	14.3504	14:53232926-53235595	-	104	115.818
ENSSSCG00000029331	5533	24.1561	14:21965221-22186527	-	1046	1164
ENSSSCG00000010136	2528	15.9227	14:55126777-55131238	-	424	472.18
ENSSSCG00000010707	4622	13.2723	14:143692134-143702821	+	386	428.748
ENSSSCG00000021913	441	30.7905	14:59423747-59427017	+	87	96.886
ENSSSCG00000010260	3045	30.0337	14:79010269-79027961	-	1008	1121.43
ENSSSCG00000010001	174	856.31	14:50545515-50545776	+	51	56.7952
ENSSSCG00000009616	5022	17.8971	14:6822068-6840035	-	986	1096.93
ENSSSCG00000010029	2159	16.677	14:51288010-51314541	+	355	394.226
ENSSSCG00000009830	785	2127.04	14:34177365-34185235	-	14613	16272.4
ENSSSCG00000010300	2745	73.3702	14:82365032-82373523	-	1646	1833.03
ENSSSCG00000010184	2242	15.6439	14:64380784-64389549	-	207	230.522
ENSSSCG00000010734	2214	22.7894	14:145318780-145341081	+	530	590.224
ENSSSCG00000024388	1713	142.73	14:152194734-152204810	-	2298	2558.01
ENSSSCG00000010281	2640	165.987	14:80625271-80826349	-	4796	5339.86
ENSSSCG00000010368	3198	58.9699	14:95361081-95397768	-	2028	2258.44
ENSSSCG00000010067	539	137.26	14:53277307-53283367	-	545	606.929
ENSSSCG00000010759	1303	60.8374	14:151189225-151224799	+	798	888.678
ENSSSCG00000010328	620	998.894	14:87005401-87012350	+	2789	3104.8
ENSSSCG00000030868	388	32.3619	14:52245939-52246423	+	71	79.0679
ENSSSCG00000029226	1602	703.522	14:29959863-29961464	+	11740	13074
ENSSSCG00000010469	5964	14.7866	14:113384080-113439464	+	614	682.656
ENSSSCG00000010137	1181	23.7563	14:55131300-55137466	+	277	308.476
ENSSSCG00000010712	939	33.4291	14:143655389-143658147	+	154	171.499
ENSSSCG00000010250	3111	15.5862	14:78227044-78258367	+	532	592.452
ENSSSCG00000009978	4187	12.4679	14:49434333-49485254	-	569	633.656
ENSSSCG00000010290	3007	26.6894	14:81585064-81788099	+	894	994.473
ENSSSCG00000010461	1927	226.476	14:111714966-111724193	-	4150	4621.57
ENSSSCG00000009906	3306	21.1436	14:42890153-42901302	-	214	237.383
ENSSSCG00000010440	5579	10.6395	14:108910784-109006186	+	652	726.087
ENSSSCG00000010132	1036	17.1224	14:55034981-55039390	+	170	189.318
ENSSSCG00000010493	1563	20.8426	14:116376967-116426668	-	324	359.703
ENSSSCG00000010095	4609	30.7439	14:53977608-54007416	+	1617	1800.74
ENSSSCG00000010073	2007	154.813	14:53363398-53366597	+	3151	3509.05
ENSSSCG00000009761	8900	14.3289	14:30287155-30514756	+	1445	1609.2
ENSSSCG00000010765	3037	30.5631	14:152709499-152869113	+	919	1023.43
ENSSSCG00000010579	6453	15.6788	14:123099430-123233902	+	1083	1204.95
ENSSSCG00000010521	2070	33.0457	14:118390694-118447182	+	592	658.158
ENSSSCG00000010024	2974	12.0242	14:51057234-51090587	+	358	398.68
ENSSSCG00000024825	912	517.534	14:41805405-41812197	+	4372	4868.8
ENSSSCG00000026044	2161	51.1711	14:16164826-16199406	+	1182	1316.32
ENSSSCG00000009888	1389	15.1302	14:42178737-42187586	-	214	238.317
ENSSSCG00000009844	2174	488.804	14:35688322-35766068	-	7137	7947.99
ENSSSCG00000010299	2105	38.8795	14:82330728-82360275	-	862	959.951
ENSSSCG00000024550	465	259.015	14:49817570-49820402	+	806	897.587
ENSSSCG00000010306	9629	16.7865	14:82600296-82632564	+	1268	1410.97
ENSSSCG00000026610	603	43.6177	14:42933145-42933747	-	208	231.124
ENSSSCG00000009823	2615	14.8334	14:33780783-33791238	-	416	463.271
ENSSSCG00000010756	1103	32.3922	14:150607123-150887541	+	252	279.522
ENSSSCG00000009957	8709	48.3607	14:46276339-46515136	+	4167	4639.39
ENSSSCG00000009657	2986	19.1024	14:11360490-11448854	+	603	670.406
ENSSSCG00000010062	6959	14.0971	14:53128137-53229952	-	593	659.27
ENSSSCG00000009793	5708	30.9176	14:32117226-32195620	+	1987	2212.79
ENSSSCG00000009808	2843	11.025	14:32713156-32762299	-	272	301.953
ENSSSCG00000029311	7255	98.5728	14:77293090-77399586	+	5784	6440.13
ENSSSCG00000010017	3326	41.0524	14:50990976-51014415	+	1061	1181.56
ENSSSCG00000028063	9721	19.3652	14:142901961-143131283	+	1047	1165.97
ENSSSCG00000010223	5495	12.4826	14:71509772-71515266	+	413	459.93
ENSSSCG00000010566	2630	19.5907	14:122371776-122481038	-	541	601.361
ENSSSCG00000021165	2007	14.1655	JH118582.1:124734-135994	-	244	271.725
ENSSSCG00000022187	452	26.2651	GL896254.1:6275-9268	+	73	80.1814
ENSSSCG00000023765	1085	20.4706	GL896254.1:10831-15384	-	203	226.067
ENSSSCG00000008693	2851	15.4968	8:1298934-1369835	-	479	533.43
ENSSSCG00000008987	2652	65.9341	8:76887184-76919478	-	1927	2145.97
ENSSSCG00000008687	3763	13.7639	8:695001-708698	-	530	589.111
ENSSSCG00000009029	1689	11.1888	8:85838688-86042359	-	133	148.113
ENSSSCG00000008898	1202	11.5739	8:57613024-57634389	+	131	145.886
ENSSSCG00000009247	3928	63.1057	8:145172682-145217265	+	872	969.975
ENSSSCG00000008991	16319	124.404	8:77752784-78205882	+	636	707.156
ENSSSCG00000028448	776	30.0424	8:12414030-12417520	+	205	228.294
ENSSSCG00000025541	388	13.217	8:120119600-120231752	-	28	30.068
ENSSSCG00000008723	2280	25.7829	8:4456176-4482055	-	639	711.611
ENSSSCG00000009216	1430	12.9839	8:140307938-140315415	-	190	211.59
ENSSSCG00000009146	485	650.081	8:121707345-121711622	-	2178	2425.49
ENSSSCG00000025240	2740	36.7395	8:129550397-129555205	+	1091	1214.97
ENSSSCG00000009186	9369	10.943	8:130470282-130537719	-	416	463.271
ENSSSCG00000008986	3274	10.624	8:76788928-76880118	+	278	309.59
ENSSSCG00000023903	736	114.717	8:149901-151754	-	728	810.724
ENSSSCG00000008877	2602	57.4745	8:50013290-50060767	+	1584	1763.99
ENSSSCG00000008833	1290	65.9801	8:41305741-41324558	-	667	742.792
ENSSSCG00000009249	933	61.2084	8:145213365-145218397	+	469	522.294
ENSSSCG00000009059	494	18.5615	8:92874597-92891666	-	53	57.9089
ENSSSCG00000008753	2074	10.5268	8:16905166-16910788	-	235	261.703
ENSSSCG00000022446	2543	18.6626	8:19873156-19915398	-	405	451.021
ENSSSCG00000008976	1746	78.9874	8:75809805-75991075	+	1193	1328.56
ENSSSCG00000009222	3344	60.6585	8:140598989-140643507	+	2049	2280.72
ENSSSCG00000008821	5201	18.7244	8:40287442-40366788	+	762	847.474
ENSSSCG00000009097	2366	34.0034	8:109609049-109687885	+	685	762.838
ENSSSCG00000027349	4672	18.3433	8:3279047-3395956	+	582	648.134
ENSSSCG00000023604	897	31.2023	8:12379655-12387902	-	258	287.317
ENSSSCG00000008828	1751	28.647	8:40854827-40876455	+	463	515.612
ENSSSCG00000009134	1415	38.0507	8:120390710-120418097	-	550	612.497
ENSSSCG00000009173	381	12.7928	8:129169078-129176677	-	27	30.0681
ENSSSCG00000008799	8036	19.8852	8:34048456-34408112	+	1338	1488.93
ENSSSCG00000008692	5355	17.7204	8:1208457-1293394	+	985	1096.85
ENSSSCG00000030396	5915	46.1494	8:93131210-93169346	-	3147	3504.6
ENSSSCG00000009172	2243	56.5591	8:128460942-128886400	+	1340	1492.27
ENSSSCG00000009185	1559	20.2362	8:130451260-130466903	+	324	359.703
ENSSSCG00000008965	2405	24.0533	8:74804883-74832278	+	382	425.407
ENSSSCG00000008721	3933	23.691	8:4172304-4301283	+	733	816.292
ENSSSCG00000022955	7521	16.2736	8:59014046-59067819	+	1283	1428.77
ENSSSCG00000025514	4335	11.1157	8:71402479-71490371	+	408	454.362
ENSSSCG00000009072	2718	21.7678	8:103564113-103582570	+	502	559.043
ENSSSCG00000030044	530	11.4923	8:86231312-86247056	+	44	47.8862
ENSSSCG00000008694	2271	10.7976	8:1370009-1444437	+	232	258.363
ENSSSCG00000009139	1670	23.1475	8:120566787-120596415	+	400	445.452
ENSSSCG00000009019	1230	297.143	8:82594056-82598541	-	3600	4009.07
ENSSSCG00000009063	734	138.254	8:93405711-93410708	+	421	467.915
ENSSSCG00000022168	6216	16.5633	8:33221453-33426939	+	940	1046.81
ENSSSCG00000009238	2816	18.2413	8:144426539-144451282	+	361	400.907
ENSSSCG00000009043	3612	11.3295	8:88572091-88623724	-	461	513.384
ENSSSCG00000009176	1333	14.852	8:129804996-129822001	+	186	207.136
ENSSSCG00000009223	1717	31.6014	8:140654663-140685043	-	504	560.157
ENSSSCG00000008971	4548	24.248	8:75499214-75587418	+	1211	1348.56
ENSSSCG00000009244	4476	14.9955	8:144727207-144855816	+	627	697.134
ENSSSCG00000024168	3528	65.8596	8:123644896-123895151	-	927	1032.34
ENSSSCG00000008756	3127	16.1039	8:18853594-18911270	-	562	625.861
ENSSSCG00000008678	2462	12.3526	8:307199-312925	+	319	355.249
ENSSSCG00000008733	1431	19.7464	8:8509358-8526261	+	246	272.84
ENSSSCG00000025192	1543	398.793	8:32300714-32314229	-	2865	3190.55
ENSSSCG00000008806	1398	51.7404	8:36841014-36866748	-	486	541.225
ENSSSCG00000008940	7149	19.2014	8:71494993-71515490	-	786	874.2
ENSSSCG00000009145	1104	13.5934	8:121674959-121686198	-	146	162.59
ENSSSCG00000008878	1545	29.3625	8:50060927-50075150	-	470	523.407
ENSSSCG00000009192	5451	769.107	8:134331169-134558588	-	5724	6374.43
ENSSSCG00000008982	3033	159.003	8:76177792-76182922	+	4609	5132.73
ENSSSCG00000009164	1856	15.3245	8:127126677-127139242	-	145	160.363
ENSSSCG00000022867	2048	18.6704	8:3396723-3413719	-	411	457.703
ENSSSCG00000008980	4808	43.6331	8:76034114-76105885	-	1460	1625.9
ENSSSCG00000008990	4556	11.1833	8:77604954-77656919	-	129	143.658
ENSSSCG00000008913	1128	270.971	8:59064675-59139438	-	2988	3326.44
ENSSSCG00000009096	1723	13.8693	8:109457858-109532492	-	225	249.454
ENSSSCG00000009241	1705	50.621	8:144575295-144609204	-	907	1010.06
ENSSSCG00000008701	1525	13.7621	8:1826121-1842703	+	217	241.658
ENSSSCG00000027746	1602	154.785	8:3117217-3119425	+	2561	2852.01
ENSSSCG00000009004	2091	22.1144	8:79743275-79751980	+	422	468.839
ENSSSCG00000009259	4273	11.78	8:147790045-147819695	+	530	589.111
ENSSSCG00000022358	2991	25.42	8:8381616-8662721	-	181	201.567
ENSSSCG00000008860	908	65.2382	8:45970426-45971348	+	548	610.27
ENSSSCG00000008690	3781	14.6646	8:917530-945483	+	402	447.444
ENSSSCG00000029989	4571	27.8976	8:12422474-12442900	+	932	1037.9
ENSSSCG00000009150	1780	80.2634	8:122212876-122265890	-	1510	1681.58
ENSSSCG00000028420	4254	13.652	8:130594675-130649857	+	660	734.997
ENSSSCG00000009111	4970	196.619	8:112415454-112556423	-	9123	10159.7
ENSSSCG00000008675	4712	16.3794	8:347484-375915	-	860	956.61
ENSSSCG00000008759	1689	14.9035	8:19925148-19972400	-	144	159.249
ENSSSCG00000009123	3531	54.2588	8:116953858-117260328	+	1588	1768.44
ENSSSCG00000009110	327	141.051	8:112388715-112390175	-	207	230.522
ENSSSCG00000008713	6898	16.7983	8:3178034-3265320	+	986	1098.04
ENSSSCG00000022940	4861	22.6195	8:75410907-75499643	-	1164	1295.2
ENSSSCG00000009211	1300	67.9606	8:139940906-139943304	+	889	990.019
ENSSSCG00000009178	783	20.9923	8:129743691-129745568	+	145	161.477
ENSSSCG00000024434	5533	52.879	GL892959.1:2944-110725	+	1119	1245.04
ENSSSCG00000008094	800	38.3475	GL893833.1:5566-10510	+	174	193.772
ENSSSCG00000000708	2204	18.457	5:66780454-66793293	+	417	464.385
ENSSSCG00000027792	5282	12.2959	5:82958322-82975482	-	62	67.996
ENSSSCG00000000973	2373	22.2828	5:110690389-110703696	-	578	642.567
ENSSSCG00000000033	799	19.0185	5:3145792-3157669	-	135	150.34
ENSSSCG00000000547	1952	14.7189	5:49541772-49591160	-	308	341.886
ENSSSCG00000030478	668	22.8676	5:93584526-93601406	-	111	122.499
ENSSSCG00000022666	1740	12.6828	5:22893080-23096009	-	233	258.364
ENSSSCG00000000488	3914	23.3262	5:35889682-36061995	+	998	1111.4
ENSSSCG00000000083	961	11.686	5:6034980-6038546	+	105	116.931
ENSSSCG00000000611	3591	11.8404	5:61139249-61205929	+	479	532.316
ENSSSCG00000020945	1295	35.9986	5:3779498-3786298	+	448	498.9
ENSSSCG00000000804	7076	10.6708	5:78998219-79219975	+	711	790.679
ENSSSCG00000000773	8098	44.8528	5:72507680-72533810	+	999	1112.52
ENSSSCG00000030165	2145	26.9725	5:6966174-6978549	-	625	696.02
ENSSSCG00000000690	1539	61.1317	5:66386128-66391594	+	959	1066.86
ENSSSCG00000024864	2009	26.251	5:809290-1029684	-	518	576.861
ENSSSCG00000000576	1106	85.7454	5:55086948-55108253	+	923	1027.88
ENSSSCG00000000685	1267	4378.02	5:66274876-66278367	-	55544	61855.6
ENSSSCG00000000166	3337	22.0043	5:13232081-13250894	-	689	767.292
ENSSSCG00000000696	10281	24.0947	5:66463608-66506658	-	1391	1549.04
ENSSSCG00000000116	635	122.326	5:7303649-7384085	-	492	547.907
ENSSSCG00000000405	1767	535.914	5:23659084-23666696	-	9991	11126.3
ENSSSCG00000025190	1613	14.8049	5:23156551-23160356	+	250	277.295
ENSSSCG00000024523	688	16.4861	5:73929817-74023533	-	5	4.45453
ENSSSCG00000000193	1707	20.4556	5:15467819-15596598	-	367	408.703
ENSSSCG00000000959	2836	10.629	5:110222864-110349697	+	334	371.953
ENSSSCG00000000058	1476	124.381	5:4262171-4271206	+	1869	2081.38
ENSSSCG00000000536	7105	12.8684	5:47652916-47705700	+	584	649.656
ENSSSCG00000021024	3874	109.768	5:81694661-81703625	-	4561	5079.1
ENSSSCG00000000138	661	103.822	5:8553415-8573107	+	465	517.838
ENSSSCG00000030611	654	10.74	5:62799125-62801511	+	52	57.9088
ENSSSCG00000000572	2477	11.019	5:54719247-54740020	-	299	331.863
ENSSSCG00000025720	585	21.5696	5:7439811-7440395	-	98	109.136
ENSSSCG00000000145	7744	18.6196	5:9076273-9168752	-	1416	1575.79
ENSSSCG00000000958	4946	15.8054	5:110120634-110125579	+	557	620.293
ENSSSCG00000000119	3035	135.039	5:7464898-7492101	-	2834	3154.92
ENSSSCG00000000864	1560	30.5442	5:86453160-86497240	-	442	491.112
ENSSSCG00000022230	1242	29.4152	5:66879686-66919383	-	362	403.135
ENSSSCG00000026108	2973	13.0219	5:7802439-7811163	-	378	419.839
ENSSSCG00000000024	937	61.4496	5:2124931-2158030	+	411	457.702
ENSSSCG00000023043	7182	24.3436	5:72052399-72116835	+	1853	2063.56
ENSSSCG00000000886	1485	426.22	5:89607357-89615303	-	5216	5808.71
ENSSSCG00000000104	5286	38.318	5:6766421-6786394	+	2222	2474.03
ENSSSCG00000000096	3606	12.3249	5:6565718-6578535	+	419	465.498
ENSSSCG00000000075	4396	11.3836	5:5006139-5208384	+	428	476.635
ENSSSCG00000026812	2025	24.0784	5:66181482-66187680	-	520	579.09
ENSSSCG00000000293	5007	12.2539	5:20441561-20465900	-	605	673.747
ENSSSCG00000026498	2646	34.184	5:24392768-24541447	-	979	1090.24
ENSSSCG00000022674	1901	26.1577	5:17304331-17366644	+	424	471.066
ENSSSCG00000000466	2350	13.2763	5:32040451-32075874	+	336	373.067
ENSSSCG00000030608	5769	10.824	5:92089309-92127703	-	720	800.701
ENSSSCG00000000870	3399	11.5337	5:86790590-86806999	+	420	467.725
ENSSSCG00000000071	3420	144.271	5:4763716-4798128	+	3337	3715.74
ENSSSCG00000000394	1314	12.4911	5:23205845-23209498	+	130	143.66
ENSSSCG00000020777	5697	15.6221	5:7561812-7618689	-	455	505.589
ENSSSCG00000000905	651	150.525	5:92639656-92664030	+	795	885.337
ENSSSCG00000000266	2074	77.0792	5:18948420-18961608	+	331	367.5
ENSSSCG00000023711	3692	26.6954	5:41332674-41336365	+	166	184.863
ENSSSCG00000000038	1990	88.8365	5:3604181-3628216	+	1893	2106.99
ENSSSCG00000000059	2260	18.3567	5:4274570-4300429	-	342	379.749
ENSSSCG00000000974	2612	17.6305	5:110708310-110717546	-	469	521.18
ENSSSCG00000000094	4349	51.2386	5:6516340-6536720	+	2213	2464.47
ENSSSCG00000029619	306	11.4982	5:15931619-15932284	+	14	15.5908
ENSSSCG00000000045	1214	54.1286	5:3786583-3792187	-	173	191.546
ENSSSCG00000000359	670	164.271	5:22636700-22640696	+	913	1016.75
ENSSSCG00000000633	2426	2924.3	5:64060706-64084599	+	68257	76013.2
ENSSSCG00000021641	482	54.6075	5:6331337-6333160	-	181	201.567
ENSSSCG00000000549	4655	13.8281	5:49599405-49650230	-	704	783.993
ENSSSCG00000000916	3483	29.207	5:96175695-96184752	+	1141	1270.65
ENSSSCG00000000158	2615	13.9312	5:12366144-12393033	+	401	446.566
ENSSSCG00000029471	1632	494.771	5:24383139-24390317	-	8416	9372.32
ENSSSCG00000000684	3325	34.1053	5:66279158-66294299	-	1245	1386.47
ENSSSCG00000000276	1735	13.0996	5:19154195-19159492	+	206	228.294
ENSSSCG00000025117	5057	24.1641	5:66218908-66233033	-	1313	1461.08
ENSSSCG00000027205	4235	13.7545	5:66143839-66184427	+	662	737.224
ENSSSCG00000000842	2554	12.3419	5:82757054-82779993	+	285	316.272
ENSSSCG00000021974	339	40.9828	5:19677770-19679522	-	66	73.4997
ENSSSCG00000000010	2943	12.6608	5:1071070-1158802	-	323	358.589
ENSSSCG00000000084	1410	1551.34	5:6042582-6044659	-	22331	24868.5
ENSSSCG00000000522	5190	47.4888	5:42890986-42926839	-	1334	1485.59
ENSSSCG00000000666	502	79.3803	5:65574729-65589682	+	240	267.272
ENSSSCG00000026004	3964	76.1967	5:32847746-33088198	+	3160	3519.08
ENSSSCG00000000757	3728	28.045	5:70997251-71062671	-	1180	1314.09
ENSSSCG00000026877	908	16.3095	5:66216250-66218190	-	137	152.568
ENSSSCG00000000942	949	11.4741	5:104173567-104178937	-	102	113.59
ENSSSCG00000000908	4404	34.753	5:93613058-93640400	+	476	530.089
ENSSSCG00000020873	4354	42.6998	5:6165047-6174569	-	328	364.158
ENSSSCG00000000141	2237	49.3606	5:8895466-8911620	+	1198	1334.13
ENSSSCG00000000133	1440	42.3427	5:8348684-8358974	+	569	633.657
ENSSSCG00000000691	1957	36.2016	5:66405469-66412419	-	752	837.451
ENSSSCG00000000202	960	12.709	5:15925703-15931365	+	99	110.249
ENSSSCG00000026671	262	45.1641	5:11647772-11716054	-	32	35.6362
ENSSSCG00000000968	5708	19.6691	5:110498103-110515832	-	1081	1203.84
ENSSSCG00000000606	663	170.798	5:61054166-61058328	+	935	1041.25
ENSSSCG00000000155	4686	45.8186	5:11962117-12019269	-	2452	2730.62
ENSSSCG00000000125	986	446.828	5:7642311-7647285	-	1963	2186.06
ENSSSCG00000000068	9615	13.4108	5:4574019-4657112	-	1377	1533.47
ENSSSCG00000000694	534	47423.7	5:66448690-66449518	+	165757	184593
ENSSSCG00000000089	1323	99.9569	5:6216929-6223999	+	1335	1486.7
ENSSSCG00000020830	4022	143.024	5:23718924-23752045	-	2986	3325.3
ENSSSCG00000000843	3477	13.3709	5:83657824-83701655	+	522	581.316
ENSSSCG00000000915	2024	254.213	5:96061224-96143938	+	4245	4726.25
ENSSSCG00000000288	2596	85.584	5:20329548-20335344	+	1387	1543.49
ENSSSCG00000000891	2196	11.4349	5:91688949-91721028	+	271	300.68
ENSSSCG00000022858	1398	29.6814	5:23162527-23165524	-	424	471.067
ENSSSCG00000025531	4416	56.0735	5:51171120-51214277	+	2820	3140.44
ENSSSCG00000022728	843	18.9493	5:19670812-19674813	+	140	155.909
ENSSSCG00000000746	2576	14.8804	5:69629700-69646129	-	246	273.642
ENSSSCG00000000214	1344	910.999	5:16330758-16334520	-	12244	13635.3
ENSSSCG00000000706	2119	21.7266	5:66732882-66740005	-	495	550.134
ENSSSCG00000000645	1652	14.7531	5:64622527-64631775	+	255	283.976
ENSSSCG00000021410	2035	48.9905	5:60006522-60026279	-	1048	1167.09
ENSSSCG00000000095	4823	11.2144	5:6537729-6562930	-	531	591.338
ENSSSCG00000000719	1269	89.9228	5:67965977-67994531	-	1143	1272.88
ENSSSCG00000000364	3527	24.8361	5:22686461-22753443	-	483	537.884
ENSSSCG00000000107	2787	26.9623	5:6877159-6902921	+	616	684.884
ENSSSCG00000024932	889	14.2555	5:16459380-16485452	-	108	120.272
ENSSSCG00000000753	13214	11.9643	5:70263606-70411012	+	1739	1935.49
ENSSSCG00000000849	5913	35.0478	5:84013351-84084322	-	1466	1632.58
ENSSSCG00000000144	1696	49.0743	5:8997100-9010837	+	700	778.429
ENSSSCG00000021129	1940	1037.07	5:81676291-81694184	+	21492	23934.2
ENSSSCG00000000406	2129	55.8189	5:23674710-23696316	-	1123	1249.49
ENSSSCG00000000190	19710	51.1615	5:15522658-15672821	-	1735	1931.04
ENSSSCG00000000511	6036	30.5354	5:38458530-38491891	+	774	861.951
ENSSSCG00000000735	4760	12.191	5:69219130-69394433	-	637	708.269
ENSSSCG00000027898	4070	14.5731	5:97596194-97709794	+	593	659.27
ENSSSCG00000028481	2977	34.281	5:19356305-19375992	+	1069	1190.47
ENSSSCG00000000273	1992	298.223	5:19096862-19134836	+	4211	4689.5
ENSSSCG00000021091	885	70.0895	5:23083176-23085626	-	465	516.727
ENSSSCG00000000574	5828	12.1986	5:54952850-54968243	-	301	335.203
ENSSSCG00000028202	1562	16.8593	5:4545685-4553156	-	248	276.18
ENSSSCG00000000644	599	14.436	5:64512175-64520315	+	68	75.727
ENSSSCG00000025467	801	24.9922	5:23123886-23127111	+	179	198.227
ENSSSCG00000000064	4735	243.414	5:4384587-4444299	-	11145	12411.4
ENSSSCG00000000895	671	26.0843	5:91815618-91826110	-	75	83.5224
ENSSSCG00000024655	1414	93.1593	5:66187707-66192623	+	1174	1307.4
ENSSSCG00000000743	2764	86.7371	5:69599776-69608624	-	2651	2952.24
ENSSSCG00000000077	1774	58.7522	5:5256988-5278063	-	944	1050.15
ENSSSCG00000024895	1603	19.2733	5:7748449-7919714	+	261	289.603
ENSSSCG00000000034	3436	39.0664	5:3123982-3141723	+	1142	1271.77
ENSSSCG00000000087	2433	13.3278	5:6121990-6146864	-	336	374.181
ENSSSCG00000021278	1063	66.1403	5:18745076-18746227	+	678	755.042
ENSSSCG00000026533	1334	76.0312	5:105710664-105713211	-	992	1104.72
ENSSSCG00000000701	1776	14.7986	5:66541635-66546413	-	217	240.551
ENSSSCG00000000384	4343	31.6667	5:23029623-23043841	-	375	417.61
ENSSSCG00000020903	3774	50.7223	5:93642863-93657312	-	2157	2402.1
ENSSSCG00000022474	739	12.8489	5:24787245-24789361	+	82	91.3178
ENSSSCG00000000377	2139	24.3289	5:23103687-23107038	-	563	625.862
ENSSSCG00000000571	4671	11.4695	5:54818243-54944107	+	571	635.884
ENSSSCG00000000290	1947	28.8841	5:20379745-20399578	+	601	669.293
ENSSSCG00000000261	1403	49.3613	5:18767133-18772060	+	496	551.247
ENSSSCG00000000970	3607	29.6717	5:110441057-110497384	+	1198	1334.13
ENSSSCG00000000560	431	13.3023	5:52271102-52276321	-	36	40.0907
ENSSSCG00000000496	2166	51.3189	5:36456685-36471934	+	1202	1338.58
ENSSSCG00000000736	3158	18.2874	5:69417021-69481222	-	635	707.156
ENSSSCG00000000866	4338	503.641	5:86510637-86642446	-	22244	24770.5
ENSSSCG00000000767	1359	42.8707	5:72025379-72045323	-	591	658.156
ENSSSCG00000000374	682	657.4	5:22912576-22914853	-	2248	2503.45
ENSSSCG00000027602	1219	15.1893	5:61337116-61373313	-	184	204.908
ENSSSCG00000023318	1251	11.0436	5:24712201-24797882	-	138	153.681
ENSSSCG00000000964	2834	13.8833	5:110541988-110546718	-	398	443.225
ENSSSCG00000022470	1495	15.9885	5:24427701-24499105	+	232	257.906
ENSSSCG00000000388	1973	12.0751	5:23163568-23174014	+	256	283.977
ENSSSCG00000023715	1323	13.9266	5:32134175-32173480	-	186	207.135
ENSSSCG00000000361	1377	303.085	5:22652115-22656079	-	1876	2088.06
ENSSSCG00000000292	2427	46.7611	5:20417577-20440559	-	1206	1343.04
ENSSSCG00000000914	1786	35.1078	5:95088441-95091191	+	663	738.338
ENSSSCG00000023287	576	86.1129	5:23255205-23256926	-	383	425.408
ENSSSCG00000000552	3225	11.4155	5:50256268-50287885	-	155	171.5
ENSSSCG00000000097	1090	64.7854	5:6579626-6581598	-	685	762.838
ENSSSCG00000016695	1374	60.6526	18:49630501-49645365	-	847	943.246
ENSSSCG00000016605	5031	180.266	18:25401057-25456285	-	4873	5425.61
ENSSSCG00000016750	2697	33.8383	18:55853988-55865266	-	563	625.861
ENSSSCG00000016760	3019	11.0963	18:56949160-56953033	+	173	192.647
ENSSSCG00000025910	559	21.0242	18:36184986-36214490	+	89	99.1132
ENSSSCG00000016645	2894	33.7258	18:35900423-35911175	-	410	455.557
ENSSSCG00000021290	1673	28.4496	18:44339769-44506917	+	280	311.146
ENSSSCG00000028971	980	15.3351	18:21131266-21134006	+	142	158.136
ENSSSCG00000016462	3101	10.9422	18:7145169-7181356	-	379	420.953
ENSSSCG00000025610	3893	50.3386	18:6444843-6502116	-	1393	1551.29
ENSSSCG00000016772	3417	12.0183	18:60565755-60730263	+	432	481.089
ENSSSCG00000016581	3570	29.1761	18:20911133-20945332	-	1073	1193.81
ENSSSCG00000024886	2463	135.604	18:31261838-31412572	-	3092	3443.35
ENSSSCG00000016434	1512	96.9837	18:6029289-6072648	-	1176	1309.63
ENSSSCG00000016743	4222	163.945	18:55497947-55587971	-	7602	8464.71
ENSSSCG00000016748	2935	18.3088	18:55832929-55851825	+	596	662.611
ENSSSCG00000016720	920	8610.95	18:53423480-53425884	+	63580	70803.5
ENSSSCG00000016714	1285	153	18:52036068-52038371	+	1974	2198.31
ENSSSCG00000016711	2001	19.5074	18:50968276-50979978	-	380	422.066
ENSSSCG00000016690	7893	14.5571	18:48246502-48682606	-	430	477.748
ENSSSCG00000016744	2047	18.1252	18:55602759-55606054	+	398	442.113
ENSSSCG00000016607	6852	35.4295	18:25478919-25497860	+	969	1079.11
ENSSSCG00000016646	2402	82.3059	18:35914267-35937482	-	1242	1382.46
ENSSSCG00000028116	373	32.7497	18:55820003-55829693	-	66	73.4997
ENSSSCG00000016430	2667	33.0986	18:5599212-5656536	-	943	1050.15
ENSSSCG00000025060	5019	12.4833	18:56807344-56857584	-	151	168.158
ENSSSCG00000016722	5156	171.107	18:53445165-53470143	-	2665	2967.83
ENSSSCG00000021250	4070	12.0188	18:44427774-44474940	-	548	610.27
ENSSSCG00000016593	1113	27.1017	18:21699125-21702395	-	294	327.408
ENSSSCG00000016466	1274	15.8176	18:7234190-7239985	-	202	224.954
ENSSSCG00000016498	3157	24.078	18:9833912-9859171	-	617	685.997
ENSSSCG00000016568	4875	11.3608	18:20331004-20511343	-	576	641.452
ENSSSCG00000016773	4926	20.8692	18:60758338-60823820	+	698	776.201
ENSSSCG00000026064	554	26.4697	18:44736382-44739855	-	111	122.5
ENSSSCG00000016724	5498	47.4957	18:53538634-53546535	+	521	580.203
ENSSSCG00000029589	706	41.7466	18:49444181-49478856	+	241	267.272
ENSSSCG00000016701	6762	16.3148	18:50050091-50106408	+	372	414.271
ENSSSCG00000016738	1765	98.5835	18:55305335-55322669	-	1837	2045.74
ENSSSCG00000029241	1940	20.1375	18:6403385-6414190	+	337	374.181
ENSSSCG00000016539	1409	56.981	18:15596721-15615030	+	818	910.951
ENSSSCG00000016747	2916	84.1307	18:55661464-55732840	+	1557	1732.81
ENSSSCG00000016674	2007	15.5768	18:46529495-46660391	-	114	126.953
ENSSSCG00000016577	1018	42.6208	18:20885995-20889206	+	414	461.044
ENSSSCG00000016754	3835	11.3948	18:55940540-55950130	-	495	550.134
ENSSSCG00000016435	2183	89.5983	18:6276084-6286312	+	1602	1783.42
ENSSSCG00000016535	4961	15.9353	18:15075820-15194597	-	800	889.791
ENSSSCG00000016704	3038	13.1706	18:50075257-50078846	+	227	252.795
ENSSSCG00000016438	2183	10.7546	18:6247053-6274899	+	228	252.795
ENSSSCG00000016572	4617	15.399	18:20641771-20742732	+	647	719.405
ENSSSCG00000016590	1994	17.0347	18:21359220-21657242	-	308	342.999
ENSSSCG00000026652	1303	29.1989	18:1417691-1556974	+	383	426.521
ENSSSCG00000016661	2895	27.294	18:41914345-42069098	-	720	800.701
ENSSSCG00000024184	3590	44.771	18:6506387-6513486	+	882	982.222
ENSSSCG00000020769	1669	33.1607	18:56857686-56868920	+	560	622.52
ENSSSCG00000030497	2520	10.3974	18:59922660-59938013	-	200	221.613
ENSSSCG00000016732	2479	20.0809	18:55197782-55209243	+	369	409.816
ENSSSCG00000016653	2121	19.1044	18:40219561-40224536	-	396	440.998
ENSSSCG00000016461	2344	27.8361	18:7099073-7111153	-	711	791.792
ENSSSCG00000021466	494	12.1467	18:35334560-35351722	-	42	46.7725
ENSSSCG00000016564	5422	22.6467	18:19862722-19977682	+	1009	1123.65
ENSSSCG00000016441	2326	49.0535	18:6369059-6380650	+	1101	1226.11
ENSSSCG00000016545	1571	92.6013	18:17086302-17410939	+	1511	1682.7
ENSSSCG00000016409	2018	18.2045	18:1571581-1621759	-	341	378.635
ENSSSCG00000016635	3069	18.8857	18:31796924-31805190	-	646	719.406
ENSSSCG00000016634	2458	57.6749	18:31745664-31780340	-	1552	1728.36
ENSSSCG00000029741	2803	15.437	18:59906525-59922109	-	479	533.43
ENSSSCG00000016408	2282	62.7516	18:1404655-1480903	-	1489	1657.33
ENSSSCG00000016640	7604	121.858	18:34430731-34473045	+	7748	8628.34
ENSSSCG00000016737	2142	363.871	18:55287012-55291907	+	2574	2865.37
ENSSSCG00000016677	2492	27.9888	18:46675370-46768536	-	736	819.633
ENSSSCG00000016530	2040	22.8071	18:14940691-14955835	-	461	513.384
ENSSSCG00000016692	2626	26.8714	18:49329940-49358108	-	705	785.111
ENSSSCG00000013470	2844	20.5586	18:9405139-9417352	+	160	178.181
ENSSSCG00000016495	10093	102.01	18:9630181-9654995	-	866	963.643
ENSSSCG00000016578	10608	445.596	18:20854718-20884021	+	47574	52979.9
ENSSSCG00000016734	1779	43.5821	18:55227249-55260911	-	816	907.61
ENSSSCG00000016509	2857	33.2774	18:10742482-10822097	+	773	860.837
ENSSSCG00000021128	2267	11.2902	GL896183.1:82789-88966	+	220	243.885
ENSSSCG00000029732	2771	32.7585	GL895502.2:15283-28057	-	709	789.565
ENSSSCG00000025719	307	566.613	GL892292.1:21-3917	+	689	767.292
ENSSSCG00000025217	763	21.277	GL892292.1:29096-31430	-	124	136.976
ENSSSCG00000027712	1200	16.5728	GL895007.2:13377-21057	-	197	219.385
ENSSSCG00000025814	896	74.3356	GL896096.1:21-1045	-	320	356.362
ENSSSCG00000028133	1452	78.0571	GL896135.1:1-2481	-	1051	1170.43
ENSSSCG00000025972	2329	16.5954	GL896268.1:5557-14922	+	233	258.363
ENSSSCG00000028400	440	14.9274	GL893705.2:64290-67208	-	42	46.7725
ENSSSCG00000023594	959	56.3431	GL892911.1:274543-276953	-	129	142.545
ENSSSCG00000006807	730	40.4004	GL893192.2:248571-253434	-	253	281.749
ENSSSCG00000021632	1048	858.74	GL894031.1:190429-208617	-	6370	7093.84
ENSSSCG00000027457	2898	18.4622	GL893884.1:5786-63428	+	567	630.315
ENSSSCG00000027282	896	50.1411	JH118992.1:16546-21903	+	414	461.044
ENSSSCG00000023914	877	19.5015	GL893171.1:5465-21731	-	140	154.795
ENSSSCG00000022102	640	10.9415	GL896496.1:2389-7000	+	55	60.1361
ENSSSCG00000028968	1767	113.257	GL895440.1:7321-26690	+	2071	2305.22
ENSSSCG00000022890	1358	12.7055	GL896270.1:12537-24892	+	175	194.885
ENSSSCG00000028588	642	22.9625	GL895073.2:8128-13225	-	102	113.591
ENSSSCG00000030568	2060	25.065	GL894163.1:6525-29617	+	554	616.952
ENSSSCG00000025973	2752	31.012	GL896381.1:227-20867	+	539	600.248
ENSSSCG00000030708	3761	74.1143	JH118489.1:57305-98112	+	3060	3406.6
ENSSSCG00000028167	342	298.879	GL896346.2:32595-40459	-	492	547.907
ENSSSCG00000022932	2871	10.9606	GL896346.2:839-33333	+	349	388.658
ENSSSCG00000029322	1472	30.1864	GL894036.2:82003-87721	-	401	446.567
ENSSSCG00000010795	734	168.772	10:50589-62614	+	1067	1188.25
ENSSSCG00000029066	1516	20.491	10:75367603-75371136	+	288	320.726
ENSSSCG00000010821	5410	15.4051	10:11663036-11731011	-	845	940.343
ENSSSCG00000010974	2057	82.7724	10:36352580-36392608	+	1831	2039.06
ENSSSCG00000024784	6310	150.593	10:27934602-27999529	-	10817	12045
ENSSSCG00000011157	2407	28.864	10:73545429-73711208	+	487	542.337
ENSSSCG00000010816	4406	347.225	10:10352854-10478457	+	292	324.066
ENSSSCG00000011166	4368	16.8915	10:76230272-76366431	-	790	878.655
ENSSSCG00000030640	584	21.5911	10:28601555-28612566	-	72	79.0678
ENSSSCG00000023105	4464	17.9141	10:71540810-71659364	-	622	692.201
ENSSSCG00000010866	1902	12.8124	10:17508448-17572019	-	237	263.93
ENSSSCG00000010876	4098	15.8261	10:19696107-19747165	-	734	816.292
ENSSSCG00000010850	2253	31.7354	10:16218456-16292189	-	460	512.27
ENSSSCG00000030070	1569	26.9115	10:19356002-19357570	+	439	488.304
ENSSSCG00000027428	752	240.598	10:36432756-36433507	+	1573	1751.54
ENSSSCG00000010853	1839	14.4987	10:16016584-16037698	-	275	306.25
ENSSSCG00000010802	1570	31.3467	10:2342748-2413848	+	510	567.952
ENSSSCG00000010861	3485	90.1877	10:16927224-17115434	+	3310	3686.13
ENSSSCG00000010798	3178	13.9222	10:127020-165512	+	467	518.952
ENSSSCG00000010846	190	49.8885	10:14574272-14641340	+	6	6.68179
ENSSSCG00000010930	2057	48.9952	10:29265671-29281689	-	1051	1169.31
ENSSSCG00000028828	4387	12.8861	10:72992245-73001823	+	605	673.747
ENSSSCG00000023660	3792	19.1645	10:16598158-16636256	-	821	914.292
ENSSSCG00000023031	1214	76.6059	10:28159006-28173142	-	517	574.634
ENSSSCG00000011082	908	15.3185	10:58251968-58255905	-	123	136.976
ENSSSCG00000010987	3723	40.6976	10:37093880-37149222	-	1687	1878.7
ENSSSCG00000011137	2399	74.5348	10:71276381-71312223	+	1788	1991.17
ENSSSCG00000027748	5193	20.85	10:11930162-11968657	-	571	635.246
ENSSSCG00000011134	2048	18.6411	10:70942924-70964974	-	409	455.476
ENSSSCG00000010877	2753	46.3328	10:19918311-19928779	+	1354	1507.86
ENSSSCG00000011171	1469	64.6638	10:76997766-77003512	+	974	1084.68
ENSSSCG00000011165	3977	12.0037	10:76166234-76213005	+	364	404.248
ENSSSCG00000026087	1787	22.4105	10:35228822-35317631	+	310	344.112
ENSSSCG00000024061	969	1683.87	10:28197736-28205722	-	14023	15616.5
ENSSSCG00000011022	7897	77.3338	10:45876739-46008603	-	5203	5793.11
ENSSSCG00000010972	2246	36.4545	10:36321361-36332318	+	456	507.816
ENSSSCG00000021005	5047	16.4455	10:35362409-35404723	+	844	939.905
ENSSSCG00000010929	2387	77.4446	10:29283584-29289916	-	1357	1511.19
ENSSSCG00000010995	1461	19.3952	10:37441077-37484532	-	291	324.067
ENSSSCG00000010796	4890	35.1749	10:71007-86308	-	1055	1174.88
ENSSSCG00000028491	2053	15.3645	10:16065171-16078004	-	339	377.521
ENSSSCG00000030134	1040	715.073	10:28305014-28307511	-	6793	7564.9
ENSSSCG00000010925	9850	17.6699	10:28858792-29083264	+	1464	1629.41
ENSSSCG00000011066	7932	23.8287	10:54023810-54067831	+	885	984.45
ENSSSCG00000029359	1681	15.4763	10:28232974-28235940	-	204	227.181
ENSSSCG00000010947	1346	400.281	10:31837905-31900686	+	5456	6075.97
ENSSSCG00000024719	1989	20.2445	10:31338531-31421805	-	379	421.369
ENSSSCG00000011162	6667	15.939	10:75648808-75711062	+	1019	1133.68
ENSSSCG00000011106	2831	84.8222	10:63438270-63504728	+	1355	1507.86
ENSSSCG00000010823	2326	12.7861	10:11767615-11807392	+	323	359.703
ENSSSCG00000011064	3744	24.5832	10:54189487-54228617	-	680	757.269
ENSSSCG00000010931	3410	12.3552	10:29227922-29260514	-	450	501.135
ENSSSCG00000011051	2493	12.0649	10:51640073-51667512	-	87	96.8859
ENSSSCG00000011035	582	189.895	10:48598801-48619719	-	551	612.498
ENSSSCG00000011107	3974	32.832	10:63563505-63705871	+	902	1004.5
ENSSSCG00000021650	1462	699.878	10:28308053-28314781	-	8028	8940.24
ENSSSCG00000010826	3070	45.7415	10:12257868-12361393	-	650	722.746
ENSSSCG00000011000	2368	90.4983	10:37686862-37699607	-	2338	2603.67
ENSSSCG00000010806	1586	24.0578	10:2543423-2547587	-	369	410.93
ENSSSCG00000011013	4552	14.6528	10:44120415-44210868	+	731	814.064
ENSSSCG00000010849	7061	11.2838	10:15136566-15179566	-	901	1003.38
ENSSSCG00000022760	2925	50.8374	10:35102712-35115115	+	1487	1655.97
ENSSSCG00000011103	3350	11.8794	10:62681667-63022393	-	410	455.475
ENSSSCG00000011053	2889	30.2763	10:51667719-51689023	+	539	600.247
ENSSSCG00000010835	3252	31.2766	10:13585225-13621715	-	663	737.668
ENSSSCG00000010904	4128	27.0596	10:25626918-25785088	+	1268	1411.86
ENSSSCG00000011133	4542	88.4695	10:70831452-70857751	+	4464	4970.14
ENSSSCG00000010831	2546	32.4599	10:12977461-13016004	-	795	884.224
ENSSSCG00000011129	5256	17.0742	10:69769136-69844350	+	861	957.723
ENSSSCG00000010965	853	14.7226	10:36233267-36234380	+	114	126.954
ENSSSCG00000011033	1865	172.129	10:48227005-48235670	+	3413	3800.82
ENSSSCG00000020757	3298	11.4238	10:46823772-46829228	-	422	469.953
ENSSSCG00000028178	1870	103.883	10:14852719-14879014	-	2066	2300.76
ENSSSCG00000023247	4729	75.0216	10:77688122-77740641	-	2068	2301.87
ENSSSCG00000011025	2219	11.5684	10:46547253-46794724	+	242	269.499
ENSSSCG00000010824	7805	12.8507	10:11838697-11933336	+	918	1021.84
ENSSSCG00000010953	2753	131.266	10:33108840-33125612	+	1105	1230.56
ENSSSCG00000011003	902	93.1653	10:38089168-38118493	+	758	843.019
ENSSSCG00000011101	3820	47.2213	10:61450695-61502941	-	2000	2226.16
ENSSSCG00000020976	2062	22.4667	10:28377349-28398394	+	453	504.475
ENSSSCG00000011027	6156	23.0928	10:47232798-47289638	-	1532	1704.97
ENSSSCG00000010996	3303	19.5867	10:37484539-37499096	+	723	805.156
ENSSSCG00000023971	1044	303.901	10:15839091-15846837	-	2143	2385.4
ENSSSCG00000010968	1748	46.5235	10:36278896-36289170	-	681	758.383
ENSSSCG00000011121	4236	21.0143	10:66360526-66581290	-	434	482.203
ENSSSCG00000023256	391	11.2124	GL895698.2:2275-3401	+	25	27.8408
ENSSSCG00000023217	948	16.6711	GL895482.2:14129-31406	+	148	164.817
ENSSSCG00000027757	694	130.893	GL896338.2:43698-47176	-	765	851.928
ENSSSCG00000023157	1612	70.6753	GL896563.1:12051-26970	+	163	181.522
ENSSSCG00000026021	398	16.0847	JH118919.1:16798-149939	-	28	30.0681
ENSSSCG00000024373	6607	20.1163	GL892628.1:7137-107550	+	1506	1677.13
ENSSSCG00000024020	1210	15.825	GL895504.2:3196-5005	-	190	211.59
ENSSSCG00000029362	651	54.013	GL895345.1:4-887	-	208	231.636
ENSSSCG00000025568	1420	12.0671	GL896292.1:632-13601	-	159	175.954
ENSSSCG00000021684	1645	12.2034	GL892764.1:7003-11984	-	205	228.295
ENSSSCG00000025281	8215	10.8282	GL894597.1:63075-110343	+	437	486.647
ENSSSCG00000028437	2335	11.9887	GL896241.2:4578-17317	+	305	339.658
ENSSSCG00000025591	595	30.8292	GL896266.1:178-2573	+	128	142.545
ENSSSCG00000027907	693	98.4133	GL896290.2:43645-50890	-	574	639.225
ENSSSCG00000027437	1968	18.2805	GL896290.2:19084-27827	-	304	338.544
ENSSSCG00000023369	324	159.935	GL896094.1:3193-7165	-	229	255.022
ENSSSCG00000029652	3034	147.819	JH118554.1:7818-36620	-	4807	5352.12
ENSSSCG00000028640	1853	42.7561	GL894341.1:5639-53298	+	777	865.292
ENSSSCG00000010640	3948	142.071	GL894367.1:4530-52711	-	6116	6809.85
ENSSSCG00000029045	372	19.9663	GL893427.2:34903-37672	+	40	44.5453
ENSSSCG00000002508	2961	38.4329	7:127972309-128046604	-	1207	1344.15
ENSSSCG00000020703	3994	11.0087	7:98861961-98874036	-	239	266.158
ENSSSCG00000002452	2940	19.6419	7:120780129-120811856	-	621	691.565
ENSSSCG00000025386	1366	112.925	7:70090636-70113603	+	311	346.34
ENSSSCG00000002374	3457	42.352	7:103934687-103955706	+	1506	1677.13
ENSSSCG00000001824	7556	11.0059	7:58671556-58706483	+	604	672.633
ENSSSCG00000002032	3576	14.0921	7:81241895-81260081	+	546	606.929
ENSSSCG00000001471	4804	28.9221	7:29517265-29529204	+	1463	1629.25
ENSSSCG00000002354	5772	11.4927	7:103012759-103034843	+	288	320.116
ENSSSCG00000001469	1381	17.7245	7:29485890-29491702	-	249	277.294
ENSSSCG00000001413	1881	18.839	7:27471073-27474873	+	311	345.226
ENSSSCG00000027358	1696	169.789	7:57871524-57875631	+	2787	3103.69
ENSSSCG00000001999	4436	23.4415	7:80356797-80389841	+	603	670.473
ENSSSCG00000001584	2818	24.4588	7:38746485-38942750	+	742	826.315
ENSSSCG00000001506	2874	18.5157	7:34159494-34166518	-	564	628.088
ENSSSCG00000001876	2365	46.1437	7:62712137-62755258	+	600	668.179
ENSSSCG00000002505	4546	15.6492	7:124934714-124999369	+	764	850.815
ENSSSCG00000001499	24346	23.1853	7:33381350-33751978	+	2937	3270.73
ENSSSCG00000001487	6166	144.725	7:31554764-31599314	+	7987	8893.65
ENSSSCG00000001621	2851	26.3844	7:42165259-42193686	-	624	694.906
ENSSSCG00000026741	1035	17.5464	7:43248740-43249774	-	174	193.772
ENSSSCG00000001959	3212	98.1176	7:69919662-69924154	+	3266	3637.12
ENSSSCG00000001852	1852	278.342	7:60539333-60604978	-	4588	5108.29
ENSSSCG00000002002	1661	15.0462	7:80404983-80410952	-	235	260.59
ENSSSCG00000001700	4134	10.6719	7:45091201-45104376	+	497	553.475
ENSSSCG00000022147	2728	42.8756	7:95365948-95384820	+	1292	1438.81
ENSSSCG00000002496	1414	26.6575	7:124001624-124012134	+	385	428.748
ENSSSCG00000001456	1324	50.9437	7:29164956-29170803	+	681	758.383
ENSSSCG00000001757	2172	14.1227	7:53195104-53214367	+	168	186.151
ENSSSCG00000002509	6947	12.4345	7:128045533-128128114	+	459	511.157
ENSSSCG00000001641	5547	11.426	7:43110580-43215461	+	448	497.794
ENSSSCG00000001801	3652	153.284	7:57365665-57414446	+	5285	5885.55
ENSSSCG00000001494	5587	18.8406	7:33128897-33226714	-	203	224.954
ENSSSCG00000002382	3828	38.6511	7:104171511-104206877	-	1582	1761.77
ENSSSCG00000002040	1132	34.0175	7:81426699-81431178	-	282	314.044
ENSSSCG00000001825	1227	12.8312	7:58703944-58727640	-	149	165.931
ENSSSCG00000001570	2144	38.7268	7:37504274-37517136	+	863	959.951
ENSSSCG00000001070	4392	27.5621	7:14080198-14092972	+	858	954.382
ENSSSCG00000002383	2144	66.0627	7:104293657-104297121	+	1530	1703.86
ENSSSCG00000001992	5486	19.1276	7:80292539-80316080	+	395	438.771
ENSSSCG00000001834	2038	40.8331	7:59504854-59518484	-	894	995.587
ENSSSCG00000001683	4132	26.1156	7:44152143-44184675	+	1097	1220.54
ENSSSCG00000001884	1066	14.193	7:62965339-62971658	-	146	162.59
ENSSSCG00000002457	3078	11.1459	7:120970450-121053191	-	133	148.113
ENSSSCG00000001477	1724	21.7245	7:29748102-29752115	-	329	366.384
ENSSSCG00000001533	6497	15.7319	7:35538530-35555372	-	262	291.307
ENSSSCG00000001770	2722	17.812	7:53621765-53644262	-	276	307.362
ENSSSCG00000001769	1937	120.945	7:53588318-53613979	+	2334	2598.11
ENSSSCG00000001543	928	607.702	7:36106600-36109638	-	3946	4393.28
ENSSSCG00000002357	4932	19.3256	7:103114958-103136356	-	811	903.155
ENSSSCG00000002351	1861	16.6689	7:102928581-102950219	+	319	355.249
ENSSSCG00000002029	6265	784.138	7:81036429-81088444	-	52668	58652.8
ENSSSCG00000002629	2195	19.2689	7:134465992-134490738	+	458	510.043
ENSSSCG00000002535	1866	309.324	7:129758772-129761205	+	6137	6834.36
ENSSSCG00000001922	8515	20.036	7:65167884-65213161	+	807	897.589
ENSSSCG00000001346	4171	16.5188	7:26795832-26814588	+	589	655.929
ENSSSCG00000001502	521	446.051	7:34142621-34146677	+	1686	1877.58
ENSSSCG00000001094	4863	29.3704	7:20661720-20677630	-	1403	1562.42
ENSSSCG00000001006	1912	12.654	7:1975016-2016701	-	258	287.317
ENSSSCG00000001064	1482	108.493	7:12850723-12893472	+	1655	1843.06
ENSSSCG00000001501	3007	12.2974	7:34127993-34142487	-	409	454.362
ENSSSCG00000001571	2119	44.2048	7:37520856-37539188	-	971	1081.34
ENSSSCG00000001686	1588	22.2153	7:44087684-44092540	-	367	408.703
ENSSSCG00000002006	1002	55.6576	7:80433126-80435858	-	530	590.225
ENSSSCG00000001455	1068	63.5376	7:29093859-29125495	-	645	717.178
ENSSSCG00000001779	2112	115.949	7:54475561-54543141	+	2126	2367.59
ENSSSCG00000001433	1940	24.0389	7:28009139-28021534	+	383	425.408
ENSSSCG00000002007	4933	368.487	7:80438284-80452301	-	4393	4891.07
ENSSSCG00000001414	1071	124.321	7:27466072-27471756	-	934	1040.13
ENSSSCG00000002294	1580	105.141	7:97650736-97693055	+	1484	1652.63
ENSSSCG00000002004	1016	25.6177	7:80425840-80429278	+	240	266.158
ENSSSCG00000001695	5582	44.5308	7:44459479-44475717	+	898	1000.04
ENSSSCG00000001638	1580	18.3869	7:42774305-42785298	-	302	336.317
ENSSSCG00000002550	500	438.614	7:131028040-131033988	-	1548	1723.9
ENSSSCG00000002023	1999	33.5904	7:80984139-80989082	+	452	503.361
ENSSSCG00000001527	1404	144.57	7:35167561-35410496	-	1283	1427.68
ENSSSCG00000001022	7635	48.3578	7:4660934-4698116	-	1015	1130.29
ENSSSCG00000002433	1569	58.6127	7:118594314-118614339	+	955	1063.52
ENSSSCG00000001453	1250	123.598	7:29036552-29042147	+	1543	1718.33
ENSSSCG00000001436	1252	42.693	7:28036330-28038820	+	534	594.679
ENSSSCG00000001701	7102	107.41	7:45106523-45123953	+	7634	8501.46
ENSSSCG00000001564	3017	27.2489	7:37191603-37199865	+	441	489.998
ENSSSCG00000024316	679	470.904	7:63311912-63332455	+	2659	2960.03
ENSSSCG00000025582	2440	17.6261	7:2293811-2311843	-	362	402.021
ENSSSCG00000001056	3105	12.9554	7:10287341-10489603	-	424	472.179
ENSSSCG00000002282	2894	20.3238	7:95519254-95544582	-	261	289.544
ENSSSCG00000001038	962	53.7323	7:7774417-7781632	+	486	541.225
ENSSSCG00000002267	3571	23.0022	7:91815032-91862515	+	846	941.018
ENSSSCG00000001759	4200	27.0787	7:53213272-53228894	-	967	1076.71
ENSSSCG00000001858	942	26.3372	7:60655849-60659884	-	166	183.749
ENSSSCG00000001544	2950	11.2852	7:36075377-36100686	+	346	385.317
ENSSSCG00000002440	8126	17.94	7:119489651-119618800	-	1159	1290.7
ENSSSCG00000002436	3505	13.6819	7:118837246-119048098	-	337	375.294
ENSSSCG00000001016	288	25.8802	7:3379268-3548305	+	26	28.9544
ENSSSCG00000001410	3939	55.5226	7:27482756-27495106	+	1777	1978.92
ENSSSCG00000021576	3301	12.3855	7:10634535-10819986	+	291	322.953
ENSSSCG00000020696	2071	14.1376	7:22161209-22165572	+	316	350.794
ENSSSCG00000002381	6699	18.8839	7:104119941-104166205	-	1357	1511.2
ENSSSCG00000001000	2364	18.1763	7:2506301-2523674	-	467	520.066
ENSSSCG00000001402	1512	20.3754	7:27563160-27578847	-	309	342.999
ENSSSCG00000002527	1116	13.8819	7:129270533-129271648	+	152	168.257
ENSSSCG00000028143	625	119.505	7:80341075-80353294	+	600	668.179
ENSSSCG00000001417	844	18.7277	7:27448891-27451018	+	143	159.249
ENSSSCG00000001556	3814	26.0543	7:36725707-36795310	+	1123	1250.61
ENSSSCG00000001866	1835	21.5894	7:61775710-61793115	+	421	467.726
ENSSSCG00000002034	4831	19.4333	7:81286819-81325218	+	666	741.673
ENSSSCG00000025768	4469	520.474	7:118727989-118738947	+	9869	10990.4
ENSSSCG00000001725	5985	13.7145	7:48301436-48429040	-	816	908.723
ENSSSCG00000001010	2016	29.1707	7:1756548-1766944	+	631	702.702
ENSSSCG00000001507	2924	18.1665	7:34167143-34176552	-	492	546.793
ENSSSCG00000029203	2387	11.3961	7:83022127-83041172	-	297	330.749
ENSSSCG00000001951	995	78.7167	7:69487820-69512921	-	743	827.428
ENSSSCG00000002547	2159	37.3698	7:130866113-130891078	-	746	830.769
ENSSSCG00000001457	998	67.5361	7:29180583-29188755	-	542	603.589
ENSSSCG00000002529	345	234.857	7:129322112-129322456	-	395	439.885
ENSSSCG00000001512	999	81.9927	7:34373453-34375042	+	529	589.112
ENSSSCG00000001438	2922	13.1601	7:28042409-28047527	-	267	296.226
ENSSSCG00000002139	4621	23.6897	7:83498623-83508298	+	1090	1213.86
ENSSSCG00000001400	2456	63.4915	7:27582996-27593980	+	1046	1164.86
ENSSSCG00000001918	4229	24.4114	7:64427965-64463721	+	771	857.497
ENSSSCG00000001907	1391	26.1427	7:63686684-63734634	-	196	217.158
ENSSSCG00000023960	4075	18.3992	7:43275192-43289293	-	825	918.746
ENSSSCG00000001470	1066	15.768	7:29500103-29504539	-	154	171.5
ENSSSCG00000001930	2718	5187.49	7:65549592-65575395	+	130321	145130
ENSSSCG00000001409	6916	33.6218	7:27495908-27511694	-	2433	2708.36
ENSSSCG00000001505	586	31.1721	7:34157443-34158709	+	142	158.136
ENSSSCG00000002051	2630	20.8943	7:81641000-81668380	-	586	652.588
ENSSSCG00000029760	4697	19.8672	7:106212380-106229840	+	977	1088.02
ENSSSCG00000001732	3956	12.5242	7:49965147-50128759	-	407	453.248
ENSSSCG00000001800	4291	28.1043	7:57302291-57333832	-	638	709.652
ENSSSCG00000001872	1863	13.9986	7:62377784-62379646	-	278	308.734
ENSSSCG00000001526	1974	28.0737	7:34982247-34990089	+	509	566.839
ENSSSCG00000002425	10008	18.8362	7:116869641-116952838	-	1537	1711.65
ENSSSCG00000002295	1269	31.0757	7:97693025-97721130	-	395	439.885
ENSSSCG00000029425	1427	16.304	7:26835555-26842610	+	238	265.044
ENSSSCG00000001092	3123	12.2967	7:20641852-20657201	-	397	442.112
ENSSSCG00000002303	1155	11.7663	7:98966296-99037761	-	118	131.409
ENSSSCG00000001862	1414	84.8887	7:60946214-61035996	+	1226	1365.31
ENSSSCG00000002377	1548	17.2042	7:104047923-104054504	+	276	307.362
ENSSSCG00000002042	1490	66.189	7:81475382-81505829	-	977	1088.02
ENSSSCG00000002005	3791	35.9131	7:80430403-80438034	+	508	564.612
ENSSSCG00000001252	1281	10.7156	7:25330261-25332807	+	122	134.749
ENSSSCG00000002449	316	442.92	7:120296367-120298214	-	592	659.27
ENSSSCG00000001971	13567	17.61	7:73199334-73307551	+	2097	2334.7
ENSSSCG00000025943	1263	11.8322	7:26907614-26912221	+	148	163.703
ENSSSCG00000023188	955	27.7628	7:65299899-65366310	-	189	209.362
ENSSSCG00000026389	5767	24.7749	7:100226954-100252211	+	1258	1399.84
ENSSSCG00000001661	4352	64.924	7:43713398-43724057	+	2943	3277.42
ENSSSCG00000001528	1406	395.112	7:35109882-35117461	-	4290	4777.48
ENSSSCG00000002447	1465	11.3419	7:120262137-120278332	-	169	187.09
ENSSSCG00000001093	3117	30.724	7:20655483-20672591	+	213	236.09
ENSSSCG00000002471	901	72.8298	7:122207228-122220545	+	597	663.724
ENSSSCG00000001754	5064	15.8179	7:52927003-52937457	-	653	727.202
ENSSSCG00000001654	7358	228.849	7:43504056-43535538	+	4630	5156.11
ENSSSCG00000022234	2174	196.404	7:42231711-42387785	+	338	376.408
ENSSSCG00000027778	5266	90.4974	7:39228028-39271606	-	2474	2754.01
ENSSSCG00000001655	1311	23.0749	7:43526260-43528628	-	283	314.05
ENSSSCG00000002557	779	69.3657	7:131249482-131255595	-	429	477.749
ENSSSCG00000001838	4427	24.1241	7:59864728-59882418	-	1027	1143.7
ENSSSCG00000001819	7365	38.29	7:58529931-58551903	+	3131	3485.67
ENSSSCG00000001952	1852	22.5692	7:69417309-69420851	+	444	494.452
ENSSSCG00000001476	1176	32.5646	7:29753835-29756015	-	319	355.248
ENSSSCG00000001068	2409	26.7433	7:14013388-14052973	+	704	783.997
ENSSSCG00000001229	2752	658.242	7:24640835-24751862	-	10963	12208.7
ENSSSCG00000021130	564	22.348	7:26733784-26735784	+	90	100.227
ENSSSCG00000001427	5407	15.9034	7:27729058-27744181	-	988	1100.27
ENSSSCG00000022111	2121	109.08	7:37258053-37267163	+	2495	2778.51
ENSSSCG00000002472	462	12.6788	7:122228138-122229810	-	39	43.4316
ENSSSCG00000001008	1288	14.9122	7:1947211-1974330	+	129	142.545
ENSSSCG00000023611	8091	19.4247	7:27681441-27723570	+	968	1077.99
ENSSSCG00000001053	1645	17.905	7:9976369-10048604	-	285	317.385
ENSSSCG00000002396	4013	32.2949	7:106551425-106564932	-	327	363.043
ENSSSCG00000030668	8214	37.1707	7:34506319-34621357	-	1770	1970.54
ENSSSCG00000002366	1518	16.1945	7:103573074-103582623	-	254	282.862
ENSSSCG00000002277	10338	37.6663	7:95193213-95335426	-	4412	4913.35
ENSSSCG00000001398	1429	11.3983	7:27602782-27606824	+	155	171.5
ENSSSCG00000001804	1953	85.172	7:57488660-57582896	+	1462	1628.13
ENSSSCG00000001435	2208	24.7886	7:28025726-28036101	-	552	614.724
ENSSSCG00000021411	839	53.5401	7:22044567-22089424	-	397	440.998
ENSSSCG00000027607	1529	13.7929	7:26987521-27010868	-	172	190.431
ENSSSCG00000002530	522	22.1532	7:129378236-129389399	+	84	93.5451
ENSSSCG00000002539	4600	50.7358	7:129793398-129998766	-	1196	1331.9
ENSSSCG00000001658	1080	26.4972	7:43616539-43621036	-	277	308.476
ENSSSCG00000002555	3093	14.3873	7:131225912-131245242	-	449	498.907
ENSSSCG00000001075	3177	77.4629	7:14643274-14677251	-	1615	1797.4
ENSSSCG00000001054	8256	11.6248	7:10077011-10193301	-	511	567.952
ENSSSCG00000001005	4898	124.441	7:2041087-2053112	+	522	581.278
ENSSSCG00000001539	3490	11.0021	7:36141606-36215260	-	421	467.726
ENSSSCG00000001531	748	62.4101	7:35451546-35466721	+	405	451.021
ENSSSCG00000002137	1357	26.3774	7:83479683-83482135	-	363	404.249
ENSSSCG00000002444	2564	11.4207	7:120031685-120120160	-	287	318.499
ENSSSCG00000001692	855	17.381	7:44224282-44370509	-	135	150.34
ENSSSCG00000001965	10414	19.0949	7:71765383-72076258	-	726	807.383
ENSSSCG00000002307	785	42.8499	7:99291063-99306758	-	297	330.749
ENSSSCG00000001520	2965	21.3177	7:34640187-34657075	-	444	494.453
ENSSSCG00000002392	3859	20.0652	7:106150675-106154533	-	709	789.565
ENSSSCG00000028304	3239	28.7004	7:98803328-98809071	-	967	1076.88
ENSSSCG00000002285	3059	11.0153	7:96902546-97222777	+	366	407.589
ENSSSCG00000001379	2577	140.802	7:26969702-26974207	+	3989	4442.28
ENSSSCG00000020788	862	32.6775	7:128362700-128413350	-	90	99.1133
ENSSSCG00000001868	1859	161.517	7:61897536-61922973	-	3191	3553.6
ENSSSCG00000001761	3570	80.0833	7:53311339-53330721	-	1981	2206.11
ENSSSCG00000000985	3793	16.3211	7:48090-194219	-	612	680.43
ENSSSCG00000030731	513	573.229	7:24603748-24604965	+	2112	2351.99
ENSSSCG00000001916	5455	14.2653	7:64341239-64357367	+	326	363.044
ENSSSCG00000001855	168	23.0212	7:60590047-60590214	-	1	1.11363
ENSSSCG00000002252	4229	26.5235	7:87586099-87598954	-	1222	1360.86
ENSSSCG00000002036	1042	124.998	7:81330049-81337082	+	1250	1392.04
ENSSSCG00000027831	269	145.035	7:86158381-86158945	+	114	126.954
ENSSSCG00000001137	939	18.4717	7:22072602-22073540	+	162	180.408
ENSSSCG00000001806	2955	67.745	7:57632075-57680323	+	2001	2227.43
ENSSSCG00000002467	3373	202.028	7:121897498-122044458	+	5865	6531.44
ENSSSCG00000022725	1741	81.9299	7:26975124-26987075	-	1502	1672.67
ENSSSCG00000002013	1186	21.9288	7:80512359-80525770	-	257	286.203
ENSSSCG00000001341	2025	81.5467	7:26673758-26717390	-	1513	1684.92
ENSSSCG00000025196	1211	18.1752	7:98877968-98895522	+	91	100.227
ENSSSCG00000002050	730	43.9884	7:81668565-81693978	+	276	307.362
ENSSSCG00000001929	2644	18.0846	7:65514295-65542465	+	499	555.702
ENSSSCG00000001711	5624	74.4663	7:46770707-47071146	-	2132	2374.27
ENSSSCG00000001960	1358	10.8428	7:70027844-70050941	+	121	133.636
ENSSSCG00000027769	549	19.5058	7:1832641-1835540	-	60	66.8179
ENSSSCG00000001062	3871	23.801	7:12188982-12309460	-	352	391.114
ENSSSCG00000020701	4186	14.4541	7:100536077-100574731	-	276	307.362
ENSSSCG00000002459	674	22.6556	7:121171975-121176204	-	127	141.431
ENSSSCG00000026752	3962	32.2091	7:42486007-42493376	-	455	506.703
ENSSSCG00000001696	947	118.016	7:44938154-44955752	-	732	814.065
ENSSSCG00000001066	3200	53.061	7:13741116-13753960	+	1898	2113.67
ENSSSCG00000022339	2765	11.4306	GL895238.2:35725-91556	+	116	129.181
ENSSSCG00000017083	1553	263.956	GL894053.2:48146-61329	+	3495	3891.02
ENSSSCG00000026414	543	25.4804	GL894053.2:178-6167	+	103	114.704
ENSSSCG00000023690	732	122.847	GL894918.2:5871-7840	-	226	251.681
ENSSSCG00000026872	1415	17.9788	GL896258.1:846-4422	+	227	251.681
ENSSSCG00000016220	1621	36.4713	15:134425136-134437868	-	585	651.474
ENSSSCG00000015963	1314	29.5887	15:89391937-89461981	-	392	436.544
ENSSSCG00000016397	8553	658.549	15:156931031-157035399	+	41585	46309.3
ENSSSCG00000022197	4457	48.1917	15:65656864-65699343	+	2316	2579.17
ENSSSCG00000015790	1602	682.249	15:52922448-52926945	+	11385	12678.7
ENSSSCG00000028949	326	13.0526	15:98214335-98217912	+	19	21.159
ENSSSCG00000028320	360	18.2748	15:138035431-138047301	+	34	37.8635
ENSSSCG00000015964	876	11.4615	15:89627202-89640259	-	83	92.4314
ENSSSCG00000016026	2920	22.7501	15:101503556-101537204	+	499	555.701
ENSSSCG00000028646	2469	23.2219	15:1931293-1950545	+	617	685.997
ENSSSCG00000015709	2756	13.1344	15:22547466-22594836	-	376	417.612
ENSSSCG00000028052	5517	32.3328	15:134512263-134533187	+	1952	2172.71
ENSSSCG00000029846	1457	498.59	15:38245059-38271798	+	2611	2906.58
ENSSSCG00000025924	2613	18.9758	15:131680310-131684630	-	483	537.884
ENSSSCG00000016094	6203	20.5262	15:115729804-115749724	-	743	827.428
ENSSSCG00000016323	1696	71.7575	15:151269647-151279504	+	1278	1423.22
ENSSSCG00000029041	466	14.3744	15:106130687-106218097	-	19	21.159
ENSSSCG00000026618	3258	14.6205	15:107752010-108047250	+	518	576.861
ENSSSCG00000028180	4361	16.7806	15:154461747-154466314	-	525	584.657
ENSSSCG00000016034	5520	633.79	15:104066958-104106469	+	36772	40950.5
ENSSSCG00000015836	1062	221.604	15:59810834-59811895	+	2269	2526.83
ENSSSCG00000016217	3255	30.2107	15:134355300-134362972	+	661	734.997
ENSSSCG00000016330	2309	41.0031	15:151696999-151846933	+	990	1101.38
ENSSSCG00000015731	4160	14.6928	15:34947026-34976543	+	694	772.86
ENSSSCG00000015871	4023	11.0894	15:70671007-70689181	-	452	502.414
ENSSSCG00000015747	4036	597.869	15:38071054-38121014	+	23698	26389.7
ENSSSCG00000015845	1690	46.1269	15:61816661-61920807	+	795	885.337
ENSSSCG00000016192	3128	13.0739	15:133641522-133676081	+	405	451.021
ENSSSCG00000028384	2401	16.1654	15:1003620-1010816	+	424	472.18
ENSSSCG00000016017	4345	12.9502	15:97715644-97763221	+	641	712.724
ENSSSCG00000015730	1587	18.2938	15:34678356-34692425	+	302	336.317
ENSSSCG00000016077	2558	65.1646	15:112534190-112547894	-	1808	2012.34
ENSSSCG00000015931	7710	731.438	15:84972453-85019767	+	25052	27897.5
ENSSSCG00000024465	3519	15.6386	15:91273011-91288163	-	525	583.543
ENSSSCG00000023435	2351	18.7265	15:28578032-28584893	+	454	505.588
ENSSSCG00000016367	2909	71.4968	15:154612965-154622103	-	2309	2571.38
ENSSSCG00000016372	2110	93.3218	15:154683000-154693236	-	1762	1962.22
ENSSSCG00000022758	1951	12.2694	15:131178877-131216819	-	252	279.522
ENSSSCG00000024477	408	37.826	15:115432961-115433368	-	92	102.454
ENSSSCG00000016035	6154	25.9601	15:104121593-104262958	-	1616	1798.51
ENSSSCG00000015690	2232	29.2397	15:18465446-18589911	-	580	645.906
ENSSSCG00000028196	736	11.6985	15:142561906-142573674	-	37	41.2044
ENSSSCG00000015939	8220	59.8027	15:85315335-85542440	+	2796	3113.71
ENSSSCG00000015769	4277	27.1253	15:44496111-44534580	+	295	327.407
ENSSSCG00000026805	1382	29.1934	15:133112697-133133925	+	177	196.001
ENSSSCG00000021721	2613	11.4046	15:63909201-63921278	+	328	365.271
ENSSSCG00000016174	8332	31.6592	15:130357873-130431332	-	2880	3206.15
ENSSSCG00000015987	2419	24.4668	15:92433348-92469178	-	622	691.567
ENSSSCG00000015835	2194	101.551	15:59480379-59487306	+	2187	2435.51
ENSSSCG00000022797	5323	51.3817	15:63426230-63437375	-	3001	3340.89
ENSSSCG00000015796	1942	498.646	15:53297822-53328139	-	10278	11444.8
ENSSSCG00000015988	5780	38.2573	15:92417726-92444313	+	1236	1376.45
ENSSSCG00000022222	1289	15.955	15:91528901-91635858	+	207	229.408
ENSSSCG00000016127	6037	46.6439	15:120958839-121000449	-	1688	1879.81
ENSSSCG00000028679	2982	25.7905	15:156295907-156319175	+	834	927.655
ENSSSCG00000022225	8243	13.9164	15:117351067-117386161	+	502	557.93
ENSSSCG00000016075	7750	25.4526	15:112448186-112512018	-	1590	1770.67
ENSSSCG00000016226	1097	15.4828	15:137963755-137984079	+	165	183.749
ENSSSCG00000015892	1946	24.2829	15:75585065-75707668	+	314	349.483
ENSSSCG00000015948	2743	22.0586	15:87190697-87246921	+	628	698.247
ENSSSCG00000015976	1586	20.046	15:91034893-91116928	-	318	354.135
ENSSSCG00000016095	2197	23.8541	15:115713383-115722102	+	470	523.407
ENSSSCG00000015938	2973	18.4202	15:85205409-85216778	+	477	531.201
ENSSSCG00000016200	1848	34.4917	15:133800016-133807019	+	418	465.497
ENSSSCG00000027516	1364	11.9896	15:89532289-89536128	+	166	184.863
ENSSSCG00000030395	3454	93.2186	15:44410073-44464546	-	3599	4007.96
ENSSSCG00000022132	3376	52.4623	15:20055347-20058722	+	1168	1299.61
ENSSSCG00000015776	917	16.817	15:51562681-51604585	-	143	159.249
ENSSSCG00000026600	3505	26.7165	15:152121407-152132904	+	990	1102.49
ENSSSCG00000015862	1768	41.4773	15:66435452-66458653	-	719	800.7
ENSSSCG00000015937	4470	12.5906	15:85149145-85171969	+	570	634.769
ENSSSCG00000015755	3809	13.9821	15:43013108-43065870	+	548	610.27
ENSSSCG00000015973	1303	112.815	15:90317366-90321223	-	1457	1622.56
ENSSSCG00000016186	2030	11.0584	15:133425398-133432043	-	240	267.271
ENSSSCG00000015949	1763	41.5904	15:87284185-87377986	-	774	861.951
ENSSSCG00000015960	9112	68.7544	15:88493757-88690361	+	5783	6439.02
ENSSSCG00000015815	4464	10.958	15:55215550-55269417	+	469	521.18
ENSSSCG00000016246	1643	22.912	15:142566312-142605796	+	217	241.658
ENSSSCG00000024696	2841	41.621	15:122436419-122471437	-	1292	1438.82
ENSSSCG00000021898	1825	10.6982	15:55512104-55552504	-	166	183.75
ENSSSCG00000015710	2709	18.2567	15:22725256-22788126	+	546	608.043
ENSSSCG00000016047	2740	17.8575	15:105732816-105739342	-	384	427.634
ENSSSCG00000015943	2445	32.6707	15:86481990-86513748	+	824	917.632
ENSSSCG00000015834	2250	16.4758	15:59503623-59520958	+	361	400.907
ENSSSCG00000016234	2406	17.0851	15:139623173-139781521	-	413	458.816
ENSSSCG00000016019	7140	10.7404	15:97930002-98177589	-	707	786.225
ENSSSCG00000016364	3191	99.1233	15:154436055-154449107	-	3535	3936.69
ENSSSCG00000015849	2040	18.9346	15:62276295-62349565	+	416	462.157
ENSSSCG00000016100	972	83.6914	15:116072234-116083825	+	639	711.611
ENSSSCG00000026143	374	59.8498	15:116039810-116072067	-	13	14.4772
ENSSSCG00000016111	4836	12.131	15:117062523-117067358	+	530	589.111
ENSSSCG00000027331	10847	37.9637	15:151450195-151542446	-	4020	4476.8
ENSSSCG00000025729	3726	23.4923	15:142086244-142089969	+	988	1100.14
ENSSSCG00000016331	1028	262.424	15:151901612-151945098	+	2217	2467.8
ENSSSCG00000015917	12637	578.306	15:82491704-82598014	+	35399	39421.4
ENSSSCG00000016185	1022	116.314	15:133377084-133389905	-	773	860.837
ENSSSCG00000016156	6794	23.6891	15:124560914-124793511	-	802	893.132
ENSSSCG00000022301	776	181.847	15:55557785-55590801	-	1060	1180.45
ENSSSCG00000016157	1050	14725	15:124861890-124886860	-	129205	143887
ENSSSCG00000016266	3840	27.7808	15:145171298-145263531	+	1129	1257.29
ENSSSCG00000016289	3537	13.242	15:146959570-147049918	+	252	280.635
ENSSSCG00000016272	3439	39.5452	15:145524631-145629893	+	1012	1126.99
ENSSSCG00000016128	1090	385.875	15:121000537-121004164	+	4080	4543.62
ENSSSCG00000016340	5954	33.0375	15:152382303-152402316	+	1554	1730.58
ENSSSCG00000020785	2295	2356.85	15:134438088-134567338	+	58834	65519.4
ENSSSCG00000015868	2811	10.4122	15:67086053-67118931	+	219	242.772
ENSSSCG00000016267	2209	15.2908	15:145293291-145307234	+	366	407.589
ENSSSCG00000015842	1525	66.6408	15:61681012-61697561	+	1011	1125.88
ENSSSCG00000016349	1798	74.9514	15:153792057-153825378	-	1423	1584.7
ENSSSCG00000016078	991	269.763	15:112547962-112550512	+	1606	1788.49
ENSSSCG00000015784	3769	43.6251	15:52526101-52593343	-	1635	1820.79
ENSSSCG00000016211	3959	43.3977	15:134289150-134300597	-	1920	2138.16
ENSSSCG00000016079	583	28.7639	15:112564922-112591056	+	130	144.772
ENSSSCG00000016248	1578	10.7578	15:142743868-142774381	-	164	182.636
ENSSSCG00000015983	4263	54.6837	15:91399061-91403698	+	1378	1534.07
ENSSSCG00000020790	699	74.0152	15:153946104-153950517	+	437	486.657
ENSSSCG00000016223	5205	21.1318	15:138663706-138715171	+	704	782.883
ENSSSCG00000015737	739	14.7713	15:35896791-35900077	+	81	90.2041
ENSSSCG00000021610	3061	10.8185	15:134587894-134594046	+	342	379.748
ENSSSCG00000016215	1477	218.956	15:134325130-134328954	-	3327	3705.03
ENSSSCG00000016018	3006	40.3247	15:97838123-97882305	-	1349	1502.29
ENSSSCG00000016370	2994	23.6865	15:154711219-154738280	+	789	878.655
ENSSSCG00000016379	3555	78.0505	15:155072162-155123129	-	2216	2466.69
ENSSSCG00000015720	2467	536.854	15:29008022-29057235	+	11348	12637.5
ENSSSCG00000023628	183	24.3345	15:8286399-8286581	-	3	2.44997
ENSSSCG00000030984	885	35.5678	15:29595202-29625473	+	289	321.84
ENSSSCG00000016207	2739	21.0327	15:134249079-134255504	+	601	668.181
ENSSSCG00000015729	803	12.8741	15:34655273-34661441	+	92	102.454
ENSSSCG00000024271	350	11.485	15:112629118-112631564	-	21	22.2726
ENSSSCG00000022990	891	22.4473	15:87413835-87466281	+	184	204.908
ENSSSCG00000015872	5852	27.0071	15:70811090-70946698	+	1428	1590.27
ENSSSCG00000023336	4508	11.392	15:122362652-122387455	+	200	221.613
ENSSSCG00000015689	2294	45.9299	15:18269639-18344270	+	1146	1276.22
ENSSSCG00000016374	701	13.8308	15:154825314-154838051	-	57	63.477
ENSSSCG00000022904	630	47.6115	15:137808631-137851665	+	189	209.363
ENSSSCG00000029083	439	12.8494	GL896221.1:1535-4508	-	36	40.0907
ENSSSCG00000025323	1479	15.1224	GL896221.1:12624-38632	+	189	210.476
ENSSSCG00000021061	855	13.4491	GL896221.1:4875-11725	+	104	115.818
ENSSSCG00000024267	799	24.6536	GL894621.1:41569-53614	+	175	194.886
ENSSSCG00000030242	2109	13.8028	GL894621.1:27677-30628	-	87	96.886
ENSSSCG00000026631	582	194.115	GL896347.1:4277-5162	+	875	974.428
ENSSSCG00000028727	373	40.9472	GL894488.1:21-1630	-	80	89.0905
ENSSSCG00000030022	677	57.854	GL896279.1:1084-3232	+	289	321.839
ENSSSCG00000028752	729	600.085	GL896385.1:1565-5799	+	3758	4185.03
ENSSSCG00000023616	1078	1191.98	GL893220.1:28589-35667	+	5281	5880.02
ENSSSCG00000023245	2311	25.0457	GL895834.1:2013-11890	-	630	701.588
ENSSSCG00000026582	2717	11.3249	GL894068.1:686-17751	+	281	311.817
ENSSSCG00000021409	929	13.135	GL895677.2:20250-26117	+	110	121.386
ENSSSCG00000021045	246	26.6611	GL893660.1:5302-5547	-	15	16.0635
ENSSSCG00000025089	1265	24.3733	GL894083.2:22681-37334	+	295	328.522
ENSSSCG00000016333	2540	107.595	GL893320.2:55948-117579	-	1154	1284.02
ENSSSCG00000025437	806	41.2499	GL895201.1:3027-6318	+	266	295.112
ENSSSCG00000020972	2276	32.8623	3:139851902-139857146	+	807	898.701
ENSSSCG00000007764	830	32.2687	3:17483209-17486011	-	241	268.385
ENSSSCG00000024482	932	376.956	3:9925863-10050925	-	3239	3605.96
ENSSSCG00000007757	6046	169.043	3:17573744-17587971	+	6190	6893.38
ENSSSCG00000023257	3690	13.6435	3:6699604-6713375	+	521	580.201
ENSSSCG00000007984	1229	77.4937	3:41094505-41097389	-	948	1055.72
ENSSSCG00000022357	539	638.112	3:90773817-90776397	-	2549	2838.65
ENSSSCG00000007559	6084	22.2651	3:1137924-1152802	+	570	634.652
ENSSSCG00000007948	2484	12.3439	3:39139201-39454891	+	160	177.607
ENSSSCG00000007625	929	22.5414	3:6524630-6527834	-	195	217.158
ENSSSCG00000024292	2318	25.0765	3:43030018-43051427	-	632	702.703
ENSSSCG00000007978	691	138.997	3:40950681-40951551	+	656	730.542
ENSSSCG00000026465	645	11.3861	3:118002801-118371610	-	41	45.6588
ENSSSCG00000008247	1330	252.66	3:63138797-63174815	+	3242	3610.39
ENSSSCG00000008022	3695	10.4951	3:41834721-41846023	-	383	425.765
ENSSSCG00000008309	879	94.9876	3:73090764-73095586	-	765	851.928
ENSSSCG00000007556	763	12.323	3:1167047-1169563	-	82	90.2041
ENSSSCG00000008303	2026	89.8079	3:72730408-72749922	-	1948	2169.35
ENSSSCG00000008408	1712	496.749	3:91048930-91202777	+	8942	9958.09
ENSSSCG00000022300	3355	37.2078	3:62131189-62137566	-	1151	1281.79
ENSSSCG00000007541	1961	14.4686	3:152258-170566	-	205	228.294
ENSSSCG00000007839	6659	20.8754	3:24287297-24412658	-	1609	1790.72
ENSSSCG00000007732	2785	41.3119	3:16408068-16416080	+	1273	1417.65
ENSSSCG00000025007	507	19.6523	3:76418258-76434828	+	71	79.0679
ENSSSCG00000028549	1728	14.3841	3:43457582-43480397	+	243	270.612
ENSSSCG00000008008	1475	133.971	3:41382381-41385224	+	1475	1641.81
ENSSSCG00000008590	12269	11.3767	3:121925693-121979175	-	867	964.404
ENSSSCG00000008377	2264	56.5944	3:83760061-83777513	+	1389	1546.84
ENSSSCG00000022996	1406	19.8083	3:18534343-18538396	-	236	262.817
ENSSSCG00000007917	4233	29.4253	3:35870789-36254411	-	778	865.292
ENSSSCG00000022874	2718	32.9839	3:38938159-38974098	-	924	1027.88
ENSSSCG00000008061	437	394.55	3:40632308-40636157	-	1096	1220.54
ENSSSCG00000022820	999	17.833	3:62248969-62263093	-	133	148.113
ENSSSCG00000008072	2609	10.7966	3:43350287-43377535	-	310	345.226
ENSSSCG00000007907	4751	27.9338	3:34686115-34742992	-	984	1094.7
ENSSSCG00000007672	1204	30.5309	3:8002189-8003746	+	170	189.318
ENSSSCG00000024602	742	11.3175	3:91511448-91567487	-	48	53.4543
ENSSSCG00000028504	1474	13.0774	3:11056516-11068708	-	198	219.386
ENSSSCG00000022058	1861	20.2966	3:118912947-118918798	-	215	239.431
ENSSSCG00000030357	1894	14.4556	3:139910595-139920964	-	188	208.249
ENSSSCG00000007721	4312	16.3794	3:11443915-11530028	+	794	884.223
ENSSSCG00000030648	593	56.9104	3:126064142-126073957	+	264	293.999
ENSSSCG00000008553	1802	19.8157	3:118990873-118994677	+	378	420.953
ENSSSCG00000007930	2702	22.3709	3:38753842-38806850	-	610	678.202
ENSSSCG00000008443	4782	26.7923	3:100173612-100213334	+	1448	1611.42
ENSSSCG00000008144	991	35.01	3:51379183-51413776	+	328	365.272
ENSSSCG00000025751	865	41.8436	3:82274612-82325849	-	330	367.498
ENSSSCG00000007804	3648	12.834	3:18716337-18728428	+	459	511.156
ENSSSCG00000008452	6416	10.8633	3:102630035-102745026	+	598	665.952
ENSSSCG00000008132	3063	21.3415	3:49134436-49159692	+	681	757.27
ENSSSCG00000025486	2241	245.032	3:9953218-9965969	-	5784	6440.15
ENSSSCG00000030143	2802	26.6947	3:43250505-43259402	+	828	922.087
ENSSSCG00000007864	5037	29.5514	3:26734480-26751349	-	1551	1726.12
ENSSSCG00000021325	2284	19.7006	3:99714007-99719396	+	454	504.476
ENSSSCG00000023140	626	20.2899	3:118690983-118692421	-	87	96.8859
ENSSSCG00000021560	1778	28.968	3:41899756-41967510	+	302	336.317
ENSSSCG00000008274	4474	43.0369	3:71751170-71779867	-	1493	1662.65
ENSSSCG00000008619	2194	20.8123	3:130448198-130480756	+	493	549.021
ENSSSCG00000008573	3567	74.5902	3:119827430-119909414	-	2995	3335.33
ENSSSCG00000008368	4060	38.0504	3:81781075-81989330	-	839	934.337
ENSSSCG00000025805	395	11.4169	3:61722713-61749563	+	26	28.9544
ENSSSCG00000007981	1970	14.7383	3:40898075-40948860	-	292	325.181
ENSSSCG00000007845	2522	85.2989	3:24474120-24729655	-	1715	1909.88
ENSSSCG00000008225	5112	12.8267	3:61491230-61529596	-	551	613.611
ENSSSCG00000008516	699	56.4006	3:114427338-114440320	-	333	370.839
ENSSSCG00000008194	2106	11.8911	3:59388397-59395870	-	270	300.681
ENSSSCG00000007652	810	17.1515	3:7607222-7608296	-	124	138.091
ENSSSCG00000024245	5850	18.0584	3:5166112-5179113	-	504	560.158
ENSSSCG00000007941	2945	41.5243	3:38870230-38894987	+	1210	1346.38
ENSSSCG00000023710	4021	15.8366	3:61264817-61490872	-	628	698.248
ENSSSCG00000008508	5052	18.6409	3:112931652-112951537	+	821	914.292
ENSSSCG00000008358	3901	16.3113	3:80487337-80525402	-	720	801.814
ENSSSCG00000008451	6829	49.1154	3:102386102-102472073	-	1051	1169.31
ENSSSCG00000008129	1941	18.3741	3:49095977-49102268	+	381	424.294
ENSSSCG00000008621	3053	11.4812	3:130786235-130942352	-	161	179.295
ENSSSCG00000027353	692	1049.72	3:140517160-140521644	+	6110	6804.29
ENSSSCG00000008175	3230	11.9342	3:56449363-56485355	+	396	440.998
ENSSSCG00000008039	1061	11.8997	3:42239829-42245889	-	122	134.75
ENSSSCG00000007950	1125	16.2856	3:39476973-39478097	-	179	199.34
ENSSSCG00000007749	983	12.2451	3:17236837-17241387	-	91	101.34
ENSSSCG00000008317	3568	37.7609	3:74991443-75000500	+	747	831.882
ENSSSCG00000022553	2372	10.5617	3:4567781-4614038	+	203	224.954
ENSSSCG00000024789	4287	13.8892	3:8144527-8159196	+	528	587.414
ENSSSCG00000008569	4048	43.2091	3:119641410-119691075	-	1610	1792.95
ENSSSCG00000008038	2083	48.4	3:42228730-42239186	+	1012	1126.99
ENSSSCG00000008268	1365	34.5666	3:71690828-71850899	+	479	533.43
ENSSSCG00000008387	4852	10.7609	3:84849661-84883756	-	455	506.702
ENSSSCG00000008012	342	91.7291	3:41648938-41649925	-	151	168.158
ENSSSCG00000020808	2156	31.6696	3:17095561-17105542	-	738	821.86
ENSSSCG00000025899	453	45.1382	3:44183278-44184962	+	134	149.227
ENSSSCG00000008077	5469	23.6369	3:43976371-43985070	-	133	146.999
ENSSSCG00000008198	3544	1340.38	3:59224707-59245843	-	36701	40871.4
ENSSSCG00000008216	5805	34.039	3:60791556-60844483	+	2185	2432.17
ENSSSCG00000007586	2704	13.6238	3:4776501-4785620	+	263	291.771
ENSSSCG00000008143	2065	40.0085	3:51082488-51149479	-	853	948.814
ENSSSCG00000008048	2538	40.8923	3:42509640-42520236	+	973	1083.56
ENSSSCG00000007623	790	42.669	3:6693615-6704651	-	287	318.499
ENSSSCG00000007994	1597	12.5977	3:41300056-41310725	-	197	218.272
ENSSSCG00000007943	1794	21.3386	3:38922105-38934243	+	245	272.839
ENSSSCG00000028103	1249	36.5534	3:44129843-44136429	-	334	371.953
ENSSSCG00000008079	4256	26.4603	3:44241915-44330948	+	1274	1417.65
ENSSSCG00000027466	1739	91.2721	3:7918318-7923589	+	1516	1688.27
ENSSSCG00000023349	3017	42.4894	3:18303135-18306543	-	1427	1589.15
ENSSSCG00000008199	1521	19.8419	3:59471374-59488693	-	62	69.0451
ENSSSCG00000023255	1656	11.044	3:7926002-7928787	+	151	168.158
ENSSSCG00000007763	1872	69.5069	3:17491365-17496691	+	1384	1541.27
ENSSSCG00000023335	1630	19.0747	3:58229604-58240412	+	226	250.569
ENSSSCG00000008056	1130	106.897	3:42700472-42706840	+	1073	1194.93
ENSSSCG00000008598	2443	73.0256	3:125745801-125748243	-	1952	2173.81
ENSSSCG00000008298	1539	12.7845	3:72407779-72427707	+	138	153.44
ENSSSCG00000008446	2175	27.9727	3:101507701-101511995	-	436	485.544
ENSSSCG00000008493	4357	10.4188	3:109397122-109422353	-	445	495.566
ENSSSCG00000027224	1071	412.508	3:75814285-75815355	-	4268	4752.98
ENSSSCG00000007762	1825	22.2502	3:17499203-17510105	+	362	403.134
ENSSSCG00000030378	3529	35.2597	3:10936405-10962237	+	1141	1270.65
ENSSSCG00000023204	3410	13.6149	3:41033945-41083178	-	468	521.179
ENSSSCG00000007708	1717	11.1291	3:10550014-10568958	-	201	223.84
ENSSSCG00000007795	2075	12.3568	3:18323331-18325558	-	276	307.362
ENSSSCG00000027135	2232	17.4585	3:118703474-118726271	-	420	466.612
ENSSSCG00000008515	2813	42.5209	3:114305427-114420231	-	1258	1399.83
ENSSSCG00000008602	1244	92.3273	3:126183576-126201158	+	1146	1276.22
ENSSSCG00000021845	4717	11.2751	3:18691398-18704354	+	510	566.839
ENSSSCG00000025674	1045	28.1175	3:75950402-75960507	-	226	250.567
ENSSSCG00000024812	1263	13.9249	3:117543880-117555469	+	176	195.999
ENSSSCG00000007903	4257	17.1514	3:33259884-33294838	+	830	924.314
ENSSSCG00000022454	1658	41.7142	3:118741344-118753019	+	724	806.269
ENSSSCG00000008180	7103	16.4974	3:57496078-57566080	-	1106	1231.68
ENSSSCG00000007798	5187	24.9076	3:18381767-18394763	+	1117	1243.93
ENSSSCG00000007580	5568	11.9232	3:4487104-4521480	+	349	387.545
ENSSSCG00000024080	354	12.2971	3:9603763-9607069	-	22	24.4999
ENSSSCG00000007546	1116	16.0661	3:723521-743194	+	171	190.431
ENSSSCG00000008640	1202	29.0217	3:135122405-135134214	-	330	367.498
ENSSSCG00000007843	1812	31.8349	3:24462102-24699664	+	375	417.612
ENSSSCG00000021065	1687	28.987	3:40195601-40201417	+	488	542.339
ENSSSCG00000007799	691	19576.6	3:18376798-18379771	-	113714	126636
ENSSSCG00000008030	1217	24.7748	3:41986783-41989317	-	287	318.499
ENSSSCG00000017933	2451	24.2412	3:139903946-139910178	+	551	613.611
ENSSSCG00000029375	1950	13.015	3:40478779-40483333	-	269	299.567
ENSSSCG00000008009	1467	20.9222	3:41548506-41567393	-	246	272.839
ENSSSCG00000008238	2682	34.0363	3:62323150-62354696	+	909	1011.18
ENSSSCG00000028454	6883	14.2433	3:34418287-34448448	-	810	902.042
ENSSSCG00000028244	3526	12.9161	3:43388256-43400018	-	309	342.999
ENSSSCG00000020813	2233	34.1403	3:112279-121788	-	470	522.596
ENSSSCG00000007982	1889	11.3007	3:40889919-40898426	+	212	234.977
ENSSSCG00000008192	7193	12.642	3:58757320-59040071	+	966	1074.65
ENSSSCG00000007688	5040	21.8378	3:9665416-9699374	+	862	959.951
ENSSSCG00000007796	504	16.2146	3:18312091-18315959	-	58	64.5906
ENSSSCG00000023433	4095	17.3615	3:1963877-2021565	+	804	895.356
ENSSSCG00000008150	2914	47.3192	3:53859944-53918903	-	1199	1335.24
ENSSSCG00000007942	1658	19.5319	3:38895256-38922993	-	339	377.521
ENSSSCG00000007554	2119	11.7442	3:872248-881722	-	115	126.954
ENSSSCG00000007949	6456	425.457	3:39239411-39277996	-	24272	27029
ENSSSCG00000008487	3617	37.7185	3:108074579-108147738	+	1536	1709.43
ENSSSCG00000027130	832	169.862	3:40522157-40533652	+	1066	1186.36
ENSSSCG00000008215	5121	101.157	3:60588261-60611509	+	5795	6453.5
ENSSSCG00000007681	3455	34.179	3:9267604-9427779	+	573	636.997
ENSSSCG00000007791	4044	10.7125	3:18396310-18401680	+	183	202.681
ENSSSCG00000026161	4607	18.8037	3:134011101-134083891	+	770	856.383
ENSSSCG00000008167	2412	13.7547	3:55609407-55627009	-	361	402.022
ENSSSCG00000017939	1901	397.565	3:139934806-139940520	+	5754	6406.72
ENSSSCG00000008633	2367	37.8889	3:134581173-134604380	-	667	742.793
ENSSSCG00000008305	3109	20.7609	3:72756038-72774455	-	351	389.771
ENSSSCG00000025688	1710	206.161	3:17385384-17389044	-	2394	2666.03
ENSSSCG00000007545	3588	26.9401	3:659020-674513	+	1013	1128.11
ENSSSCG00000030798	1950	48.7026	3:17545634-17557499	+	996	1109.18
ENSSSCG00000008018	5856	22.7444	3:41660822-41721170	-	815	907.61
ENSSSCG00000025966	2564	93.4049	3:11003785-11031697	+	2567	2857.58
ENSSSCG00000008120	1234	47.5871	3:48458585-48497138	+	462	514.498
ENSSSCG00000007962	661	24.7274	3:40865560-40869017	+	103	114.704
ENSSSCG00000008270	2049	24.2448	3:71848101-71850340	-	534	594.68
ENSSSCG00000008016	2312	53.7101	3:41657979-41660822	+	544	604.702
ENSSSCG00000025321	2746	167.294	3:18543776-18548402	-	3900	4342.05
ENSSSCG00000008172	2103	31.686	3:56244947-56256254	+	386	429.862
ENSSSCG00000008433	1153	170.056	3:99567552-99581893	-	1926	2144.85
ENSSSCG00000007728	4719	11.7143	3:15399110-15667777	+	375	416.498
ENSSSCG00000008542	351	11.9773	3:117786080-117792721	+	21	23.3863
ENSSSCG00000007995	1123	108.082	3:41348460-41353427	+	870	967.746
ENSSSCG00000007776	1073	21.6965	3:17949269-17953736	-	225	250.567
ENSSSCG00000008131	3351	10.5983	3:49108394-49121753	+	360	400.304
ENSSSCG00000007609	2294	15.7108	3:6434372-6463171	-	392	436.544
ENSSSCG00000008195	758	290.524	3:59376375-59378460	+	1920	2138.17
ENSSSCG00000017940	7034	37.0721	3:139940650-139956663	-	874	972.2
ENSSSCG00000007683	10346	56.09	3:9480076-9512975	-	1286	1431.52
ENSSSCG00000007585	2123	280.651	3:4728480-4732759	-	4965	5529.19
ENSSSCG00000007774	1114	15.5633	3:17955981-17960638	+	134	148.575
ENSSSCG00000007970	1371	10.9125	3:40861812-40865179	-	152	169.272
ENSSSCG00000022842	1008	414.836	3:68134351-68135358	-	3980	4432.25
ENSSSCG00000007738	1779	20.6908	3:16890137-16899578	+	334	370.839
ENSSSCG00000008587	1280	10.8236	3:121870658-121883350	+	139	154.795
ENSSSCG00000029212	2070	13.7377	3:26906506-26923039	+	304	338.544
ENSSSCG00000007713	1367	33.865	3:10656159-10669332	+	422	468.839
ENSSSCG00000008466	1474	10.9185	3:104086483-104118801	+	146	162.59
ENSSSCG00000007692	4291	131.782	3:9882205-10034459	+	3980	4432.2
ENSSSCG00000008349	3760	24.3228	3:77470689-77640879	+	481	535.654
ENSSSCG00000008222	1222	60.1273	3:60964941-61037239	+	715	795.133
ENSSSCG00000008571	2756	107.358	3:119690599-119782862	+	3271	3642.69
ENSSSCG00000008312	6629	29.8286	3:74464930-74674817	-	1909	2125.92
ENSSSCG00000029185	2026	27.5792	3:119083200-119135432	-	580	645.906
ENSSSCG00000008528	318	15.5623	3:115765223-115795336	-	16	17.8181
ENSSSCG00000029313	1693	14.5727	3:135174045-135295782	+	259	288.43
ENSSSCG00000008638	868	30.6523	3:135246378-135278741	-	219	243.886
ENSSSCG00000008461	3755	44.7329	3:103259066-103263356	+	1040	1157.07
ENSSSCG00000008068	2798	16.8979	3:42962864-43014160	-	442	492.225
ENSSSCG00000008297	904	22.8676	3:72437692-72445204	+	186	206.022
ENSSSCG00000008153	4850	12.7952	3:53960463-54047313	-	680	757.269
ENSSSCG00000008304	1272	17.8869	3:72750855-72755476	+	228	253.908
ENSSSCG00000027946	2819	18.6166	3:18509111-18533992	-	553	615.838
ENSSSCG00000028140	2326	12.6347	3:139874155-139881290	-	320	356.362
ENSSSCG00000008164	7680	12.2103	3:55031471-55196198	-	1035	1152.61
ENSSSCG00000028228	4358	10.7096	3:84163385-84182474	+	531	590.225
ENSSSCG00000021359	2885	12.3291	3:108935378-108958919	-	265	293.998
ENSSSCG00000008046	2721	144.228	3:42401340-42404203	-	2482	2764.04
ENSSSCG00000024587	3366	48.4322	3:42420365-42425966	-	726	807.383
ENSSSCG00000027396	5811	24.42	3:117487277-117495473	+	817	908.723
ENSSSCG00000025858	1464	22.5406	3:10929442-10935871	-	339	377.521
ENSSSCG00000007744	1840	61.8131	3:17074747-17082851	+	1181	1315.19
ENSSSCG00000007952	2259	19.1578	3:39804652-39862836	+	470	523.407
ENSSSCG00000008313	830	31.867	3:74397916-74406214	+	238	265.044
ENSSSCG00000008376	741	46.6164	3:83605349-83749571	-	291	324.067
ENSSSCG00000027486	1679	12.4096	3:8140156-8143788	+	184	203.795
ENSSSCG00000007646	623	60.2385	3:7364230-7366880	-	301	335.203
ENSSSCG00000008113	2142	13.3272	3:48092409-48123441	-	237	262.817
ENSSSCG00000028755	1713	15.9332	3:140570745-140645632	+	287	319.612
ENSSSCG00000024982	2530	11.0506	3:32319228-32355928	-	262	291.772
ENSSSCG00000007669	2006	19.2723	3:7973985-8067803	+	327	363.044
ENSSSCG00000028020	2578	18.2489	3:51870394-51893760	+	288	320.726
ENSSSCG00000022836	1788	16.0245	3:130152347-130217708	-	303	337.43
ENSSSCG00000008359	5796	34.2953	3:80675213-80710881	+	558	620.893
ENSSSCG00000008245	638	224.117	3:62820737-62821926	-	1160	1291.81
ENSSSCG00000023603	1764	86.641	3:38812259-38817771	+	1201	1336.36
ENSSSCG00000008207	1811	23.875	3:59834045-59864868	-	458	510.043
ENSSSCG00000007809	2196	12.3209	3:18816201-18825013	+	293	326.294
ENSSSCG00000008556	6032	11.471	3:119019667-119038490	-	471	523.407
ENSSSCG00000008021	1647	17.5937	3:41806107-41818919	-	301	334.09
ENSSSCG00000007968	3701	16.7815	3:40869444-40888498	-	574	638.111
ENSSSCG00000007805	3494	5484.35	3:18733279-18753571	+	211272	235279
ENSSSCG00000008183	821	40.3474	3:57676952-57688381	-	297	330.749
ENSSSCG00000007803	1867	49.2646	3:18706410-18710027	-	978	1089.13
ENSSSCG00000008074	830	19.8705	3:43317804-43320653	-	87	96.8859
ENSSSCG00000008242	2911	84.1983	3:62618645-62704460	-	1138	1267.31
ENSSSCG00000008041	14226	22.3036	3:42282099-42331964	-	2379	2648.22
ENSSSCG00000007947	626	102.426	3:39072119-39075666	-	269	299.567
ENSSSCG00000008015	2128	38.9283	3:41622664-41627324	-	224	248.525
ENSSSCG00000008540	2683	115.893	3:117257007-117275131	+	3430	3819.76
ENSSSCG00000007992	3105	12.0396	3:41262670-41274628	+	417	464.384
ENSSSCG00000008439	4223	82.9533	3:100054961-100097125	-	3513	3912.19
ENSSSCG00000007743	1396	156.638	3:17056044-17071903	+	1789	1992.29
ENSSSCG00000026100	1121	58.1299	3:91728770-91892704	-	629	699.361
ENSSSCG00000008291	1405	118.305	3:72002951-72015790	+	625	696.02
ENSSSCG00000007745	4666	19.1193	3:17080785-17095321	-	738	820.754
ENSSSCG00000024564	2510	50.7023	3:61449401-61488277	+	1280	1425.45
ENSSSCG00000025305	3490	79.6232	3:140434476-140469285	+	1167	1299.61
ENSSSCG00000008468	2041	65.436	3:104399303-104408929	-	1435	1598.06
ENSSSCG00000029790	4951	39.3641	3:75476749-75511779	-	2192	2439.97
ENSSSCG00000008412	6773	18.6241	3:92361515-92489028	+	1416	1576.91
ENSSSCG00000008414	2944	11.4221	3:92521482-92549580	-	269	299.567
ENSSSCG00000024928	1174	14.7714	3:49088341-49091973	-	171	190.431
ENSSSCG00000007746	1766	22.7573	3:17123031-17194662	+	401	445.453
ENSSSCG00000007853	858	16.0688	3:25917434-25938640	-	120	132.522
ENSSSCG00000007826	1152	57.7964	3:21957625-22350839	-	632	703.816
ENSSSCG00000007999	1426	46.5828	3:41380272-41382383	-	466	518.716
ENSSSCG00000024045	6717	18.7185	3:11676478-11759966	-	1157	1287.77
ENSSSCG00000029325	456	13.6465	3:52083541-52092137	+	41	45.6589
ENSSSCG00000027252	3864	13.6698	3:40531356-40535941	-	165	183.409
ENSSSCG00000024405	1546	29.454	3:42081891-42083512	-	290	322.953
ENSSSCG00000007558	7236	16.6767	3:1094016-1282143	-	876	975.541
ENSSSCG00000023304	9024	28.2858	3:40613487-40631943	+	2979	3317.51
ENSSSCG00000030587	1676	55.4318	GL892841.1:127720-137719	-	974	1084.68
ENSSSCG00000029746	382	13.1922	GL894027.2:69974-72341	+	28	31.1817
ENSSSCG00000016398	6499	55.0783	GL893074.1:43-65746	+	3191	3552.48
ENSSSCG00000003156	2181	185.877	6:49986780-49990919	+	4387	4885.5
ENSSSCG00000003385	1028	169.023	6:63023405-63034058	-	1662	1849.74
ENSSSCG00000003872	5696	16.5814	6:148356458-148494699	+	1070	1190.47
ENSSSCG00000003165	2407	684.535	6:50305907-50309892	+	9269	10321.1
ENSSSCG00000003672	2236	14.6753	6:89300803-89309905	-	356	396.453
ENSSSCG00000003643	2035	13.8163	6:86722220-86747074	-	302	336.317
ENSSSCG00000027686	6973	11.2164	6:79553053-79587740	+	393	436.544
ENSSSCG00000003151	4620	25.8613	6:50045490-50065072	+	1008	1121.43
ENSSSCG00000003085	2470	34.6192	6:47293501-47323676	+	849	945.467
ENSSSCG00000003350	3910	49.7623	6:58216651-58230000	+	1925	2143.74
ENSSSCG00000003857	5076	17.5227	6:147141734-147255939	-	874	973.315
ENSSSCG00000003088	1368	50.9804	6:47268902-47272198	+	569	632.544
ENSSSCG00000003091	2515	23.0517	6:47460340-47462854	-	636	708.27
ENSSSCG00000003153	937	583.21	6:50095907-50097543	-	5101	5680.55
ENSSSCG00000027299	2705	18.3668	6:58615156-58629220	+	519	576.862
ENSSSCG00000026626	3277	16.9381	6:58709321-58939568	-	271	301.794
ENSSSCG00000029430	3787	16.8771	6:154969943-154990226	+	722	804.042
ENSSSCG00000003183	977	109.714	6:50409604-50413754	-	1012	1127
ENSSSCG00000024974	994	569.673	6:507788-520205	-	4209	4687.28
ENSSSCG00000003555	1298	50.1638	6:77402713-77406199	+	655	729.429
ENSSSCG00000003354	1274	24.8994	6:58268839-58271846	-	128	141.431
ENSSSCG00000003144	1586	30.0985	6:50100632-50118062	-	302	336.317
ENSSSCG00000002636	1627	33.3836	6:231306-334532	-	258	287.316
ENSSSCG00000002704	2184	182.878	6:11898273-11914652	+	4040	4499.06
ENSSSCG00000002952	2804	12.0005	6:42723119-42735411	-	368	409.816
ENSSSCG00000003903	714	281.237	6:152603245-152613717	-	1114	1240.59
ENSSSCG00000003579	4812	11.0426	6:78332771-78337582	+	608	676.602
ENSSSCG00000003301	3410	25.9476	6:54395348-54418183	+	981	1091.48
ENSSSCG00000003798	4226	140.811	6:134068175-134084033	+	3303	3678.32
ENSSSCG00000003196	1835	75.8055	6:50594647-50602822	+	1195	1330.79
ENSSSCG00000003134	2477	15.1457	6:49562279-49569131	-	411	457.703
ENSSSCG00000003559	2342	11.7535	6:77607451-77612795	-	300	334.09
ENSSSCG00000003645	1432	10.6431	6:86764292-86777598	+	156	173.727
ENSSSCG00000029785	723	539.624	6:53292009-53298318	+	3075	3424.42
ENSSSCG00000003637	5150	32.8574	6:85628500-85653902	-	1708	1900.97
ENSSSCG00000003189	1204	237.479	6:50447952-50459341	+	2833	3154.92
ENSSSCG00000029487	510	16.7878	6:92745041-92755383	+	55	60.1362
ENSSSCG00000003964	864	18.2867	6:156223008-156241394	-	144	160.363
ENSSSCG00000002905	1802	23.8261	6:40531393-40540525	+	452	503.362
ENSSSCG00000024330	1170	64.9972	6:40627392-40629559	+	263	292.885
ENSSSCG00000002806	3597	15.7028	6:17937500-17966163	+	630	701.588
ENSSSCG00000029633	9963	16.8487	6:145323638-145450659	+	1963	2186.06
ENSSSCG00000028530	6806	98.2353	6:58546768-58554480	+	1100	1224.49
ENSSSCG00000002797	1513	84.3538	6:18501596-18505569	-	1318	1467.77
ENSSSCG00000025533	328	797.589	6:40921405-40922901	-	1180	1314.09
ENSSSCG00000003143	3556	14.0208	6:49798314-49805585	-	302	335.203
ENSSSCG00000002684	2842	33.0845	6:5213122-5823430	-	952	1059.06
ENSSSCG00000002822	3749	23.9909	6:26738903-26754724	+	938	1044.59
ENSSSCG00000028805	2289	19.5543	6:92514156-92550398	+	463	514.498
ENSSSCG00000022314	4309	20.9538	6:76099643-76244852	+	895	996.701
ENSSSCG00000026794	1782	29.8349	6:43218290-43229047	-	562	625.86
ENSSSCG00000022946	1868	32.786	6:70539855-70578446	+	650	723.861
ENSSSCG00000027426	5434	16.8755	6:47155210-47168053	+	249	276.18
ENSSSCG00000002843	1585	13.3061	6:31860708-31880581	-	148	164.817
ENSSSCG00000003150	2299	33.5855	6:50119220-50141862	-	840	935.451
ENSSSCG00000023212	805	14.4086	6:42669944-42674957	-	68	75.727
ENSSSCG00000025448	1400	14.7808	6:44457026-44460712	-	211	234.976
ENSSSCG00000027660	1850	11.3492	6:124816723-124835978	-	223	248.34
ENSSSCG00000023585	1060	18.5999	6:81673688-81680174	+	190	211.59
ENSSSCG00000023761	1457	14.5093	6:75260273-75261865	+	217	241.658
ENSSSCG00000003691	4087	141.05	6:96415321-96451785	-	1963	2186.05
ENSSSCG00000003160	2957	10.9171	6:50039688-50059075	+	161	179.293
ENSSSCG00000003660	3464	156.971	6:88468836-88486198	-	4836	5385.53
ENSSSCG00000029461	369	57.899	6:154821728-154939277	+	96	106.909
ENSSSCG00000023556	3733	17.1442	6:43834840-43865000	-	585	650.361
ENSSSCG00000002875	1134	11.134	6:39489060-39512203	-	121	133.636
ENSSSCG00000003554	785	13.9947	6:76816945-76821224	+	97	108.022
ENSSSCG00000003867	2262	16.2113	6:147842219-147870983	+	229	255.022
ENSSSCG00000028485	1654	1411.89	6:156189763-156217589	-	21391	23820.6
ENSSSCG00000003513	4720	10.6709	6:73659673-73781930	-	537	596.907
ENSSSCG00000003194	2018	84.913	6:50610689-50620021	-	1647	1834.15
ENSSSCG00000002769	2068	37.1453	6:25665730-25667797	-	593	660.384
ENSSSCG00000003525	1439	63.2929	6:74616233-74621248	+	933	1039.02
ENSSSCG00000023276	6631	15.7112	6:111615062-111626135	-	886	986.677
ENSSSCG00000003169	1516	15.2019	6:50253127-50266553	-	193	214.931
ENSSSCG00000003876	2901	10.8884	6:148743665-148750406	+	348	387.544
ENSSSCG00000003517	1245	12.9929	6:73960120-74006572	-	101	111.363
ENSSSCG00000024391	4091	22.8183	6:51165004-51173214	+	1059	1179.34
ENSSSCG00000028036	3454	16.4419	6:44298590-44316969	+	638	710.497
ENSSSCG00000030364	638	10.7594	6:46148298-46150715	-	36	40.0908
ENSSSCG00000030182	5178	15.904	6:45629733-45649296	+	440	488.885
ENSSSCG00000003434	4801	61.9173	6:65936361-66016364	+	3079	3427.76
ENSSSCG00000029151	3674	41.2784	6:49806048-49820125	-	1197	1333.02
ENSSSCG00000003459	919	24.6894	6:69072038-69088204	+	73	81.2951
ENSSSCG00000003493	1792	251.339	6:71842815-71985451	-	3493	3889.92
ENSSSCG00000003467	4359	14.1906	6:69388534-69395140	-	704	783.997
ENSSSCG00000024413	2267	55.3421	6:52233183-52268707	-	1363	1517.88
ENSSSCG00000026257	991	30.6672	6:76928474-76934104	+	288	320.726
ENSSSCG00000003693	5440	317.681	6:96476853-96620134	+	16800	18709.1
ENSSSCG00000002758	4179	11.8184	6:16592270-16601745	+	291	324.067
ENSSSCG00000023677	1985	16.5741	6:478538-485467	+	352	391.999
ENSSSCG00000023122	2684	20.4013	6:82393450-82435650	+	596	663.725
ENSSSCG00000003263	2197	14.3908	6:53206454-53223952	+	325	361.93
ENSSSCG00000024253	2673	11.1151	6:25467989-25489325	-	321	356.363
ENSSSCG00000003475	3498	44.3569	6:69774313-69800477	+	1410	1569.77
ENSSSCG00000003553	2242	14.1205	6:76663420-76845742	+	342	379.748
ENSSSCG00000003097	2047	12.0213	6:47463772-47474091	-	161	178.181
ENSSSCG00000024756	1278	33.8868	6:732696-741809	+	433	481.089
ENSSSCG00000003359	1467	23.798	6:59884843-59888265	-	351	390.885
ENSSSCG00000003858	1145	20.704	6:147310003-147313912	+	52	56.7952
ENSSSCG00000003570	5091	40.5278	6:78038086-78108022	+	1774	1974.47
ENSSSCG00000003111	2121	16.5173	6:48331035-48401072	+	378	420.953
ENSSSCG00000027530	1111	10.7168	6:79432404-79441936	-	116	129.181
ENSSSCG00000026612	1459	28.1045	6:43825768-43833236	-	421	468.839
ENSSSCG00000024162	2536	75.9041	6:90743724-90937940	+	935	1041.25
ENSSSCG00000002790	799	15.1922	6:25104295-25107156	+	98	109.136
ENSSSCG00000003347	806	54.1636	6:58274549-58279707	-	389	433.203
ENSSSCG00000002885	1791	165.467	6:40194492-40203699	+	2674	2976.73
ENSSSCG00000023126	4572	12.8386	6:65134429-65147416	+	573	638.11
ENSSSCG00000024260	770	346.092	6:75499813-75504144	-	2267	2523.49
ENSSSCG00000003775	1683	30.8653	6:127497413-127506731	-	516	574.634
ENSSSCG00000030295	2462	24.042	6:25643311-25663655	-	640	712.724
ENSSSCG00000003090	3772	22.8193	6:47213359-47335601	+	485	539.001
ENSSSCG00000029034	1651	613.83	6:3453458-3459916	-	4020	4476.8
ENSSSCG00000027684	1854	186.936	6:77128550-77143518	-	3017	3359.82
ENSSSCG00000025206	7958	17.8132	6:83246277-83277474	-	586	651.475
ENSSSCG00000003182	6343	19.9594	6:50414430-50429435	+	1050	1169.31
ENSSSCG00000003157	940	35.5662	6:50015309-50018862	-	260	289.545
ENSSSCG00000003369	4204	18.4491	6:62023915-62033385	-	880	979.996
ENSSSCG00000021374	820	870.903	6:40067100-40071700	+	2960	3296.35
ENSSSCG00000003218	3718	3068.08	6:51131458-51159087	+	123562	137603
ENSSSCG00000003334	1341	21.8854	6:57969755-57982129	+	297	330.749
ENSSSCG00000002844	7625	164.903	6:32138512-32411899	-	8006	8915.74
ENSSSCG00000003809	1219	20.3173	6:135899356-135919889	-	210	232.749
ENSSSCG00000002926	972	25.9705	6:40884741-40894828	+	238	265.044
ENSSSCG00000002919	639	23.2443	6:40711873-40715480	-	99	110.25
ENSSSCG00000003923	1533	11.0947	6:153917663-153921193	+	176	195.999
ENSSSCG00000027072	703	212.871	6:79045745-79047942	+	1267	1410.97
ENSSSCG00000003546	402	27.9577	6:75996931-75997332	-	66	73.4997
ENSSSCG00000003935	1142	35.7019	6:154509115-154567935	+	349	388.658
ENSSSCG00000002965	4378	28.493	6:43045535-43126084	+	1201	1337.44
ENSSSCG00000024669	2747	119.199	6:72084334-72142022	+	1338	1490.04
ENSSSCG00000002959	1660	24.4874	6:42815864-42820305	+	277	308.385
ENSSSCG00000003332	1506	46.5862	6:57998325-58008418	+	724	806.268
ENSSSCG00000025146	2646	80.4492	6:73850685-73859039	+	2346	2611.46
ENSSSCG00000002642	2612	16.2413	6:923672-933069	+	431	478.957
ENSSSCG00000023792	3443	38.1857	6:50024180-50040332	-	884	983.338
ENSSSCG00000002682	5972	14.1887	6:5085206-5142052	+	974	1084.68
ENSSSCG00000030302	965	361.646	6:49000683-49004992	+	3076	3424.42
ENSSSCG00000003468	3979	211.11	6:69396243-69413962	-	7262	8086.08
ENSSSCG00000002925	2029	28.2167	6:40881755-40884984	-	415	462.157
ENSSSCG00000003201	1942	16.6765	6:50726456-50731295	+	346	385.313
ENSSSCG00000030284	1273	10.9857	6:79381045-79406931	+	118	131.409
ENSSSCG00000003257	2020	41.734	6:53064352-53085267	+	620	690.452
ENSSSCG00000003433	5808	20.382	6:65898138-65931622	+	896	997.814
ENSSSCG00000003771	6902	10.7693	6:125463239-125501763	+	500	556.413
ENSSSCG00000029578	1886	22.8616	6:25836326-25877196	+	458	508.93
ENSSSCG00000003059	1007	19.8864	6:46206179-46214682	-	177	197.112
ENSSSCG00000003098	2036	24.8741	6:47637123-47660597	+	544	605.816
ENSSSCG00000003600	1865	23.6222	6:81806755-81821191	+	461	512.271
ENSSSCG00000003348	2312	50.5946	6:58158456-58186323	-	618	688.225
ENSSSCG00000024752	2919	52.4147	6:71494050-71512649	+	1699	1892.06
ENSSSCG00000026793	1763	16.129	6:154766035-154772160	-	179	198.227
ENSSSCG00000002956	1923	47.7087	6:42790024-42797529	+	963	1072.43
ENSSSCG00000003683	837	146.581	6:92155769-92189232	-	1107	1232.79
ENSSSCG00000003780	2759	12.3521	6:128302304-128327585	+	274	304.022
ENSSSCG00000028047	1299	56.289	6:110739417-110866108	-	523	582.429
ENSSSCG00000023495	1828	42.6591	6:75427944-75436070	-	827	920.973
ENSSSCG00000003035	2232	38.615	6:45607822-45618434	+	785	874.201
ENSSSCG00000003930	690	1015.18	6:154026539-154029181	+	5512	6138.34
ENSSSCG00000029403	915	46.769	6:3460332-3474902	+	363	403.135
ENSSSCG00000002712	1482	27.0261	6:12295491-12298466	-	390	434.316
ENSSSCG00000002961	15381	922.447	6:42840240-43055767	+	73663	82032.3
ENSSSCG00000026340	761	27.2403	6:73418796-73430481	-	181	201.567
ENSSSCG00000003352	3293	13.7258	6:58233881-58249475	-	500	556.816
ENSSSCG00000022545	2248	420.831	6:47824454-47834181	+	10269	11435.9
ENSSSCG00000027197	4596	110.435	6:44172223-44183017	+	3609	4017.98
ENSSSCG00000003155	2392	25.2286	6:49919339-49922838	+	657	731.656
ENSSSCG00000023371	4200	41.3094	6:48953703-48973300	+	1397	1554.63
ENSSSCG00000002868	1140	19.5158	6:38724235-38748293	-	218	242.772
ENSSSCG00000028045	2464	14.1508	6:72940779-72951977	-	350	389.771
ENSSSCG00000003612	1108	72.3932	6:82728285-82737483	+	781	869.746
ENSSSCG00000003812	2460	2694.43	6:137171271-137233581	-	60171	67007.2
ENSSSCG00000002666	6184	12.5745	6:4157019-4206391	-	893	994.473
ENSSSCG00000003262	1207	14.6927	6:53199499-53206393	-	153	169.272
ENSSSCG00000002654	4083	105.587	6:2037158-2134552	+	3312	3687.44
ENSSSCG00000024823	1580	22.3188	6:50328484-50340267	+	284	316.272
ENSSSCG00000003489	3149	11.8377	6:71787291-71809159	-	361	402.021
ENSSSCG00000003971	6179	26.568	6:157208711-157247228	+	470	522.293
ENSSSCG00000003197	3944	10.7068	6:50563385-50581923	+	321	357.476
ENSSSCG00000025034	2257	14.6133	6:81068826-81095270	-	308	342.999
ENSSSCG00000003166	1093	562.443	6:50293762-50373937	+	5550	6180.66
ENSSSCG00000003514	6441	25.8564	6:73920982-73947323	+	1926	2143.74
ENSSSCG00000003922	1329	19.8102	6:153911566-153915019	-	266	296.226
ENSSSCG00000002727	447	11.2563	6:13511047-13513055	-	31	34.5225
ENSSSCG00000022343	1536	106.762	6:63737315-63748851	+	1489	1658.2
ENSSSCG00000003136	5091	12.2998	6:49536431-49549534	-	286	318.499
ENSSSCG00000023243	6068	11.6408	6:138764544-139163699	-	442	492.225
ENSSSCG00000023498	4595	63.4358	6:40634195-40639917	-	3032	3375.41
ENSSSCG00000003195	6184	13.6659	6:50598314-50609894	-	518	576.861
ENSSSCG00000003187	1548	168.808	6:50318835-50328168	+	2686	2991.21
ENSSSCG00000025109	1341	29.7372	6:44511247-44528386	-	343	381.976
ENSSSCG00000003030	7785	14.2886	6:45533317-45583099	-	819	911.277
ENSSSCG00000002723	3478	23.9865	6:13363085-13385173	-	913	1016.75
ENSSSCG00000003367	433	503.635	6:61999956-62009132	-	1375	1531.24
ENSSSCG00000028943	826	26.1428	6:43166591-43178448	-	194	216.045
ENSSSCG00000003791	4153	14.6477	6:132192535-132240405	-	492	547.906
ENSSSCG00000003046	854	217.147	6:45951836-45954763	+	1684	1875.36
ENSSSCG00000026931	720	62.5283	6:44447547-44448266	-	385	428.592
ENSSSCG00000022516	874	17.5132	6:38791095-38936249	+	140	155.908
ENSSSCG00000003208	5654	27.1853	6:50892305-51049578	+	596	663.725
ENSSSCG00000003582	2244	19.3941	6:78600672-78625041	+	433	482.202
ENSSSCG00000003107	9560	21.4132	6:48081289-48215354	+	2365	2632.63
ENSSSCG00000025151	4308	26.8661	6:16602521-16616382	-	1316	1465.54
ENSSSCG00000030510	1227	60.8858	6:44160341-44172057	+	698	777.315
ENSSSCG00000029947	1203	11.5248	6:92947611-93142899	-	120	132.522
ENSSSCG00000002646	2444	22.1282	6:1054041-1059586	-	258	286.204
ENSSSCG00000003636	909	23.7757	6:85555757-85602518	-	200	222.726
ENSSSCG00000003132	1755	27.1679	6:49615447-49623795	+	503	560.157
ENSSSCG00000002786	4787	14.8989	6:25123700-25135710	+	308	342.999
ENSSSCG00000002995	1742	54.5306	6:44685792-44694493	+	775	863.065
ENSSSCG00000025344	2413	19.1403	6:83588104-83599962	+	486	540.112
ENSSSCG00000002829	2825	72.9898	6:27526398-27553927	-	2284	2543.53
ENSSSCG00000023505	225	20.0939	6:81613750-81615874	+	7	7.79542
ENSSSCG00000002996	1423	11.7541	6:44673737-44685531	+	152	169.272
ENSSSCG00000003344	2395	15.0863	6:58299023-58304156	+	387	430.976
ENSSSCG00000003594	584	1701.36	6:81634309-81715777	+	211	234.976
ENSSSCG00000003605	3665	200.691	6:82335476-82349626	-	3648	4062.53
ENSSSCG00000003976	2064	32.3868	6:157460445-157516757	-	617	687.111
ENSSSCG00000004002	836	554.097	6:57686353-57692238	+	4178	4652.75
ENSSSCG00000002867	3985	14.3002	6:38712115-38722193	+	477	531.203
ENSSSCG00000026022	1943	10.6457	6:90808417-90814582	+	221	246.113
ENSSSCG00000003652	2344	14.7893	6:87940108-87952756	+	357	397.567
ENSSSCG00000027700	4582	11.0955	6:112288548-112359880	-	580	645.906
ENSSSCG00000003566	1333	40.1479	6:77808896-77822246	+	541	602.475
ENSSSCG00000002763	2542	24.2892	6:26106503-26125532	+	200	222.726
ENSSSCG00000023597	380	71.2073	6:154942769-154958723	+	81	90.2041
ENSSSCG00000003211	2187	32.2357	6:51087295-51094351	+	763	849.701
ENSSSCG00000003378	5125	14.9127	6:62378307-62394184	-	229	254.471
ENSSSCG00000003914	946	53.0932	6:153253887-153265947	+	365	406.474
ENSSSCG00000003520	2244	90.9087	6:74057237-74128500	+	1601	1781.81
ENSSSCG00000030252	1894	23.3578	6:90018126-90208180	-	223	248.34
ENSSSCG00000003877	4032	14.4902	6:148923988-149306906	+	531	591.339
ENSSSCG00000030002	1193	11.5631	6:112261416-112271519	+	133	148.113
ENSSSCG00000003105	2819	12.2036	6:47968136-48032120	-	381	424.294
ENSSSCG00000021827	2026	21.3161	6:90303771-90319286	-	128	142.182
ENSSSCG00000020657	3101	121.784	6:47198252-47210379	+	3324	3700.6
ENSSSCG00000003458	2470	11.7178	6:69032927-69049580	+	317	353.021
ENSSSCG00000003586	6737	12.6414	6:79677219-79917777	+	929	1033.85
ENSSSCG00000028826	323	11.9725	6:81586446-81603572	+	17	18.9317
ENSSSCG00000003768	3366	132.648	6:125500591-125694231	-	4169	4642.02
ENSSSCG00000003491	1446	11.9956	6:71816141-71823723	-	175	193.772
ENSSSCG00000002873	2101	2374.7	6:39516812-39548198	-	33370	37160.8
ENSSSCG00000003288	2229	13.0765	6:54381184-54393103	+	291	324.067
ENSSSCG00000025928	645	471.725	6:49721684-49725897	-	2481	2762.92
ENSSSCG00000002670	2106	14.2257	6:4473347-4491790	-	323	359.703
ENSSSCG00000003742	1205	29.8767	6:111721254-111744690	-	316	351.908
ENSSSCG00000021521	2799	10.7765	6:45597064-45604078	+	333	370.839
ENSSSCG00000028809	1581	19.4358	6:79016673-79043802	-	118	130.295
ENSSSCG00000003217	902	16.9301	6:51185527-51189977	-	141	157.022
ENSSSCG00000028626	2124	84.6975	6:43180618-43190139	-	1513	1683.81
ENSSSCG00000003738	1554	44.9404	6:111098117-111389269	+	447	496.68
ENSSSCG00000030149	1350	89.8511	6:40913605-40920797	+	1229	1368.65
ENSSSCG00000002989	8447	87.588	6:44327705-44408701	-	2477	2757.35
ENSSSCG00000003787	3147	14.9024	6:131542650-131563442	+	488	543.453
ENSSSCG00000002869	1081	33.5375	6:39316174-39340791	-	351	390.885
ENSSSCG00000003109	1151	40.9731	6:48248387-48251217	-	294	326.295
ENSSSCG00000026116	3135	38.4847	6:25107403-25111838	-	1035	1152.61
ENSSSCG00000020817	629	540.007	6:43871538-43874349	+	2737	3048.01
ENSSSCG00000003379	2629	23.7335	6:62395564-62405758	-	659	732.77
ENSSSCG00000002963	772	187.281	6:43027865-43040551	+	1269	1413.2
ENSSSCG00000003904	4402	12.7724	6:152613812-152654514	+	441	489.997
ENSSSCG00000003154	7404	124.99	6:50078110-50097694	+	6322	7039.32
ENSSSCG00000002876	782	10.8769	6:39552417-39569262	+	75	83.5224
ENSSSCG00000003588	2498	15.2712	6:79952076-79980211	-	355	394.226
ENSSSCG00000003199	3916	31.2796	6:50515464-50553289	+	1280	1424.33
ENSSSCG00000002998	1378	10.7164	6:44655718-44667220	+	150	167.045
ENSSSCG00000027085	5661	49.8644	6:34521339-34530739	-	3208	3572.53
ENSSSCG00000003895	5666	36.3466	6:152282099-152363910	-	1532	1704.97
ENSSSCG00000003839	3333	23.01	6:143642171-143734081	+	803	894.246
ENSSSCG00000030049	3789	34.3962	6:45075445-45111201	+	1415	1575.79
ENSSSCG00000002852	852	17.0608	6:35155533-35156384	+	132	146.89
ENSSSCG00000002754	1693	28.1128	6:16238832-16248810	+	500	555.702
ENSSSCG00000027374	1951	25.4585	6:156140684-156183108	-	245	271.726
ENSSSCG00000003064	387	15.1236	6:46229912-46232870	+	33	36.7498
ENSSSCG00000003041	2184	538.483	6:46049093-46063775	-	5744	6395.62
ENSSSCG00000003363	1277	14.8363	6:60030404-60037320	+	190	211.59
ENSSSCG00000003015	1672	12.8641	6:45166375-45273635	-	140	154.795
ENSSSCG00000021880	3016	13.1833	6:58128840-58134259	-	411	457.703
ENSSSCG00000003591	4019	10.6323	6:81186075-81236301	+	475	527.862
ENSSSCG00000030839	3477	135.345	6:141230121-141233597	+	5289	5890
ENSSSCG00000003524	1097	60.0547	6:74609912-74612993	+	640	712.724
ENSSSCG00000002860	1216	84.1253	6:37992731-38001169	+	693	770.633
ENSSSCG00000003106	879	59.7242	6:48066402-48073966	-	481	535.657
ENSSSCG00000029762	5064	27.8306	6:110933228-111005312	+	763	849.701
ENSSSCG00000022018	1667	21.1868	6:25093431-25096751	+	370	412.044
ENSSSCG00000022774	2199	27.0488	6:48973478-48982706	+	643	714.952
ENSSSCG00000003648	2938	14.3087	6:87834978-87852347	-	289	320.726
ENSSSCG00000003662	9167	27.7387	6:88561475-88585896	-	2792	3108.14
ENSSSCG00000002664	7972	10.7459	6:3553242-3659803	-	844	939.905
ENSSSCG00000002907	736	222.098	6:40548601-40559160	+	1288	1434.36
ENSSSCG00000003104	3350	102.619	6:47922593-47948620	-	3027	3370.96
ENSSSCG00000002846	2027	27.031	6:32930332-32943570	-	505	561.27
ENSSSCG00000003152	1823	16.8314	6:50065154-50078153	-	279	309.619
ENSSSCG00000003488	6788	27.7889	6:71548033-71605795	-	901	1003.38
ENSSSCG00000003193	2763	28.3769	6:50620106-50635303	+	823	916.519
ENSSSCG00000026554	818	470.529	6:58856671-58859805	-	2027	2257.33
ENSSSCG00000025029	3253	88.5399	6:148542765-148578782	+	2022	2250.65
ENSSSCG00000029117	1074	13.8698	6:32617755-32672475	+	144	160.363
ENSSSCG00000003806	2309	10.9247	6:135379661-135392498	-	270	300.68
ENSSSCG00000029145	2810	29.7174	6:152692295-152701875	+	870	967.746
ENSSSCG00000002707	1229	62.2893	6:11962960-11973935	-	762	848.587
ENSSSCG00000027114	3174	38.9717	6:146867375-146936712	-	798	887.564
ENSSSCG00000026526	4624	19.229	6:77200943-77227376	+	564	628.089
ENSSSCG00000002780	1240	27.2719	6:25312514-25316391	-	291	324.066
ENSSSCG00000029518	2019	14.7954	6:100883282-100897872	+	319	355.248
ENSSSCG00000003512	3235	34.3272	6:73263241-73317063	-	1237	1376.45
ENSSSCG00000003439	1264	43.6614	6:66685215-66700316	-	519	577.975
ENSSSCG00000003261	378	325.328	6:53196427-53199446	+	675	751.701
ENSSSCG00000003850	782	45.9662	6:146666512-146682189	+	289	321.839
ENSSSCG00000025353	1447	1713.81	6:54299689-54314609	+	14720	16392.7
ENSSSCG00000003289	1844	76.7291	6:54537560-54546072	+	722	802.929
ENSSSCG00000003405	1872	16.455	6:64670700-64805061	+	170	188.204
ENSSSCG00000003680	5027	25.4004	6:91849078-92015106	-	981	1092.47
ENSSSCG00000023267	1777	154.936	6:40022675-40032361	+	2159	2403.21
ENSSSCG00000003506	3086	147.725	6:73056535-73128343	+	2602	2897.67
ENSSSCG00000022906	2554	11.3264	6:51715382-51723174	-	104	115.817
ENSSSCG00000003486	2386	26.4768	6:70488562-70538599	-	584	650.361
ENSSSCG00000003432	2937	33.9611	6:65885366-65891543	-	1059	1179.33
ENSSSCG00000003629	6834	11.596	6:85255031-85300753	+	919	1022.31
ENSSSCG00000003720	400	24.1508	6:104601216-104604724	+	27	30.068
ENSSSCG00000022494	6041	25.6089	6:145904806-145933295	-	820	913.178
ENSSSCG00000003870	4310	23.824	6:148002202-148091709	+	1168	1299.61
ENSSSCG00000002655	2100	47.7193	6:2007316-2029003	-	823	916.152
ENSSSCG00000003120	1642	69.7344	6:48743003-48768919	+	1197	1333.02
ENSSSCG00000026392	4613	12.3418	6:82779208-82808253	-	401	445.453
ENSSSCG00000025284	1851	124.155	6:17363222-17381075	+	2441	2718.37
ENSSSCG00000003743	4225	17.439	6:111754679-112008952	+	603	671.52
ENSSSCG00000028878	3253	15.8033	6:12212664-12247554	+	550	612.498
ENSSSCG00000024790	1232	21.9251	6:773917-775968	-	269	299.567
ENSSSCG00000003854	1315	21.5032	6:146951361-146966597	+	283	314.045
ENSSSCG00000003837	10067	58.8983	6:143547405-143580918	+	4311	4799.75
ENSSSCG00000003653	544	137.14	6:87962941-87969007	+	556	619.179
ENSSSCG00000003139	3620	80.3935	6:49845712-49871606	-	2196	2444.42
ENSSSCG00000003505	6008	43.5758	6:73123826-73139515	-	2818	3138.21
ENSSSCG00000023377	1847	10.6688	6:49394075-49399038	+	192	213.817
ENSSSCG00000002705	234	44.5496	6:11913750-11914466	-	20	21.1634
ENSSSCG00000002648	3739	11.2587	6:1021791-1044692	+	431	479.976
ENSSSCG00000003602	1653	13.1599	6:81800443-81885513	-	223	248.339
ENSSSCG00000003253	2686	54.4668	6:52948699-52978902	+	1344	1496.72
ENSSSCG00000003342	2967	142.34	6:58115858-58127040	-	4516	5028.77
ENSSSCG00000020926	1319	142.771	6:69990843-70021369	-	1900	2115.9
ENSSSCG00000026904	1244	29.1645	6:43241077-43250623	-	362	403.135
ENSSSCG00000025343	3497	14.1514	6:54509358-54520299	-	553	614.725
ENSSSCG00000029698	1573	17.5018	6:145862151-145879058	+	286	318.499
ENSSSCG00000003766	2339	84.2742	6:125425579-125463161	-	2013	2240.64
ENSSSCG00000003147	2405	10.5618	6:49734283-49746435	-	87	96.8859
ENSSSCG00000002703	2389	23.1164	6:11888185-11898341	-	604	671.524
ENSSSCG00000003401	7616	65.0713	6:64429407-64593489	+	5075	5650.56
ENSSSCG00000003089	1482	45.3295	6:47257062-47266703	+	442	491.113
ENSSSCG00000022947	2344	34.8442	6:90816077-90835808	-	852	948.814
ENSSSCG00000003595	763	21.8941	6:81728923-81731175	-	146	162.59
ENSSSCG00000002669	1728	13.0176	6:4412902-4460433	+	88	97.9996
ENSSSCG00000003229	1131	139.941	6:51672742-51688479	-	921	1025.65
ENSSSCG00000003644	1557	21.7336	6:86751333-86758637	-	351	390.885
ENSSSCG00000003776	2445	76.287	6:127513773-127548453	-	2041	2272.92
ENSSSCG00000025883	1113	240.873	GL893678.1:23833-27212	-	2613	2909.92
ENSSSCG00000022859	1485	806.721	GL896557.1:11612-13696	+	12335	13736.6
ENSSSCG00000030328	2228	76.7706	GL896557.1:11612-15721	-	1855	2065.79
ENSSSCG00000027971	1159	23.3552	GL896398.1:5549-11599	-	182	202.681
ENSSSCG00000026063	1805	18.7187	GL894010.1:3213-30778	-	266	296.226
ENSSSCG00000020692	3920	10.9211	GL893981.1:4421-22603	-	369	409.817
ENSSSCG00000021703	239	596.285	GL896460.1:7264-10639	-	282	314.044
ENSSSCG00000021642	1506	18.8681	GL896445.1:14522-19956	+	282	312.93
ENSSSCG00000026134	284	16.7041	GL895246.2:1873-42792	+	16	17.8181
ENSSSCG00000026124	1000	12.4176	GL895985.1:9404-14322	+	92	102.454
ENSSSCG00000028412	169	21.7848	GL894402.2:14146-19246	+	1	1.11363
ENSSSCG00000028008	2989	31.8191	GL896192.1:22131-29229	+	1058	1178.22
ENSSSCG00000026092	3196	12.2453	GL894144.1:439-35028	+	391	435.171
ENSSSCG00000000675	2322	35.3391	GL894246.2:7851-18701	-	690	768.406
ENSSSCG00000025733	2443	11.2634	GL893852.2:22105-44015	-	215	238.317
ENSSSCG00000029310	1952	62.8758	GL896148.1:1293-15987	+	1285	1431.02
ENSSSCG00000026946	522	75.0861	JH118438.1:5362-58787	-	276	306.249
ENSSSCG00000029724	1408	628.153	GL893304.1:58515-63726	+	6183	6885.58
ENSSSCG00000029858	606	24.197	GL896300.1:5718-13059	-	116	129.181
ENSSSCG00000028580	1040	31.6751	GL896547.1:19492-23803	-	316	351.908
ENSSSCG00000027559	1457	58.868	GL896369.1:2390-26704	-	821	913.178
ENSSSCG00000014102	319	27.6907	GL894965.2:18998-41191	+	38	42.318
ENSSSCG00000028297	1926	14.9045	GL893333.2:12827-16587	-	282	314.044
ENSSSCG00000023496	877	5180.5	GL896358.1:1514-7298	-	15227	16956.2
ENSSSCG00000020848	616	92.9486	GL896001.1:217-5145	+	450	500.021
ENSSSCG00000028346	1313	23.4476	GL893573.1:716-22898	-	286	318.499
ENSSSCG00000027308	1764	115.299	GL896307.1:840-6699	+	1629	1814.11
ENSSSCG00000016988	3717	30.63	16:55596412-55713944	-	926	1031.22
ENSSSCG00000017104	3029	16.0189	16:81695081-81726541	+	540	601.361
ENSSSCG00000029546	865	35.4655	16:29665962-29681154	-	275	305.135
ENSSSCG00000016998	1349	109.511	16:56963967-56978495	-	1250	1392.04
ENSSSCG00000016922	3840	24.1145	16:38490057-38689578	+	569	632.543
ENSSSCG00000021229	1150	12.812	16:65096661-65114418	-	144	160.363
ENSSSCG00000017091	3096	21.4421	16:78291156-78338767	-	566	629.485
ENSSSCG00000021154	1025	14.3007	16:51872387-51886112	-	67	73.4998
ENSSSCG00000016916	7241	11.4896	16:37476091-37526837	+	920	1024.54
ENSSSCG00000016817	2554	12.2256	16:20336754-20350618	+	343	381.976
ENSSSCG00000017119	1058	14.5223	16:85904690-85907243	+	148	164.817
ENSSSCG00000017102	3645	11.0906	16:81582536-81598348	-	427	475.521
ENSSSCG00000017101	4505	33.9283	16:80358753-80624210	-	1742	1939.94
ENSSSCG00000017065	1647	24.4235	16:74113145-74125751	+	81	90.2042
ENSSSCG00000016892	1679	11.8376	16:34778435-34785305	+	204	226.068
ENSSSCG00000016884	11094	19.8885	16:33940899-34138156	+	659	732.77
ENSSSCG00000023307	1262	12.2686	16:56561271-56654586	-	98	109.136
ENSSSCG00000016828	2264	23.4399	16:21425596-21454520	+	555	618.066
ENSSSCG00000023818	2200	19.3885	16:52497270-52593611	-	462	514.498
ENSSSCG00000016982	1376	129.081	16:54988239-54996879	-	1670	1858.65
ENSSSCG00000016781	5982	11.7896	16:4204410-4261443	+	382	425.407
ENSSSCG00000016893	567	104.882	16:34963055-34992624	+	454	505.589
ENSSSCG00000017090	887	100.291	16:78135973-78147207	+	796	886.45
ENSSSCG00000021208	2975	62.7509	16:29021315-29127551	-	2077	2311.9
ENSSSCG00000016866	3938	20.5517	16:28691713-28855128	-	798	888.678
ENSSSCG00000017073	3328	12.3911	16:75040160-75078555	+	440	489.998
ENSSSCG00000016863	4228	76.9286	16:27700507-27924262	-	3534	3935.57
ENSSSCG00000021973	1420	13.9034	16:36457454-36463404	+	164	182.636
ENSSSCG00000017114	920	104.761	16:85609822-85615984	+	895	996.7
ENSSSCG00000017047	3318	19.6154	16:71377423-71406355	+	548	610.27
ENSSSCG00000016877	3556	45.6566	16:29706009-29756652	+	1610	1792.95
ENSSSCG00000017024	2493	521.747	16:65189480-65197123	-	14258	15878.2
ENSSSCG00000016792	5331	25.1572	16:6168456-6324546	-	1478	1645.95
ENSSSCG00000017094	6304	19.4269	16:78165121-78228051	+	1415	1575.79
ENSSSCG00000017015	1092	13.1166	16:59959169-59972168	-	139	154.795
ENSSSCG00000017069	3705	17.0529	16:74312918-74367934	-	662	737.224
ENSSSCG00000017106	1064	21.0992	16:81876143-81884010	+	190	210.476
ENSSSCG00000016874	2982	66.357	16:29584628-29658466	-	2094	2331.95
ENSSSCG00000017039	2111	16.2704	16:68949398-69012390	-	323	359.703
ENSSSCG00000016991	2055	93.9555	16:55768409-55771513	+	2054	2286.29
ENSSSCG00000027191	408	30.0141	16:80818045-80926655	+	73	81.2951
ENSSSCG00000024947	277	253.178	16:34854096-34902399	-	222	247.226
ENSSSCG00000016896	4873	15.7985	16:35787662-35792534	+	180	200.25
ENSSSCG00000016912	2089	24.2752	16:36712738-36818627	-	537	598.02
ENSSSCG00000016949	3238	11.5638	16:47495690-47534081	+	256	284.484
ENSSSCG00000017079	8687	21.8707	16:77413648-77443444	-	708	788.137
ENSSSCG00000023361	3658	17.5854	16:51279802-51301023	+	726	807.383
ENSSSCG00000016990	866	22.0854	16:55538809-55574013	-	156	173.727
ENSSSCG00000016981	7550	14.5197	16:54809353-54878060	-	934	1040.13
ENSSSCG00000017089	1626	121.538	16:78094269-78115994	-	2063	2297.42
ENSSSCG00000017063	3760	32.664	16:72420394-72618941	-	861	958.837
ENSSSCG00000017082	465	556.904	16:77576865-77594800	-	1733	1929.89
ENSSSCG00000016989	824	17.8453	16:55580786-55590313	-	132	146.999
ENSSSCG00000016970	1298	16.2362	16:51686212-51724239	-	212	236.09
ENSSSCG00000023513	1316	165.907	GL894817.1:878-15671	+	2091	2328.6
ENSSSCG00000017818	1311	98.9975	JH118861.1:217802-222233	-	1308	1456.63
ENSSSCG00000016057	3629	32.5509	JH118841.1:95634-136432	+	1250	1392.04
ENSSSCG00000024126	1551	55.4951	GL896487.1:1038-10088	-	813	905.383
ENSSSCG00000022714	1486	25.4962	GL893285.2:22816-31566	+	384	427.635
ENSSSCG00000029195	1149	11.3635	JH118602.1:18661-26382	-	113	125.84
ENSSSCG00000021390	588	25.7686	GL893280.1:3810-8919	-	118	131.409
ENSSSCG00000030162	2006	13.8527	GL896486.1:284-4144	+	275	305.135
ENSSSCG00000026939	2403	16.9129	GL896308.1:61484-85959	-	416	463.27
ENSSSCG00000029828	3495	36.7354	GL893031.2:38757-44444	-	1397	1555.75
ENSSSCG00000030514	2620	11.0595	GL893684.1:9569-21014	-	320	355.248
ENSSSCG00000023802	1775	60.4423	JH118559.1:14601-21077	-	214	238.317
ENSSSCG00000030268	4855	37.6385	JH118705.1:252-12738	+	1889	2102.53
ENSSSCG00000022559	4502	15.2507	GL896447.1:64363-111806	-	614	683.687
ENSSSCG00000023231	2209	12.9813	GL895674.1:4756-13648	+	310	344.112
ENSSSCG00000022908	1239	66.1847	JH118783.1:18671-30034	+	561	624.748
ENSSSCG00000021118	6103	11.401	GL893953.2:77584-100899	+	803	894.247
ENSSSCG00000023984	1616	13.3494	GL893953.2:105743-117192	+	225	250.567
ENSSSCG00000026731	4289	12.0922	GL896324.1:16972-44063	+	553	615.839
ENSSSCG00000025887	285	15.4716	GL896302.1:6828-10849	-	15	16.7045
ENSSSCG00000029900	1899	109.597	GL896302.1:110287-119908	-	1856	2065.79
ENSSSCG00000025813	406	52.3177	GL896302.1:46667-51436	-	126	140.318
ENSSSCG00000024996	609	78.5014	GL895197.2:606-3152	-	288	319.613
ENSSSCG00000028780	451	19.3561	1:101247378-101262467	+	57	63.477
ENSSSCG00000005009	3867	23.8454	1:199945324-199959463	+	506	562.743
ENSSSCG00000005174	945	38.1143	1:227420052-227420996	-	337	375.294
ENSSSCG00000004465	1085	23.757	1:96572417-96716583	-	212	236.09
ENSSSCG00000005042	807	45.888	1:202833259-202873552	+	266	296.226
ENSSSCG00000005308	7047	19.6651	1:263990421-264049255	+	1351	1503.4
ENSSSCG00000021113	2143	15.1542	1:307030356-307040736	+	194	216.044
ENSSSCG00000023171	2917	17.1427	1:310163333-310221475	+	487	541.225
ENSSSCG00000030463	396	18.3468	1:108575949-108581255	-	42	46.7725
ENSSSCG00000004143	5115	60.8691	1:28367661-28425910	+	2756	3068.05
ENSSSCG00000005625	3053	27.8998	1:302232063-302266174	-	944	1050.16
ENSSSCG00000005212	930	17.8522	1:242425733-242473409	+	132	145.886
ENSSSCG00000005628	1685	105.495	1:302314206-302324802	-	1865	2076.92
ENSSSCG00000005219	2873	21.1068	1:243098708-243123587	-	671	747.247
ENSSSCG00000004497	2993	59.3383	1:105810352-105870759	-	1885	2098.08
ENSSSCG00000025604	2008	10.8657	1:142570889-142585690	+	234	260.59
ENSSSCG00000005372	1394	36.4753	1:268013289-268037798	+	417	464.384
ENSSSCG00000005768	1694	17.4856	1:309569686-309592340	+	311	346.339
ENSSSCG00000005317	10484	15.5409	1:264139403-264176296	-	1426	1588.04
ENSSSCG00000029421	846	50.0025	1:268964060-268973843	-	383	426.521
ENSSSCG00000021217	490	204.675	1:195288066-195295053	+	608	677.088
ENSSSCG00000005425	3379	12.1407	1:276190786-276452713	+	406	451.021
ENSSSCG00000004610	2329	15.774	1:129010221-129028947	+	171	190.431
ENSSSCG00000023975	5058	22.1835	1:146059422-146069184	+	1222	1360.86
ENSSSCG00000005302	1573	37.5087	1:263416861-263420329	-	544	605.816
ENSSSCG00000004324	1193	18.0933	1:64551584-64554863	-	64	70.1589
ENSSSCG00000026096	853	29.0159	1:137480812-137491848	-	220	244.999
ENSSSCG00000005671	2651	405.614	1:303403630-303417541	-	11654	12978.3
ENSSSCG00000005644	838	13.5295	1:302710692-302716875	+	97	108.022
ENSSSCG00000004207	4196	22.7329	1:37206338-37545517	-	910	1013.4
ENSSSCG00000026006	5462	10.8633	1:159396562-159485685	-	682	759.497
ENSSSCG00000005753	6296	11.7489	1:308851696-308882338	-	829	923.2
ENSSSCG00000004425	6344	18.2614	1:87740735-88044884	-	890	991.132
ENSSSCG00000005016	3372	14.2408	1:200361632-200410366	-	438	486.657
ENSSSCG00000005751	8080	42.9119	1:307992764-308176498	+	2771	3085.88
ENSSSCG00000004541	1242	31.9492	1:117466475-117488052	-	354	393.113
ENSSSCG00000024019	327	26.5749	1:10901020-10907391	-	39	43.4316
ENSSSCG00000005839	1909	30.7515	1:313759595-313763290	+	565	629.202
ENSSSCG00000004986	1921	10.616	1:188414013-188425861	+	209	231.635
ENSSSCG00000025135	1082	10.5331	1:183325099-183510467	+	53	59.0223
ENSSSCG00000004366	5063	14.2763	1:80635058-80681127	-	817	908.723
ENSSSCG00000020702	10548	14.7849	1:101167154-101227504	-	633	704.929
ENSSSCG00000005385	6766	50.204	1:269813143-269853582	+	2458	2736.2
ENSSSCG00000005828	2535	30.3073	1:313727477-313737435	+	821	914.291
ENSSSCG00000004122	4237	24.141	1:22050298-22137685	+	964	1073.54
ENSSSCG00000004192	2376	21.2493	1:35133813-35137139	-	551	613.611
ENSSSCG00000004276	3532	10.7289	1:57055240-57281099	+	171	189.317
ENSSSCG00000004029	7915	52.3824	1:6374521-6487086	-	2704	3010.14
ENSSSCG00000005267	1845	29.7097	1:252989614-253007803	+	527	586.884
ENSSSCG00000022655	3820	21.8546	1:302574461-302581724	-	352	391.998
ENSSSCG00000005087	3889	17.272	1:210728259-210734194	-	552	613.611
ENSSSCG00000004774	4185	35.4094	1:145978732-145995732	-	1682	1872.02
ENSSSCG00000005462	1279	49.2625	1:283259091-283266590	+	614	682.656
ENSSSCG00000030710	228	24.0893	1:140713385-140718491	-	9	10.0227
ENSSSCG00000004390	3909	29.2958	1:84356982-84464623	-	940	1045.7
ENSSSCG00000005659	4299	13.4158	1:303108882-303142238	-	569	633.656
ENSSSCG00000005480	3014	17.9754	1:284871911-284991153	+	347	385.418
ENSSSCG00000005102	2870	14.2635	1:212633409-212644737	-	454	505.589
ENSSSCG00000005829	660	62.7011	1:313737208-313740538	-	341	379.748
ENSSSCG00000004480	472	54.1424	1:101816761-101823433	-	173	192.658
ENSSSCG00000004368	1868	23.8412	1:80817001-80892388	-	448	497.793
ENSSSCG00000004056	385	89.8896	1:10385075-10391604	-	194	216.045
ENSSSCG00000004231	2422	506.869	1:43482271-43793098	+	9698	10798.9
ENSSSCG00000005649	2570	28.248	1:302788235-302806236	+	576	641.451
ENSSSCG00000004307	3813	18.255	1:62788624-62813184	-	786	875.314
ENSSSCG00000004470	1385	91.1835	1:97725571-97758955	+	717	797.361
ENSSSCG00000004945	1427	537.551	1:182226366-182231629	-	7847	8738.67
ENSSSCG00000004569	2017	10.6196	1:120133372-120148225	-	225	249.454
ENSSSCG00000022768	258	12.0251	1:163251814-163257871	-	8	8.90905
ENSSSCG00000005678	1657	20.1998	1:303687311-303696507	+	346	384.203
ENSSSCG00000004682	1005	234.874	1:141532505-141538781	-	2245	2500.1
ENSSSCG00000023010	4627	126.713	1:267528094-267646882	-	6053	6740.81
ENSSSCG00000005713	510	76.8847	1:305296657-305297166	+	281	312.398
ENSSSCG00000004177	494	608.783	1:34439083-34441686	-	2105	2344.19
ENSSSCG00000004624	4245	21.3241	1:132815455-132850067	-	977	1088.02
ENSSSCG00000004875	1972	12.9615	1:165902018-165937614	+	245	272.84
ENSSSCG00000005060	4325	27.9908	1:205432780-205534857	+	1336	1486.7
ENSSSCG00000005005	482	68.1839	1:199863017-199864201	-	226	251.681
ENSSSCG00000023615	452	19.1859	1:183426993-183469555	-	11	11.1364
ENSSSCG00000024912	3141	10.9715	1:307528011-307551074	+	379	420.953
ENSSSCG00000004973	6610	11.8792	1:186635730-186735001	-	639	711.611
ENSSSCG00000005627	1357	2536.59	1:302267818-302287927	-	25388	28272.8
ENSSSCG00000004318	4425	35.5225	1:64151845-64276523	-	867	965.519
ENSSSCG00000005860	411	53.4861	1:314164457-314164867	+	132	146.999
ENSSSCG00000005072	3063	24.7058	1:208246868-208275880	+	721	801.815
ENSSSCG00000004047	977	56.702	1:9380706-9388982	-	521	579.09
ENSSSCG00000005601	2056	59.5666	1:299754095-299758561	-	1308	1455.51
ENSSSCG00000005518	3734	13.198	1:293629345-293704926	-	517	574.634
ENSSSCG00000004528	4916	12.0274	1:113944734-114064057	-	305	339.657
ENSSSCG00000030426	1549	18.7486	1:303883684-303892770	-	301	335.203
ENSSSCG00000005012	528	23.9404	1:200074039-200074566	-	93	103
ENSSSCG00000005039	4603	14.2409	1:202628100-202678366	+	581	645.907
ENSSSCG00000005350	3007	45.6264	1:266170974-266266431	-	221	244.999
ENSSSCG00000005444	8427	10.9316	1:280610773-280711108	-	589	655.929
ENSSSCG00000004217	1083	13.268	1:39594720-39595802	-	140	154.993
ENSSSCG00000028771	5082	18.2191	1:154648093-154692276	+	1021	1137.02
ENSSSCG00000004489	1745	801.3	1:103474791-103477893	+	14740	16414.9
ENSSSCG00000004700	2068	47.8271	1:142615441-142643893	-	897	998.928
ENSSSCG00000005833	1133	111.754	1:313804888-313808752	+	1239	1379.79
ENSSSCG00000005264	1818	115.639	1:252230644-252240453	-	2228	2481.17
ENSSSCG00000005672	2824	64.4233	1:303416883-303447712	+	1398	1556.86
ENSSSCG00000005235	2864	10.6793	1:247300631-247477260	-	312	346.339
ENSSSCG00000005234	1600	24.4245	1:247149409-247156926	+	407	453.248
ENSSSCG00000004846	1689	14.8424	1:159938592-159968311	+	186	207.135
ENSSSCG00000005640	4348	13.5201	1:302582955-302632367	-	474	527.305
ENSSSCG00000005245	3014	10.6699	1:248521769-248524782	-	168	187.09
ENSSSCG00000005105	1017	17.5228	1:212754937-212764272	+	170	189.317
ENSSSCG00000005021	2605	30.0239	1:200691071-200724820	-	705	785.11
ENSSSCG00000005643	3995	11.6721	1:302693132-302711376	-	518	575.747
ENSSSCG00000005838	2615	20.8047	1:313771803-313789939	-	576	641.452
ENSSSCG00000004915	2851	11.1707	1:179451648-179458635	-	200	221.613
ENSSSCG00000005166	6218	14.2294	1:225900122-226360236	+	341	378.635
ENSSSCG00000005380	1808	35.4347	1:269048171-269082529	+	441	490.944
ENSSSCG00000004094	2235	39.1809	1:17995564-18079248	-	950	1057.95
ENSSSCG00000027951	322	23.4372	1:108480390-108482264	+	33	36.7498
ENSSSCG00000004832	6186	37.9813	1:157782999-157883490	+	1746	1943.29
ENSSSCG00000004367	1547	32.7823	1:80701621-80721247	-	499	554.589
ENSSSCG00000005481	1520	59.2841	1:284993315-285001117	-	931	1036.79
ENSSSCG00000023164	450	31.3788	1:143102949-143103909	+	59	65.7043
ENSSSCG00000005364	3793	17.9479	1:267342110-267425086	+	570	633.656
ENSSSCG00000004652	1906	36.7295	1:136318910-136400351	+	524	583.542
ENSSSCG00000005038	1632	41.0074	1:202599689-202625517	+	699	778.429
ENSSSCG00000004582	2170	23.1599	1:124260981-124316702	+	228	253.908
ENSSSCG00000004163	6736	13.4065	1:31490711-31522575	-	829	922.087
ENSSSCG00000005271	4147	11.8515	1:254952899-254991565	-	508	564.611
ENSSSCG00000004927	3809	19.4577	1:180698253-180747256	-	831	925.428
ENSSSCG00000024088	9332	41.6373	1:120427593-120564085	-	1199	1335.24
ENSSSCG00000004951	3319	16.3078	1:182832353-182893801	+	592	658.156
ENSSSCG00000004814	6445	103.134	1:154171012-154367287	+	1832	2040.17
ENSSSCG00000005595	1131	310.426	1:299461610-299467379	-	3260	3630.44
ENSSSCG00000004852	2827	13.6345	1:160544274-160547100	-	115	128.067
ENSSSCG00000005846	3231	12.2887	1:314116618-314126037	-	427	475.521
ENSSSCG00000005169	1252	683.109	1:227094783-227098141	+	6494	7230.81
ENSSSCG00000025075	529	30.4494	1:44519718-44540322	+	118	131.409
ENSSSCG00000005782	1331	13.2414	1:311079759-311117970	+	112	123.613
ENSSSCG00000004237	2593	30.363	1:44437368-44446826	+	866	964.405
ENSSSCG00000004300	1934	14.2156	1:62447069-62457131	+	134	149.227
ENSSSCG00000005514	3647	15.7877	1:293477531-293506261	+	565	628.088
ENSSSCG00000004578	1609	82.1199	1:123368016-123414408	+	1228	1366.42
ENSSSCG00000005719	6412	41.6132	1:305502050-305633144	-	2513	2797.44
ENSSSCG00000004510	2136	21.4239	1:108842620-108870348	-	369	410.93
ENSSSCG00000004392	3520	21.0146	1:86399481-86423625	-	832	926.542
ENSSSCG00000029003	731	11.1353	1:63408779-63409509	+	70	77.9542
ENSSSCG00000005104	1184	30.3546	1:212743515-212754909	-	301	334.09
ENSSSCG00000004144	4837	31.2257	1:28516798-28531132	-	1265	1407.63
ENSSSCG00000005453	931	111.743	1:282026924-282077432	-	352	390.886
ENSSSCG00000005429	6780	21.7809	1:276767204-276823275	+	590	657.043
ENSSSCG00000004508	959	19.092	1:108216790-108352255	-	172	191.545
ENSSSCG00000004870	2543	13.8523	1:165529517-165548510	+	356	396.453
ENSSSCG00000004570	1127	11766.6	1:120217106-120240145	-	129611	144339
ENSSSCG00000005668	2049	18.6271	1:303329911-303348472	-	371	412.043
ENSSSCG00000004108	744	13.0231	1:18690551-18702876	+	84	92.4323
ENSSSCG00000004658	11903	11.2263	1:137027939-137392164	+	1245	1386.38
ENSSSCG00000004414	3123	45.273	1:84719535-84736091	-	1513	1684.93
ENSSSCG00000028891	3373	42.38	1:299839405-300176247	-	694	771.747
ENSSSCG00000023610	4603	13.1144	1:89851007-89857552	+	689	766.179
ENSSSCG00000004385	1752	49.9494	1:83576651-83585857	-	923	1027.88
ENSSSCG00000004747	4733	14.8202	1:144958156-145011135	-	794	884.223
[truncated: 1,639 more rows]

## Sheet: 120 d medium high
GeneID	Length	FPKM	Locus	Strand	Count	Normalized
ENSSSCG00000022313	1345	9.92145	GL894011.1:5515-10738	-	132	146.999
ENSSSCG00000015887	837	4.0266	GL894765.1:30136-36263	+	29	31.1817
ENSSSCG00000028388	911	4.03043	GL896371.1:34712-37223	-	34	37.8635
ENSSSCG00000027324	1792	5.23223	GL893735.2:43-47122	+	99	110.249
ENSSSCG00000025203	2074	7.22433	GL893735.2:66227-79959	-	142	157.022
ENSSSCG00000023886	818	9.41948	JH118613.1:112578-116407	-	69	76.8406
ENSSSCG00000029575	897	5.44225	GL895657.1:21-1415	+	45	50.1134
ENSSSCG00000029789	446	4.42831	GL896359.1:1-4692	-	10	11.1363
ENSSSCG00000010600	1898	3.28673	GL895853.2:97585-102615	-	52	57.9088
ENSSSCG00000028833	1045	6.87526	GL896507.1:2108-4778	-	69	76.8406
ENSSSCG00000029036	554	4.31287	GL893911.1:41457-71429	-	18	20.0454
ENSSSCG00000021718	1270	3.65852	GL896236.1:1-6449	+	47	51.227
ENSSSCG00000021766	985	4.90839	GL896000.1:902-16745	-	36	38.9771
ENSSSCG00000021145	2813	3.82038	GL894574.1:30108-38378	+	119	132.522
ENSSSCG00000028879	2426	6.00944	GL894574.1:59632-66942	-	139	153.681
ENSSSCG00000029006	335	9.59813	GL896418.1:701-3422	-	15	16.7045
ENSSSCG00000022268	3709	3.16663	JH118837.1:5779-50709	+	85	93.545
ENSSSCG00000029531	1857	3.2297	GL894448.1:1202-33120	+	36	40.0907
ENSSSCG00000024498	802	4.24451	GL892581.1:21688-25549	-	29	31.1817
ENSSSCG00000024750	1788	5.6588	JH118995.1:475-13165	+	107	119.159
ENSSSCG00000025171	1131	6.49145	GL895176.2:50524-350108	-	71	79.0679
ENSSSCG00000007698	1602	8.09841	GL892833.1:44657-55323	+	103	113.59
ENSSSCG00000020932	945	3.61916	GL894007.1:7701-11235	-	32	35.6362
ENSSSCG00000021379	790	10.013	GL894007.1:40621-47818	+	70	77.9542
ENSSSCG00000028350	4461	3.43449	GL896204.1:80984-91897	-	149	164.817
ENSSSCG00000023526	2291	3.39461	GL893496.1:287-19274	-	71	79.0678
ENSSSCG00000026503	2311	3.93575	GL892775.1:24931-28165	-	99	110.25
ENSSSCG00000026975	4493	6.15918	GL892775.1:32892-38870	-	312	346.34
ENSSSCG00000025092	4362	7.16587	GL892775.1:32892-38771	+	351	390.885
ENSSSCG00000030622	212	8.0399	GL894445.1:14887-23165	+	2	2.22726
ENSSSCG00000024489	587	2.93297	GL895253.2:153005-206715	+	11	12.25
ENSSSCG00000028726	641	6.90758	GL893725.2:2217-33142	+	36	40.0907
ENSSSCG00000021478	2698	3.76635	GL896426.1:33205-49572	-	56	61.2498
ENSSSCG00000025886	1112	7.38275	GL893262.1:1140-11941	-	80	89.0905
ENSSSCG00000025068	872	6.63507	GL892491.1:42699-44814	-	49	54.5679
ENSSSCG00000010280	2384	9.69751	14:80558167-80584461	-	166	184.863
ENSSSCG00000010198	4368	5.0446	14:65917753-65956263	+	244	271.726
ENSSSCG00000010340	1637	8.13768	14:88856726-88878615	+	137	151.454
ENSSSCG00000029162	2134	6.5103	14:141335987-141346839	+	150	167.045
ENSSSCG00000009849	4864	7.62338	14:36411503-36447676	-	261	289.544
ENSSSCG00000010092	6749	8.70019	14:53838851-53940787	-	679	756.156
ENSSSCG00000010131	1858	4.60888	14:54992384-55021751	-	91	101.34
ENSSSCG00000009960	3282	5.91777	14:46929529-46953452	-	217	241.658
ENSSSCG00000009953	10876	8.25741	14:45771063-45901323	+	639	710.497
ENSSSCG00000010468	6099	5.95232	14:113188140-113384061	-	382	425.408
ENSSSCG00000009972	5154	5.07062	14:49218205-49288093	+	295	328.521
ENSSSCG00000010128	2242	6.10568	14:54892066-54900149	+	133	146.999
ENSSSCG00000027988	1825	9.48945	14:152168623-152190218	+	155	171.499
ENSSSCG00000010247	5559	9.82571	14:78054226-78078431	+	626	696.019
ENSSSCG00000010179	1583	5.69304	14:64061484-64073552	-	88	97.9996
ENSSSCG00000010744	3111	10.0091	14:146772898-146827264	-	320	356.363
ENSSSCG00000010578	1995	7.4285	14:123084100-123095512	-	121	134.75
ENSSSCG00000009632	3722	7.37491	14:7760316-8268077	+	241	268.385
ENSSSCG00000020846	4195	3.18979	14:12546463-12582735	+	152	169.272
ENSSSCG00000010079	4506	6.52108	14:53483140-53505871	+	276	307.362
ENSSSCG00000010219	7565	4.90927	14:70450099-70684284	+	409	455.476
ENSSSCG00000010027	4194	3.31029	14:51186040-51255418	-	122	134.749
ENSSSCG00000022256	627	9.16722	14:99354180-99354806	+	47	51.4996
ENSSSCG00000010188	3884	5.07806	14:65132764-65168740	+	211	234.976
ENSSSCG00000010171	2514	6.48886	14:63573288-63604624	+	168	187.09
ENSSSCG00000010209	3463	5.31147	14:67496625-67628147	-	173	191.545
ENSSSCG00000010233	1266	4.11809	14:76968099-77012955	-	41	45.6589
ENSSSCG00000009882	1698	8.19823	14:41257674-41268920	+	139	153.681
ENSSSCG00000010651	7710	4.38119	14:135880596-136231876	-	345	384.202
ENSSSCG00000010680	5180	4.13827	14:140544304-140575240	+	132	146.103
ENSSSCG00000009747	3300	3.78943	14:25870906-25927852	+	70	76.8405
ENSSSCG00000025276	5084	8.23778	14:98522959-98550277	+	480	534.543
ENSSSCG00000022351	1128	8.90761	14:125175435-125185836	+	94	104.681
ENSSSCG00000021161	2368	3.75464	14:957429-964655	-	97	108.022
ENSSSCG00000010110	1679	6.10551	14:54484073-54511299	-	104	115.817
ENSSSCG00000025564	2735	3.52776	14:49414569-49420179	+	104	115.818
ENSSSCG00000010563	6640	3.66054	14:122141902-122331405	+	281	312.93
ENSSSCG00000009967	2997	6.69191	14:48079027-48143532	-	209	232.749
ENSSSCG00000030019	5665	4.57012	14:140193982-140220495	-	298	331.862
ENSSSCG00000009917	4228	4.97665	14:43166031-43340099	-	234	259.476
ENSSSCG00000010639	3783	4.6221	14:135128608-135165466	-	154	170.905
ENSSSCG00000009770	2099	8.87577	14:31047794-31060213	+	132	147
ENSSSCG00000009615	1551	3.04756	14:6814607-6817340	-	49	54.568
ENSSSCG00000009741	1908	6.31542	14:24852146-24869989	-	98	109.136
ENSSSCG00000010011	2295	4.16631	14:50598159-50627102	+	104	115.818
ENSSSCG00000010120	2736	8.72845	14:54674028-54679370	-	91	101.34
ENSSSCG00000023130	3870	8.99978	14:80981915-81095013	-	180	199.467
ENSSSCG00000010645	10393	3.51981	14:135285101-135365623	+	231	257.249
ENSSSCG00000010690	2500	6.968	14:141285455-141331373	+	191	212.704
ENSSSCG00000010430	3962	9.2768	14:106805951-106809912	+	362	402.021
ENSSSCG00000009733	4596	3.70913	14:24089481-24133735	+	180	200.454
ENSSSCG00000010319	6173	5.12926	14:83805791-83864136	+	360	400.908
ENSSSCG00000009652	3472	6.02878	14:10607861-10683246	-	212	234.976
ENSSSCG00000025800	479	5.28349	14:133941045-134028246	-	17	17.8182
ENSSSCG00000027044	3118	3.46437	14:15285292-15293319	-	95	105.795
ENSSSCG00000009872	3067	7.18396	14:40832763-40854156	+	196	218.272
ENSSSCG00000010010	3896	5.52456	14:50578668-50597933	-	238	263.93
ENSSSCG00000009620	3739	6.95522	14:6881274-6923145	+	213	236.09
ENSSSCG00000010094	3749	7.11565	14:53940861-53958537	+	171	189.317
ENSSSCG00000009937	9479	5.84293	14:44153113-44271376	-	597	663.724
ENSSSCG00000023223	678	3.50943	14:99328208-99328885	-	20	22.0948
ENSSSCG00000010107	2978	9.21863	14:54266440-54304050	-	296	328.521
ENSSSCG00000010146	6333	3.09161	14:58841283-58865864	-	84	92.6708
ENSSSCG00000009778	1190	5.09878	14:31187805-31211475	+	60	66.8179
ENSSSCG00000010248	2694	5.68494	14:78086498-78114022	+	169	188.204
ENSSSCG00000010454	1794	5.63967	14:110240638-110252253	+	98	108.025
ENSSSCG00000009774	4802	3.24765	14:31331651-31349667	-	83	92.0575
ENSSSCG00000010297	2541	8.78115	14:82134831-82199523	-	245	272.839
ENSSSCG00000023565	4715	4.81484	14:144130876-144149439	-	106	116.931
ENSSSCG00000010674	2730	5.0233	14:139880639-139917123	-	136	151.454
ENSSSCG00000009633	6782	3.22111	14:7780080-7817139	-	62	67.9316
ENSSSCG00000010360	14993	9.55046	14:94997840-95292268	+	645	718.293
ENSSSCG00000009764	1975	3.4446	14:30775616-30792247	+	60	66.8179
ENSSSCG00000010575	5354	4.52325	14:122989690-123005689	+	264	293.999
ENSSSCG00000009672	3873	9.4327	14:12845867-12978045	-	382	425.407
ENSSSCG00000010676	944	2.94454	14:140327293-140346983	+	26	28.9544
ENSSSCG00000010083	4645	5.92999	14:53657336-53683337	-	157	173.726
ENSSSCG00000009973	2027	3.63611	14:49367699-49373346	-	65	72.3861
ENSSSCG00000010687	4699	4.26424	14:141102995-141195871	+	194	214.931
ENSSSCG00000010199	6797	6.94836	14:66136475-66192221	+	517	575.747
ENSSSCG00000009946	3827	5.43184	14:44769035-44805873	+	166	184.863
ENSSSCG00000009732	3417	6.04718	14:24054413-24084125	+	222	247.226
ENSSSCG00000010571	5444	4.64937	14:122727505-122924995	-	285	316.271
ENSSSCG00000022602	417	6.69442	14:13066474-13074999	+	17	18.9317
ENSSSCG00000010518	2670	6.23701	14:118338443-118346764	-	141	157.022
ENSSSCG00000010329	7655	3.89111	14:88066512-88307455	+	335	371.953
ENSSSCG00000021324	4604	5.91245	14:131480695-131611012	+	279	310.703
ENSSSCG00000010588	579	5.59055	14:123522331-123534493	-	25	27.8408
ENSSSCG00000009966	6497	5.22083	14:47943782-47991276	-	280	311.602
ENSSSCG00000030222	4382	6.39531	14:33690448-33718033	-	206	229.408
ENSSSCG00000010570	2410	5.55633	14:122709355-122726781	-	144	160.363
ENSSSCG00000010574	3585	8.8602	14:122966025-122979972	-	303	336.317
ENSSSCG00000010243	2593	9.11719	14:77889105-77909493	+	171	190.431
ENSSSCG00000009769	3660	3.99549	14:31027769-31048071	-	164	181.522
ENSSSCG00000025492	2927	6.87942	14:82082133-82089317	-	109	120.272
ENSSSCG00000009711	6400	5.36414	14:21313180-21334486	+	130	144.691
ENSSSCG00000010332	2645	9.40481	14:88500323-88513136	-	157	173.727
ENSSSCG00000010135	4565	5.16018	14:55106529-55126673	+	257	285.09
ENSSSCG00000010341	2502	9.98221	14:88914210-88972666	+	268	298.453
ENSSSCG00000010314	3386	5.40538	14:82939299-82961942	-	202	223.84
ENSSSCG00000010187	3460	9.83751	14:65077604-65109275	+	343	381.976
ENSSSCG00000010109	3327	3.59905	14:54454980-54466327	+	127	141.431
ENSSSCG00000010138	3871	2.94469	14:55140117-55154579	+	113	124.726
ENSSSCG00000009763	786	7.56532	14:30730555-30731340	-	53	58.4956
ENSSSCG00000025001	1168	3.70165	14:33551729-33585404	-	23	24.4999
ENSSSCG00000028707	4984	9.12046	14:49688038-49760685	+	468	521.179
ENSSSCG00000010236	2035	4.98669	14:77093706-77113959	+	109	121.386
ENSSSCG00000009692	1647	5.3493	14:15315525-15483059	-	86	95.7724
ENSSSCG00000010154	399	4.73125	14:59954696-59969076	-	11	12.2499
ENSSSCG00000009938	2443	3.01094	14:44311461-44323500	-	54	60.1361
ENSSSCG00000010655	7777	3.21342	14:137521580-137747182	-	163	180.408
ENSSSCG00000010620	2650	9.87119	14:131108815-131204882	-	237	263.93
ENSSSCG00000010357	6276	6.9121	14:94702555-94842906	-	377	418.725
ENSSSCG00000009840	2882	2.96073	14:35147625-35163272	-	79	87.9769
ENSSSCG00000009820	2390	7.16087	14:33759996-33772003	-	126	139.204
ENSSSCG00000009963	2227	10.0387	14:47001760-47066369	-	201	223.84
ENSSSCG00000010156	5586	3.73179	14:60090374-60187655	+	225	249.453
ENSSSCG00000009676	5282	4.79238	14:13290422-13338882	-	276	307.362
ENSSSCG00000009912	1623	4.2755	14:42990144-42993540	-	69	76.8405
ENSSSCG00000009863	2239	4.08123	14:37909954-38084491	+	71	77.9542
ENSSSCG00000009834	4996	8.37873	14:34660553-34768280	-	378	419.84
ENSSSCG00000010016	5992	5.93652	14:50866508-50910914	-	314	348.903
ENSSSCG00000010007	1135	8.8845	14:50477198-50480629	+	95	105.795
ENSSSCG00000009833	5268	6.37858	14:34618777-34660161	+	352	390.885
ENSSSCG00000010133	8085	9.32195	14:55036316-55076665	-	834	927.655
ENSSSCG00000010542	1804	5.89033	14:120340653-120366865	+	102	112.477
ENSSSCG00000010180	3421	2.94932	14:64073652-64156681	+	105	115.818
ENSSSCG00000010728	3663	4.44586	14:144880438-145010853	-	163	181.522
ENSSSCG00000010450	4912	3.77891	14:110114083-110240864	-	211	233.865
ENSSSCG00000010108	2560	7.61462	14:54169497-54205605	+	127	141.431
ENSSSCG00000030825	401	5.53476	14:52258921-52259418	+	13	14.4772
ENSSSCG00000009717	2629	3.55944	14:21908680-21929296	+	100	110.25
ENSSSCG00000029594	4438	8.2324	14:123567298-123768314	+	415	462.157
ENSSSCG00000010495	3415	4.24085	14:116807918-116855148	-	162	180.408
ENSSSCG00000010699	6167	4.84691	14:142663004-142861294	-	283	315.157
ENSSSCG00000010176	2014	6.19484	14:63904112-63919135	+	104	114.705
ENSSSCG00000010327	8221	3.0064	14:86941289-87003286	-	283	315.158
ENSSSCG00000010145	9620	3.69626	14:58794722-58846187	+	279	310.464
ENSSSCG00000010283	5025	7.63418	14:80894704-80974679	-	191	211.59
ENSSSCG00000010627	4474	7.81453	14:132232408-132263845	+	164	181.652
ENSSSCG00000010681	3418	8.31482	14:140556673-140601747	-	247	274.85
ENSSSCG00000009628	7544	5.53568	14:7339641-7357993	+	480	534.542
ENSSSCG00000010153	683	8.75176	14:59874800-59894035	+	50	55.6816
ENSSSCG00000010652	6639	8.7294	14:136280631-136318380	+	494	549.02
ENSSSCG00000010096	7650	2.98706	14:54011361-54039723	+	166	184.863
ENSSSCG00000010586	5388	3.46551	14:123355655-123482267	+	152	169.272
ENSSSCG00000010669	9361	3.28434	14:138795692-138903799	-	236	261.971
ENSSSCG00000010453	2087	5.81875	14:110223576-110235651	+	125	138.093
ENSSSCG00000010508	6059	8.92561	14:117602612-117670613	-	624	694.906
ENSSSCG00000010565	1528	9.15766	14:122360577-122381270	+	112	123.613
ENSSSCG00000010705	594	4.44188	14:143742641-143752509	+	19	21.159
ENSSSCG00000026898	4092	2.9702	14:82092344-82188376	+	33	35.6364
ENSSSCG00000010002	3304	4.34993	14:50399912-50420120	-	161	179.295
ENSSSCG00000010157	1465	6.24524	14:60193222-60213710	+	94	104.681
ENSSSCG00000010071	3462	3.74828	14:53349978-53359887	-	114	126.954
ENSSSCG00000009684	1342	5.06665	14:14626772-15060713	+	62	67.9316
ENSSSCG00000010130	5259	4.99737	14:54939526-54979711	-	299	331.862
ENSSSCG00000010539	2302	10.2075	14:120241402-120251848	-	171	190.431
ENSSSCG00000028735	965	3.6341	14:24730045-24732878	+	33	36.7498
ENSSSCG00000010118	4921	9.48788	14:54596104-54670480	-	413	459.387
ENSSSCG00000010226	8826	4.11322	14:71877674-72254413	-	395	439.883
ENSSSCG00000010032	2903	6.30084	14:51417270-51447950	+	148	163.704
ENSSSCG00000009739	2930	3.81	14:24724492-24730021	-	124	138.09
ENSSSCG00000010628	5410	5.72453	14:132275870-132379688	+	343	380.862
ENSSSCG00000009658	3422	4.90934	14:11483833-11510806	+	187	208.249
ENSSSCG00000009611	4886	8.54583	14:6629338-6721983	+	476	530.089
ENSSSCG00000028033	2193	6.61193	14:1158425-1170536	+	157	174.84
ENSSSCG00000010078	2951	3.37445	14:53462932-53480360	+	105	116.931
ENSSSCG00000010181	4625	6.89083	14:64181731-64219070	+	357	396.453
ENSSSCG00000010416	753	10.2305	14:100716655-100717407	-	67	74.6133
ENSSSCG00000009878	2015	6.85535	14:41123505-41129750	+	133	147.376
ENSSSCG00000029058	418	7.839	14:95183009-95185230	-	20	22.2726
ENSSSCG00000010520	3714	7.42918	14:118356950-118390714	-	295	328.52
ENSSSCG00000010604	8466	4.18692	14:124399233-124696953	-	159	177.004
ENSSSCG00000010625	4171	7.43158	14:131854802-131894139	+	352	391.998
ENSSSCG00000009591	1673	8.83536	14:3074952-3222366	-	116	129.181
ENSSSCG00000010312	2408	8.4751	14:82755602-82761495	+	224	248.34
ENSSSCG00000010470	7268	9.41725	14:113505019-113706385	-	753	837.451
ENSSSCG00000009801	3852	4.17145	14:32469658-32504754	-	151	168.158
ENSSSCG00000010737	3021	4.16263	14:145709816-145740043	+	140	155.908
ENSSSCG00000009956	8912	10.0447	14:46128674-46270646	+	494	549.021
ENSSSCG00000010672	6386	5.82501	14:139582783-139626010	-	325	361.931
ENSSSCG00000010155	7242	7.4183	14:59991204-60004589	-	211	234.976
ENSSSCG00000009781	7414	5.25259	14:31417997-31574032	+	416	462.157
ENSSSCG00000010105	3763	6.17121	14:54228114-54252734	+	231	256.136
ENSSSCG00000009804	2569	9.51196	14:32598704-32627327	-	147	163.704
ENSSSCG00000009887	7336	3.21559	14:42103207-42176291	+	238	263.93
ENSSSCG00000010548	3487	7.1807	14:120756094-120854223	-	281	312.93
ENSSSCG00000009743	3809	5.18762	14:24880665-24890101	+	91	101.341
ENSSSCG00000009864	13284	5.94064	14:38267032-38668343	+	322	358.589
ENSSSCG00000009879	4101	3.60498	14:41288748-41314360	-	131	145.886
ENSSSCG00000010053	6059	5.63467	14:52782655-52910163	+	335	373.066
ENSSSCG00000010551	3626	5.4215	14:120891389-120900535	-	98	108.022
ENSSSCG00000009713	8119	5.80377	14:21329413-21421846	-	354	393.193
ENSSSCG00000009814	2517	4.88882	14:33121467-33169482	+	135	150.34
ENSSSCG00000010401	4719	4.54734	14:98624997-98683624	+	239	265.045
ENSSSCG00000009886	2532	6.14823	14:42040200-42069113	-	170	188.204
ENSSSCG00000010253	3063	7.29475	14:78486911-78521299	-	249	277.294
ENSSSCG00000010688	3970	3.13013	14:141196414-141269442	-	138	153.682
ENSSSCG00000010527	3012	9.71978	14:118573127-118578464	+	255	282.863
ENSSSCG00000010702	3604	6.85152	14:143414694-143470526	+	276	306.248
ENSSSCG00000010433	3908	10.0913	14:107987107-108385119	-	324	359.703
ENSSSCG00000010719	2546	6.45759	14:144069483-144082346	+	180	199.34
ENSSSCG00000009744	3298	5.37082	14:24981764-25059579	-	195	217.158
ENSSSCG00000022969	1150	4.25191	14:41154095-41193766	+	48	53.4543
ENSSSCG00000031054	394	5.73849	14:52274437-52274927	+	13	14.4772
ENSSSCG00000010626	7059	4.93241	14:131944490-132149058	+	386	428.748
ENSSSCG00000010576	4228	8.56206	14:123007503-123020014	+	411	457.702
ENSSSCG00000010460	2875	6.83581	14:111677164-111709858	+	217	240.545
ENSSSCG00000010606	8007	7.68459	14:124814219-124872796	+	716	797.36
ENSSSCG00000031037	386	4.60806	14:52287647-52288129	+	10	11.1363
ENSSSCG00000024972	6815	7.85995	14:12632175-12673718	-	283	314.044
ENSSSCG00000009998	1670	4.34499	14:50300848-50305714	-	72	79.0679
ENSSSCG00000010169	5226	3.51038	14:62424670-62588258	-	206	229.408
ENSSSCG00000009771	3802	5.86298	14:31058988-31080075	-	224	248.34
ENSSSCG00000010309	8896	5.71348	14:82637535-82654920	+	554	616.191
ENSSSCG00000010160	5124	3.81922	14:60721707-60798692	+	134	149.227
ENSSSCG00000010568	913	6.22492	14:122671433-122673408	-	33	36.7498
ENSSSCG00000009944	4196	5.37468	14:44605760-44689165	+	90	99.1132
ENSSSCG00000026850	4205	7.38935	14:95197266-95214246	+	353	393.112
ENSSSCG00000027536	1547	3.99235	14:62643160-62647626	+	64	71.2724
ENSSSCG00000009858	5838	5.61974	14:37533284-37574542	+	318	353.021
ENSSSCG00000010275	872	4.76782	14:79648886-79655375	-	38	42.318
ENSSSCG00000030507	4839	5.82211	14:131613231-131627243	-	309	344.112
ENSSSCG00000010514	3730	8.71751	14:118240876-118268516	+	367	408.703
ENSSSCG00000009934	4067	6.7129	14:43959350-43987080	+	302	335.203
ENSSSCG00000010748	907	4.1726	14:148035322-148050122	-	35	38.9771
ENSSSCG00000010030	3530	4.58347	14:51317918-51349109	-	183	202.681
ENSSSCG00000010330	1606	3.85284	14:88334092-88341267	+	59	65.7042
ENSSSCG00000010238	2419	9.90782	14:77555411-77559361	+	262	291.772
ENSSSCG00000010528	3221	4.32084	14:118592672-118617218	+	146	161.477
ENSSSCG00000029824	207	9.30329	14:100777165-100777856	+	2	2.22726
ENSSSCG00000009897	4805	5.33344	14:42686236-42705165	-	293	326.294
ENSSSCG00000010229	4629	9.47048	14:72253395-72360114	+	308	341.887
ENSSSCG00000010200	4671	4.631	14:66203097-66246731	+	247	275.067
ENSSSCG00000025820	3120	5.50909	14:27770800-27803579	+	182	201.567
ENSSSCG00000009922	2529	3.60265	14:43449208-43457837	+	100	111.363
ENSSSCG00000009782	2652	8.97885	14:31574586-31584080	-	165	183.749
ENSSSCG00000010525	4519	3.33844	14:118512131-118547897	+	172	191.545
ENSSSCG00000009641	5963	7.9734	14:8517483-8698376	+	170	189.317
ENSSSCG00000030130	4699	4.75244	14:11593926-11711021	+	256	283.976
ENSSSCG00000010592	6171	7.06305	14:123799120-123835880	+	182	202.681
ENSSSCG00000009962	2923	7.502	14:46976648-46993636	-	227	252.794
ENSSSCG00000010621	4373	6.26473	14:131288519-131420806	+	284	315.158
ENSSSCG00000010134	1918	6.25071	14:55080231-55101191	+	120	133.636
ENSSSCG00000010547	3243	5.37121	14:120712087-120753923	-	182	202.681
ENSSSCG00000010315	3380	8.44998	14:82962337-83443551	+	155	171.5
ENSSSCG00000010288	3202	9.29283	14:81218678-81239759	-	317	353.021
ENSSSCG00000009881	4566	6.65323	14:41196286-41208972	+	255	282.863
ENSSSCG00000025869	1811	4.35218	14:49791737-49817225	-	81	89.0905
ENSSSCG00000009614	4184	9.47149	14:6795733-6812635	+	426	474.407
ENSSSCG00000010068	3570	3.42816	14:53287470-53305668	-	94	103.568
ENSSSCG00000028814	1030	8.92779	8:19289181-19294039	+	88	97.9996
ENSSSCG00000029920	2715	8.60618	8:93470097-93473431	+	258	287.317
ENSSSCG00000021599	1258	3.48582	8:19492451-19708807	+	15	16.7045
ENSSSCG00000030617	935	3.66871	8:124530590-124532085	+	32	35.6362
ENSSSCG00000009083	4455	5.30406	8:107999985-108199300	-	184	203.809
ENSSSCG00000008740	3431	9.86419	8:10562901-10609521	-	379	420.952
ENSSSCG00000024681	4262	3.18676	8:66251874-66333341	+	41	45.6589
ENSSSCG00000008974	3765	4.09709	8:75749965-75782963	-	171	189.317
ENSSSCG00000009061	7001	7.62965	8:93185020-93401713	-	619	689.338
ENSSSCG00000025792	4263	3.737	8:58999460-59009905	-	168	185.977
ENSSSCG00000008973	2259	3.87232	8:75709379-75738808	-	96	105.795
ENSSSCG00000023593	6376	4.43048	8:140960643-140989025	-	93	103.568
ENSSSCG00000009256	4386	8.41129	8:146871682-147020374	+	420	467.725
ENSSSCG00000026218	2565	5.27755	8:42284292-42441051	+	141	157.022
ENSSSCG00000008839	2915	7.71306	8:42826681-42889140	-	119	132.522
ENSSSCG00000009057	699	3.02967	8:91990976-91991674	-	18	19.9204
ENSSSCG00000023198	1050	5.05166	8:79851214-79862099	+	51	56.7952
ENSSSCG00000009049	4789	4.38448	8:89716675-89798021	-	237	262.818
ENSSSCG00000008979	4072	6.04427	8:75990915-76028906	-	196	218.272
ENSSSCG00000022365	3507	9.99064	8:124773815-124955766	+	99	109.136
ENSSSCG00000009142	4724	7.96136	8:120752032-120827396	-	375	417.612
ENSSSCG00000021289	3162	4.45952	8:523-23725	+	125	139.204
ENSSSCG00000009069	1327	4.19153	8:102651739-102670327	-	34	37.8635
ENSSSCG00000008969	1212	4.65918	8:75355271-75368609	-	56	62.3634
ENSSSCG00000008988	2779	5.07463	8:76989130-76999343	+	156	173.727
ENSSSCG00000030673	660	8.64209	8:3145173-3145832	+	47	52.3407
ENSSSCG00000008977	1135	3.87294	8:75829904-75882217	-	35	37.8635
ENSSSCG00000008724	2100	5.8319	8:4391407-4418761	+	133	147
ENSSSCG00000030240	637	3.09842	8:124183415-124185439	+	16	17.8181
ENSSSCG00000008681	6158	4.5996	8:511356-626847	-	328	364.159
ENSSSCG00000022353	3290	8.36949	8:131053512-131106151	-	297	329.635
ENSSSCG00000008870	2612	4.55514	8:46746515-46765486	-	126	140.318
ENSSSCG00000008858	2913	3.12287	8:45677156-45798551	-	70	76.8406
ENSSSCG00000008959	1107	3.99021	8:74206843-74311988	+	43	47.8862
ENSSSCG00000029508	4322	7.36197	8:12329454-12351892	-	356	396.453
ENSSSCG00000030635	687	9.36232	8:86052077-86095789	+	46	51.2271
ENSSSCG00000029507	3589	6.48794	8:145834199-145888793	+	212	236.09
ENSSSCG00000025039	5575	7.3287	8:32577795-32654178	-	470	523.407
ENSSSCG00000022262	924	5.16892	8:30951973-30959786	-	34	37.8634
ENSSSCG00000008887	1926	4.57925	8:55108216-55148770	-	95	104.681
ENSSSCG00000009010	3094	4.43435	8:80737174-80800009	-	151	167.045
ENSSSCG00000008774	3225	3.90921	8:31012137-31054062	+	141	157.022
ENSSSCG00000030504	714	4.08105	8:46567887-46606843	+	24	26.7271
ENSSSCG00000008803	2403	5.62207	8:35180948-35309879	-	127	140.317
ENSSSCG00000009128	3072	2.97981	8:118367311-118401177	-	84	93.5451
ENSSSCG00000020821	472	4.63619	8:124111064-124225878	-	11	12.2499
ENSSSCG00000008695	3916	9.99007	8:1291085-1297157	-	295	327.481
ENSSSCG00000009086	291	3.84659	8:108489471-108503367	-	4	4.45453
ENSSSCG00000008866	2785	3.33235	8:46456920-46537331	+	47	51.2271
ENSSSCG00000029621	5474	7.72172	8:133740777-134040905	-	61	66.8179
ENSSSCG00000008702	2919	9.23181	8:1644746-1876647	-	176	194.886
ENSSSCG00000009208	4893	4.03507	8:139756453-139880330	-	224	249.454
ENSSSCG00000021828	8925	7.24106	8:11016944-11071956	-	325	360.816
ENSSSCG00000009036	4565	7.17837	8:87708144-87727476	-	123	136.977
ENSSSCG00000009042	6412	4.11348	8:88518935-88560660	+	303	336.317
ENSSSCG00000008732	1209	4.83558	8:5751453-5761789	-	58	64.5906
ENSSSCG00000009233	3011	5.76751	8:144210375-144298426	-	175	193.772
ENSSSCG00000009119	3613	3.45229	8:115188778-115208643	-	94	104.681
ENSSSCG00000008857	2011	4.03308	8:45557528-45618352	-	87	96.886
ENSSSCG00000024960	3582	3.87905	8:47675547-47786616	-	154	171.499
ENSSSCG00000008800	6195	8.04062	8:34667109-34691055	+	550	612.497
ENSSSCG00000009215	1338	4.65466	8:140152454-140173707	+	63	70.1588
ENSSSCG00000009112	2826	4.29043	8:112598496-112703271	+	134	149.227
ENSSSCG00000029983	2447	6.38649	8:73148-128755	-	79	86.8633
ENSSSCG00000009242	5520	4.52693	8:144625740-144694286	+	218	242.772
ENSSSCG00000029745	5198	3.48217	8:952980-1106800	+	200	221.613
ENSSSCG00000023001	4314	4.93167	8:19172676-19303275	+	242	269.499
ENSSSCG00000009052	1583	8.23714	8:91327258-91340812	+	135	150.34
ENSSSCG00000008854	1145	5.6099	8:45395481-45592351	-	63	70.1588
ENSSSCG00000008729	1606	3.55151	8:5776313-5794798	-	56	62.3634
ENSSSCG00000027718	2558	2.94096	8:679349-973515	-	61	67.061
ENSSSCG00000029385	1536	5.66063	8:32314313-32332048	+	91	100.227
ENSSSCG00000025372	411	3.24158	8:81613776-81616134	-	8	8.90905
ENSSSCG00000021793	3799	4.29568	8:32380057-32542973	-	182	201.567
ENSSSCG00000008900	4384	7.73976	8:57787134-57820894	-	387	429.862
ENSSSCG00000027722	1624	3.99581	8:147991654-148031534	+	64	71.2724
ENSSSCG00000009015	8069	3.55966	8:81844206-81904710	+	165	183.749
ENSSSCG00000009044	826	3.23416	8:88623777-88697649	+	24	26.7272
ENSSSCG00000009071	6101	3.67631	8:102990693-103053788	+	240	266.158
ENSSSCG00000028873	3527	6.83049	8:43067823-43081688	-	271	301.794
ENSSSCG00000030150	3347	4.2105	8:32340295-32374380	-	158	175.954
ENSSSCG00000022282	2840	4.1692	8:126843667-126968032	+	86	94.6587
ENSSSCG00000008836	3429	4.10096	8:41841740-42271491	-	127	141.431
ENSSSCG00000009153	3814	6.54091	8:123168731-123281519	+	149	165.931
ENSSSCG00000020717	4231	8.88986	8:81905038-82193242	-	248	276.18
ENSSSCG00000026084	2818	3.34878	8:157824-165346	-	78	86.8633
ENSSSCG00000009213	2519	4.47447	8:140102140-140228767	+	35	38.9771
ENSSSCG00000008844	6018	4.0893	8:43919343-43966986	-	276	307.362
ENSSSCG00000028466	1618	6.39866	8:71384055-71385672	+	108	120.272
ENSSSCG00000009246	2204	7.2501	8:145145807-145172581	-	174	192.658
ENSSSCG00000008801	3351	8.63179	8:34713078-34768159	+	252	279.522
ENSSSCG00000009157	10055	4.09318	8:125007902-125136835	-	481	534.543
ENSSSCG00000008966	1983	8.90825	8:74937730-75040934	+	140	154.795
ENSSSCG00000009048	7529	5.01544	8:89408144-89541436	-	292	325.181
ENSSSCG00000008808	3182	3.78249	8:36898372-36925325	-	74	82.4088
ENSSSCG00000008696	12729	4.01544	8:1461662-1596528	+	574	639.225
ENSSSCG00000030024	1697	3.64719	8:112778221-112789836	-	65	72.3861
ENSSSCG00000008676	1452	7.8171	8:321600-332488	-	115	126.954
ENSSSCG00000009047	4874	8.12631	8:89339603-89379939	-	445	494.453
ENSSSCG00000008703	1383	4.8322	8:2048702-2050084	+	68	75.727
ENSSSCG00000009028	1296	9.28888	8:85707729-85739412	+	121	133.635
ENSSSCG00000024592	9115	5.1537	8:73361611-73495976	-	506	562.383
ENSSSCG00000008890	1715	6.87481	8:55470822-55498954	+	124	138.09
ENSSSCG00000028916	1625	3.27693	8:81921368-81978583	+	56	61.8997
ENSSSCG00000008873	5211	3.52705	8:49264227-49326061	-	208	231.636
ENSSSCG00000008989	9703	3.61384	8:77388750-77497660	-	269	299.567
ENSSSCG00000009125	15050	10.1459	8:117345571-117671790	-	1011	1125.88
ENSSSCG00000023269	3442	9.59201	8:58314881-58371752	-	274	304.021
ENSSSCG00000008807	3464	3.20667	8:36873405-36898590	+	80	89.0906
ENSSSCG00000025991	641	5.13906	8:5536078-5618121	+	22	24.4999
ENSSSCG00000023112	4543	6.33644	8:32680011-32803323	-	304	337.43
ENSSSCG00000022945	1026	5.48696	8:33970637-33982442	+	37	41.2044
ENSSSCG00000009217	5817	2.9998	8:140233075-140289084	-	166	184.863
ENSSSCG00000008772	3899	3.08283	8:30531411-30569474	-	137	151.454
ENSSSCG00000008682	4475	3.81118	8:407888-511886	+	147	163.7
ENSSSCG00000022270	5212	4.47972	8:31513438-31539470	+	265	293.998
ENSSSCG00000027288	1748	3.09263	GL892854.1:2962-25715	-	57	63.477
ENSSSCG00000022368	2286	4.9724	GL894240.1:4431-7288	+	120	132.522
ENSSSCG00000022667	243	3.91069	GL896259.2:9400-13199	-	2	2.22726
ENSSSCG00000025472	2752	3.52019	JH118936.1:2939-58818	-	98	109.136
ENSSSCG00000000853	6789	5.417	5:84133943-84228691	+	424	472.18
ENSSSCG00000000262	2647	5.86041	5:18884026-18901724	+	171	189.317
ENSSSCG00000024599	2066	4.28497	5:6590543-6601759	-	63	69.0451
ENSSSCG00000000368	2333	3.99124	5:22759649-22766092	-	82	90.2041
ENSSSCG00000000620	725	4.82728	5:62805979-62807731	-	30	33.409
ENSSSCG00000000282	2472	9.12619	5:19981136-19995768	+	52	57.9088
ENSSSCG00000028703	7053	4.10715	5:14923911-15101522	-	311	345.226
ENSSSCG00000000060	5220	6.66368	5:4300651-4327768	+	202	223.84
ENSSSCG00000000078	2933	3.839	5:5296593-5431373	-	90	99.1132
ENSSSCG00000000657	1938	6.0839	5:65023647-65062702	-	110	121.386
ENSSSCG00000030585	2375	10.3588	5:19693633-19696735	-	132	146.999
ENSSSCG00000030443	2833	5.25686	5:50375620-50404718	+	165	183.749
ENSSSCG00000000625	8870	7.43778	5:63577474-63674469	+	770	856.384
ENSSSCG00000000896	3362	5.21756	5:91872632-91985573	+	187	207.136
ENSSSCG00000023949	1125	4.91718	5:111031426-111033215	-	47	52.3407
ENSSSCG00000000234	2043	3.88186	5:17945518-17953517	+	85	94.6587
ENSSSCG00000000662	2728	7.97067	5:65378672-65390670	-	221	246.113
ENSSSCG00000000573	2485	4.31108	5:54978964-54987417	+	89	99.1132
ENSSSCG00000000161	2010	7.58725	5:12484310-12517512	-	157	173.726
ENSSSCG00000022766	2868	4.65342	5:16487726-16493022	-	148	164.817
ENSSSCG00000030209	2122	3.66859	5:7859082-7869542	+	84	93.5451
ENSSSCG00000000917	2147	4.77568	5:96273502-96281066	+	88	97.9996
ENSSSCG00000000369	1680	3.09478	5:22788901-22809570	-	45	50.1135
ENSSSCG00000000185	1838	10.0197	5:15443376-15522501	-	175	194.886
ENSSSCG00000000759	1549	9.37541	5:71086307-71087855	-	106	118.045
ENSSSCG00000030508	892	3.04547	5:82860864-82871943	-	25	27.8408
ENSSSCG00000000402	5993	3.24863	5:23415404-23607212	+	101	112.477
ENSSSCG00000000766	6349	4.49999	5:71997707-72017176	+	308	342.998
ENSSSCG00000000473	2984	4.43504	5:33729286-33785129	-	90	100.227
ENSSSCG00000000090	3754	10.0589	5:6355135-6372421	+	290	321.84
ENSSSCG00000000764	1652	3.29774	5:71738912-71748654	-	57	63.477
ENSSSCG00000000105	4455	5.40639	5:6783548-6796836	-	275	305.593
ENSSSCG00000025537	2133	3.51749	5:66198251-66215700	-	82	90.2042
ENSSSCG00000000272	7715	4.07727	5:19024788-19070875	+	366	406.476
ENSSSCG00000000039	1902	6.10285	5:3524038-3534832	+	123	136.977
ENSSSCG00000026770	264	4.107	5:18858056-18858319	-	3	3.3409
ENSSSCG00000000502	3052	7.645	5:37096425-37208213	+	233	259.476
ENSSSCG00000000543	760	8.23534	5:48554869-48684265	-	51	55.6816
ENSSSCG00000000164	5964	4.84557	5:13127735-13229716	+	185	205.521
ENSSSCG00000000042	2126	3.65288	5:3765906-3978139	-	72	79.0702
ENSSSCG00000021654	4387	8.18537	5:81900484-81911075	-	403	448.794
ENSSSCG00000021596	2575	5.08726	5:67652570-67655144	-	144	160.363
ENSSSCG00000000232	4044	3.23292	5:17855274-17871426	+	146	162.59
ENSSSCG00000000795	7147	3.18874	5:77322945-77484909	-	178	198.226
ENSSSCG00000000712	4551	6.16885	5:67005340-67078256	+	320	355.249
ENSSSCG00000000018	6898	7.50327	5:1464173-1507546	+	244	271.726
ENSSSCG00000000005	1180	9.21647	5:496540-504125	-	82	90.2041
ENSSSCG00000000263	3860	8.1097	5:18901806-18908225	-	354	394.226
ENSSSCG00000000955	1628	6.05826	5:104739-312730	-	99	110.25
ENSSSCG00000000863	2868	3.2625	5:86445888-86455632	+	92	102.454
ENSSSCG00000000887	3860	7.21713	5:89637358-89670115	-	110	122.499
ENSSSCG00000000365	816	4.18973	5:22742395-22744738	+	30	32.2955
ENSSSCG00000026962	1080	4.41317	5:3561303-3562382	+	47	51.3775
ENSSSCG00000025095	1914	9.05794	5:106583802-106610194	+	179	198.226
ENSSSCG00000000278	6880	6.54605	5:19164222-19285220	-	475	527.861
ENSSSCG00000000939	4915	3.69693	5:105194996-105369078	-	150	165.931
ENSSSCG00000000472	1621	9.47468	5:33719383-33726019	-	160	178.181
ENSSSCG00000027859	935	4.99873	5:81391566-81393635	-	39	42.318
ENSSSCG00000000912	8072	5.65293	5:94369708-94492515	+	486	541.225
ENSSSCG00000000857	7718	7.15459	5:85700101-85780396	+	408	454.362
ENSSSCG00000000921	4438	9.59491	5:97776226-97793667	-	477	531.203
ENSSSCG00000000727	5292	4.08434	5:68310064-68331945	-	175	194.885
ENSSSCG00000024881	3625	5.23071	5:14038405-14068090	-	201	222.726
ENSSSCG00000025252	3558	8.6164	5:65936191-65956837	+	310	345.226
ENSSSCG00000000774	2813	4.61352	5:72536455-72596833	+	76	83.5224
ENSSSCG00000000695	3060	3.62703	5:66449930-66463337	-	106	116.937
ENSSSCG00000026250	318	9.55604	5:86166626-86207763	+	13	14.4772
ENSSSCG00000000654	1155	4.80868	5:64938688-64956630	+	46	50.1134
ENSSSCG00000000808	1883	5.63786	5:80039269-80050523	-	113	125.84
ENSSSCG00000000014	2478	3.39858	5:1284081-1315514	-	72	80.1816
ENSSSCG00000000156	3558	6.71617	5:12291435-12313738	-	164	181.522
ENSSSCG00000000844	3022	5.0453	5:83903196-83923010	+	156	172.613
ENSSSCG00000000793	3340	5.98732	5:76308993-76434682	+	223	247.226
ENSSSCG00000021341	923	8.39247	5:24601959-24604545	-	72	80.1815
ENSSSCG00000000723	2847	3.30432	5:68103430-68146015	+	81	89.0906
ENSSSCG00000000806	7018	6.38413	5:79736661-79785634	-	515	573.521
ENSSSCG00000000167	5898	6.66171	5:13323858-13432039	-	283	314.044
ENSSSCG00000000554	3950	3.96633	5:50344703-50375547	-	172	191.545
ENSSSCG00000000770	8776	9.26361	5:72156760-72254310	-	567	630.315
ENSSSCG00000000194	1608	3.75915	5:15667323-15676220	+	63	70.1588
ENSSSCG00000025460	5074	5.55472	5:66272196-66278391	+	323	359.703
ENSSSCG00000030519	786	6.7693	5:20298766-20329021	-	47	52.3407
ENSSSCG00000028397	1464	8.21383	5:81398601-81404929	+	105	115.818
ENSSSCG00000000890	1286	3.79436	5:91290870-91316194	+	49	54.568
ENSSSCG00000000952	3786	3.6031	5:109489689-109541876	-	41	45.6589
ENSSSCG00000000035	1740	10.2739	5:3216143-3250381	+	182	201.567
ENSSSCG00000000386	7959	3.42352	5:23011022-23277565	+	187	207.136
ENSSSCG00000000846	10197	5.69453	5:83936522-83979588	-	486	541.225
ENSSSCG00000000120	2234	4.51723	5:7499878-7513933	+	103	114.704
ENSSSCG00000000031	1943	3.97869	5:3164816-3173239	+	60	66.8179
ENSSSCG00000000180	761	5.84226	5:15369112-15373427	-	28	31.1816
ENSSSCG00000021454	3164	3.36727	5:109481721-109488810	-	119	132.522
ENSSSCG00000000072	1892	3.60543	5:4802927-4850235	+	66	72.3861
ENSSSCG00000027190	3888	9.45782	5:72486386-72495871	+	417	463.271
ENSSSCG00000026973	726	7.70884	5:76457234-76468320	+	48	53.4543
ENSSSCG00000021663	2607	3.55696	5:7630608-7730628	-	96	106.907
ENSSSCG00000030014	5329	3.51669	5:35681781-35736754	+	211	234.976
ENSSSCG00000000724	5353	3.9952	5:68197788-68212008	+	209	231.635
ENSSSCG00000000980	3070	3.35741	5:110955056-110965680	-	106	116.931
ENSSSCG00000020867	366	3.62332	5:17196932-17198642	+	7	7.79542
ENSSSCG00000000220	1585	2.98369	5:17224383-17239661	+	47	51.227
ENSSSCG00000000036	3339	8.3725	5:3320873-3358774	+	313	348.567
ENSSSCG00000028066	1683	4.92786	5:23527889-23529938	+	87	96.886
ENSSSCG00000000840	5122	4.25774	5:82604179-82645956	+	250	278.408
ENSSSCG00000000579	3062	3.22371	5:55215630-55229499	-	111	122.5
ENSSSCG00000021575	1321	6.94275	5:24324264-24328037	-	88	97.9996
ENSSSCG00000000457	5904	7.28717	5:29497353-29801654	+	392	436.544
ENSSSCG00000000379	6891	5.37772	5:22974492-23005497	+	415	462.157
ENSSSCG00000000254	734	7.76797	5:18750320-18753892	+	50	54.568
ENSSSCG00000000037	2786	8.45128	5:3367604-3498052	+	259	287.317
ENSSSCG00000000848	1925	3.78979	5:83982785-84048064	+	74	82.4088
ENSSSCG00000000114	2586	8.58995	5:7208088-7225430	-	204	226.068
ENSSSCG00000000076	3167	8.50296	5:5208546-5250358	-	279	310.703
ENSSSCG00000000510	3257	5.81607	5:38393190-38419059	+	212	236.09
ENSSSCG00000000396	3155	3.92234	5:23280606-23294910	-	117	130.295
ENSSSCG00000021699	4460	8.95625	5:6047798-6061547	-	115	128.068
ENSSSCG00000000604	1824	8.17023	5:60965351-60987579	+	158	175.954
ENSSSCG00000030325	3020	6.12719	5:8196797-8203786	+	206	229.408
ENSSSCG00000000607	5914	3.04121	5:61098145-61124875	+	117	129.181
ENSSSCG00000000801	1467	3.3618	5:77997123-78395937	+	49	53.4543
ENSSSCG00000000007	3198	2.97771	5:569581-583239	-	106	118.045
ENSSSCG00000000900	3279	5.36722	5:92232074-92302309	-	186	206.022
ENSSSCG00000023835	952	4.72644	5:88027132-88057269	-	42	45.6591
ENSSSCG00000000841	4594	3.86692	5:82649337-82706969	-	202	223.84
ENSSSCG00000021357	1421	5.71641	5:24531523-24538982	+	84	92.4315
ENSSSCG00000000600	3710	2.98867	5:60302944-60409455	-	126	139.204
ENSSSCG00000000965	4118	3.55214	5:110546816-110559548	+	166	184.863
ENSSSCG00000000171	2840	3.78124	5:14098331-14107443	+	119	132.522
ENSSSCG00000000258	2925	7.15273	5:18846917-18857897	-	230	256.135
ENSSSCG00000000587	4961	6.63393	5:56912805-56987136	-	208	231.635
ENSSSCG00000000814	651	3.56403	5:81513131-81517901	-	19	21.159
ENSSSCG00000000981	1505	4.18568	5:110965839-110973596	+	65	72.3861
ENSSSCG00000000111	1833	6.92852	5:7187336-7199589	+	103	113.59
ENSSSCG00000000152	4990	8.62695	5:9684745-9784476	-	253	280.635
ENSSSCG00000000877	4345	5.46114	5:88004743-88025584	-	271	300.681
ENSSSCG00000000649	930	2.93642	5:64521285-64540227	-	24	25.6135
ENSSSCG00000000922	610	4.54385	5:98745827-98834131	+	22	24.4999
ENSSSCG00000024232	779	3.79901	5:48803123-48880239	+	23	25.6136
ENSSSCG00000000118	5899	6.9533	5:7325488-7426568	-	347	385.316
ENSSSCG00000000512	3303	7.35797	5:38528969-38608879	+	202	223.84
ENSSSCG00000000006	9302	4.32198	5:424929-496346	+	320	356.362
ENSSSCG00000000529	5249	7.56772	5:44756770-44788746	+	151	167.045
ENSSSCG00000000019	4980	4.29891	5:1509352-1526929	-	166	184.863
ENSSSCG00000026969	6898	3.03265	5:52229480-52271842	+	242	269.499
ENSSSCG00000000108	3671	9.02495	5:6915905-6964617	+	138	153.681
ENSSSCG00000000702	3869	7.78666	5:66555285-66578437	+	328	365.271
ENSSSCG00000000951	1362	5.78082	5:109453875-109475944	+	63	70.1588
ENSSSCG00000000971	9413	8.63356	5:110660766-110690457	+	546	608.042
ENSSSCG00000000661	4254	4.95454	5:65355428-65378599	+	237	262.817
ENSSSCG00000000681	3059	4.30529	5:66307078-66319683	-	131	144.772
ENSSSCG00000000462	1632	5.82286	5:31433453-31462279	+	87	96.886
ENSSSCG00000000599	1955	4.6334	5:59878276-59995860	-	86	94.6587
ENSSSCG00000000093	1549	3.03181	5:6482126-6494213	+	44	48.9997
ENSSSCG00000028552	4527	4.13737	5:51429090-51435089	+	211	233.863
ENSSSCG00000000559	5708	6.89156	5:51470770-51554507	-	392	436.543
ENSSSCG00000000734	3337	2.95515	5:69160241-69217003	+	62	67.9315
ENSSSCG00000000504	12054	5.5478	5:37228338-37330416	-	548	610.27
ENSSSCG00000021837	1872	3.9395	GL894019.2:54730-61980	-	68	74.6133
ENSSSCG00000029988	1768	5.4595	GL894019.2:5906-54362	+	85	93.545
ENSSSCG00000022575	928	5.90358	GL896201.1:784-23014	-	51	56.7952
ENSSSCG00000016656	3471	3.34261	18:40536750-40984215	+	130	143.658
ENSSSCG00000016567	4891	6.41738	18:20279718-20326503	-	355	395.339
ENSSSCG00000024070	1173	7.32327	18:6536963-6541201	+	82	91.3178
ENSSSCG00000016450	3960	3.91334	18:6579226-6597271	-	172	191.544
ENSSSCG00000016726	11296	6.38177	18:54887479-54978853	-	818	909.837
ENSSSCG00000016604	5173	4.3822	18:25318513-25386519	+	260	289.544
ENSSSCG00000016757	1220	3.38125	18:56195631-56205539	+	41	45.6589
ENSSSCG00000022464	4504	7.84676	18:44530655-44556275	+	398	443.225
ENSSSCG00000016650	438	8.2444	18:37015611-37082916	+	23	25.6135
ENSSSCG00000016680	3864	5.92141	18:46869176-47037007	-	161	179.294
ENSSSCG00000016553	5539	5.74382	18:19229658-19340477	+	191	212.703
ENSSSCG00000016721	2605	6.49593	18:53426277-53438870	-	187	207.136
ENSSSCG00000023820	7067	4.815	18:55408591-55516680	+	306	340.769
ENSSSCG00000016620	2550	3.11678	18:27651287-27717509	+	87	96.8859
ENSSSCG00000016616	3765	7.15626	18:27173920-27217054	+	301	334.089
ENSSSCG00000021354	1898	6.2676	18:14695760-14741669	+	112	124.727
ENSSSCG00000016417	9596	5.53977	18:2683366-2795080	-	386	428.748
ENSSSCG00000016501	9503	2.93137	18:10087528-10171208	+	315	350.794
ENSSSCG00000016549	11944	8.03954	18:18584048-18756589	-	362	403.134
ENSSSCG00000016420	2837	8.26251	18:2896505-3019646	-	259	287.317
ENSSSCG00000028274	5694	3.31032	18:7134211-7145293	+	217	241.658
ENSSSCG00000016769	6278	4.90386	18:59601836-59696297	-	313	347.453
ENSSSCG00000016520	7750	3.69571	18:12205282-12338154	+	333	370.839
ENSSSCG00000026894	8521	4.98466	18:50988140-51025451	-	245	271.824
ENSSSCG00000016528	7620	7.65501	18:14750509-14766360	-	171	190.431
ENSSSCG00000021753	977	3.46923	18:11711193-11729338	+	32	35.6362
ENSSSCG00000016475	2537	4.38737	18:7722752-7744165	-	54	59.0225
ENSSSCG00000016751	2539	4.6983	18:55903102-55918196	+	94	104.681
ENSSSCG00000021475	4407	4.07991	18:6513570-6536676	-	174	192.658
ENSSSCG00000016565	1811	5.38208	18:19802272-19815139	-	103	113.591
ENSSSCG00000016426	1987	8.83922	18:4955081-4999945	+	179	199.34
ENSSSCG00000027389	1926	3.16206	18:42175093-42212634	+	66	72.3861
ENSSSCG00000016543	2822	5.63088	18:16057927-16346564	-	176	195.999
ENSSSCG00000016494	12155	3.63271	18:9534499-9639235	+	152	168.92
ENSSSCG00000016756	1287	8.74666	18:56025224-56079185	-	107	119.159
ENSSSCG00000016745	1966	6.70338	18:55608919-55618368	+	141	157.022
ENSSSCG00000027063	3610	3.30661	18:42632540-42735186	+	128	141.432
ENSSSCG00000027131	5978	7.95285	18:19612235-19629615	+	538	598.021
ENSSSCG00000024142	621	5.42934	18:30744284-30755308	+	27	30.0681
ENSSSCG00000016775	2678	7.70052	18:60941804-60971634	-	225	249.453
ENSSSCG00000023383	2204	3.64378	18:164521-173424	-	87	96.886
ENSSSCG00000026122	3290	4.12541	18:40224723-40232714	+	153	169.272
ENSSSCG00000016532	3739	3.65437	18:14899252-14932476	+	145	160.363
ENSSSCG00000016531	1640	4.71358	18:14935445-14940673	+	56	62.3633
ENSSSCG00000016411	2382	3.63239	18:1738318-1748782	-	93	102.454
ENSSSCG00000016569	4516	4.3156	18:20519920-20548827	-	213	236.089
ENSSSCG00000016496	3497	5.67955	18:9657467-9677243	-	185	206.022
ENSSSCG00000016518	2960	5.44791	18:11518571-11527315	-	99	110.249
ENSSSCG00000016432	2106	2.98054	18:6107243-6144980	-	64	71.2724
ENSSSCG00000016682	7708	3.26933	18:47233882-47294023	-	225	249.454
ENSSSCG00000016406	4908	8.4963	18:814119-864982	+	418	464.384
ENSSSCG00000016451	1332	6.75915	18:6872941-6875292	+	91	101.34
ENSSSCG00000016665	4030	4.42883	18:43216779-43462329	-	156	173.726
ENSSSCG00000016636	2283	4.55284	18:31991911-32014016	-	113	125.84
ENSSSCG00000016691	2931	4.84915	18:49060465-49329945	+	90	100.227
ENSSSCG00000016753	1617	6.28461	18:55932004-55940472	+	106	118.045
ENSSSCG00000016685	4334	7.73338	18:47381783-47459278	-	365	406.091
ENSSSCG00000016709	2711	3.32726	18:50838656-50916970	-	94	104.681
ENSSSCG00000027826	2021	7.37633	18:6613909-6620847	+	160	178.181
ENSSSCG00000022912	2393	7.94205	18:44383408-44425983	+	195	216.045
ENSSSCG00000016613	5587	3.09362	18:26579366-26643742	+	188	209.363
ENSSSCG00000016488	1602	8.03596	18:8443275-8460500	-	68	75.727
ENSSSCG00000020663	12192	5.28575	18:5538427-5587972	+	570	634.771
ENSSSCG00000026733	2198	3.42418	18:10533237-10661555	+	44	48.9998
ENSSSCG00000025850	2919	3.28061	18:10440830-10474625	-	78	85.7496
ENSSSCG00000016544	1524	5.95172	18:16575557-16935435	-	94	104.431
ENSSSCG00000027986	4406	2.98095	18:6548491-6567108	-	142	158.136
ENSSSCG00000016638	4077	3.12081	18:33263670-33454091	-	142	157.643
ENSSSCG00000016768	2272	8.76511	18:59574866-59593979	+	96	106.909
ENSSSCG00000016448	2062	8.82836	18:6719094-6725583	-	183	202.681
ENSSSCG00000016548	6329	7.67889	18:18530708-18581935	+	555	616.952
ENSSSCG00000016453	5670	7.88765	18:6922519-6977117	+	457	508.93
ENSSSCG00000016629	1634	5.60097	18:31038663-31232747	-	73	81.2951
ENSSSCG00000030529	1925	4.10905	18:1560149-1562266	+	78	86.8633
ENSSSCG00000016776	3535	3.62429	18:60989491-61079294	-	140	154.795
ENSSSCG00000022513	1094	9.7774	GL893006.1:1371-56978	+	44	47.8862
ENSSSCG00000023846	485	9.55124	GL892627.1:69628-72250	+	32	35.6362
ENSSSCG00000027484	1159	4.47473	GL893609.2:19407-22964	+	51	56.7952
ENSSSCG00000028657	1647	6.67641	GL895451.1:8356-11273	-	115	128.068
ENSSSCG00000021712	2803	5.54314	GL892728.1:2197-17710	+	172	191.545
ENSSSCG00000022916	598	5.74648	GL894354.1:8417-19888	-	27	30.0681
ENSSSCG00000021035	3687	6.07447	GL894090.2:22035-38629	-	240	267.272
ENSSSCG00000026809	1676	5.2031	GL894654.1:11211-85319	-	72	79.0679
ENSSSCG00000022681	614	3.6814	GL894542.2:5747-6449	-	18	20.0454
ENSSSCG00000021339	6512	6.78086	JH118465.1:151978-227744	-	124	138.091
ENSSSCG00000027256	1973	6.9136	JH118455.1:226302-240898	+	146	162.59
ENSSSCG00000026552	2029	5.07913	GL895478.1:12219-49081	-	99	109.136
ENSSSCG00000027418	1687	4.03297	JH118489.1:35126-39307	-	71	79.0679
ENSSSCG00000029512	460	6.22512	GL896471.1:3216-9043	+	19	21.159
ENSSSCG00000025906	691	3.52283	GL896346.2:39871-60824	+	20	21.159
ENSSSCG00000030530	335	6.39875	GL893671.2:17184-23387	+	10	11.1363
ENSSSCG00000010993	3042	2.98323	10:37387245-37405755	-	70	77.9542
ENSSSCG00000021624	2867	3.73253	10:28176379-28188715	-	113	124.726
ENSSSCG00000024384	2929	6.547	10:37073207-37081600	-	213	237.204
ENSSSCG00000010822	1983	4.23509	10:11741455-11765922	-	81	89.0906
ENSSSCG00000011114	2804	9.5716	10:65561633-65603951	-	292	325.181
ENSSSCG00000030220	538	4.2685	10:19853364-19865960	+	17	18.9317
ENSSSCG00000010834	6860	8.71317	10:13487025-13583993	+	672	747.248
ENSSSCG00000010980	5796	4.27051	10:36580754-36604287	+	218	241.923
ENSSSCG00000010999	5079	5.37723	10:37653332-37683313	+	313	348.567
ENSSSCG00000011158	2060	4.21042	10:73580981-73608436	-	87	95.7731
ENSSSCG00000011112	1537	6.89659	10:65505120-65552411	-	108	120.272
ENSSSCG00000021050	2284	4.91482	10:36972737-37044762	+	111	122.5
ENSSSCG00000030030	4701	5.40097	10:71184192-71224530	-	291	322.953
ENSSSCG00000010959	1234	4.17549	10:34253163-34313564	+	50	55.6816
ENSSSCG00000011038	5324	2.96605	10:48841135-48961059	+	144	159.249
ENSSSCG00000011075	6979	4.19108	10:56157808-56318108	-	292	324.067
ENSSSCG00000010793	537	8.56265	10:2661-17242	-	34	37.8635
ENSSSCG00000010893	2947	3.8664	10:24337266-24406910	+	113	125.84
ENSSSCG00000011105	816	7.11345	10:63369032-63408729	-	40	43.4316
ENSSSCG00000010872	6194	3.77672	10:17966066-18268833	+	186	206.022
ENSSSCG00000011110	3639	2.99239	10:64772795-64847864	+	123	136.671
ENSSSCG00000022888	3670	3.6972	10:16758185-16763268	-	153	170.386
ENSSSCG00000023775	1420	4.69463	10:21380830-21562967	+	42	46.7725
ENSSSCG00000010955	4497	4.61548	10:33163958-33264157	+	207	230.522
ENSSSCG00000011102	6096	8.26471	10:61651758-61802338	-	562	625.861
ENSSSCG00000027110	1530	7.76551	10:51454151-51459124	-	109	121.386
ENSSSCG00000028655	6064	8.0462	10:53834908-53870412	+	563	626.975
ENSSSCG00000029440	908	6.03049	10:65664799-65693472	+	49	54.568
ENSSSCG00000010830	1206	3.25409	10:12516053-12519295	-	36	40.0908
ENSSSCG00000010902	1111	4.83122	10:25341676-25347836	+	51	56.7952
ENSSSCG00000011081	3498	8.97562	10:58240662-58246682	-	353	393.112
ENSSSCG00000027103	997	4.01573	10:15124441-15129031	+	38	42.318
ENSSSCG00000020956	458	3.63241	10:20633933-20666724	+	11	12.25
ENSSSCG00000024618	5933	3.36645	10:24574110-24607191	+	223	248.34
ENSSSCG00000010900	951	4.15104	10:25096498-25193569	+	38	41.2044
ENSSSCG00000027882	2844	5.04459	10:12317328-12329170	-	159	177.067
ENSSSCG00000010969	1396	3.12077	10:36290950-36294645	-	40	44.5453
ENSSSCG00000024127	2699	3.32355	10:54485028-54493137	-	99	110.25
ENSSSCG00000010991	1805	5.3189	10:37307556-37313382	+	100	111.363
ENSSSCG00000010881	429	2.98234	10:21700901-21701329	-	8	8.90905
ENSSSCG00000011028	4353	5.67677	10:47431250-47541566	-	269	298.454
ENSSSCG00000022953	2479	5.70165	10:50075252-50178234	-	114	126.954
ENSSSCG00000029346	821	3.28374	10:65608667-65613189	+	12	13.3636
ENSSSCG00000010928	3914	4.01839	10:29289403-29375782	+	179	198.227
ENSSSCG00000011079	3448	4.33754	10:57880191-58064685	+	145	160.363
ENSSSCG00000028602	1905	3.54579	10:75547614-75565717	-	72	80.1815
ENSSSCG00000011004	5048	3.81919	10:38119061-38131999	+	207	230.522
ENSSSCG00000010801	1017	4.94762	10:2279195-2304949	-	48	53.4543
ENSSSCG00000020698	934	4.93659	10:15702866-15723221	+	43	47.8862
ENSSSCG00000024444	2807	4.03872	10:27675580-27699802	-	100	110.25
ENSSSCG00000022427	1328	4.9197	10:2731389-2735645	-	66	73.4997
ENSSSCG00000011145	3504	3.03307	10:71390070-71417802	+	109	121.386
ENSSSCG00000010911	5197	3.84622	10:27510699-27515895	-	218	241.658
ENSSSCG00000011057	632	7.75657	10:52805643-52821675	-	40	43.4316
ENSSSCG00000011062	1445	8.21887	10:54244242-54357503	+	95	105.795
ENSSSCG00000022827	2510	4.24984	10:29186614-29191963	-	117	130.295
ENSSSCG00000010962	1008	3.02267	10:35717076-35792553	+	29	32.2953
ENSSSCG00000010952	7599	4.80825	10:33038181-33105176	+	157	173.726
ENSSSCG00000010966	733	3.64489	10:36249787-36252381	+	23	25.6135
ENSSSCG00000011104	3613	8.74605	10:63254460-63303596	+	355	394.225
ENSSSCG00000011163	1694	5.5655	10:75773734-76110731	+	97	108.022
ENSSSCG00000010998	4644	3.8176	10:37574130-37635309	+	195	217.158
ENSSSCG00000026405	216	8.13828	10:34558197-34558412	-	3	2.51602
ENSSSCG00000011020	8062	5.80927	10:45386450-45432362	+	372	414.271
ENSSSCG00000021310	2511	3.96586	10:15627040-15663170	+	65	71.2724
ENSSSCG00000011074	7574	6.98606	10:55992849-56133178	+	428	476.635
ENSSSCG00000030649	2104	4.02738	10:36632921-36769606	+	80	89.0902
ENSSSCG00000010858	1752	7.05569	10:15889618-15911505	+	130	144.772
ENSSSCG00000026001	2157	6.72135	10:58570342-58721807	+	156	173.727
ENSSSCG00000024484	1670	7.35496	10:14976495-15053262	+	128	141.431
ENSSSCG00000027846	6544	10.2746	10:10300918-10343343	+	242	268.385
ENSSSCG00000023470	378	4.81967	10:21746750-21749788	-	10	11.1363
ENSSSCG00000026705	641	3.64567	10:15003501-15040170	+	19	21.159
ENSSSCG00000010894	4702	3.83946	10:24461165-24527079	-	199	220.499
ENSSSCG00000011127	4226	3.81074	10:69631729-69671374	-	183	203.795
ENSSSCG00000010886	3157	3.82922	10:21915004-22050197	-	135	150.34
ENSSSCG00000010863	9088	3.75695	10:17360715-17441648	+	352	391.999
ENSSSCG00000011131	3327	7.87409	10:70508879-70659648	+	293	326.294
ENSSSCG00000023807	3731	7.94177	10:38194852-38259645	-	329	365.272
ENSSSCG00000010981	860	5.52769	10:36618581-36654419	-	43	47.8862
ENSSSCG00000011036	1911	5.39634	10:48632927-48694244	+	83	92.4314
ENSSSCG00000011169	3091	6.07593	10:76567566-76584978	-	210	232.749
ENSSSCG00000010934	2175	9.65508	10:29514319-29539562	+	153	170.386
ENSSSCG00000028790	1900	4.65106	10:71224764-71250532	+	70	77.9542
ENSSSCG00000010860	2389	7.34337	10:16862674-16891824	+	169	187.09
ENSSSCG00000010986	1906	10.0501	10:36861400-36900643	+	162	180.408
ENSSSCG00000010956	4843	7.06909	10:33261935-33346553	-	190	211.59
ENSSSCG00000026354	5121	6.96999	10:52848714-52888879	+	187	207.136
ENSSSCG00000010862	10904	3.54696	10:16930193-17260256	-	379	422.066
ENSSSCG00000011119	4570	7.83054	10:65789348-65810815	+	400	444.339
ENSSSCG00000010836	1474	6.44854	10:13621375-13636566	+	75	83.0788
ENSSSCG00000028572	4747	3.19165	GL893685.1:33042-91428	-	140	155.908
ENSSSCG00000024532	1951	7.00625	GL896294.1:71934-84715	+	125	138.09
ENSSSCG00000016178	795	4.51086	JH118558.1:22943-34814	+	19	21.159
ENSSSCG00000026123	636	7.37579	JH118558.1:46034-68435	-	38	42.318
ENSSSCG00000025627	1246	8.20183	GL894943.1:11971-36230	+	102	113.59
ENSSSCG00000029802	611	3.50252	GL894032.2:19023-22561	-	17	18.9317
ENSSSCG00000024458	1070	7.13033	GL896280.1:6055-16328	-	66	73.4997
ENSSSCG00000022538	1471	3.30005	GL893148.1:21534-42854	+	47	51.2271
ENSSSCG00000024266	484	7.48857	GL895500.1:2482-11857	-	25	27.8408
ENSSSCG00000027919	308	9.66676	GL895257.1:3951-26748	-	12	13.3636
ENSSSCG00000025241	4119	3.9118	GL896352.1:31146-39474	-	152	168.158
ENSSSCG00000022887	641	3.17166	GL894627.1:4074-10025	-	16	17.8181
ENSSSCG00000027764	839	4.35585	GL894598.2:2371-5220	+	33	36.7498
ENSSSCG00000021266	2780	4.29203	JH118486.1:27474-37919	-	132	146.999
ENSSSCG00000023099	721	5.35114	GL894771.1:1898-23333	-	33	36.7498
ENSSSCG00000030553	460	3.60402	GL896393.1:8932-10992	+	11	12.2499
ENSSSCG00000020878	2950	8.96475	GL894261.2:62101-101892	-	191	211.59
ENSSSCG00000030641	1005	7.92018	GL895718.2:7605-76263	-	53	57.9089
ENSSSCG00000021432	1212	7.80385	JH118963.1:59037-81870	+	93	103.568
ENSSSCG00000025611	1478	5.29848	JH118963.1:14428-57352	+	75	83.5223
ENSSSCG00000025114	2787	4.50488	JH118554.1:77246-96603	+	71	77.9541
ENSSSCG00000027078	645	7.75557	GL893841.1:47303-74151	-	22	24.4999
ENSSSCG00000025954	1047	3.41444	GL893841.1:73889-91039	-	29	31.1816
ENSSSCG00000003820	4531	3.77436	GL895204.1:2386-12907	+	196	217.158
ENSSSCG00000026252	2844	5.75454	JH118804.1:13553-77105	-	75	83.5223
ENSSSCG00000030602	911	6.51982	JH118804.1:272-8806	+	55	61.2497
ENSSSCG00000001516	4801	4.58573	7:34279109-34288202	+	207	230.522
ENSSSCG00000001946	1867	4.75707	7:68669708-68695101	-	94	104.681
ENSSSCG00000002141	8825	3.805	7:83516607-83558650	+	216	239.431
ENSSSCG00000001080	3370	8.54039	7:16819884-17482054	+	231	256.135
ENSSSCG00000028246	594	7.11754	7:8171164-8171757	-	34	36.8638
ENSSSCG00000020803	3026	3.49377	7:36804511-36865913	+	114	126.954
ENSSSCG00000026572	461	2.93726	7:23174041-23174501	-	9	10.0227
ENSSSCG00000001475	2396	7.86037	7:29756222-29760618	-	174	193.772
ENSSSCG00000027990	5740	3.46435	7:97394872-97421380	+	229	255.022
ENSSSCG00000001394	2302	3.30195	7:27222511-27236360	-	52	57.9089
ENSSSCG00000002451	4270	4.58301	7:120641696-120771501	+	211	234.977
ENSSSCG00000001004	6196	5.07835	7:2048573-2194261	-	168	186.014
ENSSSCG00000001562	4861	3.99603	7:37046611-37095712	+	220	244.999
ENSSSCG00000001966	4286	3.88104	7:72211400-72251634	-	188	209.363
ENSSSCG00000002020	1127	6.6272	7:81107079-81115187	+	73	81.2951
ENSSSCG00000029776	4072	4.06361	7:63339161-63346287	+	188	208.25
ENSSSCG00000030073	3666	3.8384	7:38945696-39089845	-	110	121.386
ENSSSCG00000002265	2540	3.47613	7:92211761-92247931	+	73	81.2952
ENSSSCG00000002403	2598	3.95946	7:106444385-106472507	+	112	124.726
ENSSSCG00000002470	2928	5.33202	7:122186509-122207134	-	158	174.84
ENSSSCG00000021587	3176	5.84362	7:55381558-55393418	+	208	230.522
ENSSSCG00000028872	1376	3.38839	7:29425067-29428872	-	37	41.2044
ENSSSCG00000027411	247	7.25913	7:5550405-5552628	-	4	4.45453
ENSSSCG00000024055	5470	3.50101	7:129275001-129318996	-	218	241.658
ENSSSCG00000001988	3519	3.27721	7:80227188-80243342	+	121	133.636
ENSSSCG00000001799	6587	3.9866	7:57220009-57307895	+	136	151.186
ENSSSCG00000002412	5703	3.20599	7:110034055-110352529	-	146	161.477
ENSSSCG00000001817	4617	9.40041	7:58486996-58503932	+	383	426.521
ENSSSCG00000022224	1833	3.49871	7:42701133-42713101	-	54	60.1361
ENSSSCG00000001347	4800	3.38785	7:26818442-26835533	-	171	190.431
ENSSSCG00000024990	1946	9.70703	7:63346274-63355258	-	200	222.725
ENSSSCG00000001973	1865	5.3779	7:73405794-73475775	-	104	114.704
ENSSSCG00000001425	1693	5.17897	7:27752038-27754548	+	56	62.3633
ENSSSCG00000001508	2326	3.03949	7:34177375-34180363	-	77	85.7496
ENSSSCG00000002350	2495	3.20998	7:102828131-102879120	-	78	86.8633
ENSSSCG00000001382	3897	10.3632	7:27096137-27113809	+	381	424.294
ENSSSCG00000001468	997	3.94543	7:29437937-29444130	+	24	26.7271
ENSSSCG00000001011	2197	4.70547	7:1783252-1792444	-	109	120.272
ENSSSCG00000001903	3908	3.96255	7:63517282-63583551	+	170	189.318
ENSSSCG00000001708	6487	8.70515	7:45306047-45431772	+	383	425.407
ENSSSCG00000002254	4221	6.04983	7:88960179-88972488	-	219	243.885
ENSSSCG00000001554	4780	3.78456	7:36573639-36638862	-	202	223.84
ENSSSCG00000002345	5033	4.99487	7:102665568-102680830	+	288	320.726
ENSSSCG00000001362	7245	3.71497	7:26951456-26968403	-	290	321.84
ENSSSCG00000002337	4537	3.14818	7:102110497-102167607	-	160	178.182
ENSSSCG00000001549	4184	6.24756	7:36370563-36478545	-	184	204.013
ENSSSCG00000002263	3282	4.84362	7:92719393-93045715	-	179	198.227
ENSSSCG00000023160	911	6.52428	7:34990224-34992871	-	46	51.2271
ENSSSCG00000001972	9256	5.02676	7:73298657-73328710	-	161	178.765
ENSSSCG00000001910	2432	8.22535	7:63967907-63971166	-	204	226.067
ENSSSCG00000028007	4449	3.17647	7:44092580-44114978	+	161	179.295
ENSSSCG00000001659	2881	6.38162	7:43621163-43634915	+	180	200.454
ENSSSCG00000001573	2623	8.89894	7:37691963-37697467	+	257	286.203
ENSSSCG00000001420	4135	3.84894	7:27819355-27834346	+	173	191.544
ENSSSCG00000002621	4796	3.67152	7:134045171-134128286	-	165	182.636
ENSSSCG00000001991	2037	5.22391	7:80263080-80273673	+	113	125.84
ENSSSCG00000030131	2601	5.73364	7:57417819-57425005	+	161	179.295
ENSSSCG00000001509	2637	9.57333	7:34180626-34184970	-	274	305.135
ENSSSCG00000002315	5931	4.84499	7:99955338-100109392	-	275	305.135
ENSSSCG00000001219	3139	7.17433	7:24432580-24451613	-	219	242.771
ENSSSCG00000029544	3081	2.94041	7:83040593-83059039	+	101	112.477
ENSSSCG00000001076	5090	9.45687	7:14687970-14860574	+	531	591.338
ENSSSCG00000001504	2249	4.73228	7:34148893-34157243	-	106	118.045
ENSSSCG00000001233	3840	3.93012	7:24795834-24820317	+	165	183.75
ENSSSCG00000001947	2694	5.58402	7:69046990-69098319	-	167	184.863
ENSSSCG00000030174	3664	9.52505	7:60282769-60346605	-	239	265.044
ENSSSCG00000024445	6130	7.85758	7:83003427-83023161	+	411	457.702
ENSSSCG00000001821	3542	5.89537	7:58561912-58577216	+	224	249.453
ENSSSCG00000002138	1572	8.81855	7:83482278-83490094	+	144	160.363
ENSSSCG00000001095	1141	4.7662	7:20739307-20748725	+	52	57.9089
ENSSSCG00000001429	12259	3.80593	7:27917361-27977262	-	216	240.544
ENSSSCG00000002520	2597	7.43296	7:128642764-128656947	-	190	211.59
ENSSSCG00000001500	1891	3.22767	7:33918801-34039633	+	66	72.386
ENSSSCG00000001485	3476	8.65054	7:31068360-31243988	-	243	269.499
ENSSSCG00000001097	5159	10.2507	7:20762719-20883304	-	579	643.679
ENSSSCG00000002367	739	4.57933	7:103582741-103584509	+	25	27.8408
ENSSSCG00000001878	4697	2.94574	7:62767364-62853535	+	159	175.954
ENSSSCG00000001844	3005	8.48268	7:60125374-60142686	-	235	260.59
ENSSSCG00000002532	3251	8.31005	7:129453989-129473041	+	253	281.749
ENSSSCG00000001563	4003	6.53958	7:37085582-37154544	-	297	329.635
ENSSSCG00000002348	2494	6.12159	7:102742330-102791429	-	112	123.613
ENSSSCG00000002528	2672	3.9369	7:129328739-129364935	+	116	129.182
ENSSSCG00000001955	3662	7.48069	7:69657148-69707064	-	300	332.977
ENSSSCG00000001063	3036	3.48991	7:12713074-12733740	+	118	131.409
ENSSSCG00000001376	3477	4.02606	7:26912239-26930002	-	157	174.84
ENSSSCG00000002340	5182	5.6421	7:102265852-102362723	+	198	220.499
ENSSSCG00000001631	1302	9.69097	7:42476727-42486414	+	127	141.431
ENSSSCG00000024161	1701	8.972	7:27614060-27618081	+	129	143.658
ENSSSCG00000030526	1542	5.25962	7:10326734-10330696	-	85	93.5464
ENSSSCG00000030390	3713	3.3026	7:37424434-37451309	-	129	143.658
ENSSSCG00000002003	3699	8.23263	7:80411407-80430181	-	318	354.134
ENSSSCG00000022900	4709	4.46351	7:83173012-83206177	+	240	267.271
ENSSSCG00000001030	4162	7.02949	7:5403688-5470963	+	107	119.159
ENSSSCG00000000994	2117	5.85877	7:1046663-1405253	-	95	105.795
ENSSSCG00000002458	1313	5.40452	7:121160139-121161888	+	70	76.8406
ENSSSCG00000001065	11612	5.52534	7:12895373-13321875	-	499	555.421
ENSSSCG00000002414	2075	4.25325	7:110394869-110446103	-	95	105.795
ENSSSCG00000001242	5030	4.55481	7:25050595-25240202	+	221	246.112
ENSSSCG00000001596	4631	6.82769	7:40404905-40451219	-	224	249.033
ENSSSCG00000001970	8658	3.05223	7:73024647-73141547	+	265	293.999
ENSSSCG00000001977	1182	3.52539	7:79440156-79712715	+	35	37.8635
ENSSSCG00000001921	5912	8.97769	7:64688213-64785702	-	592	659.269
ENSSSCG00000001422	2596	3.21615	7:27778160-27791885	-	91	101.34
ENSSSCG00000001383	5845	7.63166	7:27120729-27138751	+	247	273.953
ENSSSCG00000001474	2985	8.46749	7:29760717-29767619	+	253	280.635
ENSSSCG00000001994	6492	3.21772	7:80327769-80338797	+	153	170.386
ENSSSCG00000028663	7535	6.94747	7:102193922-102258991	+	311	345.226
ENSSSCG00000001983	908	8.29205	7:80122069-80124770	+	42	45.6589
ENSSSCG00000001702	1978	7.79131	7:45120502-45123466	-	165	183.75
ENSSSCG00000002533	2600	7.95636	7:129586766-129704081	-	194	216.044
ENSSSCG00000001927	3956	10.3248	7:65420490-65455654	+	314	349.68
ENSSSCG00000001134	573	7.64147	7:22089287-22089859	+	24	26.7271
ENSSSCG00000001041	1938	5.52704	7:7756801-7769027	+	92	102.454
ENSSSCG00000001904	2142	10.1302	7:63583921-63598452	-	213	236.09
ENSSSCG00000001931	3071	3.51554	7:65576439-65621115	+	112	123.613
ENSSSCG00000001805	3087	8.09555	7:57596454-57627963	-	277	307.362
ENSSSCG00000001892	2530	10.0831	7:63361046-63387751	+	280	311.817
ENSSSCG00000026034	6482	6.79818	7:14095571-14168821	-	497	553.475
ENSSSCG00000002378	6727	7.88614	7:104062697-104109279	-	201	223.84
ENSSSCG00000002041	7396	4.7005	7:81441334-81477745	+	325	361.93
ENSSSCG00000001723	3580	3.2325	7:48147225-48192466	-	121	134.75
ENSSSCG00000002288	3337	7.48907	7:97373941-97394533	-	125	139.204
ENSSSCG00000001963	3300	9.30852	7:70555109-70695692	+	343	381.976
ENSSSCG00000001377	3386	8.68214	7:26933687-26944098	-	159	177.067
ENSSSCG00000001423	1438	9.30812	7:27765302-27771676	+	137	151.454
ENSSSCG00000002290	5160	4.27018	7:97416416-97442681	-	249	276.18
ENSSSCG00000002311	5121	3.62801	7:99531534-99622015	+	214	237.203
ENSSSCG00000002426	2530	9.30743	7:116962047-117011142	+	220	243.886
ENSSSCG00000002247	743	6.37673	7:86440825-86475461	+	41	45.6589
ENSSSCG00000001430	2594	6.53601	7:27978208-27992508	-	152	169.272
ENSSSCG00000002376	2233	3.4444	7:103993280-104007147	-	72	79.0678
ENSSSCG00000002516	3276	8.36212	7:128676965-128702972	-	208	230.522
ENSSSCG00000029539	8042	3.0158	7:33091878-33122437	+	201	223.84
ENSSSCG00000002448	2706	7.93412	7:120287748-120294465	-	237	263.931
ENSSSCG00000002386	760	3.045	7:105203666-105299432	+	17	17.8181
ENSSSCG00000002016	3492	3.42657	7:80861912-80867135	-	103	114.704
ENSSSCG00000026925	4038	9.12793	7:86260372-86267874	-	418	464.384
ENSSSCG00000002526	5866	3.06834	7:129064894-129203801	-	208	230.522
ENSSSCG00000027564	2334	5.34921	7:103136805-103337802	+	136	151.454
ENSSSCG00000001785	1855	7.64694	7:55432733-55435545	+	142	157.022
ENSSSCG00000001478	2564	3.64266	7:29873197-29940608	+	72	80.1815
ENSSSCG00000001511	2479	6.14398	7:34375137-34380784	-	153	169.272
ENSSSCG00000002039	3873	7.07652	7:81413668-81425248	-	310	345.226
ENSSSCG00000002259	9078	6.54922	7:94486898-94583131	+	628	699.361
ENSSSCG00000001861	654	3.54025	7:60872455-60876382	+	19	21.159
ENSSSCG00000002333	579	4.47244	7:101881458-102041627	-	20	22.2726
ENSSSCG00000001021	8446	5.52347	7:4477930-4652479	+	513	571.294
ENSSSCG00000001975	737	4.08935	7:74641881-74730181	+	26	28.9544
ENSSSCG00000001651	2914	6.9208	7:43463151-43473831	+	136	150.34
ENSSSCG00000001814	5176	4.42024	7:58161247-58193710	-	257	285.09
ENSSSCG00000002143	1899	7.70975	7:83563415-83579726	-	156	173.727
ENSSSCG00000028225	11140	5.38201	7:123577686-123653473	-	557	619.248
ENSSSCG00000001912	6566	6.41636	7:64022985-64071570	-	280	311.817
ENSSSCG00000001716	701	7.08493	7:47364221-47451615	-	42	46.7725
ENSSSCG00000001418	3258	4.83967	7:27853626-27859888	+	111	122.5
ENSSSCG00000001002	5349	5.5246	7:2451928-2475774	-	296	328.521
ENSSSCG00000001863	2784	5.92445	7:61046616-61303086	-	153	170.386
ENSSSCG00000020758	668	3.79471	7:1825487-1829263	+	21	23.3863
ENSSSCG00000002269	3894	8.02238	7:94832624-94895316	+	305	338.544
ENSSSCG00000026472	5210	5.4053	7:43388884-43399417	+	323	359.703
ENSSSCG00000000997	9628	9.19748	7:3153317-3162944	+	1035	1152.61
ENSSSCG00000002385	3613	6.09695	7:105178633-105206982	-	199	221.613
ENSSSCG00000001656	3023	8.44608	7:43535626-43542916	+	284	316.271
ENSSSCG00000001424	3883	6.67027	7:27754580-27765187	-	293	326.294
ENSSSCG00000001900	2708	7.50569	7:63425125-63443905	-	221	246.113
ENSSSCG00000027051	3543	5.66897	7:86384372-86403987	+	226	251.681
ENSSSCG00000002274	2509	3.12517	7:94987618-94990126	+	86	95.7723
ENSSSCG00000002279	1379	6.48872	7:95388198-95392767	-	91	101.341
ENSSSCG00000001047	2754	6.83569	7:8709722-8724003	-	18	20.0454
ENSSSCG00000001850	1161	4.8579	7:60355075-60367709	-	43	46.7725
ENSSSCG00000002352	5765	5.56837	7:102952601-103001300	+	126	140.317
ENSSSCG00000001997	660	6.32484	7:80354876-80356325	+	25	26.7272
ENSSSCG00000002523	6302	6.55469	7:128824303-128887821	-	475	528.975
ENSSSCG00000001880	5414	5.19649	7:62865304-62934355	+	267	296.226
ENSSSCG00000002025	2657	4.5429	7:80999611-81006075	-	134	148.113
ENSSSCG00000001703	2865	4.18358	7:45124044-45132794	-	93	103.568
ENSSSCG00000001780	1560	4.15112	7:54556147-54596334	+	66	73.4997
ENSSSCG00000001762	1438	8.49731	7:53338539-53365176	+	125	139.204
ENSSSCG00000002127	8102	3.45277	7:83061340-83121537	+	320	355.248
ENSSSCG00000001898	2792	3.61224	7:63388548-63395802	+	105	116.931
ENSSSCG00000001679	4847	5.7936	7:44112974-44152173	-	319	354.135
ENSSSCG00000002306	4357	5.74713	7:99153545-99263645	+	260	289.544
ENSSSCG00000001009	4632	3.21855	7:1905472-1945266	+	148	163.704
ENSSSCG00000002022	3817	3.65265	7:80970188-80975408	+	154	170.386
ENSSSCG00000002545	708	4.98629	7:130821954-130829254	-	30	32.2958
ENSSSCG00000001914	2482	4.59644	7:64092603-64126775	-	125	139.204
ENSSSCG00000001934	4170	8.55269	7:65656356-65725975	+	405	451.021
ENSSSCG00000001372	7438	3.03869	7:26767729-26783129	-	100	110.25
ENSSSCG00000027799	4460	4.56296	7:72355151-72370446	-	185	204.908
ENSSSCG00000001820	1685	5.00179	7:58556889-58559121	-	78	86.8632
ENSSSCG00000001773	666	4.81803	7:53970181-53972740	+	25	27.8408
ENSSSCG00000001595	5968	8.27461	7:40289492-40416201	+	569	632.963
ENSSSCG00000000999	3339	4.46166	7:2906509-3070657	+	167	185.976
ENSSSCG00000001027	5753	3.54422	7:5162417-5550447	+	227	252.794
ENSSSCG00000001087	3848	4.58039	7:20394737-20442332	+	186	207.136
ENSSSCG00000001756	6523	9.13936	7:52971436-53084476	-	432	479.975
ENSSSCG00000002281	3527	3.29138	7:95471510-95508380	+	124	136.977
ENSSSCG00000002266	9726	6.29492	7:91874316-92002732	-	421	468.839
ENSSSCG00000002429	7942	6.66504	7:117525997-117907060	-	517	575.611
ENSSSCG00000001697	3406	4.5357	7:44955350-44982519	+	164	182.636
ENSSSCG00000001439	7359	7.73854	7:28048460-28077220	-	384	426.521
ENSSSCG00000002441	5989	6.43499	7:119663148-119701502	-	381	424.293
ENSSSCG00000002264	5516	4.6192	7:92389273-92425891	-	248	275.067
ENSSSCG00000002287	5085	8.29632	7:97264824-97365362	+	378	419.839
ENSSSCG00000002328	1541	6.58987	7:100607103-100629961	+	78	86.8633
ENSSSCG00000001860	982	5.30525	7:60748671-60869919	+	38	41.2044
ENSSSCG00000002330	12299	2.93131	7:100745867-100864371	+	390	433.202
ENSSSCG00000020893	3009	3.07561	7:29429375-29438742	-	103	114.704
ENSSSCG00000001090	5366	8.47857	7:20501758-20529583	+	398	443.226
ENSSSCG00000023760	3035	8.93499	7:66529031-66532065	+	303	336.318
ENSSSCG00000001774	225	9.97622	7:53975752-53975976	-	4	3.87028
ENSSSCG00000028357	366	6.21141	GL894948.1:1037-6292	+	12	13.3636
ENSSSCG00000027853	1199	5.47534	GL896231.1:1181-8947	+	52	56.7952
ENSSSCG00000030543	414	6.79	GL895339.1:14934-61203	-	17	18.9317
ENSSSCG00000027350	851	8.96486	GL896476.1:829-2511	+	59	65.7042
ENSSSCG00000030524	2160	3.97152	GL893753.2:90747-95702	-	51	55.6815
ENSSSCG00000027702	390	8.11631	GL896394.2:13772-15719	+	18	20.0454
ENSSSCG00000027793	1449	6.09087	GL896153.1:5280-32187	+	90	100.227
ENSSSCG00000025065	1158	3.13523	GL892717.2:21040-28889	-	34	37.8635
ENSSSCG00000025616	2012	3.22083	GL896452.1:34641-52938	+	68	74.6133
ENSSSCG00000015884	1429	3.01969	15:73936630-73968294	-	28	30.068
ENSSSCG00000016021	1463	4.02951	15:98191115-98210994	+	52	57.9088
ENSSSCG00000016208	1234	10.1338	15:134277911-134280873	+	124	136.978
ENSSSCG00000015896	3111	8.33921	15:76322712-76394187	-	267	296.226
ENSSSCG00000016044	2438	5.60418	15:105397159-105424453	-	137	151.454
ENSSSCG00000015670	4077	4.76037	15:8366792-8578564	+	215	239.431
ENSSSCG00000015883	7294	9.37782	15:73887125-73938661	+	433	481.089
ENSSSCG00000016177	2542	4.7858	15:131235857-131333008	+	129	142.545
ENSSSCG00000016189	1113	9.67919	15:133444024-133447622	-	105	116.931
ENSSSCG00000016232	1960	7.63634	15:139167795-139180047	+	111	123.613
ENSSSCG00000015782	2473	5.02772	15:52135043-52233016	-	123	136.977
ENSSSCG00000025455	3416	8.72259	15:36646556-36697791	+	323	358.589
ENSSSCG00000015826	2384	8.18419	15:55741205-55752950	-	213	237.204
ENSSSCG00000015828	3749	7.15489	15:55809342-55814059	-	214	237.203
ENSSSCG00000016041	2387	4.63321	15:105299226-105309294	+	120	133.636
ENSSSCG00000027791	4034	7.61055	15:34740836-35139392	+	340	378.635
ENSSSCG00000016119	9636	3.00833	15:118230499-118297755	-	317	351.908
ENSSSCG00000016064	1499	4.46386	15:108192364-108396912	-	69	76.8406
ENSSSCG00000015712	3967	6.47684	15:26805678-26823022	+	292	324.067
ENSSSCG00000016373	2666	6.32792	15:154816013-154819523	+	50	54.568
ENSSSCG00000016210	2956	10.3629	15:134280958-134289083	-	239	265.047
ENSSSCG00000022612	3969	7.14075	15:147281211-147314281	+	321	357.476
ENSSSCG00000016101	7276	5.40213	15:116105783-116189099	+	233	258.363
ENSSSCG00000024777	7725	3.679	15:152920835-153035111	+	277	308.476
ENSSSCG00000015886	4154	3.79354	15:74179485-74245447	-	164	181.522
ENSSSCG00000016191	8891	3.17471	15:133665821-133729988	-	274	305.135
ENSSSCG00000016056	4110	9.18308	15:106832342-106866973	+	204	226.067
ENSSSCG00000016116	7098	3.16024	15:117829406-117859597	-	137	151.454
ENSSSCG00000023935	1652	7.339	15:134627442-134635226	-	82	90.2041
ENSSSCG00000015936	1432	3.88526	15:85127068-85133913	+	44	48.9997
ENSSSCG00000030776	614	3.06783	15:101554457-101566282	-	15	16.7045
ENSSSCG00000024555	2846	4.40671	15:51531447-51539330	+	139	154.795
ENSSSCG00000023297	4088	5.56932	15:89570979-89587116	+	204	226.067
ENSSSCG00000022177	1865	3.36891	15:146381891-146596424	+	31	34.5225
ENSSSCG00000016290	1979	4.38898	15:147077260-147124589	+	93	103.568
ENSSSCG00000016279	1209	7.17004	15:146142850-146193444	-	86	95.7723
ENSSSCG00000015951	1854	4.71658	15:87589951-87610986	+	76	84.6361
ENSSSCG00000016113	12297	5.75947	15:117425902-117597339	+	723	804.042
ENSSSCG00000015808	5179	4.89278	15:54595139-54674624	-	209	232.749
ENSSSCG00000015972	789	4.87027	15:90260304-90303432	-	34	36.7499
ENSSSCG00000022392	2961	9.70856	15:146193873-146263180	+	105	116.931
ENSSSCG00000016348	2834	3.22001	15:153136233-153145500	+	102	112.477
ENSSSCG00000020929	2121	5.19988	15:112603786-112613717	+	119	132.522
ENSSSCG00000015692	2841	7.57129	15:18646708-18802995	-	226	251.681
ENSSSCG00000015846	3086	6.33967	15:61933556-62143649	-	108	120.272
ENSSSCG00000023264	2454	8.6525	15:122861624-122883889	-	212	236.089
ENSSSCG00000015934	7379	3.23576	15:85061415-85100193	+	273	304.022
ENSSSCG00000027723	1998	8.56245	15:151976579-152030499	+	180	200.453
ENSSSCG00000016138	7031	3.40639	15:122378969-122404380	-	105	116.931
ENSSSCG00000016205	6416	8.5209	15:134140054-134232523	-	210	232.749
ENSSSCG00000015775	2194	5.55521	15:51059841-51086007	-	126	139.204
ENSSSCG00000015743	11036	8.95335	15:36235073-36459966	+	935	1041.25
ENSSSCG00000015668	2670	4.45828	15:3748051-3823584	+	100	110.249
ENSSSCG00000016300	2185	7.36632	15:147677794-147719053	-	161	178.181
ENSSSCG00000015874	3563	7.07445	15:71681402-71823994	-	148	164.818
ENSSSCG00000024859	961	5.46315	15:149877124-150094386	+	49	54.568
ENSSSCG00000028458	981	3.23566	15:85214738-85225185	-	31	33.4092
ENSSSCG00000023145	3102	8.75726	15:133852496-133856393	-	303	337.43
ENSSSCG00000016067	4366	3.01851	15:111026272-111052824	-	151	167.045
ENSSSCG00000016045	4266	6.15427	15:105414801-105514463	+	243	270.612
ENSSSCG00000023983	8062	9.10117	15:92601553-92836576	+	557	620.293
ENSSSCG00000016317	3796	7.49337	15:150102630-150430112	+	175	194.886
ENSSSCG00000016322	1089	8.43187	15:150857312-150858400	+	90	99.1717
ENSSSCG00000016302	3103	7.60663	15:147931008-147949593	-	252	280.635
ENSSSCG00000016031	7717	3.89921	15:102423495-102522519	-	335	371.953
ENSSSCG00000016027	6545	4.21678	15:101580814-101720783	+	248	276.18
ENSSSCG00000015825	7359	3.97103	15:55688125-55727538	-	328	365.271
ENSSSCG00000026608	4831	4.39844	15:54681387-54698687	-	243	270.613
ENSSSCG00000016173	1740	4.96308	15:130321648-130348840	+	91	101.34
ENSSSCG00000029617	1324	6.20847	15:89652205-89661015	-	79	87.977
ENSSSCG00000015955	5804	3.04112	15:87830505-87901395	+	115	128.068
ENSSSCG00000025049	5400	5.85015	15:87032975-87079679	+	321	357.476
ENSSSCG00000016338	5300	4.98628	15:152264829-152286980	-	273	304.022
ENSSSCG00000009432	2096	5.13838	15:147864482-147920509	+	111	122.5
ENSSSCG00000016334	2348	9.13302	15:152046617-152084294	+	148	163.704
ENSSSCG00000016291	1690	7.12703	15:147145312-147196329	-	126	140.317
ENSSSCG00000016033	3025	5.04288	15:103617254-103670280	+	141	157.022
ENSSSCG00000015833	5011	4.34576	15:59534321-59548364	+	228	252.796
ENSSSCG00000016076	2442	6.67857	15:112512186-112529466	+	141	155.908
ENSSSCG00000024023	1578	6.17566	15:16061798-16110037	-	101	112.477
ENSSSCG00000015853	5568	2.95209	15:63775131-63833130	+	171	189.317
ENSSSCG00000016193	4140	4.4047	15:133604447-133636861	+	207	230.522
ENSSSCG00000026852	1292	6.58268	15:146345851-146350879	-	64	71.2724
ENSSSCG00000015997	1752	6.22338	15:93668009-93690408	-	115	128.068
ENSSSCG00000016206	3082	6.16487	15:134243209-134249568	-	168	185.978
ENSSSCG00000016088	2006	3.25402	15:114852786-114865265	+	71	77.9544
ENSSSCG00000016090	2565	8.38298	15:115151317-115332521	+	208	231.635
ENSSSCG00000015867	7788	6.38907	15:67032420-67085338	-	435	484.43
ENSSSCG00000023889	2363	4.10373	15:153121334-153127169	-	74	82.4087
ENSSSCG00000015818	4981	3.55932	15:55414565-55455195	-	203	226.067
ENSSSCG00000015814	2096	3.47548	15:54986876-55080112	+	39	43.4316
ENSSSCG00000016097	380	5.24183	15:115960320-115966060	-	11	12.25
ENSSSCG00000027918	1181	4.20238	15:106888873-106901999	-	49	54.568
ENSSSCG00000016380	6255	3.10944	15:154992951-155003237	-	153	169.866
ENSSSCG00000027348	4846	4.80389	15:89758529-89861966	-	235	260.59
ENSSSCG00000016049	544	8.92098	15:106048443-106171735	+	36	38.9771
ENSSSCG00000016262	3682	3.73205	15:144908676-144973706	+	144	159.249
ENSSSCG00000015844	2820	3.54193	15:61754557-61806789	+	64	70.3432
ENSSSCG00000016216	1528	4.19061	15:134341043-134347416	+	67	73.7531
ENSSSCG00000015958	4126	8.496	15:87917752-87952021	+	235	260.59
ENSSSCG00000015878	4934	7.78441	15:72627743-72887032	+	412	457.703
ENSSSCG00000020860	293	4.70166	15:107266790-107287529	+	5	5.56816
ENSSSCG00000015861	6526	10.2096	15:66266814-66381975	+	240	267.271
ENSSSCG00000030633	2004	8.46985	15:18593801-18607332	+	182	202.681
ENSSSCG00000015888	2807	5.72027	15:74420418-74617847	-	165	183.637
ENSSSCG00000015952	1674	10.1928	15:87491257-87550051	+	173	192.659
ENSSSCG00000016061	4499	3.35677	15:107348518-107411649	+	163	181.522
ENSSSCG00000015982	1895	8.61968	15:91391336-91393578	+	174	193.772
ENSSSCG00000015843	2875	5.29362	15:61708944-61755306	-	106	117.861
ENSSSCG00000016099	1970	4.79928	15:115926988-116014752	-	72	80.1815
ENSSSCG00000016376	4122	9.95145	15:155031617-155053465	+	282	314.044
ENSSSCG00000028633	4556	4.65651	15:66209386-66238854	+	215	239.263
ENSSSCG00000026088	375	10.2986	15:66248226-66249683	-	21	23.3863
ENSSSCG00000015683	5735	4.97077	15:15277896-15352100	-	325	361.93
ENSSSCG00000029688	267	3.92837	15:50679668-50828200	+	3	3.3409
ENSSSCG00000016063	923	5.82811	15:108035420-108046663	+	50	55.6816
ENSSSCG00000026787	2076	4.50527	15:55603651-55616193	-	88	97.9996
ENSSSCG00000016339	1419	4.82687	15:152221998-152247436	+	70	77.9542
ENSSSCG00000016020	1903	5.90656	15:98104158-98125092	+	75	83.5207
ENSSSCG00000016214	1801	4.56133	15:134320058-134323891	+	72	79.0678
ENSSSCG00000015688	1677	5.45979	15:18125327-18128996	+	96	106.909
ENSSSCG00000015860	3407	5.88415	15:66382870-66386276	-	57	63.477
ENSSSCG00000025174	2940	3.86487	15:139069527-139083338	+	80	89.0906
ENSSSCG00000016318	3090	4.34457	15:150484533-150550345	-	120	132.522
ENSSSCG00000015695	4124	9.59572	15:19210941-19269515	-	448	497.793
ENSSSCG00000015832	3810	6.03882	15:59542891-59554103	-	260	289.542
ENSSSCG00000015721	3048	7.45505	15:28869704-28904777	+	236	261.703
ENSSSCG00000026703	623	7.7441	15:146605350-146741253	-	35	38.9771
ENSSSCG00000027789	2505	8.29974	GL895364.2:11443-27801	-	228	253.908
ENSSSCG00000027647	463	5.18146	GL893176.2:2187-7727	-	16	17.8181
ENSSSCG00000027544	1952	5.70663	GL894842.1:1101-13969	+	105	116.931
ENSSSCG00000021195	1961	5.05376	GL894621.1:13166-20767	-	106	118.045
ENSSSCG00000023882	689	3.97595	JH118603.1:22289-41219	+	23	25.6135
ENSSSCG00000016879	1305	7.4577	JH118670.1:73446-122410	-	98	109.136
ENSSSCG00000022778	1574	5.34423	GL896305.1:1109-31360	+	68	75.727
ENSSSCG00000021563	955	4.46366	GL894359.1:13167-23119	+	40	44.5453
ENSSSCG00000004370	3245	4.51733	JH118901.1:351441-449236	-	48	53.4543
ENSSSCG00000021664	4877	6.1871	GL892930.1:8263-18322	-	344	381.976
ENSSSCG00000027526	2099	8.04511	GL896485.1:1294-9878	+	182	202.681
ENSSSCG00000026876	1583	4.75524	GL896323.1:26916-49680	-	78	86.8632
ENSSSCG00000029848	964	8.49072	GL893413.1:33604-44443	+	77	85.7496
ENSSSCG00000028712	888	4.0748	GL893887.1:5398-21546	+	28	31.1817
ENSSSCG00000008007	3386	5.00646	3:41387130-41392382	-	160	178.181
ENSSSCG00000007874	4636	3.72047	3:29068053-29172925	-	192	212.703
ENSSSCG00000008040	8390	8.23915	3:42245980-42284735	+	790	878.656
ENSSSCG00000008600	6582	7.94927	3:125827299-125934628	+	592	658.157
ENSSSCG00000008340	4407	4.52338	3:76587951-76839636	-	227	252.794
ENSSSCG00000023050	3164	6.68293	3:47790819-47831291	+	174	192.659
ENSSSCG00000008179	5840	4.27095	3:57369147-57499546	+	247	273.953
ENSSSCG00000021537	3178	5.29042	3:62236488-62246847	-	187	208.249
ENSSSCG00000008648	2943	7.45815	3:137666374-137683557	-	200	221.613
ENSSSCG00000008509	6665	7.17086	3:112967823-113086785	-	379	422.066
ENSSSCG00000030566	3087	4.24496	3:643737-658107	+	147	162.59
ENSSSCG00000008398	5881	7.5748	3:90543636-90592370	-	512	570.179
ENSSSCG00000008137	5219	8.51038	3:49747439-49814017	+	345	383.089
ENSSSCG00000008605	2178	6.9847	3:126302816-126322915	+	70	76.8406
ENSSSCG00000007988	2439	8.20895	3:41383658-41386877	-	194	215.726
ENSSSCG00000025010	1553	4.6738	3:58220282-58236558	-	67	74.6119
ENSSSCG00000023378	2662	4.19485	3:144267451-144281304	+	119	131.409
ENSSSCG00000026266	593	3.88025	3:30096864-30114218	+	18	20.0454
ENSSSCG00000008608	2046	6.00341	3:127542572-127547856	+	132	146.999
ENSSSCG00000008043	4540	4.14991	3:42352950-42505794	+	75	83.5224
ENSSSCG00000008287	1330	6.989	3:71833963-71837241	+	88	96.8864
ENSSSCG00000008476	2424	3.69768	3:107050184-107077537	-	90	99.1132
ENSSSCG00000008316	1316	6.72683	3:74949400-74959068	-	81	90.2042
ENSSSCG00000024952	1032	3.31918	3:1530659-1793587	-	28	31.1817
ENSSSCG00000007830	7143	6.07463	3:22536701-22571144	-	418	464.385
ENSSSCG00000007615	2077	9.25736	3:6494944-6679279	-	141	157.021
ENSSSCG00000024776	3559	3.02071	3:75469723-75480704	+	122	134.751
ENSSSCG00000029057	342	6.07477	3:59749609-59750318	-	10	11.1363
ENSSSCG00000023400	3579	6.92291	3:42208935-42218882	-	278	309.59
ENSSSCG00000008227	845	5.75339	3:61762318-61768094	-	44	48.9998
ENSSSCG00000026453	3654	8.4552	3:26171547-26260375	-	334	370.839
ENSSSCG00000026974	807	8.75743	3:92197981-92218764	-	63	70.1588
ENSSSCG00000008000	2160	7.97671	3:41464812-41468134	-	130	144.772
ENSSSCG00000007993	5066	5.76781	3:41284618-41296917	+	285	316.271
ENSSSCG00000008290	4008	8.42364	3:71982459-71996342	+	245	271.726
ENSSSCG00000008014	2702	6.65541	3:41626129-41633791	+	133	147.928
ENSSSCG00000020982	925	5.27067	3:38591279-38612956	+	39	43.4316
ENSSSCG00000008470	2072	3.61301	3:106694023-106734609	-	74	81.2951
ENSSSCG00000008354	2753	4.27287	3:77665511-77685788	+	130	144.773
ENSSSCG00000023653	4787	4.65686	3:39051645-39073531	+	224	249.454
ENSSSCG00000007576	7507	5.06438	3:4204875-4269534	+	303	336.317
ENSSSCG00000008486	2417	6.88875	3:107762107-107827648	-	182	202.681
ENSSSCG00000028282	1307	3.4942	3:80818057-80833358	+	46	51.2271
ENSSSCG00000024488	3016	6.21643	3:33043721-33064367	-	195	217.158
ENSSSCG00000027629	2430	9.16754	3:18498265-18503137	+	237	263.93
ENSSSCG00000008237	8318	7.73636	3:62303113-62323160	-	633	704.929
ENSSSCG00000007817	3720	9.2073	3:19846181-19869474	-	220	244.999
ENSSSCG00000008578	6182	8.24095	3:120927776-121213795	+	133	148.113
ENSSSCG00000008004	3455	10.0751	3:41418621-41422752	+	391	435.43
ENSSSCG00000007987	3158	9.44318	3:41124039-41138000	+	195	217.158
ENSSSCG00000020689	5270	9.52226	3:109395077-109405984	+	545	605.815
ENSSSCG00000008449	2487	3.28696	3:102312703-102371156	-	48	52.3415
ENSSSCG00000007812	4433	4.31288	3:19004234-19112431	+	217	240.544
ENSSSCG00000008629	7973	9.05576	3:134220504-134297854	-	818	910.95
ENSSSCG00000029921	527	4.41395	3:42877175-42882669	-	17	18.9317
ENSSSCG00000007818	2814	4.85322	3:19871467-19946060	-	131	145.886
ENSSSCG00000008136	9421	6.48063	3:49693956-49735090	-	711	791.793
ENSSSCG00000027509	2442	3.231	3:81716210-81779070	+	84	93.5451
ENSSSCG00000007577	6601	3.65453	3:4271110-4293653	+	269	298.455
ENSSSCG00000030444	1434	3.51418	3:4970498-4995663	+	44	48.9998
ENSSSCG00000008035	1831	7.10531	3:42196741-42199790	+	138	153.681
ENSSSCG00000008504	6508	4.98397	3:110256208-110517302	-	375	417.611
ENSSSCG00000027807	833	5.19697	3:4712389-4722083	-	39	43.4316
ENSSSCG00000008201	11312	3.8528	3:59447319-59531512	-	262	290.657
ENSSSCG00000007565	4747	5.78006	3:2173931-2201172	+	309	342.999
ENSSSCG00000007560	6635	8.76614	3:1147433-1159159	-	242	268.503
ENSSSCG00000008546	3094	7.19669	3:118504118-118531399	-	139	154.137
ENSSSCG00000028947	3585	3.09161	3:81587509-81641240	+	122	134.749
ENSSSCG00000008098	4532	4.30657	3:45544038-45568052	-	201	223.84
ENSSSCG00000025794	2790	10.1703	3:18187149-18193706	-	229	253.909
ENSSSCG00000025164	2557	9.01579	3:7639415-7749350	-	201	222.728
ENSSSCG00000008574	5617	3.26914	3:119955306-120018170	+	212	234.976
ENSSSCG00000007924	4369	8.35043	3:38518211-38536600	-	373	415.385
ENSSSCG00000008510	5985	8.88683	3:113229601-113673397	-	587	652.588
ENSSSCG00000024636	5179	4.66737	3:51797666-51848992	-	278	308.476
ENSSSCG00000007739	2200	6.50481	3:16924307-16939447	+	155	172.613
ENSSSCG00000008002	4356	7.55082	3:41427759-41435406	-	198	219.774
ENSSSCG00000007927	6747	3.37048	3:38466312-38517870	+	256	285.09
ENSSSCG00000007854	2513	4.57244	3:25938631-25972398	+	117	130.294
ENSSSCG00000008261	5804	9.74483	3:71329942-71408305	-	523	582.429
ENSSSCG00000007789	11945	7.69282	3:18106737-18159227	-	625	696.02
ENSSSCG00000008482	1907	3.7657	3:107712494-107717726	-	76	83.5223
ENSSSCG00000026710	2998	6.07057	3:34767297-34780935	+	202	223.84
ENSSSCG00000008123	2348	5.03076	3:48848334-48860885	-	118	130.295
ENSSSCG00000007873	4672	3.18732	3:29026158-29063409	+	171	189.317
ENSSSCG00000026995	638	5.8528	3:107850439-107860782	-	26	28.9544
ENSSSCG00000025567	1665	4.12849	3:5013717-5021792	-	72	80.1815
ENSSSCG00000008382	9180	5.70082	3:84214037-84513413	+	399	443.225
ENSSSCG00000008241	2377	3.4737	3:62435510-62456463	-	89	97.9996
ENSSSCG00000008644	5011	9.92156	3:135751097-135776141	+	546	606.929
ENSSSCG00000007914	2142	5.30256	3:34919531-34939262	-	90	100.227
ENSSSCG00000024382	1838	6.21127	3:497610-587340	-	88	97.9996
ENSSSCG00000008181	2103	7.94565	3:57567063-57579992	+	148	163.704
ENSSSCG00000008399	3747	3.27913	3:90413820-90425343	+	73	80.1815
ENSSSCG00000008218	2557	4.91801	3:60726820-60941790	+	125	139.204
ENSSSCG00000025940	1843	7.66465	3:5262052-5289427	-	139	154.795
ENSSSCG00000008459	3353	3.75766	3:102939970-103255689	+	62	67.9316
ENSSSCG00000008069	3371	3.3048	3:43023411-43244283	-	52	57.9076
ENSSSCG00000022786	2708	3.28434	3:71840317-71844135	-	93	102.455
ENSSSCG00000008639	1741	3.00403	3:135176525-135222772	-	54	60.1361
ENSSSCG00000007715	2434	7.79986	3:10696086-10700133	-	208	230.522
ENSSSCG00000008614	5566	3.68995	3:128203567-128318841	+	214	237.204
ENSSSCG00000025836	2696	4.1224	3:49934277-49946486	-	118	130.295
ENSSSCG00000008080	5083	6.55724	3:44404270-44434191	+	383	425.407
ENSSSCG00000008352	2320	5.62124	3:77602768-77616833	-	143	158.137
ENSSSCG00000027342	6651	8.54795	3:10460754-10543512	-	491	546.793
ENSSSCG00000008230	1118	5.61775	3:62024392-62035682	+	61	67.9316
ENSSSCG00000022708	6628	6.30919	3:74712049-74852085	-	353	391.998
ENSSSCG00000007684	997	3.27599	3:9518708-9548050	+	31	34.5226
ENSSSCG00000029976	467	4.78371	3:26951603-26956743	+	15	16.7045
ENSSSCG00000025430	1776	3.04966	3:9784043-9801907	-	53	57.9089
ENSSSCG00000008484	3288	10.0572	3:107748163-107755099	+	327	363.044
ENSSSCG00000023315	1389	4.57826	3:40535339-40538535	+	57	62.3634
ENSSSCG00000025689	3319	9.93917	3:139857024-139865866	-	332	369.726
ENSSSCG00000008400	1269	4.25231	3:90513398-90543451	+	54	60.1361
ENSSSCG00000008478	3776	6.77335	3:107317585-107453344	+	228	253.908
ENSSSCG00000007712	2212	3.21793	3:10653834-10656045	-	20	22.0918
ENSSSCG00000008549	8240	3.03852	3:118464954-118497982	-	202	223.886
ENSSSCG00000022641	496	3.73447	3:1859682-1882875	-	14	14.4793
ENSSSCG00000030373	2757	9.15438	3:24135638-24172328	+	279	310.703
ENSSSCG00000008372	3583	3.69177	3:82972989-83140450	-	143	158.135
ENSSSCG00000030303	3374	3.82157	3:8158223-8165220	-	101	111.946
ENSSSCG00000008168	3314	4.01432	3:55578417-55607095	+	92	102.454
ENSSSCG00000007550	2432	4.83469	3:758383-764636	+	96	106.908
ENSSSCG00000007682	2114	9.52157	3:9455153-9467383	-	189	210.476
ENSSSCG00000008517	2070	8.30849	3:114453785-114512494	+	183	203.794
ENSSSCG00000028354	583	7.53913	3:5136751-5144340	+	35	37.8635
ENSSSCG00000008096	9816	4.86776	3:45676590-45742738	-	332	369.726
ENSSSCG00000007544	5018	6.14005	3:334130-366413	-	332	369.64
ENSSSCG00000008559	5055	7.51868	3:119068661-119079526	-	436	484.43
ENSSSCG00000007667	4568	10.3063	3:7840550-7906122	-	360	399.794
ENSSSCG00000008397	3070	7.01618	3:90131987-90393090	+	185	206.021
ENSSSCG00000008142	743	3.1106	3:51051816-51062808	+	20	22.2726
ENSSSCG00000007748	1559	7.93214	3:17136054-17161447	-	115	126.953
ENSSSCG00000008226	7866	6.75076	3:61529899-61611531	+	513	570.18
ENSSSCG00000008513	11482	3.62914	3:113955395-114112318	-	382	424.293
ENSSSCG00000008409	3667	6.02222	3:91012766-91039103	+	249	277.294
ENSSSCG00000023409	4378	4.71821	3:75704296-75718697	-	205	227.692
ENSSSCG00000027487	1788	3.19038	3:11037022-11055319	+	48	53.4543
ENSSSCG00000008239	1286	4.65102	3:62357526-62384055	-	58	63.477
ENSSSCG00000007768	2025	9.26705	3:17749197-17761997	-	176	195.999
ENSSSCG00000021285	3916	5.2895	3:4800772-4962104	-	229	255.022
ENSSSCG00000007932	1434	3.74769	3:38665047-38671061	+	55	61.2498
ENSSSCG00000007572	2330	5.68371	3:2208308-2216914	-	141	157.022
ENSSSCG00000029570	6550	6.08889	3:141717032-141773584	+	456	507.816
ENSSSCG00000008075	4301	7.40188	3:43627058-43897501	-	247	275.067
ENSSSCG00000007727	5748	4.79677	3:14608131-14946253	+	287	319.612
ENSSSCG00000028635	3625	4.41967	3:11560411-11617352	-	179	199.34
ENSSSCG00000008448	5492	7.63568	3:102248599-102314868	+	446	496.679
ENSSSCG00000025106	3161	6.65639	3:60492723-60499741	-	235	261.703
ENSSSCG00000007736	4125	9.88588	3:16504924-16532546	-	455	506.702
ENSSSCG00000007592	1485	7.39746	3:5148509-5169978	+	114	125.843
ENSSSCG00000008536	2935	4.9378	3:117165177-117192544	-	161	179.295
ENSSSCG00000026966	378	4.81968	3:29677833-29680570	+	10	11.1364
ENSSSCG00000027098	5713	4.45428	3:42686749-42694632	+	293	326.294
ENSSSCG00000008659	1627	9.00344	3:142383410-142396888	+	151	168.158
ENSSSCG00000008097	5358	8.58512	3:45571009-45617915	-	509	566.839
ENSSSCG00000008404	3150	5.5154	3:90739309-90773227	+	157	174.84
ENSSSCG00000007704	3972	4.70159	3:10335366-10346341	-	117	129.853
ENSSSCG00000007782	5804	3.41622	3:17816040-17840396	+	215	238.317
ENSSSCG00000025363	2769	9.27556	3:118692561-118699524	+	275	305.135
ENSSSCG00000008437	4543	4.85415	3:99869512-99940167	-	229	253.908
ENSSSCG00000030005	4194	7.06646	3:81319303-81326754	-	334	371.953
ENSSSCG00000020799	2917	5.2978	3:135136902-135174258	-	163	181.522
ENSSSCG00000008550	3242	7.74341	3:118918268-118929260	+	256	285.09
ENSSSCG00000007726	213	3.90893	3:13957642-13957854	+	1	1.11363
ENSSSCG00000027527	2295	5.48812	3:80747565-80754506	-	137	152.568
ENSSSCG00000007979	4300	7.56046	3:40960361-40991223	-	328	365.271
ENSSSCG00000029485	4804	9.25685	3:98538854-98710989	+	414	460.004
ENSSSCG00000007551	3609	5.41858	3:809001-812609	+	107	119.159
ENSSSCG00000007951	10110	10.2297	3:39539012-39799516	+	1089	1212.67
ENSSSCG00000021320	1180	4.7167	3:113706045-113776392	+	37	41.2044
ENSSSCG00000007790	2902	8.61161	3:18201805-18207387	-	240	267.271
ENSSSCG00000007958	4178	2.93486	3:40171763-40181168	-	116	128.068
ENSSSCG00000024965	762	3.75572	3:72035488-72039770	-	25	27.8408
ENSSSCG00000007815	7282	6.44356	3:19601790-19672869	+	536	596.907
ENSSSCG00000008047	2724	5.78343	3:42408474-42418628	+	174	193.772
ENSSSCG00000007931	4048	7.95088	3:38626449-38664836	+	238	265.044
ENSSSCG00000008501	2753	4.01428	3:109958241-110020036	-	111	123.613
ENSSSCG00000007980	2559	3.36721	3:40996694-41022112	+	90	100.227
ENSSSCG00000029999	530	7.7176	3:51854371-51857245	+	30	33.409
ENSSSCG00000007543	2515	9.13977	3:271010-397722	+	221	244.998
ENSSSCG00000026017	587	3.72212	3:117131596-117139063	+	17	18.9317
ENSSSCG00000008649	2921	3.30652	3:138751558-138754478	-	51	56.7952
ENSSSCG00000008057	1619	7.50469	3:42706989-42716644	+	126	139.204
ENSSSCG00000007786	5957	5.4022	3:18067107-18082651	-	195	216.044
ENSSSCG00000007599	7633	3.10008	3:5427990-5468517	+	275	306.249
ENSSSCG00000008339	8467	6.48469	3:76459769-76515278	+	544	605.816
ENSSSCG00000007840	4062	4.51878	3:24333591-24356484	-	209	231.636
ENSSSCG00000008554	3404	4.9786	3:118992527-119000547	-	169	187.091
ENSSSCG00000007997	4008	9.72827	3:41369952-41380740	+	191	211.827
ENSSSCG00000008529	2413	8.77656	3:115863108-115881997	-	228	253.907
ENSSSCG00000007737	2050	6.63032	3:16660040-16771060	-	144	160.363
ENSSSCG00000022023	4442	3.10415	3:6588959-6611396	-	148	163.704
ENSSSCG00000027332	391	4.93347	3:59985851-59986608	+	11	12.2499
ENSSSCG00000008307	2766	2.94188	3:72902300-73033060	+	26	28.9539
ENSSSCG00000007547	801	5.46995	3:429622-431195	-	18	20.0454
ENSSSCG00000008273	1143	5.46358	3:71837730-71840207	+	61	66.8189
ENSSSCG00000008645	1423	5.2234	3:135801780-135804369	-	76	84.636
ENSSSCG00000008170	834	6.38611	3:55676567-55841538	-	48	53.4543
ENSSSCG00000008543	356	5.51618	3:118296681-118301540	-	10	11.1363
ENSSSCG00000028513	4355	8.81712	3:16941559-17016837	-	437	486.657
ENSSSCG00000027343	1134	3.4238	3:139871305-139873586	-	38	42.318
ENSSSCG00000008636	446	4.15919	3:135029578-135034074	-	12	13.3636
ENSSSCG00000021238	6004	3.11438	3:17840608-17848221	+	209	232.748
ENSSSCG00000008558	6672	3.68013	3:119044244-119064498	-	187	207.43
ENSSSCG00000027683	4913	2.97154	3:61921412-61935918	-	118	131.409
ENSSSCG00000007606	11565	5.09554	3:5989058-6087744	+	367	408.703
ENSSSCG00000008127	4414	6.94703	3:49024545-49045815	+	299	332.976
ENSSSCG00000026446	2599	7.30942	3:75462088-75468524	+	209	232.749
ENSSSCG00000007955	2198	7.69639	3:40002954-40063268	+	68	74.6134
ENSSSCG00000008581	6851	4.43209	3:121228062-121457342	-	350	389.77
ENSSSCG00000028366	9565	9.38596	3:120467175-120663749	+	536	595.793
ENSSSCG00000021746	3657	6.653	3:61248709-61264066	+	269	299.567
ENSSSCG00000007879	2591	4.27979	3:29683925-29708799	-	106	118.045
ENSSSCG00000007735	4021	7.76453	3:16560241-16629089	-	343	380.862
ENSSSCG00000008360	6534	6.90081	3:80706427-80728566	-	276	306.762
ENSSSCG00000008336	2357	6.08463	3:76060039-76228042	-	143	158.135
ENSSSCG00000024748	3936	8.86462	3:26070075-26079765	+	395	439.885
ENSSSCG00000008315	7087	3.75517	3:74881256-74945773	+	306	340.771
ENSSSCG00000008635	3108	3.01279	3:134629108-134723728	+	96	106.909
ENSSSCG00000008003	2434	7.92048	3:41424154-41437729	+	98	108.747
ENSSSCG00000008211	1115	8.73812	3:60654129-60668501	+	95	105.795
ENSSSCG00000008624	5778	4.72844	3:133660275-133741130	-	297	329.635
ENSSSCG00000008357	3027	3.09906	3:80320881-80444992	+	87	96.8859
ENSSSCG00000008363	4072	7.36568	3:81192659-81262804	-	333	369.725
ENSSSCG00000008236	411	4.86237	3:62299111-62301167	+	12	13.3636
ENSSSCG00000008058	3241	6.7625	3:42763959-42777246	+	123	135.863
ENSSSCG00000027492	1050	7.2308	3:76437796-76442529	-	73	81.2951
ENSSSCG00000008162	3492	3.49426	3:54729098-54758580	-	125	138.09
ENSSSCG00000008099	1676	5.90035	3:45754988-45789156	+	89	99.1133
ENSSSCG00000027933	3973	6.02209	3:18861196-18867851	-	271	301.794
ENSSSCG00000007723	2875	6.72027	3:11634918-11669064	+	214	238.317
ENSSSCG00000021236	2359	7.34629	3:34789972-34802901	-	189	210.476
ENSSSCG00000008130	3987	9.74924	3:49102522-49108750	-	411	457.191
ENSSSCG00000022852	938	3.2097	GL894540.2:19477-38257	-	28	30.068
ENSSSCG00000027733	2656	4.55083	GL896147.1:21-4828	+	113	125.84
ENSSSCG00000026102	312	2.97661	JH118468.1:5302-9779	-	3	3.34089
ENSSSCG00000026887	665	5.45633	GL894524.1:10961-14535	-	30	33.409
ENSSSCG00000021333	2049	6.33286	6:43285919-43363019	-	88	96.8861
ENSSSCG00000003716	4792	3.25069	6:103671941-103752238	-	131	145.886
ENSSSCG00000027498	874	6.00452	6:98657169-98685782	-	48	53.4543
ENSSSCG00000002663	1801	2.93468	6:3528008-3553089	+	28	30.0681
ENSSSCG00000024172	6328	3.44753	6:77038298-77082452	-	156	173.726
ENSSSCG00000030637	5953	5.44986	6:46188700-46198839	-	368	408.703
ENSSSCG00000029154	2188	7.88634	6:50347656-50365075	-	184	204.908
ENSSSCG00000029097	4680	4.48976	6:79360235-79380434	+	223	247.226
ENSSSCG00000027402	1300	7.56817	6:74087728-74091963	+	99	110.25
ENSSSCG00000003950	3802	6.76834	6:155288318-155322124	+	276	306.249
ENSSSCG00000003638	1317	8.13002	6:85658502-85669095	+	108	120.272
ENSSSCG00000029519	2281	8.41935	6:17323688-17336023	+	204	226.067
ENSSSCG00000003137	4080	4.44899	6:49872559-49918573	-	137	152.567
ENSSSCG00000029228	4390	3.13302	6:423426-443570	-	152	169.272
ENSSSCG00000026296	354	10.0613	6:45070837-45071190	-	18	20.0454
ENSSSCG00000025672	2027	3.51421	6:135984034-136062365	-	76	84.636
ENSSSCG00000003761	7103	6.17922	6:121952968-122144954	-	454	504.476
ENSSSCG00000003461	9712	6.27983	6:69128530-69174634	-	459	510.044
ENSSSCG00000022408	3282	3.79848	6:71614914-71632568	-	136	151.454
ENSSSCG00000002896	1382	10.3618	6:40623020-40627757	-	130	144.772
ENSSSCG00000026650	5146	4.46364	6:82457965-82635094	-	228	253.908
ENSSSCG00000025121	916	3.06044	6:13294881-13296829	-	26	28.9544
ENSSSCG00000029799	2728	3.60919	6:83010088-83020054	-	103	114.704
ENSSSCG00000002725	1830	9.78869	6:13479005-13484349	+	190	211.59
ENSSSCG00000027325	1904	5.29955	6:77863824-77870254	+	101	112.477
ENSSSCG00000026220	3730	6.74597	6:47679736-47796430	+	284	316.271
ENSSSCG00000003862	3102	4.13564	6:147514437-147525998	+	136	151.454
ENSSSCG00000025848	4520	6.58181	6:153265259-153272364	-	248	275.068
ENSSSCG00000024009	2196	6.85428	6:72919002-72922818	-	163	181.522
ENSSSCG00000021738	2123	3.92224	6:90126719-90272482	+	64	70.1587
ENSSSCG00000023235	2122	3.02026	6:76660529-76782396	+	69	76.8406
ENSSSCG00000027689	4035	3.10441	6:65154804-65161685	+	142	158.136
ENSSSCG00000028638	1487	8.90105	6:16732585-16748636	-	135	150.34
ENSSSCG00000003649	2574	3.64189	6:87854753-87863421	-	65	72.386
ENSSSCG00000003404	3598	3.25952	6:64657448-64669107	-	104	114.704
ENSSSCG00000002740	6871	6.71485	6:14338271-14426135	-	508	565.725
ENSSSCG00000022672	1623	4.67403	6:49975740-49985824	-	58	64.5907
ENSSSCG00000024736	3779	3.12694	6:51436400-51443718	+	73	81.1929
ENSSSCG00000003583	2068	6.17211	6:78572781-78586620	-	121	134.749
ENSSSCG00000023636	2553	4.24883	6:78118547-78131520	+	118	131.409
ENSSSCG00000002853	198	3.89943	6:35173983-35174180	+	1	0.698711
ENSSSCG00000021803	5367	9.37371	6:25704518-25780714	+	515	572.407
ENSSSCG00000002762	3204	5.00627	6:16552313-16578832	+	163	180.408
ENSSSCG00000002866	2728	5.42562	6:38632196-38634923	-	132	146.999
ENSSSCG00000022204	7437	5.69493	6:57851225-57880810	-	445	495.567
ENSSSCG00000002813	2411	3.51881	6:17713584-17719183	+	92	102.455
ENSSSCG00000003351	1638	5.22638	6:58231329-58234019	+	84	93.5451
ENSSSCG00000002795	6278	3.33232	6:23708329-23838481	-	136	151.454
ENSSSCG00000020710	2921	2.96465	6:67449995-67480014	+	90	100.227
ENSSSCG00000003100	2252	3.98017	6:47556754-47708431	+	79	87.9769
ENSSSCG00000003065	1555	2.93719	6:46349481-46365407	-	40	44.5453
ENSSSCG00000003543	6867	3.43653	6:75801838-75857966	+	171	190.431
ENSSSCG00000003413	9098	8.52864	6:65191722-65317849	-	716	796.246
ENSSSCG00000002999	2463	7.76954	6:44647442-44655648	-	173	191.545
ENSSSCG00000027189	3063	6.78868	6:54318796-54340478	+	226	251.681
ENSSSCG00000028109	9674	3.76292	6:16620890-16722485	-	315	349.681
ENSSSCG00000002837	2749	4.76019	6:30401844-30417360	+	109	120.272
ENSSSCG00000003110	6585	4.85557	6:48268523-48310975	-	190	211.59
ENSSSCG00000002879	3498	7.77725	6:39994350-40019940	+	299	332.976
ENSSSCG00000002841	8039	7.56789	6:31414230-31470873	+	572	635.883
ENSSSCG00000002645	1082	3.75201	6:1059475-1069933	+	39	43.4308
ENSSSCG00000003805	4424	9.83382	6:134824166-134915577	+	424	471.066
ENSSSCG00000023191	1711	9.30751	6:75420899-75425373	-	168	185.977
ENSSSCG00000030520	2087	6.59868	6:43358782-43402767	-	147	163.703
ENSSSCG00000003055	2222	5.81543	6:46158727-46180753	-	137	151.454
ENSSSCG00000003264	3471	7.08625	6:53227261-53243568	+	199	220.499
ENSSSCG00000027902	558	3.79032	6:89129878-89133484	-	16	17.8181
ENSSSCG00000021292	3125	6.11723	6:148091681-148269323	-	194	214.931
ENSSSCG00000003339	4240	6.60921	6:58092873-58106078	-	300	334.089
ENSSSCG00000003975	4043	3.31248	6:157393602-157449604	-	144	160.363
ENSSSCG00000029457	2650	10.2028	6:83114911-83145823	-	295	328.521
ENSSSCG00000003760	3045	2.93476	6:119952713-120062240	-	100	110.249
ENSSSCG00000003763	2610	4.67068	6:124790063-124806819	-	134	148.113
ENSSSCG00000003851	3016	5.62954	6:146702081-146774794	-	189	210.476
ENSSSCG00000003081	1587	6.23267	6:47119743-47127421	+	48	52.3407
ENSSSCG00000003664	4446	8.87907	6:88636985-88654810	+	148	164.818
ENSSSCG00000002872	6704	4.93011	6:39402369-39475804	+	352	391.998
ENSSSCG00000027935	6636	7.12521	6:112903785-113226657	+	536	595.794
ENSSSCG00000003521	3519	4.46082	6:74137827-74165870	-	144	160.363
ENSSSCG00000003670	6369	3.21159	6:89147722-89241759	-	234	259.476
ENSSSCG00000027774	6065	3.82695	6:56197893-56218104	-	266	295.112
ENSSSCG00000025126	2281	6.65656	6:40102684-40110284	+	165	183.749
ENSSSCG00000003451	2785	7.50903	6:67223226-67254533	+	199	221.613
ENSSSCG00000002640	6478	3.70465	6:292934-308322	+	150	165.932
ENSSSCG00000025912	3580	7.91035	6:35409180-35476436	+	318	354.135
ENSSSCG00000029558	3764	5.11265	6:77097065-77112248	+	178	198.226
ENSSSCG00000003863	4889	4.18315	6:147566017-147692707	+	234	260.589
ENSSSCG00000023973	2210	10.0646	6:57886829-57898138	-	190	210.476
ENSSSCG00000002726	2309	6.52602	6:13507302-13510202	-	164	182.636
ENSSSCG00000003511	3442	10.334	6:73219224-73249083	-	361	400.907
ENSSSCG00000025478	10402	5.6477	6:99439752-99566078	-	601	668.179
ENSSSCG00000003727	2296	5.84586	6:108288997-108310468	+	146	162.59
ENSSSCG00000003490	1269	8.88253	6:71809776-71816043	+	109	121.386
ENSSSCG00000003013	1028	7.93251	6:45142576-45269369	-	79	86.8635
ENSSSCG00000024907	2446	8.51385	6:40777921-40780366	+	104	115.818
ENSSSCG00000028289	1045	8.96772	6:31883697-31903668	+	90	100.227
ENSSSCG00000003471	4266	3.29898	6:69567127-69595069	-	160	178.181
ENSSSCG00000022425	4371	3.29006	6:147695165-147701842	-	151	167.045
ENSSSCG00000002722	7491	3.2157	6:13236908-13269152	-	87	96.8859
ENSSSCG00000030420	8900	8.27259	6:12976321-13131246	+	860	956.61
ENSSSCG00000030300	421	5.798	6:26420805-26421708	+	15	16.7045
ENSSSCG00000003103	2989	3.3144	6:47955133-47958121	+	111	122.643
ENSSSCG00000023391	2517	9.88033	6:31799737-31827219	-	157	174.841
ENSSSCG00000003268	1731	9.71039	6:53279930-53288525	+	112	124.727
ENSSSCG00000030015	1290	3.39462	6:74034220-74039692	+	44	48.9998
ENSSSCG00000002820	3318	4.16229	6:17159491-17195722	+	149	165.931
ENSSSCG00000003885	3125	3.61295	6:151712184-151748395	-	126	140.318
ENSSSCG00000003749	6530	3.16876	6:117947946-118101279	+	118	131.408
ENSSSCG00000003828	1329	5.60927	6:140421878-140676185	-	67	74.6133
ENSSSCG00000025401	6431	8.56784	6:455072-466072	-	586	652.588
ENSSSCG00000024174	2278	3.90204	6:96252965-96261636	-	60	66.8179
ENSSSCG00000028926	4115	10.353	6:58547865-58552185	-	484	538.385
ENSSSCG00000003844	2629	7.42172	6:145679556-145715195	-	215	238.318
ENSSSCG00000003178	1744	6.95772	6:50430665-50441566	-	113	124.727
ENSSSCG00000002792	2094	8.76676	6:25083305-25088381	-	69	76.8406
ENSSSCG00000028423	6005	5.88823	6:82938345-83036689	+	364	404.248
ENSSSCG00000022457	5214	7.07499	6:25074671-25083203	-	402	447.68
ENSSSCG00000003931	3309	4.18633	6:153997343-154023020	+	80	87.9769
ENSSSCG00000003402	2042	7.2466	6:64608519-64625507	+	159	177.068
ENSSSCG00000002756	4260	6.32617	6:16466530-16505316	-	118	131.409
ENSSSCG00000003853	1228	3.3548	6:147007232-147077810	+	41	45.6589
ENSSSCG00000030177	1803	7.38695	6:155486007-155494384	+	141	157.022
ENSSSCG00000023920	2601	6.65549	6:156145455-156159118	+	169	187.09
ENSSSCG00000003526	1241	7.43342	6:74625259-74629862	+	92	102.454
ENSSSCG00000028074	1726	6.5067	6:81306854-81393552	-	117	129.181
ENSSSCG00000003465	8071	4.49355	6:69338245-69382940	-	273	304.021
ENSSSCG00000021660	520	6.62133	6:91612733-91647225	+	15	16.7045
ENSSSCG00000024240	3996	9.48899	6:48439235-48455158	+	408	454.361
ENSSSCG00000022319	816	3.15013	6:54591824-54592639	+	24	25.6138
ENSSSCG00000003983	3073	3.16259	6:157479913-157721967	-	101	112.477
ENSSSCG00000003772	4385	4.01681	6:125811787-125945373	+	183	202.681
ENSSSCG00000002812	3186	3.54036	6:17719919-17753431	-	116	129.181
ENSSSCG00000003407	1465	3.45481	6:64851365-64857266	+	52	57.9088
ENSSSCG00000002719	1700	5.92598	6:13359880-13361681	-	97	108.023
ENSSSCG00000029808	1811	7.18533	6:153765203-153900898	+	137	151.454
ENSSSCG00000021946	2797	3.43761	6:41691207-41712951	+	96	106.909
ENSSSCG00000002953	312	8.53452	6:42723885-42724578	+	12	12.2508
ENSSSCG00000020691	514	9.19833	6:13526164-13550199	-	34	37.8635
ENSSSCG00000003393	4145	5.61921	6:64119033-64144256	-	264	293.999
ENSSSCG00000002667	3678	8.85271	6:4215556-4248026	-	297	330.515
ENSSSCG00000003593	3390	3.19846	6:81479473-81532113	-	112	124.727
ENSSSCG00000025959	3770	3.63427	6:4377262-4405680	+	155	171.499
ENSSSCG00000003943	1940	6.87268	6:155345966-155365853	-	141	157.022
ENSSSCG00000002819	2126	7.20469	6:17197939-17205981	+	163	180.408
ENSSSCG00000027525	4326	8.14769	6:145547688-145582947	+	401	446.566
ENSSSCG00000025355	2598	8.61033	6:40999372-41048923	-	221	246.112
ENSSSCG00000002760	3477	9.04661	6:16544657-16592245	-	128	142.544
ENSSSCG00000003700	4583	5.99206	6:99204540-99320940	-	267	297.34
ENSSSCG00000003940	1916	4.43585	6:155177961-155181358	+	88	96.8871
ENSSSCG00000027659	2166	4.14131	6:75370048-75388917	+	97	108.022
ENSSSCG00000003577	5361	6.12265	6:78192900-78289092	-	374	416.499
ENSSSCG00000003267	2476	8.50307	6:53263392-53279569	-	197	219.385
ENSSSCG00000003371	4202	3.18919	6:62043879-62100547	-	148	164.817
ENSSSCG00000003849	1479	3.54828	6:146652500-146663692	+	54	60.1361
ENSSSCG00000003167	1218	6.39256	6:50281116-50293633	+	56	61.2497
ENSSSCG00000002863	2683	6.65069	6:38565866-38578848	+	181	201.567
ENSSSCG00000003235	5818	4.578	6:51793682-51801864	+	141	155.908
ENSSSCG00000020678	1360	4.56601	6:1560877-1595724	-	63	70.1588
ENSSSCG00000024651	3664	3.6228	6:88530827-88547931	-	150	165.931
ENSSSCG00000002656	7055	7.25092	6:1937771-2006631	+	512	570.18
ENSSSCG00000003005	2500	8.50056	6:44979818-44989883	-	233	259.476
ENSSSCG00000025465	323	4.92983	6:119806745-119807981	+	7	7.79542
ENSSSCG00000002749	1525	5.71806	6:14643378-14648241	+	63	69.0452
ENSSSCG00000027687	2940	6.0177	6:64376599-64395795	+	159	177.067
ENSSSCG00000028464	5707	5.92994	6:12036401-12196907	+	370	411.543
ENSSSCG00000022151	2036	4.34386	6:57996302-57998337	-	96	105.796
ENSSSCG00000003603	5272	3.47536	6:81908159-82064725	+	186	207.135
ENSSSCG00000002815	2520	7.36819	6:17639730-17669499	+	177	197.113
ENSSSCG00000002805	1230	5.47154	6:17978591-17993262	-	67	74.6133
ENSSSCG00000027417	2945	3.26498	6:89712512-89884174	-	95	105.795
ENSSSCG00000028656	3692	3.69799	6:13204581-13228010	-	154	171.499
ENSSSCG00000003682	10273	4.73666	6:92032264-92150436	-	519	577.975
ENSSSCG00000021893	6699	3.63674	6:98710167-98861692	-	281	312.931
ENSSSCG00000003141	3282	3.85584	6:49824781-49841320	-	126	140.318
ENSSSCG00000003079	4370	5.46821	6:47020616-47037996	-	188	208.249
ENSSSCG00000003018	3292	8.00668	6:45437791-45454637	+	253	280.635
ENSSSCG00000029165	4254	6.352	6:17390419-17416705	-	261	290.658
ENSSSCG00000003654	24261	8.43917	6:88029072-88403314	+	845	941.02
ENSSSCG00000028973	1352	3.61153	6:79123550-79156847	+	50	54.568
ENSSSCG00000028906	1551	6.5305	6:45224686-45228732	+	105	116.932
ENSSSCG00000027423	1757	6.69902	6:153998345-154214458	-	124	138.09
ENSSSCG00000003040	3207	6.00087	6:45755558-46046988	+	198	220.451
ENSSSCG00000003343	1905	3.93977	6:58309983-58324734	+	80	89.0905
ENSSSCG00000002799	9898	9.82903	6:18405764-18476092	+	1014	1129.22
ENSSSCG00000002895	8843	4.22113	6:40601955-40622325	+	312	347.453
ENSSSCG00000003634	1705	9.63664	6:85528199-85534297	+	171	190.43
ENSSSCG00000003913	5278	9.00833	6:152918923-153026302	-	427	475.521
ENSSSCG00000003897	3093	5.86514	6:152367423-152373158	+	165	183.749
ENSSSCG00000002652	1667	5.09456	6:1750798-1772788	+	83	92.4313
ENSSSCG00000003061	2485	3.64023	6:46217032-46327364	-	100	110.249
ENSSSCG00000003712	4139	8.43498	6:101663951-101985114	-	273	304.022
ENSSSCG00000002776	3779	6.35706	6:25355171-25399156	-	271	301.794
ENSSSCG00000026953	2423	9.21017	6:113245005-113290173	-	244	270.613
ENSSSCG00000023137	2058	6.9995	6:54492662-54735350	+	117	130.211
ENSSSCG00000002753	1777	7.15624	6:16181376-16193106	-	132	146.999
ENSSSCG00000027894	3288	4.9865	6:78416217-78446670	-	182	202.681
ENSSSCG00000002774	5989	9.33453	6:25423604-25565172	+	432	481.088
ENSSSCG00000003790	6954	3.84599	6:132079900-132198218	+	142	157.022
ENSSSCG00000026857	1257	5.40282	6:89004591-89024892	+	68	74.6133
ENSSSCG00000003561	3056	5.15972	6:77724043-77754350	+	126	140.318
ENSSSCG00000003093	6931	9.29765	6:47398732-47443863	-	566	630.316
ENSSSCG00000029646	1255	9.96514	6:50915413-50924336	+	125	139.204
ENSSSCG00000022936	2922	6.36517	6:54505272-54543540	-	132	145.887
ENSSSCG00000003531	4202	6.6349	6:74939243-75075051	+	288	319.612
ENSSSCG00000025440	5079	7.3097	6:75444691-75460067	-	425	472.18
ENSSSCG00000003589	4091	5.23415	6:79984144-80018120	-	140	155.909
ENSSSCG00000003859	4823	5.32688	6:147319963-147467617	-	282	312.93
ENSSSCG00000003596	2182	8.4003	6:81545149-81586329	-	134	149.227
ENSSSCG00000003728	1249	5.52422	6:108421421-108444099	-	59	65.7043
ENSSSCG00000021067	885	8.22191	6:44463508-44477026	-	62	67.9315
ENSSSCG00000003477	2686	3.06659	6:69840051-69856699	+	91	100.227
ENSSSCG00000003485	3638	3.62131	6:70334853-70354133	-	148	164.817
ENSSSCG00000003168	3730	7.04386	6:50257927-50276064	+	238	263.93
ENSSSCG00000003701	2076	4.51946	6:99282273-99295346	-	101	112.477
ENSSSCG00000003831	2693	3.20517	6:141476689-141544859	+	75	83.5224
ENSSSCG00000021232	4984	8.72974	6:83031237-83053271	-	462	514.498
ENSSSCG00000003616	1398	4.80619	6:82690406-82692284	-	50	55.6816
ENSSSCG00000026152	3571	4.09692	6:47880104-47919797	-	157	174.84
ENSSSCG00000024342	4982	4.99561	6:104383369-104394429	-	285	317.385
ENSSSCG00000003479	1550	6.70752	6:69920824-69928946	-	95	104.681
ENSSSCG00000003198	2219	2.95152	6:50553036-50559348	-	71	79.0679
ENSSSCG00000029761	2795	3.25957	6:178887-183711	+	83	92.4315
ENSSSCG00000003121	2636	5.84317	6:48771886-48779649	+	141	157.022
ENSSSCG00000028288	577	3.37232	6:147476010-147478541	-	15	16.7045
ENSSSCG00000023946	296	7.27998	6:81644269-81646622	-	8	8.90905
ENSSSCG00000003017	3064	7.28515	6:45127027-45141378	-	152	169.272
ENSSSCG00000003898	2924	4.21107	6:152376965-152423462	+	122	135.863
ENSSSCG00000003762	3960	7.43622	6:124520030-124620448	+	254	281.748
ENSSSCG00000002689	3806	3.29443	6:7183374-7278374	-	141	157.023
ENSSSCG00000023741	302	4.87908	6:134537789-134546296	-	5	4.45452
ENSSSCG00000003398	3368	3.99322	6:64280250-64321692	-	137	151.453
ENSSSCG00000003177	2468	3.8274	6:50435027-50444609	+	101	112.477
ENSSSCG00000003200	1599	6.92503	6:50702794-50704392	-	116	128.416
ENSSSCG00000003626	1329	7.07722	6:84811801-84825683	-	87	96.886
ENSSSCG00000002724	1198	4.97342	6:13389858-13409189	+	59	65.7043
ENSSSCG00000002910	1554	4.19307	6:40782928-40793022	-	44	48.9997
ENSSSCG00000029371	2516	4.78225	6:48523114-48537524	+	132	146.999
ENSSSCG00000003384	2961	9.75312	6:62365657-62380147	+	237	263.367
ENSSSCG00000027843	909	7.96488	6:154073620-154091953	+	67	74.6133
ENSSSCG00000030544	3446	9.41186	6:49399426-49421692	-	360	400.908
ENSSSCG00000002804	3337	9.45646	6:17996867-18074248	-	203	224.953
ENSSSCG00000003568	3154	4.1927	6:77873612-77881717	-	118	131.409
ENSSSCG00000023866	1464	7.18108	6:825971-843709	+	108	120.272
ENSSSCG00000022333	1357	3.1246	6:33099684-33107320	-	43	47.8862
ENSSSCG00000003360	4170	3.52667	6:59872018-59886419	+	167	185.976
ENSSSCG00000003006	2295	4.5549	6:44925572-44978800	+	91	101.341
ENSSSCG00000003420	2247	3.24112	6:65674317-65693438	+	79	87.9768
ENSSSCG00000002743	1958	7.48106	6:14464800-14502767	-	154	170.385
ENSSSCG00000003396	4225	9.64424	6:63989937-64031150	+	309	344.112
ENSSSCG00000023228	3664	3.81827	6:44712058-44749222	+	104	115.818
ENSSSCG00000003556	1221	3.4977	6:77344009-77354126	-	36	38.9771
ENSSSCG00000002854	5149	3.16973	6:35027582-35041420	+	131	144.772
ENSSSCG00000003435	1934	4.18481	6:66024560-66035121	+	82	91.3178
ENSSSCG00000003412	2884	4.68655	6:65163743-65187263	-	137	152.568
ENSSSCG00000003492	2909	3.37319	6:71823957-71841460	+	70	77.9542
ENSSSCG00000003694	3292	9.30565	6:96738829-96792567	-	271	301.794
ENSSSCG00000003265	1039	3.41217	6:53243208-53248375	-	34	37.8635
ENSSSCG00000003592	5130	3.04797	6:81249908-81287308	+	178	198.227
ENSSSCG00000026025	2509	9.63608	6:75396361-75420892	+	199	220.499
ENSSSCG00000003563	4980	4.15332	6:77769795-77788902	-	96	106.909
ENSSSCG00000021634	2236	6.90562	6:78508382-78532136	+	168	185.977
ENSSSCG00000002721	6359	9.79497	6:13272176-13293758	+	690	767.293
ENSSSCG00000025499	1180	4.32187	6:40131830-40145721	+	48	53.4543
ENSSSCG00000003827	630	4.33038	6:140363964-140393806	+	22	24.4999
ENSSSCG00000024927	2464	9.15455	6:78460522-78502023	+	247	275.067
ENSSSCG00000025454	3441	5.33015	6:17383872-17393120	+	206	229.408
ENSSSCG00000003317	2266	6.26505	6:55573410-55596968	-	82	90.2042
ENSSSCG00000022592	651	3.56403	GL893210.2:69778-70488	-	19	21.159
ENSSSCG00000026308	2250	8.55627	GL896557.1:388-5397	-	192	212.704
ENSSSCG00000016158	1366	9.43593	JH118435.1:25194-56391	-	129	142.545
ENSSSCG00000027579	3446	6.17541	GL896398.1:12484-26527	+	113	125.84
ENSSSCG00000029168	5287	3.46701	GL895057.2:17823-53239	-	211	233.862
ENSSSCG00000026449	3300	3.23595	GL895172.1:701-38924	-	104	114.704
ENSSSCG00000020754	2300	4.35667	GL895036.1:5338-8445	+	86	94.6587
ENSSSCG00000025463	1137	5.20898	GL894927.1:6946-32215	+	58	64.5906
ENSSSCG00000022635	363	3.69158	GL892261.1:4549-5172	-	7	7.79542
ENSSSCG00000025524	1087	4.29478	GL896467.1:9112-17840	-	45	50.1135
ENSSSCG00000024878	372	4.49241	GL895952.1:1255-6210	+	9	10.0227
ENSSSCG00000021756	1124	5.63663	GL895741.1:13688-29650	-	44	48.9999
ENSSSCG00000013489	1437	5.40047	GL893808.2:63410-73801	+	68	75.727
ENSSSCG00000021372	1701	5.65204	JH118504.1:43113-50853	+	102	112.476
ENSSSCG00000024978	2717	6.26991	JH118669.1:121899-226196	+	152	169.272
ENSSSCG00000028041	3732	3.8765	GL893704.1:3028-47140	+	163	180.408
ENSSSCG00000025955	1361	6.60513	GL896149.1:271-10175	-	40	43.597
ENSSSCG00000024677	265	4.0459	GL896214.1:21-1926	+	3	3.3409
ENSSSCG00000027269	1475	3.76728	GL895825.2:17612-42059	-	50	55.6816
ENSSSCG00000023683	506	5.5542	JH118979.1:12928-106908	-	20	22.2726
ENSSSCG00000009341	2462	3.03274	GL895092.1:7355-17061	+	72	80.1815
ENSSSCG00000021848	1501	6.78236	GL896314.1:5272-9710	-	105	116.931
ENSSSCG00000022481	491	7.01359	GL895812.1:393-2387	+	24	26.7272
ENSSSCG00000026475	3133	6.17671	GL896223.1:266-17647	+	216	240.544
ENSSSCG00000030601	3327	4.42517	GL892763.2:48556-55647	+	165	183.749
ENSSSCG00000014916	370	10.1032	GL895392.2:49319-55650	+	20	22.2726
ENSSSCG00000022110	1751	4.72197	GL893304.1:65287-73677	-	76	83.5224
ENSSSCG00000021378	2110	8.1707	GL893304.1:28405-40780	+	146	162.59
ENSSSCG00000024711	825	6.34682	JH118870.1:22591-61103	-	34	37.8636
ENSSSCG00000023109	3191	5.60351	GL896104.1:15999-39848	-	150	167.044
ENSSSCG00000020879	3389	7.94294	GL896255.2:31342-107711	-	273	302.908
ENSSSCG00000024578	5535	4.17006	GL893223.2:14413-56318	-	210	232.749
ENSSSCG00000026810	718	4.07758	16:59888335-59890798	+	25	27.8408
ENSSSCG00000016846	2147	6.53952	16:23751847-24139970	+	118	131.179
ENSSSCG00000025194	4850	3.08259	16:43232220-43305396	+	171	190.431
ENSSSCG00000016848	4548	4.54551	16:24681214-24903273	+	200	222.726
ENSSSCG00000017105	2009	10.3473	16:81787672-81833820	-	222	246.112
ENSSSCG00000016894	3326	4.46459	16:35128872-35417710	-	92	102.454
ENSSSCG00000016938	1815	7.09028	16:44242304-44284836	+	120	132.522
ENSSSCG00000016842	12546	3.65426	16:23231485-23512745	+	370	410.93
ENSSSCG00000030001	1705	3.46031	16:74152339-74197414	-	62	69.0452
ENSSSCG00000016809	4566	3.03627	16:18544603-18667159	-	137	151.454
ENSSSCG00000017100	3806	4.86353	16:80297617-80323465	-	164	182.636
ENSSSCG00000017058	2157	8.27394	16:72025312-72032384	-	99	110.25
ENSSSCG00000016942	1945	3.79878	16:46572390-46875579	+	75	82.4087
ENSSSCG00000017071	6344	5.30075	16:74604894-74619382	-	348	387.544
ENSSSCG00000016793	3468	6.8091	16:6142024-6158561	-	266	295.113
ENSSSCG00000016985	1143	4.01561	16:55441390-55453408	-	45	50.1134
ENSSSCG00000016975	1158	5.97359	16:52593639-52620444	+	67	74.6134
ENSSSCG00000016850	11229	6.63613	16:24923878-25017010	-	837	930.996
ENSSSCG00000016794	8123	4.96117	16:6351995-6590974	-	383	425.408
ENSSSCG00000017108	1465	4.51783	16:82434351-82446247	+	68	75.727
ENSSSCG00000016784	3613	6.40741	16:4445050-4611009	-	260	289.544
ENSSSCG00000016857	4323	5.51712	16:25732829-25907475	-	243	269.499
ENSSSCG00000016845	4851	4.03245	16:23672398-23741895	-	223	248.339
ENSSSCG00000016795	1637	3.39074	16:6829357-6866653	+	58	64.5906
ENSSSCG00000016827	1330	4.76214	16:21414092-21422485	+	64	71.2724
ENSSSCG00000016934	2228	4.5026	16:42614326-42680340	-	98	109.136
ENSSSCG00000017033	4805	6.30363	16:68469338-68508674	+	216	240.545
ENSSSCG00000016976	4806	4.80451	16:52692102-52734538	-	264	293.999
ENSSSCG00000017124	10397	5.41364	16:86756464-86843808	-	182	201.567
ENSSSCG00000016971	1551	7.83657	16:51863660-51939697	+	126	140.317
ENSSSCG00000016929	6127	7.79616	16:40637279-40680990	-	549	611.384
ENSSSCG00000028490	1433	8.20428	16:86038187-86043058	-	113	124.727
ENSSSCG00000016944	4295	5.08527	16:47381646-47495791	-	99	109.136
ENSSSCG00000017043	3178	8.61221	16:70068344-70116014	+	303	337.431
ENSSSCG00000024680	436	5.0616	16:29348226-29357238	+	14	15.5908
ENSSSCG00000016888	2579	8.7317	16:34265710-34290773	-	212	235.951
ENSSSCG00000017087	2495	7.00863	16:77974389-78000580	-	185	206.022
ENSSSCG00000027763	389	3.62673	16:42832716-42874957	+	8	8.90905
ENSSSCG00000016953	2326	7.11746	16:47778078-47849312	+	148	164.817
ENSSSCG00000027293	9200	10.323	16:53105026-53296922	+	848	944.36
ENSSSCG00000016823	3211	9.70984	16:20792523-20819890	-	336	374.18
ENSSSCG00000023948	3190	3.42836	16:56277375-56422437	+	109	120.272
ENSSSCG00000017067	3165	4.44288	16:74249275-74271907	-	154	171.5
ENSSSCG00000016954	2932	7.64513	16:47885606-47906898	-	228	253.908
ENSSSCG00000017042	2640	3.37053	16:70006228-70029370	+	98	109.136
ENSSSCG00000016872	5149	5.51559	16:29432925-29454116	+	324	360.817
ENSSSCG00000017046	4932	3.77044	16:70161814-70560494	+	159	176.801
ENSSSCG00000016864	6539	4.11573	16:27945664-27967989	+	200	222.726
ENSSSCG00000016907	5387	6.46328	16:36535321-36595542	-	381	423.18
ENSSSCG00000017052	6942	7.61021	16:71570121-71669698	+	594	661.497
ENSSSCG00000029340	6422	3.71244	16:46523093-46572331	-	163	181.082
ENSSSCG00000016925	2847	5.26182	16:40067323-40073386	-	166	184.863
ENSSSCG00000030301	2327	3.75116	16:85605580-85609026	-	96	105.795
ENSSSCG00000016920	5621	3.14864	16:38256403-38320438	-	182	201.567
ENSSSCG00000016822	1603	5.14988	16:20765248-20782855	-	86	95.7723
ENSSSCG00000016783	6467	3.95331	16:4402641-4436947	+	261	290.658
ENSSSCG00000016911	8728	7.06869	16:36584182-36716985	+	475	528.975
ENSSSCG00000017035	1309	3.01694	16:68538957-68557975	+	37	40.0907
ENSSSCG00000016826	3219	4.92066	16:21403290-21414047	-	101	111.363
ENSSSCG00000017014	7361	3.11996	16:59896491-59923239	+	262	291.772
ENSSSCG00000016841	4274	2.99118	16:22924495-23009601	+	102	112.477
ENSSSCG00000029695	1270	3.29451	16:40863737-41048126	-	24	26.7271
ENSSSCG00000028803	2067	3.86154	16:4003965-4065442	-	82	91.3178
ENSSSCG00000011117	1532	5.9931	JH118602.1:38681-65225	-	95	105.795
ENSSSCG00000027580	1999	6.67342	GL896061.1:1631-4810	-	143	159.249
ENSSSCG00000006815	1552	3.1696	GL893393.2:11834-20477	+	51	56.7952
ENSSSCG00000022081	1193	3.04881	JH118611.1:2182-33448	+	29	31.1816
ENSSSCG00000027175	1814	6.30742	GL895293.1:24635-58516	-	110	122.499
ENSSSCG00000026181	1958	8.78998	GL893684.1:47-9472	+	164	182.636
ENSSSCG00000022970	1501	3.70495	JH118559.1:2354-9390	+	30	33.4089
ENSSSCG00000026103	3084	6.51757	GL892287.1:9551-14480	-	218	242.772
ENSSSCG00000021253	318	6.61572	JH118717.1:1521-49511	+	9	10.0227
ENSSSCG00000029013	413	3.21058	GL896409.1:562-2048	+	8	8.90905
ENSSSCG00000022127	5256	5.96667	GL894982.1:2828-51899	+	243	269.499
ENSSSCG00000009389	1625	5.3649	JH118724.1:105848-117189	-	91	101.34
ENSSSCG00000025653	4769	4.46826	GL896447.1:16648-66876	+	173	191.627
ENSSSCG00000021220	857	8.21464	GL895295.1:124-2080	+	64	71.2724
ENSSSCG00000024576	1203	8.47119	GL896465.1:6022-7426	+	101	112.477
ENSSSCG00000022144	1220	6.41963	GL896302.1:53946-59861	+	57	63.477
ENSSSCG00000021222	856	4.51618	GL896400.1:1228-2680	+	34	37.8635
ENSSSCG00000004651	4774	3.66611	1:136147528-136310942	-	97	106.909
ENSSSCG00000004058	2526	6.77538	1:10423018-10432335	+	156	173.727
ENSSSCG00000004172	2048	7.36346	1:33338200-33400551	+	153	170.384
ENSSSCG00000004920	373	3.47345	1:180185937-180187416	+	7	7.79542
ENSSSCG00000005787	2622	5.83431	1:311558169-311582546	+	167	184.863
ENSSSCG00000005733	8259	3.48048	1:306790165-306918954	-	313	348.566
ENSSSCG00000005602	10537	4.18973	1:299771569-299990068	+	345	384.203
ENSSSCG00000004130	915	8.25125	1:23807089-23818104	+	71	77.9544
ENSSSCG00000004358	2008	5.20065	1:76107582-76168748	-	112	124.727
ENSSSCG00000027270	3817	7.25575	1:208386691-208408036	-	247	273.954
ENSSSCG00000004387	7576	8.60658	1:83885153-84070991	+	622	692.679
ENSSSCG00000004617	5321	6.20253	1:132089213-132192796	+	375	416.498
ENSSSCG00000005460	842	4.42184	1:283217115-283224893	+	27	30.068
ENSSSCG00000004603	7257	3.95038	1:128274659-128288968	+	315	350.794
ENSSSCG00000005620	1994	7.95561	1:302129555-302137873	-	170	189.317
ENSSSCG00000004342	1273	6.40254	1:72407252-72414358	-	49	54.5679
ENSSSCG00000004156	4362	8.89478	1:30388244-30411344	+	214	238.317
ENSSSCG00000005373	1209	8.80209	1:268051416-268082372	+	105	116.931
ENSSSCG00000005356	7131	6.27067	1:266502385-266617490	+	491	546.793
ENSSSCG00000005679	2320	4.1961	1:303696543-303701842	-	106	118.045
ENSSSCG00000005660	4378	4.46926	1:303151634-303169108	+	99	109.686
ENSSSCG00000005704	1653	3.78632	1:304671176-304680415	+	55	61.2497
ENSSSCG00000023260	6371	8.64979	1:129024779-129056512	-	558	621.407
ENSSSCG00000004104	1381	6.95132	1:18657400-18665843	-	97	106.909
ENSSSCG00000026274	786	4.03277	1:225622810-225664764	-	28	31.1817
ENSSSCG00000026215	276	4.62221	1:155040578-155041568	+	4	4.45453
ENSSSCG00000004653	7107	3.93285	1:136458261-136513432	+	325	360.817
ENSSSCG00000004556	2285	5.11672	1:118816807-118838580	+	124	136.977
ENSSSCG00000005190	5019	5.93511	1:231957990-232194586	+	278	309.59
ENSSSCG00000005762	4459	5.02369	1:308751422-308841049	+	222	247.226
ENSSSCG00000004590	3510	6.16086	1:125211007-125223217	-	239	266.158
ENSSSCG00000027974	2672	5.56593	1:271654112-271660594	-	164	182.636
ENSSSCG00000004844	5894	3.58709	1:159812539-159863815	+	224	249.454
ENSSSCG00000004693	1178	6.36602	1:141951650-141994485	+	74	82.4087
ENSSSCG00000005040	2281	3.77947	1:202680189-202694018	-	88	96.8859
ENSSSCG00000004052	6620	4.29641	1:9838859-9939328	-	212	234.977
ENSSSCG00000005183	5224	6.32909	1:230981734-231026418	+	253	281.748
ENSSSCG00000005457	1227	6.31023	1:282666496-282809797	-	66	73.4997
ENSSSCG00000004634	6221	4.45406	1:134278295-134343747	-	305	339.658
ENSSSCG00000026194	3405	4.77032	1:284184364-284203430	-	180	200.453
ENSSSCG00000004123	4510	4.53285	1:22999275-23103417	-	203	226.068
ENSSSCG00000004291	2667	4.08627	1:60831750-60880058	+	95	105.795
ENSSSCG00000005532	1802	3.82071	1:294656000-294714165	+	73	80.1831
ENSSSCG00000004216	2333	4.63155	1:39547710-39593566	+	117	129.181
ENSSSCG00000004401	1982	3.86332	1:85867147-85892926	-	82	91.3178
ENSSSCG00000004293	3271	5.52825	1:60891443-60977717	-	190	210.477
ENSSSCG00000004547	3422	3.88036	1:118016140-118027912	-	149	165.931
ENSSSCG00000022203	1278	5.23058	1:311243218-311347235	-	55	61.2497
ENSSSCG00000005724	10606	3.11619	1:306152318-306229779	-	290	322.954
ENSSSCG00000005204	4637	4.35699	1:241782999-241787635	+	213	236.193
ENSSSCG00000004704	5916	3.58564	1:142714872-142761910	+	239	266.158
ENSSSCG00000026897	709	3.48631	1:23827961-23830140	-	22	23.3864
ENSSSCG00000004340	4737	6.02806	1:72074691-72124390	+	215	239.431
ENSSSCG00000004160	1284	4.3955	1:30684874-30769723	-	50	55.6816
ENSSSCG00000004918	8281	7.13948	1:179761903-179892609	+	562	625.861
ENSSSCG00000005582	13765	4.79135	1:297482902-297714461	-	317	351.907
ENSSSCG00000005083	3050	6.59233	1:210274464-210293196	-	224	249.453
ENSSSCG00000005587	2971	4.79652	1:298837208-298942265	+	147	163.704
ENSSSCG00000004908	5267	7.61992	1:179185001-179209755	+	335	371.953
ENSSSCG00000004018	7068	7.5017	1:2720188-2815404	-	451	501.135
ENSSSCG00000005288	4192	9.03353	1:259252251-259399473	+	427	474.407
ENSSSCG00000004997	3277	5.18222	1:195153592-195185570	+	162	179.295
ENSSSCG00000004070	5551	5.503	1:14015920-14166886	-	321	357.476
ENSSSCG00000023197	3003	6.96969	1:297444746-297478735	+	228	253.908
ENSSSCG00000004417	3792	5.41228	1:86711998-86748784	-	121	134.75
ENSSSCG00000004063	1982	7.34884	1:11703720-11756311	+	155	172.613
ENSSSCG00000004607	8942	6.88577	1:128780600-128813989	+	464	516.725
ENSSSCG00000004587	4782	5.32317	1:124676250-124901532	+	231	257.248
ENSSSCG00000005431	3419	4.40841	1:278058494-278100815	+	135	150.34
ENSSSCG00000030067	1176	7.3274	1:18745774-18749865	-	86	94.6591
ENSSSCG00000004438	1311	6.46124	1:92023736-92025046	-	86	95.0695
ENSSSCG00000023158	4868	9.37353	1:120104405-120113528	+	522	581.316
ENSSSCG00000020743	1135	5.9898	1:297320600-297377198	+	64	71.2724
ENSSSCG00000004148	1561	5.57026	1:28782260-28798934	-	89	99.1133
ENSSSCG00000004861	4582	6.27189	1:164832382-164837414	+	283	315.158
ENSSSCG00000005217	2028	8.13524	1:242978574-243040580	-	77	84.636
ENSSSCG00000004013	2876	4.42277	1:2150620-2365999	-	50	55.3625
ENSSSCG00000005126	5692	5.33701	1:218623996-218670621	+	338	375.294
ENSSSCG00000005382	6244	3.924	1:269089548-269149463	+	191	212.704
ENSSSCG00000025030	1751	3.24908	1:8497661-8508425	-	60	66.8179
ENSSSCG00000022439	676	8.70407	1:297409405-297442956	+	49	54.568
ENSSSCG00000004535	7728	7.51582	1:115112063-115353531	-	462	514.498
ENSSSCG00000004934	7118	8.97329	1:181020973-181091802	-	724	806.269
ENSSSCG00000028996	848	4.82842	1:252778601-252808540	+	35	38.9771
ENSSSCG00000004419	10944	5.48417	1:86671270-86688423	-	578	643.679
ENSSSCG00000004020	2052	8.31643	1:3716401-3734041	+	177	197.113
ENSSSCG00000005441	7213	3.71617	1:280435985-280512383	+	265	295.112
ENSSSCG00000004729	6525	7.27803	1:143913247-143990832	-	391	434.316
ENSSSCG00000005717	2776	6.07083	1:305455972-305462254	-	186	207.135
ENSSSCG00000005066	2103	9.70264	1:206958646-207004120	-	217	241.656
ENSSSCG00000029150	3961	5.26883	1:248680702-248829083	+	198	219.385
ENSSSCG00000005507	1583	4.92085	1:292950895-292968201	+	81	90.2042
ENSSSCG00000029687	3414	3.20175	1:271786040-271804340	-	108	119.159
ENSSSCG00000005652	2513	3.02477	1:302917836-302945338	+	74	82.4088
ENSSSCG00000022419	6604	8.39218	1:183919382-183934511	+	574	639.225
ENSSSCG00000004717	7686	6.0049	1:143205207-143319861	+	502	559.043
ENSSSCG00000021990	761	5.26745	1:225593946-225610235	+	35	38.9771
ENSSSCG00000022804	2768	5.42282	1:216775633-216799044	+	166	184.863
ENSSSCG00000004505	2983	4.30582	1:106879300-106991703	-	84	92.4314
ENSSSCG00000005241	1556	7.25777	1:247781706-247828188	+	107	119.159
ENSSSCG00000005054	1904	5.81335	1:204908530-204920066	+	94	103.569
ENSSSCG00000004762	1100	4.35387	1:145675016-145717583	+	40	43.4317
ENSSSCG00000022533	2409	3.33805	1:35795586-35857746	-	80	88.1038
ENSSSCG00000005776	3328	9.23026	1:310085748-310110240	-	195	216.045
ENSSSCG00000004639	6686	3.32583	1:134745713-134815999	-	197	219.386
ENSSSCG00000004117	2097	5.75258	1:21319300-21342216	-	130	144.772
ENSSSCG00000004064	7507	5.35021	1:11849146-11894313	+	466	518.952
ENSSSCG00000024658	600	7.74915	1:233020138-233048190	-	18	20.0454
ENSSSCG00000025745	926	7.50242	1:93500050-93566232	-	45	50.1134
ENSSSCG00000004317	5095	8.20429	1:64114855-64142640	-	259	288.431
ENSSSCG00000004249	7180	5.48625	1:48621844-48792314	+	362	403.135
ENSSSCG00000026382	5737	5.53992	1:216590125-216628178	-	366	407.589
ENSSSCG00000005645	2492	7.65829	1:302736095-302814406	-	159	177.067
ENSSSCG00000021318	4961	3.67215	1:292888635-292919454	-	192	213.817
ENSSSCG00000004049	1588	3.57139	1:9399577-9411773	-	60	65.7046
ENSSSCG00000005276	2464	4.40865	1:256085363-256092462	-	108	120.272
ENSSSCG00000005593	6153	5.59017	1:299402516-299429476	+	377	418.725
ENSSSCG00000005509	3158	4.6026	1:292925945-292950847	-	151	167.916
ENSSSCG00000024414	579	4.29056	1:200523477-200563638	-	17	18.9317
ENSSSCG00000004625	2735	3.84955	1:132894905-132932794	+	106	118.045
ENSSSCG00000004456	3446	6.51312	1:93255137-93282235	+	253	280.636
ENSSSCG00000004484	8192	5.25181	1:101693459-101890889	+	352	390.884
ENSSSCG00000004199	4439	9.89978	1:35916769-36027433	+	309	342.998
ENSSSCG00000005715	10898	5.98931	1:305377245-305439325	+	649	721.633
ENSSSCG00000004656	1904	7.38112	1:136635403-136637306	-	100	111.363
ENSSSCG00000005078	2943	4.52415	1:209435961-209532239	-	147	162.591
ENSSSCG00000025703	3453	3.46637	1:86576990-86650762	+	45	50.1135
ENSSSCG00000021386	493	8.91793	1:283170863-283177878	-	22	24.4999
ENSSSCG00000004647	2964	4.53113	1:135759183-135810100	-	85	93.5451
ENSSSCG00000005273	4480	7.83279	1:255040262-255097960	+	131	144.772
ENSSSCG00000004415	4173	4.66243	1:84633357-84710423	+	149	164.817
ENSSSCG00000005661	3604	8.744	1:303169947-303176319	+	144	160.363
ENSSSCG00000004165	3293	3.552	1:31384824-31434786	+	132	145.886
ENSSSCG00000005699	16019	8.33217	1:304236177-304445873	+	1373	1527.9
ENSSSCG00000004506	6164	7.18886	1:107666405-108031113	+	487	541.225
ENSSSCG00000004522	2844	4.01282	1:110332948-110410783	+	126	140.317
ENSSSCG00000004350	1856	3.1993	1:75042519-75048822	-	26	28.9544
ENSSSCG00000004105	3510	3.70026	1:18577590-18593434	+	88	96.8884
ENSSSCG00000004281	5882	5.71747	1:59101858-59277122	+	385	427.634
ENSSSCG00000029715	2822	5.13453	1:308316069-308353293	+	135	150.341
ENSSSCG00000005785	903	6.09834	1:311421777-311434590	-	40	44.5453
ENSSSCG00000004813	2804	3.47669	1:154038056-154169686	-	80	89.0905
ENSSSCG00000005255	3337	3.19847	1:250124995-250145630	-	119	131.408
ENSSSCG00000004394	894	3.27956	1:86305689-86345801	-	27	30.0681
ENSSSCG00000004205	1335	7.27909	1:37112971-37147471	+	98	109.136
ENSSSCG00000005614	3678	5.77155	1:301920985-301974866	-	239	265.044
ENSSSCG00000005669	3747	4.98343	1:303351066-303380175	+	208	230.522
ENSSSCG00000004454	5323	6.94461	1:93050990-93243045	+	382	425.407
ENSSSCG00000005339	2096	5.18006	1:264626894-264651249	-	117	130.295
ENSSSCG00000026467	2307	3.49341	1:278643318-278651546	+	41	45.6589
ENSSSCG00000024123	1963	5.78967	1:284648220-284660107	-	89	97.9998
ENSSSCG00000004022	5923	9.4516	1:3461837-3662334	+	566	630.316
ENSSSCG00000004789	5800	9.34374	1:146905998-146923333	-	603	671.52
ENSSSCG00000005205	7574	3.37536	1:241841649-241952442	+	278	309.59
ENSSSCG00000022295	3633	10.146	1:302605365-302611837	+	124	137.533
ENSSSCG00000005716	2356	4.58535	1:305440606-305456203	+	114	126.954
ENSSSCG00000004952	5836	7.49814	1:182898590-182949798	-	503	559.043
ENSSSCG00000026028	412	3.62925	1:227692498-227703231	-	9	10.0227
ENSSSCG00000022696	5126	10.0992	1:181459270-181493153	-	593	660.384
ENSSSCG00000026555	1370	3.44321	1:298054282-298440570	-	45	50.1134
ENSSSCG00000004339	4376	3.76494	1:72007383-72069331	+	161	179.295
ENSSSCG00000027126	499	4.26455	1:300987667-300997401	+	15	16.7045
ENSSSCG00000004142	822	5.54027	1:28295773-28296594	+	41	45.4901
ENSSSCG00000023714	2984	4.0338	1:284589320-284600766	+	131	145.886
ENSSSCG00000004138	9549	7.83243	1:24926110-24957597	-	874	973.314
ENSSSCG00000004206	2094	7.56345	1:37339067-37361363	+	171	189.319
ENSSSCG00000005358	1148	5.68082	1:266638427-266670705	+	64	71.2724
ENSSSCG00000005030	5352	8.87076	1:201970723-202045310	-	469	522.293
ENSSSCG00000005090	814	9.17281	1:210790878-210869279	+	66	73.499
ENSSSCG00000026204	739	9.46564	1:56995037-57010628	+	56	62.3634
ENSSSCG00000023270	538	3.76632	1:247247870-247250632	+	15	16.7045
ENSSSCG00000005006	4543	7.23039	1:199864327-199868869	+	162	180.153
ENSSSCG00000026298	1301	2.9538	1:155679705-155696475	+	30	33.4086
ENSSSCG00000004353	3196	6.40822	1:75149027-75175543	-	147	162.59
ENSSSCG00000005122	6640	7.13688	1:218222328-218500285	-	371	412.043
ENSSSCG00000004034	2349	7.61898	1:8304317-8323289	+	62	67.9315
ENSSSCG00000028558	4105	8.5529	1:216297108-216383873	+	334	371.953
ENSSSCG00000005096	4203	9.12102	1:212130661-212180935	+	415	462.157
ENSSSCG00000004193	4713	4.28602	1:35241975-35281384	-	148	164.817
ENSSSCG00000005366	3877	5.15924	1:267580548-267669956	+	164	181.526
ENSSSCG00000005301	3127	3.68638	1:263420974-263432531	-	120	133.636
ENSSSCG00000004847	2982	3.01507	1:159918114-159939610	-	101	111.364
ENSSSCG00000005440	1793	4.63932	1:280429179-280435855	-	88	97.9996
ENSSSCG00000023996	2926	3.26172	1:141682597-141949823	+	106	118.045
ENSSSCG00000005045	1607	3.74933	1:203773959-203844042	-	59	64.5906
ENSSSCG00000005386	7129	2.95786	1:269898456-270006461	+	182	202.681
ENSSSCG00000005089	6313	4.04312	1:210780392-210792626	-	280	310.704
ENSSSCG00000022828	3709	8.36188	1:188402704-188413859	-	335	373.067
ENSSSCG00000023333	1449	5.41835	1:308197101-308203080	+	67	74.6133
ENSSSCG00000004080	2444	8.58465	1:15946215-15948658	-	111	123.613
ENSSSCG00000030054	1274	5.32472	1:292883160-292887958	-	68	75.727
ENSSSCG00000004395	752	4.44484	1:86117060-86230305	+	14	15.5908
ENSSSCG00000004121	9253	4.17501	1:21999972-22021366	+	255	283.976
ENSSSCG00000004784	219	3.32976	1:146251862-146254473	+	2	1.11364
ENSSSCG00000004546	526	3.90677	1:117838060-117838694	-	15	16.7045
ENSSSCG00000004500	5513	6.24476	1:106025621-106074312	+	384	427.635
ENSSSCG00000005749	7673	8.52811	1:307473398-307507430	-	584	649.853
ENSSSCG00000004955	1026	6.6265	1:183148309-183197150	+	65	72.3861
ENSSSCG00000005605	655	8.34645	1:300757551-300805815	-	31	34.5226
ENSSSCG00000004552	2948	4.25629	1:118413304-118618539	-	99	110.25
ENSSSCG00000004238	2634	7.35195	1:44452327-44545221	-	208	230.522
ENSSSCG00000021892	999	6.54967	1:18652923-18717358	+	55	60.1365
ENSSSCG00000004626	6170	3.90611	1:132950845-133000015	-	251	278.408
ENSSSCG00000004136	1153	5.79233	1:24300316-24415793	-	63	69.0451
ENSSSCG00000021443	2523	8.52327	1:33247814-33256209	+	226	250.567
ENSSSCG00000021213	4511	3.92242	1:201220278-201237468	+	195	217.158
ENSSSCG00000004421	3611	6.57615	1:87145368-87423987	-	189	210.476
ENSSSCG00000005667	6254	4.91335	1:303275186-303329083	+	233	258.363
ENSSSCG00000028089	3813	2.99371	1:141717295-141723599	+	129	143.658
ENSSSCG00000026900	882	5.18272	1:150143394-150438954	-	34	37.8635
ENSSSCG00000004479	10814	9.27553	1:101579216-101659614	+	541	602.475
ENSSSCG00000005771	2426	4.94902	1:309603415-309650292	+	114	126.954
ENSSSCG00000030605	3975	9.57248	1:126383470-126393930	-	431	479.975
ENSSSCG00000004635	4560	6.01469	1:134516466-134572002	+	310	344.113
ENSSSCG00000004757	4764	3.51558	1:145569525-145580494	-	190	210.476
ENSSSCG00000004517	2820	7.90786	1:109623474-109629410	-	176	196
ENSSSCG00000005720	1409	4.93647	1:305733695-305937230	-	71	79.0679
ENSSSCG00000004895	603	3.4271	1:175695537-175696139	-	17	18.1598
ENSSSCG00000029479	562	4.21644	1:241244000-241247724	+	18	20.0454
ENSSSCG00000004751	1111	8.58984	1:145096359-145259690	-	66	73.4997
ENSSSCG00000004498	1380	3.23273	1:105913374-105938090	-	38	41.2043
ENSSSCG00000005191	6333	6.54446	1:233060223-233215901	+	403	447.68
ENSSSCG00000004897	5723	3.63768	1:176374032-176416202	+	203	224.954
ENSSSCG00000005343	5311	4.06447	1:264874645-265047631	-	241	268.386
ENSSSCG00000022891	2208	5.63583	1:307074678-307085718	-	59	65.7043
ENSSSCG00000025964	2378	4.93177	1:303871932-303882873	-	128	142.545
ENSSSCG00000030470	3838	3.85699	1:161175468-161284300	-	151	168.158
ENSSSCG00000004856	5206	7.99797	1:161500325-161637725	-	247	275.067
ENSSSCG00000005615	1056	3.03021	1:302105646-302107569	-	30	32.2953
ENSSSCG00000029557	2590	4.80775	1:161403213-161419889	-	127	141.431
ENSSSCG00000004071	2958	9.23453	1:14406886-14451537	+	304	337.43
ENSSSCG00000004494	13276	3.43112	1:105552817-105801552	-	258	286.203
ENSSSCG00000004304	1843	5.0324	1:62552996-62588854	+	86	94.6587
ENSSSCG00000004044	8904	6.62385	1:9038048-9271430	-	520	579.089
ENSSSCG00000004088	2321	6.09334	1:17190304-17206622	-	154	171.499
ENSSSCG00000004253	6100	8.02672	1:49584138-49631969	+	306	340.771
ENSSSCG00000026346	816	6.16323	1:93443037-93474584	+	45	50.1134
ENSSSCG00000005650	2447	8.1626	1:302890305-302899700	-	212	234.976
ENSSSCG00000005683	3182	6.72292	1:303864106-303870977	+	225	250.567
ENSSSCG00000004745	4665	5.9695	1:144910431-144928836	+	313	348.567
ENSSSCG00000004382	6141	5.0223	1:83271468-83349373	-	356	396.452
ENSSSCG00000004753	6626	3.39867	1:145362521-145504961	+	155	172.613
ENSSSCG00000005024	4238	5.51973	1:200927792-200991751	-	210	233.863
ENSSSCG00000004735	608	4.35879	1:144360847-144382433	+	21	23.3863
[truncated: 1,591 more rows]

## Sheet: 120 d medium low
GeneID	Length	FPKM	Locus	Strand	Count	Normalized
ENSSSCG00000022385	602	2.31762	GL893537.1:1262-19124	-	11	12.2499
ENSSSCG00000020978	1395	1.89933	GL893077.1:1133-9650	-	27	30.0681
ENSSSCG00000000146	2402	1.86759	GL893077.1:10937-50415	-	48	52.3407
ENSSSCG00000020930	2094	0.881141	GL892822.1:8929-108642	-	20	21.159
ENSSSCG00000030265	1074	2.52058	GL895833.1:3405-18058	+	27	28.9544
ENSSSCG00000026881	2231	2.1902	GL893735.2:55564-63065	+	53	59.0225
ENSSSCG00000030046	352	2.8325	GL894605.1:1639-4574	-	5	5.56816
ENSSSCG00000028195	1083	1.32021	GL894666.1:90-32008	+	14	14.4772
ENSSSCG00000027326	722	2.91316	JH118613.1:89652-96818	+	18	20.0454
ENSSSCG00000026713	1513	0.760387	GL892859.2:30838-37335	+	11	12.2499
ENSSSCG00000028169	3202	1.1175	GL893762.1:54891-103936	-	40	44.5452
ENSSSCG00000023114	3999	1.84307	GL896432.1:33217-39403	-	83	92.4314
ENSSSCG00000024839	702	1.17845	GL896218.1:501-7682	+	7	7.79542
ENSSSCG00000027090	1142	1.96528	GL896459.1:16148-22541	-	22	24.4999
ENSSSCG00000010597	2947	1.46896	GL895853.2:29463-42670	+	48	53.4539
ENSSSCG00000010599	7786	2.54205	GL895853.2:48384-97480	+	212	236.09
ENSSSCG00000028108	4066	1.35086	GL893190.1:3721-17191	+	59	65.7043
ENSSSCG00000021102	1032	2.53017	GL896277.1:7721-15835	-	25	27.8408
ENSSSCG00000030439	1130	2.17174	JH118743.1:1450-30183	-	24	26.7272
ENSSSCG00000022832	1927	2.33508	JH118974.1:122042-153784	-	15	16.7045
ENSSSCG00000029051	2728	1.4715	JH118974.1:159876-191727	+	44	48.9998
ENSSSCG00000004924	1621	1.8986	GL894399.1:5836-18382	+	33	35.6362
ENSSSCG00000004923	1124	1.00188	GL894399.1:18479-23149	-	11	12.2499
ENSSSCG00000028000	2671	0.748773	GL894576.1:9642-24761	+	22	24.4999
ENSSSCG00000021019	2427	1.58119	GL893241.2:1114-8273	+	40	44.5453
ENSSSCG00000025425	4110	2.43505	GL894187.1:20378-37699	-	108	120.272
ENSSSCG00000028523	618	2.13374	GL892265.1:21785-28710	+	11	11.1364
ENSSSCG00000029288	3462	1.82889	JH118459.1:12555-16117	+	65	72.3861
ENSSSCG00000016109	6196	2.2923	GL892407.1:87777-157979	-	128	141.431
ENSSSCG00000022355	1341	1.26232	GL896285.1:579-4700	-	16	17.8181
ENSSSCG00000025076	487	2.66729	GL894277.1:5160-12749	-	9	10.0227
ENSSSCG00000002538	4254	2.06797	GL894441.2:49590-74536	+	100	111.363
ENSSSCG00000022294	3161	1.60991	JH118614.1:103031-195851	-	16	16.7045
ENSSSCG00000021678	2180	1.05978	JH118995.1:47580-71041	-	25	27.8408
ENSSSCG00000026338	2830	2.1575	GL892606.2:21486-30754	+	66	72.386
ENSSSCG00000029140	728	1.75986	GL892833.1:326-1462	-	11	12.2499
ENSSSCG00000027549	1323	1.24809	GL893417.1:65462-72699	-	15	16.7045
ENSSSCG00000021380	8408	2.05575	GL892430.1:39336-75722	+	127	141.431
ENSSSCG00000021695	327	1.36281	GL893649.1:34-17262	+	2	2.22726
ENSSSCG00000001948	5378	1.40517	GL892789.1:2844-86348	+	78	85.7496
ENSSSCG00000028658	1373	1.07505	JH118694.1:79-3285	+	15	16.7045
ENSSSCG00000025661	3837	1.99824	GL895128.2:28662-38017	+	71	79.0679
ENSSSCG00000030663	3096	1.82624	GL896083.1:1414-10855	+	63	70.1587
ENSSSCG00000029772	489	2.64856	GL896293.1:10040-10729	-	9	10.0227
ENSSSCG00000028299	1330	0.744084	GL896304.2:10965-21478	+	10	11.1363
ENSSSCG00000024476	2506	0.855612	GL894786.1:2411-19490	+	23	24.4999
ENSSSCG00000028598	561	0.939612	JH118526.1:95201-100003	+	4	4.45453
ENSSSCG00000024365	588	1.31027	JH118526.1:105477-114732	-	6	6.68179
ENSSSCG00000029109	3380	2.39981	GL892843.1:47423-89330	+	91	101.34
ENSSSCG00000021740	2554	1.24019	GL892775.1:3587-12373	-	15	16.7045
ENSSSCG00000000451	1432	1.79329	GL892775.1:45971-50433	+	25	27.8408
ENSSSCG00000025027	1825	2.36482	GL892775.1:11742-16543	+	45	50.1134
ENSSSCG00000024362	268	1.29061	GL894445.1:8589-10762	+	1	1.11363
ENSSSCG00000029309	1308	1.29016	GL896283.2:19754-25919	-	17	18.9317
ENSSSCG00000030176	443	2.45666	GL893047.2:104888-110320	-	7	7.79542
ENSSSCG00000010529	1752	2.81405	14:118623934-118629819	-	52	57.9088
ENSSSCG00000010277	2258	0.823518	14:80113947-80158053	+	21	22.2726
ENSSSCG00000009868	5697	1.78633	14:40541835-40663547	+	91	100.227
ENSSSCG00000010388	1580	0.852372	14:97564667-97598353	-	14	15.5908
ENSSSCG00000028018	9100	2.18317	14:24748336-24847751	-	224	248.34
ENSSSCG00000010396	3281	2.06874	14:98408249-98523932	-	76	84.636
ENSSSCG00000010026	2432	2.89485	14:51151822-51162385	-	77	85.7496
ENSSSCG00000009682	14934	2.08643	14:13933388-14137117	+	230	256.135
ENSSSCG00000009818	1527	1.2792	14:33384232-33437633	+	16	17.8181
ENSSSCG00000010241	996	0.706458	14:77827790-77828785	+	7	7.43531
ENSSSCG00000009822	1233	0.895695	14:33771559-33781210	+	11	12.25
ENSSSCG00000009766	5738	1.39145	14:30942727-30989981	-	86	95.7723
ENSSSCG00000010251	6014	1.17385	14:78262512-78293337	+	76	84.636
ENSSSCG00000009745	5479	1.07197	14:25517584-25789353	-	66	73.4996
ENSSSCG00000010550	2784	2.23601	14:120856765-120890216	-	65	72.3861
ENSSSCG00000009751	1934	1.01685	14:26522226-26524159	-	21	23.3863
ENSSSCG00000010183	2494	2.83991	14:64343142-64376887	+	71	77.9542
ENSSSCG00000010772	3065	0.833929	14:153183591-153194302	-	25	27.8408
ENSSSCG00000010224	2809	0.835991	14:71516963-71521244	-	26	28.9544
ENSSSCG00000009705	4084	0.823582	14:17867673-17927120	-	36	40.0908
ENSSSCG00000010451	3425	1.9807	14:110171790-110190465	+	74	82.4038
ENSSSCG00000029751	985	1.71683	14:34979217-34981963	-	16	17.8181
ENSSSCG00000009617	1564	1.35814	14:6848681-6852806	-	21	23.3863
ENSSSCG00000010564	2567	1.18844	14:122351659-122360701	-	29	32.2953
ENSSSCG00000026923	412	1.613	14:95320883-95323105	+	4	4.45453
ENSSSCG00000010302	5593	1.63412	14:82430351-82495889	-	98	109.136
ENSSSCG00000024187	5326	2.40362	14:96913008-96931281	-	147	163.704
ENSSSCG00000009627	4326	1.60229	14:7332462-7339301	+	78	85.7497
ENSSSCG00000010441	2411	2.57024	14:109299788-109589057	-	30	32.2954
ENSSSCG00000010276	6764	1.7809	14:80010893-80098908	+	139	154.795
ENSSSCG00000009927	3787	1.70641	14:43693025-43750884	-	73	81.2951
ENSSSCG00000010638	4212	2.01563	14:134586299-134790017	+	78	85.7496
ENSSSCG00000021254	6371	2.78037	14:86782681-86825802	-	125	139.204
ENSSSCG00000029274	682	0.877009	14:114259928-114274891	+	5	5.56816
ENSSSCG00000009748	5577	0.720191	14:26227227-26295568	-	33	35.6363
ENSSSCG00000028005	6840	0.933901	14:32196933-32226599	+	75	82.4087
ENSSSCG00000009625	1712	0.76659	14:7314483-7328560	+	14	14.4772
ENSSSCG00000023662	6941	1.37953	14:80738682-80779612	+	101	111.363
ENSSSCG00000028341	3737	0.690375	14:95526936-95536319	+	29	32.2953
ENSSSCG00000020716	4429	2.914	14:43091928-43106517	+	147	163.704
ENSSSCG00000009635	2527	2.18511	14:7980315-7983883	-	6	6.68179
ENSSSCG00000009786	4569	2.52046	14:31685025-31713085	-	132	145.885
ENSSSCG00000021391	777	1.02404	14:95309373-95314251	+	7	7.79542
ENSSSCG00000010502	4571	2.22891	14:117154842-117176951	+	109	120.272
ENSSSCG00000029618	909	1.18879	14:76317958-76728000	-	10	11.1363
ENSSSCG00000010235	2449	2.6223	14:77053874-77081067	+	59	65.7043
ENSSSCG00000010429	5408	2.54386	14:106252635-106707670	-	150	165.931
ENSSSCG00000010196	6749	2.7677	14:65774944-65897285	+	135	150.34
ENSSSCG00000010448	2679	0.79738	14:109911958-109939489	+	24	25.6135
ENSSSCG00000009860	2842	1.11052	14:37664700-37795365	-	33	36.7498
ENSSSCG00000009694	795	0.957189	14:15692372-15791437	+	5	5.56816
ENSSSCG00000010385	2344	2.50508	14:97445075-97533703	-	64	71.2724
ENSSSCG00000010325	3511	2.05532	14:85786121-85996706	-	60	66.8179
ENSSSCG00000009680	6124	2.59796	14:13660644-13713041	+	159	177.067
ENSSSCG00000010192	3787	2.28769	14:65321822-65370106	-	92	102.454
ENSSSCG00000024359	1461	2.01333	14:114858277-114901247	-	26	28.9544
ENSSSCG00000022005	555	2.15029	14:121769183-121770703	+	9	10.0227
ENSSSCG00000009852	4869	1.9288	14:36719623-36768249	+	100	110.25
ENSSSCG00000024081	2591	2.21143	14:71827153-71866476	+	64	70.1588
ENSSSCG00000010479	1468	1.41437	14:114769059-114776317	-	22	23.3862
ENSSSCG00000028699	1484	1.43995	14:16133828-16154346	+	22	24.4999
ENSSSCG00000010446	1997	1.26165	14:109782799-109844276	+	28	30.068
ENSSSCG00000010476	6846	1.37981	14:114504895-114671649	-	107	118.045
ENSSSCG00000010683	6873	1.54088	14:140637654-140894480	+	67	74.6133
ENSSSCG00000010613	1656	2.43085	14:125224090-125225745	-	43	46.9199
ENSSSCG00000010189	4187	1.70324	14:65175873-65228457	+	81	90.2042
ENSSSCG00000009779	8188	0.786244	14:31349949-31416450	+	71	77.9542
ENSSSCG00000010485	3428	2.43847	14:115679181-115765691	+	65	71.2724
ENSSSCG00000009681	2484	1.76369	14:13726698-13890117	-	48	53.4543
ENSSSCG00000023560	1209	2.08532	14:145686386-145706134	-	18	20.0454
ENSSSCG00000009666	2096	2.21371	14:12397697-12473597	+	51	55.6816
ENSSSCG00000025186	5635	1.90214	14:49831955-49879651	-	69	75.727
ENSSSCG00000023681	1946	1.9235	14:152371288-152381190	-	40	44.5453
ENSSSCG00000009826	5200	2.81863	14:33876427-33933748	+	125	139.204
ENSSSCG00000009924	1807	2.33481	14:43479365-43506156	-	39	43.4317
ENSSSCG00000010239	4439	1.44805	14:77559428-77606033	-	72	79.0679
ENSSSCG00000009768	2430	1.03705	14:30994183-31025206	-	28	30.068
ENSSSCG00000030893	385	0.942295	14:52398194-52405226	+	2	2.22726
ENSSSCG00000010700	1541	2.87014	14:142872513-142889194	-	43	46.7727
ENSSSCG00000009880	3136	1.1341	14:41228793-41288614	+	38	42.318
ENSSSCG00000009873	2854	0.695359	14:41019599-41057730	+	22	24.4999
ENSSSCG00000009714	5503	1.03009	14:21439165-21626347	+	58	63.477
ENSSSCG00000009971	2621	1.01107	14:49144407-49200267	+	27	28.9544
ENSSSCG00000010034	5445	1.30526	14:51687086-51788840	+	68	75.7269
ENSSSCG00000024495	2818	1.72892	14:44702561-44720806	+	29	32.2953
ENSSSCG00000010085	871	0.879601	14:53700111-53702130	-	7	7.79542
ENSSSCG00000009699	803	2.23898	14:16908630-16921262	+	16	17.8181
ENSSSCG00000020954	1474	1.18835	14:124190348-124210140	-	18	20.0454
ENSSSCG00000025877	1044	0.743478	14:114421387-114439186	+	7	7.79542
ENSSSCG00000010077	1108	1.05448	14:53393879-53403015	-	7	7.79543
ENSSSCG00000024418	4002	1.14671	14:65508298-65517687	-	52	57.9088
ENSSSCG00000010692	4692	1.89351	14:142235175-142291054	+	76	83.5224
ENSSSCG00000024329	5460	1.22742	14:43399023-43413454	-	65	71.2725
ENSSSCG00000010025	4921	2.41814	14:51094894-51151692	+	122	135.863
ENSSSCG00000009827	2987	1.18942	14:33928782-33965795	-	39	42.318
ENSSSCG00000009702	2460	1.14548	14:16990964-17077626	+	30	32.2953
ENSSSCG00000027767	2920	0.929917	14:95546846-95597448	-	29	32.2953
ENSSSCG00000010524	1769	2.15174	14:118491723-118503569	-	15	16.7045
ENSSSCG00000022212	3420	2.3773	14:31164113-31169710	-	73	81.2951
ENSSSCG00000010584	2413	1.84939	14:123319551-123334232	+	45	48.9998
ENSSSCG00000029576	3796	2.0142	14:100611108-100624181	-	64	70.1588
ENSSSCG00000009755	3135	2.19957	14:29816548-29871825	-	68	75.7269
ENSSSCG00000010435	4561	1.33346	14:108506480-108560998	+	69	76.8406
ENSSSCG00000010052	4862	2.06875	14:52719300-52771846	+	110	122.5
ENSSSCG00000009655	4988	1.00225	14:10982040-11187665	-	33	36.7498
ENSSSCG00000009683	8485	2.47315	14:14139334-14342690	-	194	214.931
ENSSSCG00000009776	10816	2.27724	14:31250592-31312971	+	286	318.499
ENSSSCG00000010523	2206	2.6544	14:118462772-118490338	+	61	67.9315
ENSSSCG00000009720	5982	1.02935	14:22291796-22365368	-	72	79.0678
ENSSSCG00000009926	3400	2.36686	14:43577362-43593251	-	85	94.6587
ENSSSCG00000025876	2245	2.29768	14:77502556-77528898	-	55	61.2497
ENSSSCG00000021159	777	1.02404	14:95191839-95196686	-	7	7.79542
ENSSSCG00000010296	925	1.39487	14:82190815-82195204	-	13	13.3637
ENSSSCG00000027107	419	0.78027	14:13821300-13832132	+	3	2.2273
ENSSSCG00000010631	6332	1.26679	14:133473280-133513936	-	91	101.34
ENSSSCG00000023776	4604	0.951733	14:65252670-65307305	+	51	55.6815
ENSSSCG00000010484	6410	2.5818	14:115618745-115655465	-	118	130.295
ENSSSCG00000030428	4208	2.78434	14:121754738-121760818	+	119	132.522
ENSSSCG00000010504	1826	1.03293	14:117265094-117349965	-	20	22.2726
ENSSSCG00000009787	3064	1.93006	14:31718478-31756350	-	64	70.1588
ENSSSCG00000010650	4161	1.84147	14:135751397-135856834	-	86	94.6587
ENSSSCG00000009932	2422	1.09518	14:43874237-43888496	+	29	32.2953
ENSSSCG00000010316	8931	2.46661	14:83516074-83723354	+	235	260.59
ENSSSCG00000010403	5675	2.0372	14:98768454-98897870	+	115	126.954
ENSSSCG00000010204	5573	0.945467	14:66656836-66911529	+	61	66.818
ENSSSCG00000010654	4812	2.19974	14:136579428-137241300	+	111	122.499
ENSSSCG00000010634	1607	2.67781	14:133772113-133787488	+	19	20.0454
ENSSSCG00000023463	1183	0.855878	14:6412295-6425151	+	11	11.1363
ENSSSCG00000010054	2390	1.35045	14:52914666-52931656	+	34	37.8635
ENSSSCG00000025840	1756	0.971583	14:96808153-96817027	-	18	20.0454
ENSSSCG00000009630	2865	0.792409	14:7424466-7428165	-	15	16.7044
ENSSSCG00000010472	1895	1.38708	14:113794196-113800161	+	28	31.1817
ENSSSCG00000030775	378	0.963939	14:52228870-52229344	+	3	2.22728
ENSSSCG00000023482	3358	0.902891	14:82127203-82134023	-	35	37.8636
ENSSSCG00000009968	11010	1.93021	14:48211177-48701662	-	219	243.885
ENSSSCG00000010055	2799	2.48214	14:53082459-53105245	+	64	70.1588
ENSSSCG00000010791	1915	2.37537	14:153788439-153792982	+	40	44.5452
ENSSSCG00000010400	1427	1.34287	14:98575269-98625342	-	7	7.79542
ENSSSCG00000010741	4531	2.19945	14:146650251-146714955	+	112	124.726
ENSSSCG00000009815	5571	1.97688	14:33175030-33229777	+	117	130.295
ENSSSCG00000010541	5306	2.12078	14:120320877-120341422	-	72	80.181
ENSSSCG00000009811	900	1.68486	14:32912336-32976846	+	10	10.0228
ENSSSCG00000009885	16605	2.01003	14:41829731-42041613	+	312	347.453
ENSSSCG00000009612	2268	2.27904	14:6534501-6622585	-	47	52.3406
ENSSSCG00000009758	4354	1.21594	14:29908889-29944343	+	59	64.5906
ENSSSCG00000009999	1975	2.27041	14:50308018-50390583	-	49	53.4543
ENSSSCG00000009663	4334	1.03765	14:12210476-12231392	-	50	55.6816
ENSSSCG00000010170	2484	1.19162	14:63059665-63441058	-	15	15.5909
ENSSSCG00000009729	7744	1.52034	14:23954520-23979089	-	109	121.386
ENSSSCG00000010383	10797	1.16713	14:97147568-97427141	+	82	91.3178
ENSSSCG00000010755	5676	0.969629	14:149003756-149167170	+	61	67.9315
ENSSSCG00000010033	10903	0.964781	14:51617122-51683350	-	122	134.75
ENSSSCG00000009807	2891	2.19224	14:32694719-32714031	+	58	64.4292
ENSSSCG00000009943	8475	1.92591	14:44506786-44573799	+	190	211.59
ENSSSCG00000027984	2125	0.715065	14:102560744-102575375	+	13	14.4772
ENSSSCG00000010039	2328	1.657	14:52153413-52322963	-	29	31.296
ENSSSCG00000009583	1775	2.19833	14:933640-957378	-	39	43.4316
ENSSSCG00000010274	5694	1.9212	14:79572613-79629916	+	126	139.204
ENSSSCG00000009716	4110	1.64132	14:21716095-21846348	+	73	80.1815
ENSSSCG00000010629	1353	1.09377	14:132403894-132405246	+	15	16.7045
ENSSSCG00000010122	2362	1.51497	14:54750140-54775656	+	22	24.4999
ENSSSCG00000010497	5631	1.61062	14:116897479-117026054	+	67	73.4996
ENSSSCG00000009931	2413	1.06182	14:43838861-43874056	-	28	31.1817
ENSSSCG00000024048	3469	2.56998	14:95269342-95308578	-	87	95.7723
ENSSSCG00000010064	1044	0.798081	14:53243675-53249920	-	8	8.90905
ENSSSCG00000009594	3030	2.41299	14:3882272-4012424	-	53	59.0225
ENSSSCG00000010678	1783	2.17519	14:140493296-140495078	+	41	45.6589
ENSSSCG00000010259	5401	1.30532	14:78996429-79008539	-	81	90.2042
ENSSSCG00000027658	985	1.82413	14:78399904-78441076	+	17	18.9317
ENSSSCG00000009940	4387	2.24247	14:44330362-44360434	-	112	124.726
ENSSSCG00000009901	1494	1.04917	14:42839904-42853514	-	15	16.7044
ENSSSCG00000009806	8563	2.30828	14:32662950-32691139	-	161	178.182
ENSSSCG00000010684	1778	0.798576	14:140910188-140947920	-	15	16.7045
ENSSSCG00000025746	396	2.62101	14:10638981-10640191	+	7	6.68189
ENSSSCG00000010462	624	0.798598	14:112021942-112056577	+	4	4.45453
ENSSSCG00000010533	2338	1.50395	14:119115759-119128270	-	27	28.9544
ENSSSCG00000010143	8807	1.34722	14:58497683-58627065	-	120	132.522
ENSSSCG00000010246	3165	1.73893	14:78004639-78046261	+	60	66.8179
ENSSSCG00000010101	2762	2.34273	14:54066894-54082271	+	65	72.386
ENSSSCG00000010230	9020	1.21196	14:75072600-75915179	-	100	110.249
ENSSSCG00000010532	3656	0.923488	14:118983460-119004961	-	37	40.0907
ENSSSCG00000027230	3900	1.01973	14:115066294-115076782	+	46	50.1135
ENSSSCG00000010151	13547	1.84371	14:59508473-59720913	+	111	122.499
ENSSSCG00000009816	1661	1.00034	14:33231862-33251978	-	15	16.7045
ENSSSCG00000009865	4838	1.97751	14:40012557-40026334	+	109	120.272
ENSSSCG00000029482	4744	2.32322	14:145089392-145179039	-	108	119.159
ENSSSCG00000009850	4368	2.20502	14:36452213-36675414	+	94	104.681
ENSSSCG00000010648	7319	2.91687	14:135589250-135642078	-	211	234.976
ENSSSCG00000010544	6395	1.52861	14:120489410-120614878	-	113	125.84
ENSSSCG00000010456	3215	0.988325	14:110396501-110489204	-	34	36.7498
ENSSSCG00000010310	5172	2.55903	14:82651368-82661271	-	130	144.419
ENSSSCG00000010573	2555	1.1401	14:122933891-122936445	+	32	35.6362
ENSSSCG00000009623	4528	1.74322	14:7073529-7120393	+	91	100.227
ENSSSCG00000010605	2234	2.11393	14:124726432-124766395	-	47	52.3407
ENSSSCG00000009664	4169	1.30543	14:12242679-12375188	+	49	54.5679
ENSSSCG00000009629	1691	1.91549	14:7354351-7376638	-	35	37.864
ENSSSCG00000010186	6091	1.97834	14:65039896-65077802	-	140	154.795
ENSSSCG00000009836	1996	2.27468	14:34963059-34972076	-	40	43.4317
ENSSSCG00000010380	1698	2.14192	14:96724935-96798725	+	36	40.0907
ENSSSCG00000009925	2364	2.45514	14:43511547-43564489	+	36	40.0908
ENSSSCG00000010531	3228	1.44027	14:118887670-118980917	+	53	57.9089
ENSSSCG00000010662	5799	0.838244	14:138170746-138246086	-	56	62.3634
ENSSSCG00000010757	5201	1.4349	14:150935503-151055509	-	77	84.636
ENSSSCG00000010381	2188	1.66539	14:96946425-97088876	-	38	42.318
ENSSSCG00000010012	2222	1.80356	14:50631252-50637818	+	33	36.2275
ENSSSCG00000009605	2316	1.54678	14:6064442-6123023	-	40	43.4317
ENSSSCG00000009792	4084	1.42461	14:31881556-31905219	+	48	53.4543
ENSSSCG00000030645	2711	0.764295	14:133693391-133751509	+	22	24.4999
ENSSSCG00000010005	3886	1.0691	14:50433885-50441668	-	47	52.3407
ENSSSCG00000010258	2742	2.91561	14:78973718-78994034	-	69	75.7269
ENSSSCG00000021513	1833	1.31451	GL892477.1:80390-85418	-	5	5.56816
ENSSSCG00000022504	3955	1.3552	GL892477.1:3373-27511	+	59	64.5907
ENSSSCG00000028909	410	1.72831	GL893389.1:24948-47820	-	5	4.45453
ENSSSCG00000026297	3899	0.805675	8:32268473-32304083	+	31	33.4089
ENSSSCG00000008832	4435	2.02656	8:41281360-41302824	-	95	105.795
ENSSSCG00000022283	3559	0.979141	8:58249777-58310121	-	24	25.6135
ENSSSCG00000028983	1225	2.37988	8:30863652-30891119	-	29	32.2953
ENSSSCG00000008888	3200	0.846123	8:55280113-55290364	-	30	32.2953
ENSSSCG00000020711	3560	2.55464	8:93091614-93115467	+	98	109.136
ENSSSCG00000009169	3556	0.914656	8:127753267-127826415	-	29	32.2953
ENSSSCG00000008704	1003	1.99278	8:2327589-2349279	-	19	21.159
ENSSSCG00000009132	4157	2.5192	8:119968858-120061222	-	43	46.7725
ENSSSCG00000008787	1616	1.67772	8:31841596-31953968	+	28	30.068
ENSSSCG00000009171	1229	1.14442	8:128229409-128321167	-	14	15.5908
ENSSSCG00000009018	5610	2.36696	8:82393807-82581320	+	118	131.408
ENSSSCG00000020907	3309	1.24084	8:120483790-120497075	-	47	51.2271
ENSSSCG00000009084	2403	1.98079	8:108342496-108446215	-	53	57.9089
ENSSSCG00000027403	1623	1.65306	8:57901233-57913052	-	28	31.1817
ENSSSCG00000009062	1199	2.28735	8:93384986-93399513	-	27	30.068
ENSSSCG00000009151	3863	1.12163	8:122272530-122295780	-	50	54.5679
ENSSSCG00000008911	1908	2.08496	8:58740013-58753656	+	40	44.5453
ENSSSCG00000008686	514	1.89402	8:643975-645889	+	8	7.79643
ENSSSCG00000009240	1143	1.29746	8:144545586-144573889	+	10	11.1363
ENSSSCG00000008745	3122	1.25533	8:10866626-10968565	-	44	47.8862
ENSSSCG00000026196	6391	2.01106	8:139674389-139737954	+	116	129.182
ENSSSCG00000009255	1743	1.52412	8:146778060-146839901	+	28	31.1817
ENSSSCG00000024014	1334	1.03803	8:4509862-4515871	-	14	15.5908
ENSSSCG00000008761	1720	1.769	8:20629601-20747793	+	33	35.6362
ENSSSCG00000021491	1601	2.37993	8:82838856-82867324	-	17	18.9318
ENSSSCG00000009224	4130	2.02948	8:141000178-141104209	+	45	50.1134
ENSSSCG00000022004	2994	1.87799	8:1164593-1201738	+	58	64.5906
ENSSSCG00000009140	1653	1.52693	8:120664550-120678410	+	22	24.4999
ENSSSCG00000030548	3485	0.918989	8:139945979-139974969	-	36	40.0907
ENSSSCG00000008919	3455	1.55741	8:67246449-67540677	-	46	50.1134
ENSSSCG00000026882	520	0.796198	8:2357833-2369284	-	3	3.3409
ENSSSCG00000009007	2504	2.21615	8:79970634-80089711	+	47	52.3407
ENSSSCG00000009039	1523	2.71867	8:88144862-88169023	+	39	43.4317
ENSSSCG00000009202	4259	0.929439	8:138500946-138560767	-	45	50.1134
ENSSSCG00000026232	4534	2.19915	8:12432824-12537424	-	94	104.681
ENSSSCG00000009230	11093	2.03537	8:143175327-143415024	+	255	282.862
ENSSSCG00000009050	9342	2.09214	8:90009264-90818429	+	186	206.022
ENSSSCG00000008706	2000	1.68104	8:2256597-2294413	+	20	22.2726
ENSSSCG00000027912	4754	2.59917	8:39215539-39302675	-	34	37.8635
ENSSSCG00000008947	1121	2.25408	8:73317658-73356309	-	22	24.4999
ENSSSCG00000008698	5359	1.26221	8:1649941-1729412	-	72	80.1815
ENSSSCG00000027340	3137	0.771036	8:19626477-19638881	-	27	30.0681
ENSSSCG00000008899	1227	0.949224	8:57773543-57786255	-	11	12.2499
ENSSSCG00000028733	4684	1.21515	8:41642080-41677119	-	65	72.3861
ENSSSCG00000008838	5024	2.02705	8:42350808-42550308	-	89	99.1132
ENSSSCG00000009177	5997	1.78576	8:129770314-129802742	+	62	69.0451
ENSSSCG00000008748	1895	0.919055	8:12633863-12766041	-	19	20.0453
ENSSSCG00000028359	5465	2.35231	8:10659177-10694711	+	62	67.9315
ENSSSCG00000023216	1643	0.702922	8:78969472-78985250	+	12	13.3636
ENSSSCG00000009180	1277	1.81432	8:130101784-130133473	+	22	24.4999
ENSSSCG00000026655	8591	0.816362	8:141369845-141583918	-	79	87.9769
ENSSSCG00000009138	2104	1.25558	8:120517185-120554337	+	28	31.1817
ENSSSCG00000008773	3927	0.899853	8:30718143-30753812	+	40	44.5453
ENSSSCG00000009075	5434	1.78169	8:103791976-103841017	+	109	120.272
ENSSSCG00000008996	3272	1.67677	8:79102671-79118771	+	39	43.4316
ENSSSCG00000009021	5325	2.39746	8:82813782-83472949	+	130	144.772
ENSSSCG00000009003	288	0.995394	8:79824841-79825128	+	1	1.11363
ENSSSCG00000029348	3726	1.49451	8:75305761-75325141	-	62	67.9315
ENSSSCG00000009141	1552	2.1124	8:120682813-120700145	-	32	35.6362
ENSSSCG00000027502	522	1.05492	8:155520-158274	+	4	4.45453
ENSSSCG00000008924	5845	0.974103	8:69805829-69894720	-	48	52.3407
ENSSSCG00000009080	516	1.86136	8:106818384-106818899	+	7	7.71144
ENSSSCG00000008892	2117	2.839	8:57241384-57263349	-	23	25.6135
ENSSSCG00000021784	1290	0.848655	8:123898862-124059439	+	11	12.2499
ENSSSCG00000009166	3272	0.873602	8:127454045-127563987	+	32	35.6362
ENSSSCG00000008845	1903	1.91669	8:44137010-44156726	-	34	37.8635
ENSSSCG00000026729	3501	2.32055	8:145099227-145136181	+	87	95.7724
ENSSSCG00000024493	1730	1.09794	8:140714678-140749326	+	20	22.2726
ENSSSCG00000008677	3281	1.19769	8:296933-307451	-	44	48.9998
ENSSSCG00000008718	1315	2.18699	8:3962114-4004369	+	29	32.2953
ENSSSCG00000024596	3423	2.57269	8:93479144-93503490	-	85	94.6587
ENSSSCG00000023907	5667	1.27481	8:4098117-4126274	-	80	87.9769
ENSSSCG00000008712	610	0.826154	8:2881536-2890367	-	4	4.45453
ENSSSCG00000008943	7884	1.13846	8:71840474-72050171	+	99	110.25
ENSSSCG00000026583	2984	0.733447	8:31627760-31660823	-	23	25.6135
ENSSSCG00000008939	2457	2.50193	8:71347093-71403071	-	38	42.318
ENSSSCG00000008826	10197	1.74716	8:40429275-40691447	-	144	159.249
ENSSSCG00000027234	1752	1.12703	8:103062935-103138553	-	16	16.7045
ENSSSCG00000008792	8868	1.1602	8:32865857-32955456	+	105	116.931
ENSSSCG00000008683	2523	1.87826	8:449065-454706	+	53	57.9099
ENSSSCG00000008941	7493	2.73451	8:71555757-71610668	+	239	265.045
ENSSSCG00000008789	7331	0.809033	8:32081064-32172524	+	69	75.7269
ENSSSCG00000009104	1504	2.12667	8:111496763-111506090	+	33	36.7498
ENSSSCG00000022155	6257	2.58325	8:20296655-20540974	+	182	202.681
ENSSSCG00000023548	4551	0.751398	8:124317963-124437200	+	39	43.4316
ENSSSCG00000009093	3014	1.00147	8:109408944-109454372	+	29	31.1818
ENSSSCG00000009239	725	2.57455	8:144504872-144531061	+	16	17.8181
ENSSSCG00000008727	1628	2.8827	8:5246772-5250746	-	49	54.568
ENSSSCG00000008737	2179	1.42435	8:10359776-10376859	+	20	21.159
ENSSSCG00000008691	2842	2.85318	8:1115004-1136982	-	58	64.5907
ENSSSCG00000009236	3699	0.726487	8:144322468-144357345	+	21	22.2735
ENSSSCG00000008785	6135	1.46613	8:31672064-31754495	+	103	113.59
ENSSSCG00000028492	2582	1.62961	8:50009433-50013268	-	45	50.1135
ENSSSCG00000009053	9874	2.76271	8:91602531-91701330	+	125	139.204
ENSSSCG00000009085	5593	1.86168	8:108446277-108489584	+	25	26.893
ENSSSCG00000008985	4179	1.486	8:76738182-76742360	-	65	71.2724
ENSSSCG00000008921	3659	2.23986	8:69658757-69740137	-	86	95.7723
ENSSSCG00000029227	2672	1.86541	8:11289470-11791973	-	49	54.5679
ENSSSCG00000009113	2834	2.01912	8:112710110-112744438	-	62	69.0452
ENSSSCG00000009051	3490	1.39003	8:90961967-91036814	-	31	34.5226
ENSSSCG00000008831	4273	1.48199	8:41159559-41236217	+	72	80.1815
ENSSSCG00000023489	2703	2.51986	8:75799357-75806307	-	54	60.1361
ENSSSCG00000023174	6323	1.78136	8:112155302-112371983	-	115	128.065
ENSSSCG00000009203	1161	0.861722	8:138635406-138774241	+	9	8.90905
ENSSSCG00000008909	1499	1.52824	8:58659342-58720849	-	22	24.4999
ENSSSCG00000022709	827	0.807243	8:123713463-123773618	+	7	6.68181
ENSSSCG00000008728	2979	1.09814	8:5794830-5825151	+	36	38.9771
ENSSSCG00000009074	4365	1.40084	8:103754108-103791897	-	49	54.568
ENSSSCG00000008735	10645	1.93693	8:8734449-8791827	-	234	260.59
ENSSSCG00000009229	4899	2.45939	8:142148085-142721496	-	131	145.886
ENSSSCG00000009030	3683	1.35376	8:86168454-86193362	+	54	59.0225
ENSSSCG00000008788	3626	2.75388	8:32171380-32250851	-	105	116.931
ENSSSCG00000008881	8036	2.89922	8:50389579-50684112	+	250	277.294
ENSSSCG00000009131	2297	2.11463	8:119906570-119926113	+	51	56.7953
ENSSSCG00000009031	3384	1.00086	8:86290713-86319741	-	38	42.318
ENSSSCG00000008717	1205	0.837055	8:4036928-4073556	+	10	11.1363
ENSSSCG00000008765	5378	0.895096	8:24321831-24731551	+	52	56.7952
ENSSSCG00000020999	4699	2.5315	8:103622878-103722546	-	128	141.954
ENSSSCG00000008893	7154	1.87864	8:57440559-57466820	-	152	169.272
ENSSSCG00000023488	2097	1.17199	8:67059074-67079554	+	14	15.5908
ENSSSCG00000009243	7348	0.888706	8:144694555-144716185	-	40	43.788
ENSSSCG00000023731	2055	2.44377	8:58763216-58769862	+	54	60.1361
ENSSSCG00000026129	1197	0.759422	8:64657893-64699864	-	9	10.0227
ENSSSCG00000020868	4747	0.80065	8:45924127-45947939	+	43	47.8862
ENSSSCG00000008812	5729	0.826794	8:39330158-39503113	+	41	44.5452
ENSSSCG00000025142	911	1.06688	8:106010354-106018272	+	9	10.0227
ENSSSCG00000009012	1536	0.8806	8:80925680-80966550	+	14	15.5908
ENSSSCG00000008716	524	2.88288	8:4081364-4086824	+	11	12.2499
ENSSSCG00000009193	5160	0.936099	8:134696053-134777513	-	54	59.0224
ENSSSCG00000009106	7159	0.73594	8:111948592-112247869	+	28	30.0688
ENSSSCG00000029711	3243	0.853083	8:5946176-5949418	-	31	34.4702
ENSSSCG00000009002	3055	0.790196	8:79824392-79834848	-	23	25.6135
ENSSSCG00000027836	492	1.45607	8:30793179-30793670	+	5	5.5681
ENSSSCG00000023405	6047	2.80946	8:85309346-85800834	+	74	82.4088
ENSSSCG00000009090	15753	1.9682	8:108893579-109093711	-	260	288.431
ENSSSCG00000008983	5964	1.14266	8:76183017-76288275	-	79	86.8632
ENSSSCG00000009226	1770	1.60483	8:140909591-140931958	-	31	33.4089
ENSSSCG00000009209	2138	1.12612	8:139774061-139776198	+	26	28.9544
ENSSSCG00000009152	7057	2.19001	8:122313979-122407629	-	156	173.436
ENSSSCG00000008762	4159	1.69712	8:21057216-21105503	+	81	89.0905
ENSSSCG00000008896	4650	1.01161	8:57417754-57422946	+	53	57.9088
ENSSSCG00000009114	5871	1.65433	8:112836197-112912915	+	81	90.2041
ENSSSCG00000008901	4579	1.9909	8:57826959-57849457	-	104	115.818
ENSSSCG00000024991	1803	1.15257	8:31962290-31970213	+	22	24.4999
ENSSSCG00000000580	2873	1.16115	5:55229615-55272155	+	38	41.2049
ENSSSCG00000028486	645	0.760542	5:69943726-69955724	-	5	4.45453
ENSSSCG00000020797	1148	2.3966	5:70039499-70049296	+	27	30.0681
ENSSSCG00000020725	3842	0.813475	5:22901065-23092644	+	23	24.501
ENSSSCG00000000491	630	1.77152	5:36168399-36173542	-	9	10.0227
ENSSSCG00000000363	4428	1.20948	5:22671059-22695328	+	61	67.9312
ENSSSCG00000000295	1500	1.29287	5:20677944-20695280	-	20	22.2726
ENSSSCG00000027376	1347	0.806312	5:16010998-16015664	-	11	12.2499
ENSSSCG00000000367	3500	2.79848	5:22753647-22759528	+	74	82.4087
ENSSSCG00000000499	4093	1.54279	5:36512237-36555284	-	69	75.727
ENSSSCG00000023758	742	2.02565	5:41169332-41170105	-	13	14.4772
ENSSSCG00000000941	1733	0.747972	5:104178159-104212910	+	14	14.4772
ENSSSCG00000000486	3233	1.4935	5:35773600-35824809	+	55	60.1361
ENSSSCG00000000635	1227	1.64331	5:64143663-64158555	+	14	15.5908
ENSSSCG00000000520	5818	1.19703	5:42370310-42385154	-	80	89.0905
ENSSSCG00000000136	5307	0.831681	5:8415795-8440090	-	51	55.6816
ENSSSCG00000027682	448	1.71879	5:57306910-57311116	+	5	5.56816
ENSSSCG00000000742	3691	1.11775	5:69578375-69592357	-	46	51.2271
ENSSSCG00000000860	1098	0.937304	5:86067273-86118726	+	10	11.1363
ENSSSCG00000000784	11155	0.973301	5:74510800-74656453	+	107	119.159
ENSSSCG00000000110	3296	1.51694	5:6996294-7060417	+	56	62.3634
ENSSSCG00000000862	5109	2.57539	5:86352832-86413276	+	138	152.568
ENSSSCG00000026593	2407	0.87451	5:45982550-46005363	-	23	25.6135
ENSSSCG00000000530	3208	1.07893	5:44933727-44960624	+	28	30.0681
ENSSSCG00000000003	2295	0.768815	5:507792-543410	+	20	21.159
ENSSSCG00000028851	334	1.28958	5:24800132-24801341	-	2	2.22726
ENSSSCG00000000176	2880	2.47136	5:15168180-15182025	+	74	81.2951
ENSSSCG00000000500	1921	1.28134	5:36601819-36652259	+	26	27.8408
ENSSSCG00000027540	5586	2.08585	5:70053612-70069657	-	133	147
ENSSSCG00000000534	5292	2.38219	5:46786251-46869224	-	144	159.249
ENSSSCG00000000169	3940	2.85202	5:13687892-14030537	-	92	102.454
ENSSSCG00000000431	4516	2.90237	5:24754001-24761567	+	140	154.795
ENSSSCG00000000403	9680	2.50893	5:23607437-23657349	-	263	291.772
ENSSSCG00000000927	2219	1.5797	5:99022903-99071007	-	39	42.318
ENSSSCG00000028852	387	1.37487	5:98840486-98853744	-	3	3.3409
ENSSSCG00000000602	2232	0.949994	5:60736663-60851687	+	23	25.6135
ENSSSCG00000000175	5797	1.72224	5:15129052-15145322	-	116	128.068
ENSSSCG00000000737	3541	1.12668	5:69488422-69508649	-	40	43.4317
ENSSSCG00000029196	8744	1.1635	5:17064796-17187457	+	102	113.59
ENSSSCG00000000583	4640	1.45588	5:55270409-55298002	-	76	84.6355
ENSSSCG00000024219	2604	2.19256	5:68266578-68289826	-	61	66.8179
ENSSSCG00000000086	846	1.17499	5:6080536-6081381	-	9	10.0227
ENSSSCG00000026009	2421	0.984998	5:65984979-66021206	+	26	28.9545
ENSSSCG00000000487	3755	0.713693	5:35833340-35851868	+	26	27.8408
ENSSSCG00000000612	8427	2.4782	5:61444099-61571485	-	193	214.931
ENSSSCG00000028235	1532	1.35021	5:23174739-23178249	-	20	21.1596
ENSSSCG00000022273	1536	1.08835	5:38300369-38305904	+	13	13.3635
ENSSSCG00000000925	3643	1.40508	5:99159485-99176450	-	57	63.4771
ENSSSCG00000021270	5712	2.45741	5:38372016-38388693	+	143	158.924
ENSSSCG00000000373	2292	2.6095	5:22941174-22947575	+	41	45.6554
ENSSSCG00000029966	4160	0.87269	5:51069696-51304725	+	40	44.5453
ENSSSCG00000029464	2416	2.4067	5:70002215-70085844	+	55	61.2497
ENSSSCG00000000435	2050	2.24004	5:24726865-24733693	-	37	41.2043
ENSSSCG00000000741	2140	1.06555	5:69568131-69577822	+	18	18.9317
ENSSSCG00000000217	1812	1.14612	5:16400377-16403999	+	22	24.4999
ENSSSCG00000000910	2310	2.32206	5:93712449-93718738	-	58	64.5907
ENSSSCG00000000142	6437	0.733817	5:8916005-8937001	+	51	56.7952
ENSSSCG00000000798	5018	1.47744	5:77679417-77694306	-	82	90.2041
ENSSSCG00000000508	1806	1.04583	5:38330319-38343332	-	20	22.2726
ENSSSCG00000028256	2103	2.479	5:9402356-9635572	+	35	38.9772
ENSSSCG00000026697	8726	1.06176	5:87983250-88227198	+	106	116.932
ENSSSCG00000021748	2097	1.1649	5:1777492-1804843	-	26	28.9544
ENSSSCG00000028272	890	2.07696	5:16524560-16573127	+	17	18.9317
ENSSSCG00000000755	8530	2.15334	5:70490239-70873458	+	214	237.204
ENSSSCG00000027055	5756	2.42863	5:14214562-14290637	+	162	179.295
ENSSSCG00000000259	2572	0.852056	5:18793652-18805588	-	23	25.6136
ENSSSCG00000000148	879	1.98667	5:9275335-9276287	+	16	17.8181
ENSSSCG00000000714	774	1.02944	5:67204186-67204959	+	7	7.79542
ENSSSCG00000000656	2290	1.72851	5:64827997-64857595	+	25	26.7271
ENSSSCG00000000398	7363	0.693295	5:23304870-23332964	-	38	41.2043
ENSSSCG00000022335	1166	0.87101	5:4747993-4763979	-	10	11.1363
ENSSSCG00000000521	1167	2.50916	5:42877526-42878692	-	29	32.1143
ENSSSCG00000021629	280	1.0972	5:105229194-105235765	-	1	1.11363
ENSSSCG00000000139	1392	1.14931	5:8594376-8616478	+	12	12.9202
ENSSSCG00000000728	4413	1.33181	5:68750885-68791717	+	63	70.1588
ENSSSCG00000000423	6569	1.87694	5:24312218-24353178	+	138	152.624
ENSSSCG00000000683	1106	1.11478	5:66295034-66297372	+	12	13.3636
ENSSSCG00000000134	1189	1.36106	5:8338527-8344469	-	16	17.8181
ENSSSCG00000000778	3757	0.897338	5:72799748-73101239	-	38	42.318
ENSSSCG00000030600	1213	2.29292	5:16587575-16600459	+	28	30.068
ENSSSCG00000000137	5160	1.61907	5:8474345-8497583	-	26	27.8408
ENSSSCG00000000492	1287	2.55302	5:36179190-36185575	-	33	36.7498
ENSSSCG00000000453	2797	1.08822	5:24934298-24979232	+	33	36.7499
ENSSSCG00000000256	3771	2.13671	5:18823747-18829548	+	91	101.341
ENSSSCG00000000393	4799	2.6437	5:23190302-23204920	+	124	138.082
ENSSSCG00000000209	4953	2.43554	5:16216606-16247794	+	137	151.454
ENSSSCG00000028083	4064	1.47546	5:23043271-23071906	+	69	75.7275
ENSSSCG00000028531	931	1.15279	5:7757480-7761914	-	10	11.1364
ENSSSCG00000000268	4695	0.994153	5:18959332-18973572	-	52	57.908
ENSSSCG00000000215	6019	1.16616	5:16334686-16354632	-	81	90.1675
ENSSSCG00000029668	4128	0.927325	5:8224018-8248404	+	41	45.6589
ENSSSCG00000026055	1246	1.20621	5:23800885-23818196	+	16	16.7053
ENSSSCG00000025682	2185	2.67386	5:88009721-88114415	-	52	57.9069
ENSSSCG00000000754	1876	1.55315	5:70410182-70433628	-	31	34.5226
ENSSSCG00000000966	1191	2.17171	5:110557622-110559499	-	24	26.7267
ENSSSCG00000000204	2986	1.13103	5:15993054-16007880	+	36	38.9771
ENSSSCG00000030124	708	1.82977	5:45907926-45919464	+	11	12.2499
ENSSSCG00000000493	3748	0.908805	5:36345211-36549496	-	26	28.9544
ENSSSCG00000023236	722	2.45966	5:86522710-86547795	-	13	14.4772
ENSSSCG00000023803	3800	2.72745	5:91504757-91549862	-	113	125.841
ENSSSCG00000027503	7422	1.59168	5:43258240-43435406	-	138	152.568
ENSSSCG00000028182	4101	2.66079	5:91460900-91502283	+	117	130.295
ENSSSCG00000000693	3733	1.62717	5:66432584-66444030	+	46	50.2565
ENSSSCG00000000414	4553	0.971088	5:24089165-24106118	+	16	16.7121
ENSSSCG00000000242	970	1.13249	5:18306028-18319181	+	11	11.1363
ENSSSCG00000000469	2996	1.94996	5:32769687-32836097	+	65	72.3861
ENSSSCG00000000769	1226	2.92886	5:72118716-72143297	-	35	38.9771
ENSSSCG00000027797	4605	2.21222	5:35950208-35958343	-	45	48.9998
ENSSSCG00000000553	4255	2.11092	5:50292169-50335603	+	102	113.59
ENSSSCG00000026719	4270	0.906326	5:43574116-43581285	-	44	48.9998
ENSSSCG00000023972	3694	0.901185	5:86272186-86308016	-	31	34.5226
ENSSSCG00000021944	3011	2.14841	5:8149172-8167615	+	72	80.1815
ENSSSCG00000026597	4648	0.791769	5:80391352-80497228	-	36	38.9772
ENSSSCG00000000061	1750	2.81035	5:4336774-4347697	+	39	43.4316
ENSSSCG00000000738	2384	1.37823	5:69526078-69532789	-	32	35.6362
ENSSSCG00000030287	1002	1.15516	5:84300439-84327559	+	11	12.2499
ENSSSCG00000022288	5145	1.53016	5:50042282-50126520	-	90	100.227
ENSSSCG00000000869	8995	1.71467	5:86808180-86907706	-	170	189.317
ENSSSCG00000000066	7047	1.889	5:4509545-4533521	+	153	170.386
ENSSSCG00000000257	2830	1.40181	5:18830004-18844994	-	43	47.8861
ENSSSCG00000000382	4921	1.22512	5:23227322-23250767	+	70	76.8412
ENSSSCG00000026148	1026	1.52919	5:110501397-110502422	+	15	16.7045
ENSSSCG00000000779	6976	2.04699	5:73379320-73586157	-	152	168.884
ENSSSCG00000000704	5405	1.91265	5:66647211-66658624	-	112	124.727
ENSSSCG00000000417	6207	1.15795	5:24064953-24072699	+	83	92.4314
ENSSSCG00000020732	4036	2.66208	5:89581274-89601154	+	90	100.227
ENSSSCG00000022925	4288	1.75087	5:65800934-65810886	+	80	87.9769
ENSSSCG00000000906	3679	1.37382	5:93062839-93103233	+	39	42.318
ENSSSCG00000000839	12025	2.81988	5:82894240-82963039	+	396	440.933
ENSSSCG00000025663	1398	0.912193	5:103530678-103757995	-	13	14.4772
ENSSSCG00000000376	1648	0.870263	5:22937054-22941076	-	16	16.7051
ENSSSCG00000000252	1709	1.33591	5:18663339-18671193	-	24	26.7272
ENSSSCG00000024919	1620	1.89322	5:24133015-24139024	-	32	35.6362
ENSSSCG00000030616	6069	1.78991	5:45545286-45582553	-	124	138.09
ENSSSCG00000000458	7617	2.83445	5:29843998-30010297	+	217	240.544
ENSSSCG00000000541	7343	1.54802	5:47701957-47904532	-	129	143.249
ENSSSCG00000027447	1491	1.3532	5:47183562-47391058	+	19	21.159
ENSSSCG00000000199	877	2.86433	5:15859922-15982442	-	23	25.6135
ENSSSCG00000000847	3405	2.72122	5:84047853-84067216	-	104	115.818
ENSSSCG00000024221	3136	0.828434	5:20042388-20050218	+	30	32.2954
ENSSSCG00000024563	3977	1.67895	5:93450278-93529504	-	52	56.7955
ENSSSCG00000000703	357	1.09603	5:66646135-66647743	+	2	2.22726
ENSSSCG00000000233	4568	2.39895	5:17901700-17938190	+	126	139.204
ENSSSCG00000000160	4254	2.54672	5:12424636-12455111	+	117	130.295
ENSSSCG00000000370	3017	0.869946	5:22811683-22835859	+	27	30.0681
ENSSSCG00000030685	7815	2.22114	5:79566481-79726996	+	184	204.908
ENSSSCG00000030495	650	0.752006	5:35752186-35754476	-	4	4.45453
ENSSSCG00000025260	1430	2.87013	5:7898524-7966380	+	42	46.7726
ENSSSCG00000000555	7064	1.34494	5:50586198-51021190	+	100	111.363
ENSSSCG00000000937	2191	1.79271	5:105700084-105703501	-	24	26.7271
ENSSSCG00000024152	5935	0.792279	5:63079116-63326668	+	45	50.1134
ENSSSCG00000000528	4515	0.733543	5:44567129-44708469	+	28	31.1817
ENSSSCG00000000063	2833	2.7401	5:4371579-4386539	+	87	95.7781
ENSSSCG00000000062	2280	1.84513	5:4347918-4351989	-	44	47.8862
ENSSSCG00000000130	3321	1.37041	5:8072167-8104676	-	51	56.7952
ENSSSCG00000000509	5340	0.807148	5:38344301-38374008	-	35	38.1886
ENSSSCG00000000672	4002	2.48227	5:65899679-65927193	+	76	84.636
ENSSSCG00000024065	1573	0.92323	5:103830883-104003136	-	15	16.7045
ENSSSCG00000000170	1457	0.735494	5:14172209-14204048	+	11	12.2499
ENSSSCG00000000189	2466	2.77726	5:15480545-15494361	-	75	83.5224
ENSSSCG00000000641	1195	0.877383	5:64370014-64378469	+	11	11.1363
ENSSSCG00000000619	5078	0.96563	5:62761449-62827041	-	56	62.3634
ENSSSCG00000000224	1564	2.59094	5:17309028-17357379	-	35	37.8635
ENSSSCG00000000490	2074	2.4122	5:36156521-36165759	-	53	59.0225
ENSSSCG00000020910	1766	1.01678	GL894019.2:63382-125515	-	15	16.7045
ENSSSCG00000022810	972	0.872957	GL894019.2:128068-137186	+	8	8.90905
ENSSSCG00000022601	4727	0.69294	GL894221.1:6118-17330	-	36	40.0908
ENSSSCG00000016436	4331	2.19406	18:6285078-6292206	-	107	118.653
ENSSSCG00000025967	576	0.901705	18:20261130-20270358	-	4	4.45453
ENSSSCG00000026577	719	1.30229	18:5439493-5442711	-	8	8.90905
ENSSSCG00000016522	1480	1.90406	18:12892533-12981639	+	29	32.2953
ENSSSCG00000028615	443	1.05285	18:5402347-5408431	+	3	3.3409
ENSSSCG00000024351	3776	2.2022	18:31473079-31507710	-	92	102.454
ENSSSCG00000016717	2284	2.62871	18:52549810-52661454	-	55	60.1361
ENSSSCG00000016619	3960	1.96733	18:27551031-27581190	-	48	53.4543
ENSSSCG00000016767	1004	2.19979	18:59335522-59574849	-	21	23.3863
ENSSSCG00000016554	3221	2.74842	18:19327494-19342338	-	100	110.25
ENSSSCG00000016643	5793	1.65732	18:35535840-35603573	-	105	116.931
ENSSSCG00000016407	1232	0.932314	18:777428-786949	-	6	6.68179
ENSSSCG00000016723	7996	2.78532	18:53469678-53531295	+	250	278.408
ENSSSCG00000026054	886	2.70361	18:14405874-14411526	-	22	24.4999
ENSSSCG00000016492	2393	2.76499	18:8555411-8696497	-	73	80.1815
ENSSSCG00000023445	2521	0.806516	18:44753174-44812513	+	22	23.3863
ENSSSCG00000027766	2036	1.41771	18:61102715-61110614	-	32	34.5226
ENSSSCG00000021077	1532	2.71267	18:55164728-55175620	-	43	47.8862
ENSSSCG00000016633	3039	2.31528	18:31617220-31693966	+	66	73.4997
ENSSSCG00000016512	8201	1.39181	18:11013448-11070159	+	113	125.841
ENSSSCG00000016513	11616	1.37252	18:11091030-11297220	+	129	143.659
ENSSSCG00000029586	396	2.18414	18:10008209-10034160	-	5	5.56816
ENSSSCG00000023077	1787	1.42882	18:3159248-3178892	-	27	30.0681
ENSSSCG00000016440	351	1.71104	18:6383274-6385720	+	3	3.3409
ENSSSCG00000016497	6559	1.27882	18:9690444-9816705	+	93	102.454
ENSSSCG00000016541	2867	0.881508	18:15799871-15821049	-	22	23.3862
ENSSSCG00000016648	8850	2.38487	18:36256493-36886999	+	169	187.09
ENSSSCG00000016574	6240	1.15961	18:20780642-20811231	+	67	74.6133
ENSSSCG00000016667	3205	0.847389	18:43752479-44336212	-	17	17.8181
ENSSSCG00000016510	5377	0.87835	18:10860294-10933735	-	53	57.9089
ENSSSCG00000016758	1437	1.9705	18:56219324-56255521	-	29	32.2953
ENSSSCG00000030386	2578	1.87235	18:14414155-14455024	+	53	59.0224
ENSSSCG00000016755	4022	0.868212	18:55972960-55984260	+	36	40.0908
ENSSSCG00000016687	2750	1.66587	18:47595018-47917024	-	45	48.9998
ENSSSCG00000016725	7487	1.63641	18:53694289-53889976	+	107	119.159
ENSSSCG00000021204	1626	1.30532	18:50027131-50036073	+	7	7.79542
ENSSSCG00000021377	646	1.32793	18:14552482-14557663	-	7	7.79542
ENSSSCG00000026023	2041	1.78944	18:5784460-6022970	+	19	20.4538
ENSSSCG00000016729	808	1.38777	18:54851504-54856012	+	10	11.1363
ENSSSCG00000016444	1571	2.24131	18:6650912-6657271	+	26	28.9544
ENSSSCG00000016502	5599	1.3045	18:10180605-10223526	+	65	71.2725
ENSSSCG00000016566	2874	1.65609	18:20057527-20102918	-	52	56.7952
ENSSSCG00000016669	418	0.7839	18:45536696-45544193	-	2	2.22726
ENSSSCG00000016412	1116	2.73551	18:1942515-1997035	+	8	8.90906
ENSSSCG00000016464	3975	1.60005	18:7187327-7206997	-	72	80.1814
ENSSSCG00000016700	1971	1.23319	18:49836516-50044691	+	18	20.0454
ENSSSCG00000016573	2837	2.80858	18:20747732-20760161	-	68	75.7269
ENSSSCG00000027196	2280	1.85982	18:6629467-6645423	-	47	51.227
ENSSSCG00000027449	3544	2.03119	18:47295861-47306104	+	81	90.2042
ENSSSCG00000016405	750	1.07474	18:874884-884802	+	7	7.79542
ENSSSCG00000025221	3227	1.91625	18:3230139-3250517	+	62	69.0452
ENSSSCG00000024157	2697	1.56542	18:21946524-21962952	-	41	45.6589
ENSSSCG00000016618	5832	2.73212	18:27260302-27541591	-	124	136.977
ENSSSCG00000028914	922	1.05053	18:14510650-14519272	-	10	10.0227
ENSSSCG00000016585	2479	2.85334	18:21049234-21065574	+	73	81.2951
ENSSSCG00000016570	2072	1.74287	18:20563177-20583927	-	37	41.2043
ENSSSCG00000016403	2507	0.94564	18:663297-733163	+	26	28.9544
ENSSSCG00000027146	2329	2.168	GL896183.1:73942-82624	-	55	61.2497
ENSSSCG00000021810	908	0.952382	GL892292.1:10614-13628	-	8	8.90905
ENSSSCG00000026992	1569	1.77986	GL895804.2:21-5135	+	29	32.2953
ENSSSCG00000029008	1532	2.1449	JH118725.1:22528-34710	-	34	37.8635
ENSSSCG00000026062	1626	0.765874	GL893383.2:79841-132157	+	13	14.4772
ENSSSCG00000027105	3686	1.38266	GL893609.2:38037-80555	+	56	62.3634
ENSSSCG00000030109	542	2.48115	GL896361.1:46894-48851	+	10	11.1363
ENSSSCG00000026120	938	1.37014	GL893422.1:5647-15550	-	12	13.3636
ENSSSCG00000025225	671	2.334	GL894647.2:26161-34423	-	13	14.4772
ENSSSCG00000020654	3689	2.88395	GL894126.2:41450-56339	+	120	133.636
ENSSSCG00000028676	1591	1.56733	JH118519.1:4930-26174	-	19	21.159
ENSSSCG00000011574	1529	2.2159	JH118519.1:29392-106647	-	35	38.9771
ENSSSCG00000022118	666	2.72225	GL892911.1:266179-266946	+	15	16.7045
ENSSSCG00000020818	3664	0.719623	GL892911.1:219465-243681	+	29	32.2954
ENSSSCG00000025130	728	1.44199	GL894284.2:40235-120275	-	9	10.0227
ENSSSCG00000027668	1562	0.740293	JH118784.1:20514-79759	+	12	13.3636
ENSSSCG00000025004	1006	0.872901	GL895000.1:19-16992	-	5	5.56816
ENSSSCG00000023985	788	2.15301	GL896157.1:7061-13805	-	15	16.7045
ENSSSCG00000021416	954	1.34089	GL893192.2:103382-107169	+	12	13.3636
ENSSSCG00000026473	5120	0.771104	JH118785.1:44174-170003	+	46	50.1134
ENSSSCG00000020798	324	2.09522	GL894265.1:7201-9183	+	3	3.3409
ENSSSCG00000020647	1928	1.2133	JH118992.1:207-6130	-	23	25.6135
ENSSSCG00000024801	4520	2.29652	GL892638.2:8139-64022	+	93	102.454
ENSSSCG00000030276	7008	0.877838	GL894659.2:428-47176	+	50	54.5679
ENSSSCG00000024716	1388	1.27371	GL893511.2:188716-229696	+	18	20.0454
ENSSSCG00000025994	2694	2.82879	JH118455.1:170112-191814	-	44	48.9998
ENSSSCG00000026294	3497	2.31594	JH118455.1:204548-219139	+	91	101.34
ENSSSCG00000028876	655	1.86212	JH118520.1:53523-62981	-	10	11.1363
ENSSSCG00000021423	661	1.46777	GL893042.1:8598-11193	-	8	8.90905
ENSSSCG00000023049	712	1.8302	GL894473.2:1486-25111	-	7	7.79542
ENSSSCG00000022975	2244	1.08849	JH118489.1:28368-34573	-	26	28.9544
ENSSSCG00000027277	1546	1.03528	GL894036.2:14849-22700	+	14	15.5908
ENSSSCG00000025025	1193	1.94694	GL894855.1:723-48523	-	23	24.4999
ENSSSCG00000029275	6051	0.806388	GL896199.1:11704-57267	-	56	62.3633
ENSSSCG00000011045	2390	1.85472	10:50676094-50758103	+	43	46.7726
ENSSSCG00000011001	2044	2.32184	10:37724496-37885912	+	34	37.8635
ENSSSCG00000011018	3642	1.94076	10:45197656-45225543	+	75	82.4088
ENSSSCG00000011041	2300	1.42351	10:49629049-49696482	-	34	37.8635
ENSSSCG00000010948	1351	2.11832	10:31907424-31913492	-	30	32.2954
ENSSSCG00000010994	1496	2.6771	10:37409116-37429137	-	42	45.6589
ENSSSCG00000022787	2692	1.88528	10:29217498-29225290	-	56	62.3634
ENSSSCG00000010855	1774	2.26911	10:15943228-15947517	+	41	44.5453
ENSSSCG00000011136	9776	2.37089	10:71312265-71382000	-	258	286.203
ENSSSCG00000011067	962	1.10583	10:54077874-54097871	+	10	11.1363
ENSSSCG00000030156	1761	1.6141	10:54365913-54429534	+	30	33.409
ENSSSCG00000010992	3404	1.23564	10:37361045-37378648	+	31	33.409
ENSSSCG00000010908	3442	2.60953	10:26308759-26332284	+	92	101.34
ENSSSCG00000022849	3627	0.734049	10:71147333-71162738	-	30	33.409
ENSSSCG00000022034	704	2.0121	10:20923675-20987122	-	12	13.3636
ENSSSCG00000011048	1853	0.81281	10:51609725-51632093	-	16	17.8181
ENSSSCG00000010800	1269	0.708053	10:2306958-2308226	-	9	10.0227
ENSSSCG00000022247	3840	1.4066	10:65735078-65761252	-	61	67.9315
ENSSSCG00000029899	3806	1.39513	10:36301000-36305870	-	60	66.8179
ENSSSCG00000026291	3995	2.32366	10:35064166-35077278	-	34	37.8635
ENSSSCG00000010907	1772	1.7973	10:26249061-26287837	-	28	30.0681
ENSSSCG00000011077	1328	1.41628	10:57544112-57565782	-	20	21.159
ENSSSCG00000010915	2937	2.03051	10:28337864-28527911	+	65	72.3861
ENSSSCG00000022730	881	1.46526	10:56667790-56686625	-	10	11.1363
ENSSSCG00000030502	3249	2.62264	10:18692867-18755482	+	95	105.795
ENSSSCG00000027760	1731	0.967983	10:28744213-28748189	-	10	11.1363
ENSSSCG00000028096	3496	2.26254	10:18266744-18473911	-	59	64.5907
ENSSSCG00000010797	3544	2.6897	10:85398-115567	+	93	103.568
ENSSSCG00000010874	2111	2.28413	10:19583685-19606684	-	52	57.9088
ENSSSCG00000010840	2113	1.80266	10:14169374-14421059	-	34	36.7498
ENSSSCG00000010794	4159	1.85433	10:17295-44106	+	85	93.5451
ENSSSCG00000011072	2233	1.90748	10:55787481-55911223	+	28	31.1817
ENSSSCG00000011026	5192	0.966261	10:47054260-47173388	-	55	61.2498
ENSSSCG00000011120	3694	0.861567	10:65994782-66196007	+	23	25.6136
ENSSSCG00000027314	6430	2.1666	10:27745697-27800364	-	154	170.386
ENSSSCG00000011068	2312	1.40007	10:54102759-54143746	-	35	38.9771
ENSSSCG00000011047	4615	2.15985	10:51148107-51300010	+	108	120.272
ENSSSCG00000021815	1744	1.59548	10:71094382-71125893	-	25	26.7272
ENSSSCG00000011032	401	2.5545	10:48148987-48157074	-	6	6.68179
ENSSSCG00000027928	2352	2.11891	10:28017151-28031663	-	38	42.318
ENSSSCG00000010817	1585	1.28889	10:11029409-11061376	+	16	17.8181
ENSSSCG00000010844	5115	0.863562	10:14057448-14063120	+	43	47.8862
ENSSSCG00000026002	2121	0.804099	10:29749077-29778480	-	19	20.0454
ENSSSCG00000010935	2851	1.07641	10:29892307-29917404	+	34	37.8635
ENSSSCG00000011070	4722	2.29766	10:52979467-53222919	+	122	135.863
ENSSSCG00000028447	495	0.864641	10:52610131-52701477	+	3	3.3409
ENSSSCG00000010880	413	2.00665	10:21400795-21464362	+	6	5.56826
ENSSSCG00000010924	1109	1.11109	10:28850285-28854883	-	12	13.3636
ENSSSCG00000011010	3463	2.05755	10:43532131-43558709	+	77	85.7496
ENSSSCG00000010854	7653	0.838334	10:15976403-16020154	+	70	77.9542
ENSSSCG00000029602	1825	2.92169	10:75230622-75536505	-	49	54.5678
ENSSSCG00000010941	5644	2.31026	10:30328701-30457522	-	144	159.249
ENSSSCG00000010990	5084	0.972435	10:37284171-37297547	+	56	62.3634
ENSSSCG00000025290	2431	2.13118	10:14957845-14976452	-	51	55.6816
ENSSSCG00000021188	2061	1.4073	10:77668770-77682366	-	31	33.4089
ENSSSCG00000010825	973	0.980799	10:12062550-12097189	-	9	10.0227
ENSSSCG00000010833	1894	2.23052	10:13444459-13471505	-	41	44.5453
ENSSSCG00000011085	4886	2.57781	10:58732878-58937014	-	141	157.022
ENSSSCG00000025686	2654	1.68122	10:14879207-14937373	+	48	53.4543
ENSSSCG00000027557	5705	0.742527	10:29547695-29666266	-	43	47.8861
ENSSSCG00000029816	1324	2.19933	10:76781931-76789736	-	22	23.3863
ENSSSCG00000020704	683	1.05021	10:16549155-16579053	-	6	6.68179
ENSSSCG00000010897	6891	1.4425	10:24661044-24683752	+	90	99.1132
ENSSSCG00000011061	4239	2.197	10:54434769-54488079	+	28	30.0681
ENSSSCG00000010957	4490	1.01615	10:33515977-33666696	+	53	57.9088
ENSSSCG00000024288	831	1.10082	10:16690085-16740117	+	7	6.68179
ENSSSCG00000030408	6388	1.78303	10:38145074-38201392	+	124	136.977
ENSSSCG00000024021	1032	0.70498	10:63531916-63532947	-	7	7.75725
ENSSSCG00000011113	2259	1.65478	10:65552448-65574267	+	19	20.0454
ENSSSCG00000023675	1627	1.4718	10:75322822-75351356	-	25	27.8408
ENSSSCG00000010799	2773	2.58484	10:171589-254079	+	78	86.8632
ENSSSCG00000029023	7273	2.73671	10:77145923-77171805	-	231	257.249
ENSSSCG00000010949	2856	0.884337	10:31963682-31970721	-	29	31.1818
ENSSSCG00000023630	862	1.27378	GL894377.1:8431-25833	-	10	11.1363
ENSSSCG00000030083	696	1.36324	GL896294.1:27078-62295	-	8	8.90905
ENSSSCG00000022514	813	2.90492	GL896294.1:1247-26973	-	12	13.3636
ENSSSCG00000030186	3398	2.20273	GL896294.1:85486-106496	-	84	93.5451
ENSSSCG00000023530	281	2.16688	GL895802.1:2016-10652	-	2	2.22726
ENSSSCG00000028395	310	0.79041	GL893148.1:887-1470	-	1	1.11363
ENSSSCG00000001917	1467	2.81771	JH118811.1:174633-210859	-	40	44.5453
ENSSSCG00000026201	696	1.87446	GL895457.1:28-819	+	11	12.2499
ENSSSCG00000023665	1814	2.49025	GL894993.1:248-31839	-	35	38.9771
ENSSSCG00000022272	3882	1.45738	GL892849.2:5122-52176	+	64	71.2724
ENSSSCG00000027150	2242	2.4922	JH118982.1:100654-104444	+	19	21.159
ENSSSCG00000030472	1247	2.21052	JH118982.1:19749-24357	-	22	24.4999
ENSSSCG00000029581	1444	2.20185	GL892621.1:2329-25204	-	33	35.6362
ENSSSCG00000025780	2736	1.45564	GL894017.2:230-20538	+	45	48.9998
ENSSSCG00000028792	738	1.67046	JH118989.1:429-4189	+	9	9.33992
ENSSSCG00000022971	2875	1.31706	GL894194.2:55897-199387	-	42	46.7725
ENSSSCG00000026624	647	2.46059	GL895033.1:51051-64668	-	13	14.4772
ENSSSCG00000023167	1662	1.14916	GL892486.1:98317-139066	+	20	22.2726
ENSSSCG00000027734	5645	1.98156	GL896226.2:42930-104033	+	129	142.544
ENSSSCG00000000570	3089	2.5657	GL893841.1:11747-47237	-	86	94.6587
ENSSSCG00000024572	1270	1.3539	GL895204.1:14223-27968	-	15	16.7045
ENSSSCG00000024712	1207	2.7687	GL893427.2:1798-14528	+	14	15.5908
ENSSSCG00000001810	2587	2.31829	7:57896412-58089367	-	65	71.2725
ENSSSCG00000002544	7782	1.80189	7:130799631-130824894	+	159	177.067
ENSSSCG00000002314	3273	2.37061	7:99860648-99940295	+	44	47.8862
ENSSSCG00000024403	4548	0.888132	7:28001455-28007706	-	31	33.409
ENSSSCG00000001579	3930	2.67938	7:37905566-37968899	+	115	128.067
ENSSSCG00000025470	2820	2.38244	7:80362044-80375656	-	64	71.2058
ENSSSCG00000001847	1255	1.43498	7:60210865-60212402	-	18	20.0454
ENSSSCG00000002296	2963	2.18818	7:97722350-97759848	-	67	73.4997
ENSSSCG00000002390	1495	1.3388	7:105992708-105999604	+	20	21.159
ENSSSCG00000030882	378	1.92787	7:27538960-27540646	-	4	4.45453
ENSSSCG00000023639	1737	1.96726	7:26944255-26947761	-	36	40.0907
ENSSSCG00000001731	2860	1.65419	7:50146204-50161343	-	53	57.9089
ENSSSCG00000001572	2463	1.79252	7:37542153-37578005	+	46	50.1134
ENSSSCG00000001871	3591	2.02613	7:62233298-62261765	+	80	89.0905
ENSSSCG00000022812	3568	1.59344	7:63621165-63652662	-	65	71.2725
ENSSSCG00000001675	1598	1.57839	7:43960917-43967170	-	27	28.9545
ENSSSCG00000001873	8092	1.11141	7:62641103-62678673	+	103	114.704
ENSSSCG00000001849	3650	1.47741	7:60240145-60262914	-	60	65.7042
ENSSSCG00000001956	1541	1.12786	7:69706501-69736581	+	18	20.0448
ENSSSCG00000001653	3682	1.9487	7:43488070-43500769	-	78	86.8633
ENSSSCG00000001515	2830	1.78626	7:34337574-34340403	-	56	62.3634
ENSSSCG00000002461	8397	2.51366	7:121202678-121292485	-	236	261.703
ENSSSCG00000001818	3179	2.48457	7:58504842-58516272	+	77	85.7496
ENSSSCG00000022705	4537	0.98595	7:82980637-82994819	+	51	56.7952
ENSSSCG00000021714	2271	0.988973	7:26783019-26789695	+	20	22.2717
ENSSSCG00000002476	1478	1.64421	7:122606168-122628778	-	26	27.8408
ENSSSCG00000001026	2058	2.80858	7:5024685-5040424	+	62	69.0451
ENSSSCG00000028877	865	2.02878	7:98322320-98486847	+	16	17.8181
ENSSSCG00000002517	840	2.64106	7:128709360-128710199	+	21	22.3174
ENSSSCG00000002372	7116	2.27389	7:103818763-103886143	+	178	198.226
ENSSSCG00000023021	912	1.06537	7:59210448-59211359	+	9	10.0227
ENSSSCG00000025173	2617	0.798384	7:29412165-29423473	-	23	25.6135
ENSSSCG00000001342	2209	2.3752	7:26716751-26731477	+	51	55.6843
ENSSSCG00000023724	3228	2.69093	7:94971116-94974343	+	80	89.0604
ENSSSCG00000026930	4314	0.978133	7:23110578-23167234	+	48	53.4543
ENSSSCG00000002627	1310	2.82074	7:134379974-134400509	-	35	38.9771
ENSSSCG00000026251	750	0.921204	7:94279118-94422144	-	6	6.68179
ENSSSCG00000002305	5121	1.14601	7:99072481-99133731	+	62	69.0451
ENSSSCG00000001546	3077	2.31777	7:36109711-36123998	-	52	57.9088
ENSSSCG00000001657	5337	1.34408	7:43546202-43616033	-	82	90.2042
ENSSSCG00000002136	4302	1.39799	7:83475130-83482179	+	66	73.4993
ENSSSCG00000002502	8508	1.90034	7:124763404-124844514	-	184	203.795
ENSSSCG00000001720	2900	0.854819	7:48092202-48121037	+	27	28.9544
ENSSSCG00000002622	888	1.59291	7:134211431-134219001	-	13	14.4772
ENSSSCG00000002404	6372	1.54788	7:106678419-106734252	+	114	126.954
ENSSSCG00000027958	2331	2.52968	7:22544483-22547649	-	61	67.9316
ENSSSCG00000002511	2520	1.085	7:128249067-128263204	+	30	33.409
ENSSSCG00000001206	2411	1.49067	7:24058758-24077101	+	32	35.6362
ENSSSCG00000001503	1554	2.66844	7:34146955-34148615	+	43	47.8862
ENSSSCG00000002397	4989	0.893354	7:106565024-106606528	+	43	47.8861
ENSSSCG00000001881	3727	2.78522	7:62936706-62949430	+	105	115.818
ENSSSCG00000002620	2290	0.69532	7:133966175-134041673	+	17	18.9317
ENSSSCG00000001534	5757	1.7962	7:35556552-35769634	+	115	128.067
ENSSSCG00000001867	1832	0.820972	7:61838184-61880668	+	8	8.90905
ENSSSCG00000001057	4822	1.79545	7:10548738-10575969	-	99	110.25
ENSSSCG00000027478	1549	2.70277	7:63214355-63238553	-	33	36.7499
ENSSSCG00000001990	4115	1.66543	7:80254849-80263078	-	76	84.636
ENSSSCG00000001865	3212	1.61941	7:61393319-61745996	-	54	60.1361
ENSSSCG00000001765	5383	0.7277	7:53451724-53469404	+	45	50.1134
ENSSSCG00000001079	4412	2.52451	7:16704647-16779079	+	125	139.204
ENSSSCG00000001968	2248	1.87812	7:72499020-72573332	-	45	50.1135
ENSSSCG00000001859	1896	1.28724	7:60659900-60669602	+	26	28.9544
ENSSSCG00000024885	890	1.37424	7:69115509-69169963	+	10	10.0227
ENSSSCG00000002445	9947	2.70093	7:120132302-120208460	-	209	231.636
ENSSSCG00000026101	941	2.66348	7:379346-390866	+	22	23.3863
ENSSSCG00000001421	2144	2.31934	7:27814994-27817761	+	44	47.8862
ENSSSCG00000026568	780	1.30976	7:43764021-43767087	-	9	10.0227
ENSSSCG00000020858	5287	2.16149	7:14204837-14305723	-	107	119.159
ENSSSCG00000001201	7269	0.928885	7:23919648-23939314	+	72	80.1814
ENSSSCG00000001523	3349	2.04711	7:34839219-34938603	-	59	65.7042
ENSSSCG00000026310	353	1.68811	7:72637292-72734257	+	3	3.3409
ENSSSCG00000001061	6390	2.92187	7:11953741-12191952	+	172	191.314
ENSSSCG00000002559	639	2.40243	7:131262824-131263462	-	13	13.8796
ENSSSCG00000028190	3019	1.10092	7:80943528-80952409	-	38	41.2043
ENSSSCG00000025911	4712	0.724572	7:45137721-45145865	+	40	43.4316
ENSSSCG00000023149	463	2.59073	7:22094865-22095327	+	8	8.90905
ENSSSCG00000001391	3055	0.788384	7:27275622-27289736	+	23	24.4999
ENSSSCG00000001667	9399	2.90116	7:43844464-43889224	-	281	312.931
ENSSSCG00000001620	1609	0.775145	7:42125523-42141932	+	13	14.4772
ENSSSCG00000001434	1287	2.1035	7:28022488-28025803	+	18	18.9325
ENSSSCG00000002446	5445	0.795602	7:120216811-120253455	-	49	54.568
ENSSSCG00000001074	4743	1.75996	7:14587985-14643192	+	95	104.681
ENSSSCG00000001630	2402	1.87495	7:42467421-42476265	-	50	54.568
ENSSSCG00000001913	2037	1.64659	7:64071988-64082630	+	36	40.0908
ENSSSCG00000023966	1672	2.28267	7:122374850-122383712	-	40	44.5453
ENSSSCG00000002135	1450	2.82579	7:83454640-83462565	-	33	36.7498
ENSSSCG00000001537	1816	2.87907	7:36245632-36254932	-	51	56.7953
ENSSSCG00000002525	7251	1.4192	7:128907875-129006770	-	117	130.295
ENSSSCG00000002370	5911	1.75078	7:103736066-103783771	-	113	125.84
ENSSSCG00000002387	12226	1.95783	7:105370882-105426577	+	164	182.636
ENSSSCG00000022171	801	1.68486	7:72865459-72909492	-	12	13.3636
ENSSSCG00000001569	6937	2.93006	7:37451387-37487775	+	194	214.931
ENSSSCG00000002554	1943	2.02317	7:131340863-131347987	+	42	46.7725
ENSSSCG00000001919	258	1.50313	7:64541622-64564587	-	1	1.11363
ENSSSCG00000001646	6873	2.10282	7:43310593-43382035	+	156	173.727
ENSSSCG00000001619	4503	2.43311	7:42037339-42088654	+	114	125.84
ENSSSCG00000001472	2068	2.47789	7:29545479-29549278	-	50	55.6816
ENSSSCG00000002035	429	0.891679	7:81284415-81284843	-	3	2.66369
ENSSSCG00000001958	8179	2.47879	7:69798316-69899918	+	177	195.999
ENSSSCG00000002026	3832	2.09205	7:81009268-81019921	-	70	77.9542
ENSSSCG00000002628	5503	1.07475	7:134402665-134441458	-	68	74.6133
ENSSSCG00000001197	1588	0.734906	7:23721452-23883031	+	12	12.25
ENSSSCG00000001073	1977	1.51189	7:14562434-14587800	-	32	35.6362
ENSSSCG00000023794	492	1.45609	7:59043062-59043553	+	5	5.56816
ENSSSCG00000001793	6397	1.46289	7:56498849-56671956	-	85	94.6587
ENSSSCG00000001024	3311	2.92631	7:4857947-4883374	+	83	91.3179
ENSSSCG00000001885	4575	2.28537	7:63069188-63078871	-	117	129.181
ENSSSCG00000002283	3196	2.43575	7:95815286-96101112	+	85	93.5451
ENSSSCG00000002460	3525	2.79967	7:121176280-121195134	+	112	123.613
ENSSSCG00000026725	675	0.712047	7:41660915-41672087	+	4	4.45453
ENSSSCG00000001794	603	1.68131	7:56738471-56787509	+	8	8.90905
ENSSSCG00000001490	1065	0.778602	7:31960162-32322269	-	8	8.90905
ENSSSCG00000001869	11975	1.96198	7:61954770-62180499	-	238	263.931
ENSSSCG00000001924	2672	2.39915	7:65150183-65267689	+	68	75.7247
ENSSSCG00000021442	5646	0.905131	7:103783793-103805586	+	59	64.5906
ENSSSCG00000030106	939	1.02621	7:129872974-129874633	+	10	10.0228
ENSSSCG00000002028	970	0.984643	7:81031051-81033746	+	9	10.0227
ENSSSCG00000030196	8176	1.73505	7:43724423-43763816	+	145	160.363
ENSSSCG00000029722	1542	1.94102	7:106756898-106765220	-	31	34.5226
ENSSSCG00000001245	852	2.47013	7:25156351-25161054	-	16	17.8181
ENSSSCG00000002543	513	0.814245	7:130203790-130204302	-	3	3.3409
ENSSSCG00000022523	514	1.89377	7:60673002-60674313	+	7	7.79542
ENSSSCG00000021361	5664	2.52181	7:60523788-60539144	+	143	158.136
ENSSSCG00000001209	5134	0.730496	7:24132089-24154095	-	44	47.8861
ENSSSCG00000022794	1290	1.38871	7:128200837-128212521	-	18	20.0454
ENSSSCG00000001426	1269	2.87072	7:27744802-27751986	-	32	35.6362
ENSSSCG00000002341	4172	1.66747	7:102378788-102417426	+	80	87.9774
ENSSSCG00000002316	763	2.86286	7:100173160-100286391	-	20	21.2357
ENSSSCG00000002346	2909	1.27207	7:102681169-102684077	+	25	26.7272
ENSSSCG00000001428	2142	1.36132	7:27722776-27725977	-	29	31.1821
ENSSSCG00000001680	4765	0.815706	7:43933079-44034714	+	32	35.636
ENSSSCG00000001986	3780	1.23876	7:80189872-80200541	-	44	48.9998
ENSSSCG00000001782	2336	0.860593	7:55050018-55108571	+	22	23.3862
ENSSSCG00000024312	4348	1.69289	7:16178089-16182991	+	76	84.636
ENSSSCG00000001974	6176	0.82303	7:73477599-73541815	-	59	64.5906
ENSSSCG00000001691	2470	1.34089	7:44201545-44224245	+	24	25.6135
ENSSSCG00000028784	1240	0.940464	7:25161319-25165784	+	10	11.1363
ENSSSCG00000001517	1362	2.1407	7:34273783-34287274	-	24	26.7272
ENSSSCG00000002408	3026	0.929757	7:106833662-106903054	+	23	24.4999
ENSSSCG00000001792	1935	2.78901	7:56401052-56455839	+	58	63.477
ENSSSCG00000001882	1489	1.26326	7:62949965-62956516	-	20	21.159
ENSSSCG00000002353	4957	1.70921	7:102997112-103012716	-	97	108.022
ENSSSCG00000002276	5462	2.72474	7:95145028-95191735	+	156	172.613
ENSSSCG00000022394	2336	2.39661	7:22187172-22190343	+	61	67.9315
ENSSSCG00000024604	2697	1.98322	7:26895069-26907386	+	37	41.2043
ENSSSCG00000001660	4249	1.48907	7:43636055-43706024	+	69	76.8406
ENSSSCG00000027477	4040	1.61568	7:53469414-53478590	-	74	82.4087
ENSSSCG00000022069	3536	2.80833	7:97611001-97622651	-	109	120.272
ENSSSCG00000022711	907	1.31139	7:53390553-53498221	+	11	12.2499
ENSSSCG00000021873	760	2.11078	7:53156332-53163125	-	14	15.5908
ENSSSCG00000025788	6000	0.766674	7:47256409-47273752	-	54	59.0225
ENSSSCG00000002388	4948	0.800447	7:105560773-105746572	+	44	48.9998
ENSSSCG00000001688	2968	1.94074	7:44057380-44082602	+	58	64.5906
ENSSSCG00000001578	1705	1.22059	7:37836027-37867331	+	22	23.3862
ENSSSCG00000002455	2916	2.52283	7:120845931-120882825	+	78	86.8632
ENSSSCG00000002424	2233	1.34933	7:116807822-116862730	+	31	34.5226
ENSSSCG00000001052	4922	1.38179	7:9509245-9957956	+	72	80.1815
ENSSSCG00000002245	2802	1.56251	7:86329467-86342038	+	45	50.1134
ENSSSCG00000001984	7228	2.15506	7:80123012-80136152	-	174	192.658
ENSSSCG00000001906	2802	1.03167	7:63491454-63497651	+	32	35.6362
ENSSSCG00000002332	7784	0.999316	7:101126652-101416122	+	87	96.886
ENSSSCG00000001600	1763	0.737869	7:41683166-41703902	+	5	5.56815
ENSSSCG00000001577	3573	1.2897	7:37742829-37818570	+	51	56.7953
ENSSSCG00000026947	6190	1.2172	7:80327661-80341339	-	87	96.886
ENSSSCG00000001493	1979	0.7079	7:32750198-33022968	-	15	16.7045
ENSSSCG00000001987	1822	2.12274	7:80222132-80226187	+	41	45.6589
ENSSSCG00000001431	1417	1.14769	7:27993027-27995331	-	16	17.8181
ENSSSCG00000001706	3906	2.21715	7:45170562-45183626	-	98	109.136
ENSSSCG00000002235	2740	1.42022	7:86137946-86146380	+	43	47.8862
ENSSSCG00000001532	10262	1.29102	7:35474279-35543527	+	150	166.396
ENSSSCG00000001758	3212	0.807497	7:53407680-53426762	-	29	32.2953
ENSSSCG00000001401	1444	0.811445	7:27578740-27581079	+	11	12.2496
ENSSSCG00000002355	5457	1.14171	7:103024980-103070711	-	71	78.5636
ENSSSCG00000028600	5245	1.97806	7:99307176-99419870	+	118	131.409
ENSSSCG00000000998	3034	1.39545	7:3094293-3108404	-	45	50.1134
ENSSSCG00000001488	4120	2.72951	7:31702762-31747648	+	124	138.09
ENSSSCG00000002434	4122	1.43468	7:118608866-118657772	-	66	73.4992
ENSSSCG00000002389	5325	2.862	7:105960537-105978240	+	175	194.886
ENSSSCG00000001835	7683	1.39971	7:59631041-59751521	+	125	139.204
ENSSSCG00000002368	8666	0.870338	7:103587540-103694446	-	80	89.0905
ENSSSCG00000002021	3652	2.48513	7:80958855-80964759	-	40	43.9321
ENSSSCG00000001405	1098	1.35176	7:27545251-27547161	+	14	14.4772
ENSSSCG00000002298	10381	2.41268	7:97825802-97898510	-	280	311.817
ENSSSCG00000001408	752	2.90649	7:27520797-27522927	-	19	21.159
ENSSSCG00000001787	4793	0.995636	7:55573463-55702252	+	29	32.2953
ENSSSCG00000001925	2101	2.66173	7:65275550-65285204	-	59	65.097
ENSSSCG00000002362	2416	0.88575	7:103411781-103428283	-	24	25.6135
ENSSSCG00000001875	2806	1.89042	7:62693089-62703857	-	48	53.4543
ENSSSCG00000001049	10787	1.46004	7:8920284-9065146	+	184	203.795
ENSSSCG00000024259	1610	1.96628	7:24991268-24994355	-	33	36.7498
ENSSSCG00000028159	2515	1.01486	7:102076065-102106582	+	29	31.1817
ENSSSCG00000024396	5166	0.919545	7:78002499-78040834	+	52	56.7953
ENSSSCG00000002558	5868	1.21338	7:131203624-131225090	+	73	80.1815
ENSSSCG00000025905	2119	2.38718	7:57434973-57441568	-	50	55.6816
ENSSSCG00000001624	2191	2.17584	7:42238900-42248980	+	50	55.6816
ENSSSCG00000028777	5160	2.16411	7:1668102-1741361	-	107	119.159
ENSSSCG00000027865	2667	1.29239	7:116348931-116415822	-	39	42.318
ENSSSCG00000002430	1119	1.01006	7:118146599-118330889	-	7	7.79542
ENSSSCG00000002411	5547	1.48913	7:109960916-109992497	-	95	105.795
ENSSSCG00000022178	6055	2.77626	7:102416956-102504747	-	187	208.249
ENSSSCG00000002432	2998	0.899336	7:118431048-118546572	+	30	33.409
ENSSSCG00000001412	1450	2.4206	7:27476616-27478065	+	36	40.0907
ENSSSCG00000001728	1258	2.65931	7:48874966-48952259	+	25	27.8408
ENSSSCG00000029428	4883	2.42349	7:69616567-69636906	-	136	150.341
ENSSSCG00000001840	3249	2.48046	7:60093441-60110037	-	91	100.227
ENSSSCG00000022930	2511	1.87305	7:124844706-124865657	+	50	55.6816
ENSSSCG00000001841	2441	0.763062	7:60021999-60039452	-	14	14.4772
ENSSSCG00000027052	2887	1.88909	7:60145295-60153462	-	60	66.8179
ENSSSCG00000001207	6999	1.61323	7:24079738-24103229	+	71	77.9542
ENSSSCG00000001887	3435	1.32212	7:63239381-63266858	-	51	56.7952
ENSSSCG00000001950	730	1.75316	7:69530407-69535747	-	11	12.2499
ENSSSCG00000001156	3653	2.34829	7:22517688-22521340	+	70	77.9542
ENSSSCG00000002499	970	1.96929	7:124724302-124729673	+	18	20.0454
ENSSSCG00000002495	10280	0.975317	7:123878828-123984238	-	117	129.181
ENSSSCG00000021696	2097	1.10627	7:20156906-20176452	+	25	27.8408
ENSSSCG00000029349	2054	2.72187	7:69236299-69282019	+	58	64.5906
ENSSSCG00000001081	4967	1.91103	7:17852194-17857160	+	86	95.7723
ENSSSCG00000022389	568	0.69115	GL895923.1:20860-27070	+	3	3.3409
ENSSSCG00000025620	2255	0.959542	JH118727.1:31563-39542	-	19	21.159
ENSSSCG00000028391	1595	0.903404	GL896394.2:1775-8882	+	15	16.7045
ENSSSCG00000024404	1014	1.75878	GL892804.2:4590-7508	-	17	18.9317
ENSSSCG00000022320	3100	2.09394	GL893835.2:4156-22053	-	72	80.1815
ENSSSCG00000022905	752	1.37676	JH118760.1:74184-78802	+	9	10.0227
ENSSSCG00000026383	5447	1.50311	JH118531.1:4319-115137	-	94	104.681
ENSSSCG00000015986	1893	1.58711	15:91455220-91457433	+	32	35.6362
ENSSSCG00000016134	2379	2.48533	15:121577635-121597977	-	64	71.2725
ENSSSCG00000016381	9881	0.93485	15:154936968-154998100	+	87	96.2916
ENSSSCG00000015714	7062	2.92162	15:26872988-26974449	-	128	142.545
ENSSSCG00000025322	5027	1.56944	15:52936046-53044249	-	88	97.9996
ENSSSCG00000015697	5218	0.942812	15:19428266-19473796	-	30	33.409
ENSSSCG00000016036	4524	1.73134	15:104503599-104548148	+	82	90.2041
ENSSSCG00000016231	867	0.755176	15:136930815-136936376	+	6	5.56816
ENSSSCG00000015770	2399	1.83172	15:44742346-44773322	-	48	53.4543
ENSSSCG00000015715	2388	2.73982	15:28041846-28047354	-	61	66.8179
ENSSSCG00000015716	1688	0.999957	15:28139546-28177787	+	14	15.5908
ENSSSCG00000016008	4209	2.42191	15:95114602-95179299	-	111	122.5
ENSSSCG00000016243	820	2.72141	15:142019659-142047248	-	20	22.2726
ENSSSCG00000016032	3774	1.46859	15:102535206-102600137	-	42	45.6589
ENSSSCG00000015827	5040	2.86129	15:55760050-55779043	-	156	172.612
ENSSSCG00000015923	1814	1.97721	15:84388948-84450536	+	39	42.318
ENSSSCG00000016005	3319	2.9236	15:94265616-94367175	-	108	120.272
ENSSSCG00000015965	6031	1.69081	15:89587011-89700010	-	107	119.159
ENSSSCG00000025598	3809	2.01895	15:79412978-79435187	+	77	85.7496
ENSSSCG00000015922	7115	0.892671	15:84128595-84365719	+	39	42.318
ENSSSCG00000025228	3420	1.91106	15:152335830-152363662	+	66	73.4997
ENSSSCG00000021343	3906	2.92924	15:7946301-7981161	-	129	143.659
ENSSSCG00000015969	1713	1.57531	15:89888843-89903466	-	22	24.4998
ENSSSCG00000021283	6034	0.925916	15:138352892-138368494	+	46	51.227
ENSSSCG00000015882	8130	0.988243	15:73484139-73811150	-	70	76.8405
ENSSSCG00000015772	2253	2.40142	15:45612423-45623938	-	58	64.5906
ENSSSCG00000015944	7450	1.26917	15:86555516-86717578	-	97	106.909
ENSSSCG00000016086	2873	0.821638	15:114817412-114829629	+	13	14.4772
ENSSSCG00000016287	1589	1.36525	15:146939797-146947257	+	23	24.4999
ENSSSCG00000015945	2533	0.836368	15:86863797-86947920	-	21	23.3863
ENSSSCG00000016230	5581	0.773978	15:136738701-136874945	-	42	46.7725
ENSSSCG00000015924	4805	1.22845	15:84459648-84474873	-	30	33.409
ENSSSCG00000016342	1623	2.63823	15:152217835-152219640	-	39	43.4316
ENSSSCG00000028455	1019	2.82977	15:133816968-133820677	-	20	21.1591
ENSSSCG00000015700	1486	0.784205	15:19908541-20021754	+	12	13.3636
ENSSSCG00000015870	5481	1.27382	15:69328305-69481139	+	68	75.727
ENSSSCG00000029547	4528	2.80864	15:106592223-106603744	+	145	160.363
ENSSSCG00000023419	2426	1.53016	15:37931939-37986456	-	35	37.8634
ENSSSCG00000015754	2428	1.85996	15:42711481-42747671	-	48	52.3407
ENSSSCG00000016337	901	0.84171	15:152139617-152146361	+	7	7.79542
ENSSSCG00000016288	1970	1.4828	15:146951386-146957884	+	26	27.8408
ENSSSCG00000016396	1412	2.58396	15:157132380-157151740	-	29	31.1817
ENSSSCG00000015797	4672	1.31236	15:53377057-53465197	-	49	54.4738
ENSSSCG00000016096	1112	2.46915	15:115691938-115706540	+	24	26.7271
ENSSSCG00000015667	4055	1.47042	15:3354689-3363205	+	59	65.7042
ENSSSCG00000023066	5509	2.24175	15:62265961-62272291	-	142	158.136
ENSSSCG00000028592	3786	2.03423	15:54674879-54684745	+	87	96.886
ENSSSCG00000029304	4217	2.02208	15:28424281-28468058	+	93	103.568
ENSSSCG00000015735	1578	1.95454	15:35772237-35792027	-	32	35.6362
ENSSSCG00000016104	6517	2.6368	15:116383931-116576551	-	192	213.816
ENSSSCG00000016345	2898	1.53298	15:153160154-153194892	-	47	52.3408
ENSSSCG00000016213	2327	1.59956	15:134233624-134319945	-	39	42.3185
ENSSSCG00000015669	7456	1.33007	15:3823639-3911234	-	116	128.068
ENSSSCG00000021044	4731	1.0116	15:111065450-111127049	+	43	47.8862
ENSSSCG00000015850	5362	1.03918	15:62905314-62923416	+	64	71.2724
ENSSSCG00000015880	7547	0.95305	15:73203482-73424993	+	60	65.7043
ENSSSCG00000016069	1154	1.06692	15:111555522-111634452	-	10	11.1363
ENSSSCG00000015908	2977	1.15853	15:80882923-81158151	-	37	41.2043
ENSSSCG00000025168	256	1.55284	15:36511927-36516569	-	1	1.11363
ENSSSCG00000015857	8898	0.96288	15:65884848-65977097	-	61	66.8178
ENSSSCG00000023924	3939	1.26193	15:97010992-97084291	+	50	54.5679
ENSSSCG00000029166	1446	2.23768	15:115686314-115691830	-	27	30.0681
ENSSSCG00000015793	1481	2.49302	15:53234677-53252191	-	38	42.318
ENSSSCG00000027211	4724	1.39953	15:2980240-3121458	-	76	83.5224
ENSSSCG00000015959	3756	1.4421	15:88271046-88416687	+	36	38.9771
ENSSSCG00000016070	4519	1.30259	15:111727857-111761115	-	64	71.2724
ENSSSCG00000015999	906	2.26182	15:93702204-93716593	-	17	18.9317
ENSSSCG00000015947	6144	0.747108	15:86948086-86987701	+	36	40.0907
ENSSSCG00000016263	1495	1.77088	15:144981352-145023954	+	27	28.9545
ENSSSCG00000022011	3056	1.76549	15:3600-29467	-	56	62.3634
ENSSSCG00000015783	1520	0.955231	15:52280643-52300426	+	15	16.7045
ENSSSCG00000016052	4965	0.741841	15:106395872-106482291	+	40	44.5453
ENSSSCG00000016286	1818	2.05322	15:146933869-146939423	+	12	13.3636
ENSSSCG00000015779	2360	2.65187	15:51499660-51503186	+	68	75.7269
ENSSSCG00000015718	895	2.71636	15:28517964-28578003	-	17	17.8181
ENSSSCG00000023181	1974	2.79992	15:94610394-94752380	-	50	55.6816
ENSSSCG00000029929	5700	0.704541	15:61464796-61470903	+	35	38.9771
ENSSSCG00000016068	3395	1.09911	15:111160772-111337462	-	28	30.068
ENSSSCG00000016298	4261	0.764206	15:147606612-147670771	+	37	41.2044
ENSSSCG00000015777	4707	2.21459	15:51604605-51656161	+	117	130.295
ENSSSCG00000015742	936	0.788998	15:36160645-36161580	+	7	7.67446
ENSSSCG00000015996	1913	1.15283	15:93330063-93352165	+	22	24.4999
ENSSSCG00000015866	5791	0.914193	15:66699447-67030599	+	57	63.4771
ENSSSCG00000015962	4845	1.89884	15:89251099-89292959	-	98	109.136
ENSSSCG00000027599	417	1.57516	15:55615558-55630485	+	5	4.45455
ENSSSCG00000016000	3243	1.12999	15:93718328-93740974	+	41	45.6589
ENSSSCG00000016395	13555	0.881688	15:157038693-157101565	-	139	154.795
ENSSSCG00000015933	2814	2.60774	15:85016660-85050120	-	81	90.2041
ENSSSCG00000015984	5079	2.81635	15:91419103-91440965	+	81	89.0905
ENSSSCG00000016087	3090	0.833682	15:114832811-114853301	-	23	25.6133
ENSSSCG00000026940	2159	0.843026	15:116127712-116207913	+	17	18.9318
ENSSSCG00000015859	4259	2.14622	15:66024481-66122159	+	102	113.59
ENSSSCG00000016212	3555	2.91927	15:134300649-134309317	+	104	114.707
ENSSSCG00000016050	2135	1.33266	15:106341047-106372017	+	22	24.4999
ENSSSCG00000016306	4764	1.47223	15:148216756-148418886	+	79	87.9759
ENSSSCG00000016098	885	1.23872	15:115942534-115953278	+	9	10.0227
ENSSSCG00000029753	1278	1.17019	15:71188248-71214563	+	15	16.7045
ENSSSCG00000016261	2902	1.4559	15:144854821-144909327	-	39	43.4316
ENSSSCG00000016399	4765	2.57115	15:157393887-157424086	-	103	114.704
ENSSSCG00000016062	2904	2.58257	15:107658457-107667792	+	50	54.5679
ENSSSCG00000015851	10216	2.04038	15:62927450-63096868	-	232	257.249
ENSSSCG00000024508	1309	2.6632	15:131503071-131506684	+	28	31.1817
ENSSSCG00000023133	4071	1.58719	15:93542491-93635253	+	69	76.8406
ENSSSCG00000016074	5972	1.35244	15:112049217-112388886	-	94	103.567
ENSSSCG00000015798	1692	2.42519	15:53345964-53349699	-	34	36.7498
ENSSSCG00000026692	3667	1.86229	15:37993789-38019704	+	77	85.7496
ENSSSCG00000029998	3078	2.24403	15:121838760-121892429	-	77	85.7496
ENSSSCG00000016083	6598	2.50289	15:112667560-113017866	+	163	181.522
ENSSSCG00000015909	1538	2.5291	15:80698004-80724207	+	40	44.5453
ENSSSCG00000015811	1674	1.78432	15:54710183-54731117	+	17	18.9318
ENSSSCG00000027170	1476	2.30524	15:124957798-124963068	+	35	38.9771
ENSSSCG00000015817	1104	0.931051	15:55469047-55479474	-	10	11.1363
ENSSSCG00000016201	2096	1.46104	15:133768369-133815768	+	34	36.7499
ENSSSCG00000016082	885	1.47686	15:112634532-112667533	-	12	13.3636
ENSSSCG00000015889	2308	1.9084	15:75451998-75529953	+	43	47.8862
ENSSSCG00000016131	2407	1.55891	15:121306038-121474753	+	41	45.6589
ENSSSCG00000028980	412	1.613	15:115975792-115983015	-	4	4.45453
ENSSSCG00000025325	5380	1.42388	15:146799880-146810669	-	88	97.9996
ENSSSCG00000015733	6777	0.74853	15:35267136-35515051	-	40	43.4317
ENSSSCG00000016369	395	0.878226	15:154761681-154783240	-	2	2.22726
ENSSSCG00000029542	633	1.95458	15:62326166-62328852	-	10	11.1363
ENSSSCG00000016194	7679	1.1329	15:133508193-133604535	-	99	110.249
ENSSSCG00000023854	1261	2.21951	15:152168688-152186997	-	28	31.1817
ENSSSCG00000015789	4023	0.992726	15:52982062-53186457	+	37	41.2043
ENSSSCG00000016233	2154	2.24295	15:139183910-139249592	-	52	57.9088
ENSSSCG00000023155	2196	2.52304	15:37769891-37782103	+	60	66.8179
ENSSSCG00000020996	1706	2.06841	15:152249774-152256862	-	17	18.9318
ENSSSCG00000016043	5102	2.90541	15:105370593-105389265	-	125	138.09
ENSSSCG00000015820	8807	2.48299	15:55298680-55406429	+	143	159.249
ENSSSCG00000021731	6816	1.35494	15:51228282-51415512	+	105	116.931
ENSSSCG00000016091	4540	0.953783	15:115341267-115371296	-	49	53.4543
ENSSSCG00000016125	4396	0.969941	15:120860122-120923267	-	43	47.8862
ENSSSCG00000015902	1470	1.25739	15:79683636-79796006	-	19	21.159
ENSSSCG00000015894	4006	1.03663	15:76152483-76235800	-	43	46.7725
ENSSSCG00000029002	1123	2.64419	15:133367666-133370494	-	29	32.2953
ENSSSCG00000028344	245	1.88291	GL895364.2:9580-10826	+	1	1.11363
ENSSSCG00000022707	1780	0.825431	GL893176.2:115016-182979	-	6	5.56815
ENSSSCG00000027267	804	1.67643	GL893176.2:7802-26267	-	12	13.3636
ENSSSCG00000030353	807	1.9461	GL894842.1:16676-27941	-	14	15.5908
ENSSSCG00000026785	3582	1.59008	JH118697.1:38396-155565	+	26	28.9545
ENSSSCG00000026183	3076	0.761912	JH118788.1:61311-67433	-	27	28.9544
ENSSSCG00000026760	1237	1.88251	GL893220.1:36409-43519	+	16	17.8181
ENSSSCG00000011083	562	1.40548	GL895677.2:93147-102918	-	6	6.68179
ENSSSCG00000028419	902	1.68101	GL896009.2:6007-28889	-	14	15.5908
ENSSSCG00000029915	1016	0.82562	GL894083.2:103130-108232	+	8	8.90905
ENSSSCG00000021099	642	1.72295	GL895430.1:641-9810	+	9	10.0227
ENSSSCG00000021346	1662	0.861873	JH118765.1:738-10853	+	15	16.7045
ENSSSCG00000026543	1011	0.830739	JH118686.1:18627-21839	+	8	8.90905
ENSSSCG00000025021	2149	2.74465	GL893987.1:29269-56058	-	63	70.1588
ENSSSCG00000027731	710	1.49116	GL893510.2:15376-21449	-	9	10.0227
ENSSSCG00000025953	4625	2.72463	GL893413.1:6840-33325	-	115	128.068
ENSSSCG00000027706	740	1.25121	GL893113.2:2054-32523	-	8	8.90905
ENSSSCG00000022880	766	2.23744	3:90359457-90371028	-	16	16.7049
ENSSSCG00000008579	4459	1.06788	3:121197637-121210020	-	55	60.1361
ENSSSCG00000029514	2760	2.16281	3:90727207-90731529	-	66	73.4997
ENSSSCG00000008388	7595	1.27898	3:84962322-85003463	-	92	101.341
ENSSSCG00000008346	8422	2.64209	3:77283084-77362255	-	242	269.499
ENSSSCG00000008208	4846	1.70342	3:60031206-60114513	+	90	100.227
ENSSSCG00000008196	1971	1.04453	3:59261810-59348054	-	9	8.90982
ENSSSCG00000008491	1953	1.3228	3:109332485-109360803	-	25	27.8408
ENSSSCG00000027446	3390	1.64259	3:62230678-62235328	-	62	67.9315
ENSSSCG00000008111	2328	1.51862	3:47952751-48013089	-	38	42.318
ENSSSCG00000022848	732	1.74651	3:73352357-73374943	+	11	12.2499
ENSSSCG00000008310	1308	2.58033	3:73487606-73825169	+	34	37.8635
ENSSSCG00000024206	5284	1.40134	3:29432642-29558448	+	85	94.6587
ENSSSCG00000007785	3700	1.70097	3:18222772-18242524	+	71	79.0679
ENSSSCG00000030204	5071	1.92662	3:43491538-43602320	-	103	114.704
ENSSSCG00000007944	3539	2.29038	3:38983198-39040299	+	89	99.1132
ENSSSCG00000008289	762	1.65252	3:72058339-72067101	+	11	12.2499
ENSSSCG00000008577	4642	0.978423	3:121005454-121045814	+	52	56.7953
ENSSSCG00000030424	4680	0.860719	3:23526114-23545183	+	46	51.2271
ENSSSCG00000007797	5177	1.21831	3:18259359-18299826	+	64	70.1588
ENSSSCG00000008406	10213	1.37096	3:90623418-90727283	+	158	174.84
ENSSSCG00000007567	1251	2.24072	3:2285326-2286576	-	28	31.1817
ENSSSCG00000008240	1575	0.955163	3:62399406-62405075	+	13	13.3636
ENSSSCG00000008591	2134	1.34546	3:121987189-122035858	+	31	34.5226
ENSSSCG00000008503	5556	1.27332	3:110211608-110260738	+	45	49.0013
ENSSSCG00000008020	5582	1.32829	3:41772605-41835862	+	85	94.3007
ENSSSCG00000007594	1184	1.026	3:5091945-5106415	-	12	13.3636
ENSSSCG00000029593	5678	2.09886	3:98079346-98147165	+	136	151.454
ENSSSCG00000008518	589	2.17811	3:114533614-114543746	+	10	11.1363
ENSSSCG00000008497	3344	1.33942	3:109677473-109691729	-	51	55.6816
ENSSSCG00000007967	2198	1.56345	3:40461244-40475047	-	34	36.7498
ENSSSCG00000007920	2174	1.02817	3:38315843-38330846	+	25	26.9262
ENSSSCG00000007700	6512	1.7853	3:10189242-10282581	+	134	148.113
ENSSSCG00000008396	4046	2.51724	3:89688468-89884564	-	103	114.704
ENSSSCG00000029509	2396	1.97041	3:18548562-18567512	-	51	56.7952
ENSSSCG00000008535	4082	2.85081	3:116931793-117007883	-	133	146.999
ENSSSCG00000008545	4067	1.0657	3:118538756-118573306	-	47	51.227
ENSSSCG00000023626	793	2.30398	3:30016439-30188473	-	16	16.7045
ENSSSCG00000008618	2649	0.719417	3:129821883-129827872	-	21	23.3863
ENSSSCG00000008480	689	1.90154	3:107607784-107611124	-	11	12.2499
ENSSSCG00000008347	2724	1.39014	3:77362286-77369555	+	40	43.4316
ENSSSCG00000026686	3681	2.16793	3:24471150-24496972	-	90	100.226
ENSSSCG00000026367	6950	1.27977	3:118753134-118789281	-	100	111.363
ENSSSCG00000007855	3109	1.31035	3:25962035-26023372	-	45	49
ENSSSCG00000007575	3646	2.27969	3:4293138-4366865	-	88	97.9961
ENSSSCG00000030115	3488	2.79279	3:125569521-125609048	+	104	114.704
ENSSSCG00000008221	7737	1.72778	3:61057487-61116667	-	150	167.045
ENSSSCG00000022565	1339	0.79087	3:56613192-56622851	-	5	5.56816
ENSSSCG00000008494	2142	1.94503	3:109422224-109445909	+	45	50.1134
ENSSSCG00000027381	5639	2.91236	3:62263493-62278949	+	190	210.477
ENSSSCG00000007733	3700	2.31579	3:16267965-16407401	-	95	104.681
ENSSSCG00000029665	4227	0.737971	3:4347072-4351352	-	34	36.7514
ENSSSCG00000008498	7193	1.52182	3:109691760-109810357	+	128	141.431
ENSSSCG00000022075	1317	1.12917	3:18629035-18633492	+	15	16.7045
ENSSSCG00000008389	3926	1.55065	3:85081332-85116899	-	67	73.4997
ENSSSCG00000008013	2001	0.745846	3:41634233-41637223	-	16	17.8181
ENSSSCG00000008575	6223	1.57553	3:119991560-120170918	+	101	112.477
ENSSSCG00000007563	3875	1.73114	3:2109084-2122151	-	75	83.5224
ENSSSCG00000007881	6614	2.43515	3:30286792-30376792	-	183	203.794
ENSSSCG00000024665	7094	1.66669	3:140472790-140567856	-	137	152.563
ENSSSCG00000008445	2742	1.08478	3:101017493-101377961	+	32	34.5226
ENSSSCG00000008428	3223	1.37425	3:99051572-99306248	-	41	44.5452
ENSSSCG00000008583	6115	1.83493	3:121628716-121773091	+	123	136.977
ENSSSCG00000008348	2976	1.18559	3:77408777-77439119	-	28	30.0681
ENSSSCG00000008334	5735	0.942429	3:75912353-75939971	-	60	65.7043
ENSSSCG00000008169	3527	1.92456	3:55690800-55834903	+	72	80.1815
ENSSSCG00000029264	3178	2.59812	3:40490594-40496774	-	57	62.3633
ENSSSCG00000007985	3872	1.30166	3:41097550-41108976	-	52	57.9089
ENSSSCG00000008512	1598	2.64428	3:113834930-113941867	-	44	48.9998
ENSSSCG00000008606	636	2.22227	3:126843692-126844327	+	12	12.7501
ENSSSCG00000008467	5852	1.64864	3:104140837-104291257	-	101	112.477
ENSSSCG00000008185	890	1.19712	3:57688479-57703819	+	9	10.0227
ENSSSCG00000008548	4950	2.60946	3:118497740-118508783	+	129	143.157
ENSSSCG00000029180	4998	0.751208	3:16634772-16646433	-	43	47.8861
ENSSSCG00000023912	4933	0.703178	3:9576020-9588922	+	39	43.4317
ENSSSCG00000007754	3180	0.985073	3:17651495-17668237	-	35	38.9771
ENSSSCG00000008646	1193	1.39456	3:137582368-137652483	-	15	16.7044
ENSSSCG00000008300	4975	2.5278	3:72356715-72389736	-	144	160.363
ENSSSCG00000007608	5620	1.53728	3:6095490-6309175	-	74	81.2951
ENSSSCG00000008641	2955	2.83809	3:135096584-135122453	+	70	77.9541
ENSSSCG00000030435	1489	2.02112	3:62195034-62215487	-	31	34.5226
ENSSSCG00000021288	639	1.51762	3:34622746-34623384	+	8	8.76772
ENSSSCG00000008447	647	0.94638	3:102222587-102248381	-	5	5.56816
ENSSSCG00000008031	3354	2.33986	3:41989257-42012652	+	89	97.9997
ENSSSCG00000008572	4043	1.15158	3:119784592-119802934	-	49	53.4543
ENSSSCG00000007557	3722	1.07984	3:1066652-1085736	-	36	40.0908
ENSSSCG00000008444	5027	1.71928	3:100427754-100972756	-	100	110.25
ENSSSCG00000008475	1475	2.67719	3:107089365-107156259	+	40	43.4317
ENSSSCG00000007939	5889	0.775233	3:38726469-38751275	+	48	53.4543
ENSSSCG00000007647	2641	2.78434	3:7359573-7364201	+	77	85.7497
ENSSSCG00000023444	1775	2.29032	3:71978500-71981059	-	30	32.2953
ENSSSCG00000008668	4604	2.00106	3:144135334-144154371	-	69	76.8406
ENSSSCG00000026077	3369	2.71427	3:22202581-22222108	+	100	111.363
ENSSSCG00000008642	5090	1.52565	3:135295916-135402698	-	86	94.6587
ENSSSCG00000024695	868	2.3387	3:38748496-38751275	-	15	15.5909
ENSSSCG00000007622	6392	1.90342	3:6679405-6697333	+	109	120.272
ENSSSCG00000008151	3203	1.73155	3:53936752-53951235	+	63	69.0452
ENSSSCG00000007806	3026	2.60124	3:18753409-18771442	-	88	97.6006
ENSSSCG00000030643	7765	1.08735	3:119564021-119608603	-	95	105.795
ENSSSCG00000008537	2888	0.873789	3:117197476-117206264	-	28	31.1817
ENSSSCG00000025389	2150	1.7218	3:107663410-107679094	+	40	44.5453
ENSSSCG00000008362	939	1.41768	3:81150521-81151459	+	13	13.8461
ENSSSCG00000007901	3042	0.987154	3:33125172-33145562	+	31	33.4089
ENSSSCG00000030197	3651	1.74333	3:91974244-91990595	+	71	77.9542
ENSSSCG00000007719	2760	1.55647	3:11113418-11215082	+	47	52.3406
ENSSSCG00000008281	2524	2.69051	3:71809445-71823494	-	70	76.8425
ENSSSCG00000008337	10582	2.42103	3:76228936-76406903	+	215	239.431
ENSSSCG00000008637	2629	2.37479	3:134954617-135003760	+	58	64.5907
ENSSSCG00000026326	3828	0.846842	3:42640731-42658428	-	36	40.0907
ENSSSCG00000007679	4198	1.91999	3:8491985-8511946	+	49	53.8835
ENSSSCG00000008344	3845	1.47296	3:77003236-77096424	+	64	70.1588
ENSSSCG00000007568	5287	1.08557	3:2124746-2165582	+	55	61.2498
ENSSSCG00000008593	6007	2.33743	3:122135972-122441632	-	157	173.726
ENSSSCG00000008422	5356	1.6581	3:97836545-97851539	+	102	113.59
ENSSSCG00000007675	6746	2.13787	3:8095621-8116670	-	167	185.976
ENSSSCG00000008051	6963	1.35462	3:42433238-42607152	-	75	83.5223
ENSSSCG00000022260	573	1.1363	3:125729427-125742123	-	5	5.56816
ENSSSCG00000008044	4137	2.38761	3:42386685-42400985	+	112	124.727
ENSSSCG00000024293	1285	0.93009	3:106662022-106677813	+	12	13.3636
ENSSSCG00000008293	1467	2.10122	3:72209382-72245866	-	30	32.2953
ENSSSCG00000007780	6472	2.6464	3:18056271-18065654	+	195	217.158
ENSSSCG00000023619	3312	0.970222	3:8129944-8139818	+	36	40.0907
ENSSSCG00000008434	1868	1.45993	3:99602190-99646256	+	29	32.2953
ENSSSCG00000025047	3847	1.60934	3:9698009-9705856	-	71	77.9547
ENSSSCG00000008105	6883	1.37189	3:46249443-46327786	+	110	121.386
ENSSSCG00000022162	5935	0.783425	3:72860179-72902177	+	43	47.8862
ENSSSCG00000027943	527	0.779416	3:674197-675346	-	4	3.34297
ENSSSCG00000024967	615	2.24434	3:7635317-7638176	-	12	12.2503
ENSSSCG00000007801	3346	1.36149	3:18359530-18364547	-	50	55.6815
ENSSSCG00000027961	3367	1.13864	3:1268746-1282576	+	43	47.8862
ENSSSCG00000007794	2515	2.1963	3:18248154-18252523	+	54	59.0225
ENSSSCG00000008415	3761	2.73138	3:92548738-92657477	+	116	129.181
ENSSSCG00000023884	1921	0.829396	3:49819921-49851086	+	17	18.9317
ENSSSCG00000024285	3484	1.33086	3:139824616-139851709	-	50	54.5679
ENSSSCG00000008355	2959	1.40336	3:79098204-79360999	-	15	16.4403
ENSSSCG00000007788	2583	1.34822	3:18086612-18103159	-	33	36.7497
ENSSSCG00000021155	1096	1.69093	3:120766301-120772980	+	18	20.0454
ENSSSCG00000007548	667	0.905456	3:692958-710991	+	5	5.56816
ENSSSCG00000007753	681	0.87885	3:17341206-17348615	+	5	5.56816
ENSSSCG00000008378	2627	1.02654	3:83788322-83814343	+	28	31.1816
ENSSSCG00000007896	1724	1.84433	3:32253039-32285353	+	32	34.5226
ENSSSCG00000021007	5227	2.30093	3:71096620-71107445	+	138	153.681
ENSSSCG00000008265	1929	2.34018	3:71666747-71669635	-	46	51.2271
ENSSSCG00000007707	1543	1.78727	3:10645944-10649799	+	26	27.8408
ENSSSCG00000026544	798	0.705575	3:23604731-23617579	-	5	5.56816
ENSSSCG00000028287	4926	1.23065	3:62217739-62224257	+	70	77.2701
ENSSSCG00000007637	7338	1.04479	3:7077432-7099551	+	89	99.1132
ENSSSCG00000007770	2183	2.24334	3:17807472-17814006	+	53	59.0225
ENSSSCG00000008495	6458	2.84527	3:109442383-109545346	-	207	230.522
ENSSSCG00000022751	1211	1.83057	3:43021227-43193134	+	23	24.5002
ENSSSCG00000008416	1484	1.97335	3:92565300-92575603	-	29	32.2953
ENSSSCG00000008576	2134	1.97553	3:120246445-120600582	+	38	42.3179
ENSSSCG00000008419	6621	2.04442	3:95921220-96661674	+	83	91.3178
ENSSSCG00000026248	2846	1.1096	3:40485817-40490732	+	35	38.9771
ENSSSCG00000022630	863	0.890289	3:40683844-40693545	+	7	7.79542
ENSSSCG00000008026	7570	2.37782	3:41721840-41770944	-	194	216.045
ENSSSCG00000008138	6676	1.37165	3:49887406-49928309	-	106	118.045
ENSSSCG00000007977	423	1.91502	3:40948175-40948852	+	5	5.56816
ENSSSCG00000007643	7407	1.86816	3:7175417-7196326	+	117	129.182
ENSSSCG00000024397	4106	1.64442	3:9609287-9623921	+	70	77.9543
ENSSSCG00000008589	3975	0.870893	3:121901049-121917784	+	30	33.4089
ENSSSCG00000007542	2273	0.920049	3:190898-301881	-	19	20.0454
ENSSSCG00000008055	1894	1.15993	3:42635344-42639557	-	22	24.4999
ENSSSCG00000007758	1030	1.21746	3:17564758-17566365	-	13	13.3636
ENSSSCG00000008197	2511	1.74279	3:59248211-59254525	-	49	53.4551
ENSSSCG00000027166	2261	2.07681	3:43705200-43898052	+	52	56.7955
ENSSSCG00000030927	362	1.5921	3:59962485-59963229	-	3	3.3409
ENSSSCG00000030445	6379	1.27125	3:144233575-144249587	-	79	87.7879
ENSSSCG00000008592	4372	1.4225	3:122037960-122109369	+	65	72.386
ENSSSCG00000027247	1191	1.61298	3:130348996-130423485	-	20	21.159
ENSSSCG00000007720	3424	0.928559	3:11253280-11374748	+	32	35.6362
ENSSSCG00000028100	2233	2.76601	3:84138133-84326019	-	67	74.6133
ENSSSCG00000008385	3321	1.48781	3:84749062-84953379	+	53	57.9089
ENSSSCG00000007664	2701	2.34809	3:7811228-7833931	+	70	77.9538
ENSSSCG00000007925	2328	1.30141	3:38384355-38394622	+	33	36.7498
ENSSSCG00000008217	2184	0.804988	3:60852723-60859738	-	20	21.1591
ENSSSCG00000007919	3296	1.80549	3:38328893-38345736	-	39	43.2326
ENSSSCG00000007849	1377	1.07138	3:25531596-25569629	+	15	16.7045
ENSSSCG00000008228	790	2.43174	3:61952962-61957965	+	17	18.9317
ENSSSCG00000027855	832	1.34172	3:32671707-32672538	+	11	11.1951
ENSSSCG00000008395	2122	2.57136	3:88020550-88122236	-	59	64.5906
ENSSSCG00000007574	9120	0.837148	3:3470929-3825876	+	83	92.4315
ENSSSCG00000008122	3512	0.895232	3:48582190-48585701	-	34	36.7499
ENSSSCG00000008440	942	1.2495	3:100009942-100040971	+	12	12.2499
ENSSSCG00000026817	7125	1.12685	3:17726588-17737126	-	79	87.1292
ENSSSCG00000022963	7147	2.20079	3:42007630-42078487	-	175	194.885
ENSSSCG00000007722	1354	0.728547	3:11538893-11553097	+	10	11.1363
ENSSSCG00000008562	3793	2.1208	3:119279961-119296228	-	90	100.227
ENSSSCG00000023908	2731	2.71797	3:78383962-78393000	+	82	91.3178
ENSSSCG00000008147	1751	1.01265	3:51610400-51640594	-	15	16.7045
ENSSSCG00000007590	3862	1.12193	3:5179105-5206824	+	50	54.5688
ENSSSCG00000008383	3030	0.69406	3:84527998-84575560	+	23	24.726
ENSSSCG00000007617	4244	1.93425	3:6532653-6548970	-	67	74.6124
ENSSSCG00000008647	3051	2.77162	3:137688568-137704282	+	94	104.681
ENSSSCG00000028381	5095	2.3572	3:40658703-40680179	-	120	132.522
ENSSSCG00000007569	466	1.92079	3:2250303-2251668	+	6	6.68179
ENSSSCG00000008275	3755	2.39658	3:71880234-71889713	-	88	97.9995
ENSSSCG00000020931	5482	1.12222	3:98709679-98732472	-	55	61.1754
ENSSSCG00000008499	8678	1.72568	3:109829361-109935635	+	143	158.136
ENSSSCG00000007963	3195	1.20952	3:40293806-40301353	-	38	42.318
ENSSSCG00000008332	3620	2.59432	3:75738677-75763972	+	85	94.6587
ENSSSCG00000021710	552	2.40981	3:34602869-34621722	-	10	11.1363
ENSSSCG00000007705	6688	2.48733	3:10313357-10337780	+	193	214.259
ENSSSCG00000025901	4933	2.7601	3:115371533-115541170	+	141	155.909
ENSSSCG00000008190	5707	2.13621	3:58263606-58364607	-	137	152.568
ENSSSCG00000008294	1252	0.879444	3:72251856-72310387	-	11	12.2499
ENSSSCG00000007808	4704	1.51183	3:18796319-18810914	+	81	89.0906
ENSSSCG00000008588	738	2.16535	3:121888370-121900930	-	11	12.25
ENSSSCG00000008277	780	0.873176	3:71865750-71868190	+	6	6.68179
ENSSSCG00000028743	5765	2.48169	3:32445173-32454814	-	162	180.408
ENSSSCG00000007878	2535	2.22719	3:29618699-29877422	+	55	61.2496
ENSSSCG00000008335	3871	1.85533	3:75965038-76057423	-	61	67.9315
ENSSSCG00000024650	575	2.26034	3:110022459-110069062	+	10	11.1363
ENSSSCG00000007714	2300	0.799275	3:10670275-10679940	-	21	22.2726
ENSSSCG00000008060	1514	2.4748	3:42792933-42818378	+	22	24.4998
ENSSSCG00000028186	4038	1.34175	3:17785680-17807073	+	58	64.5906
ENSSSCG00000008617	4901	0.984817	3:129216695-129319201	+	48	53.4543
ENSSSCG00000008073	5621	1.41397	3:43327319-43339413	-	91	101.341
ENSSSCG00000026422	2307	1.30422	3:828571-833135	+	32	34.5226
ENSSSCG00000008128	1412	2.49678	3:49192957-49195006	+	36	40.0907
ENSSSCG00000025245	2662	2.76584	3:17362501-17367305	-	81	90.2042
ENSSSCG00000027285	774	1.46223	3:42419957-42421351	+	9	10.0227
ENSSSCG00000007767	3147	1.63278	3:17737125-17748170	+	45	49.0001
ENSSSCG00000008620	3252	2.58595	3:130558674-130774586	+	74	81.2951
ENSSSCG00000023680	5807	0.702526	3:7601747-7609086	+	48	52.3411
ENSSSCG00000008479	2382	1.34605	3:107569582-107586523	-	35	38.9771
ENSSSCG00000007709	7232	2.32334	3:10580429-10632404	-	103	113.59
ENSSSCG00000007618	2942	2.83692	3:6572287-6623795	+	82	90.2046
ENSSSCG00000022609	3884	1.81476	GL892841.1:88-115410	+	76	83.5224
ENSSSCG00000023877	535	1.01346	GL893564.1:2541-9532	+	4	4.45453
ENSSSCG00000024896	1008	1.39311	GL895405.2:832-6512	+	13	14.4772
ENSSSCG00000025012	572	2.27878	GL895171.2:22623-24697	-	10	11.1363
ENSSSCG00000028688	4779	2.02048	GL894027.2:13540-64498	-	110	122.499
ENSSSCG00000021854	3417	2.78926	GL894027.2:154895-182881	-	107	119.159
ENSSSCG00000027208	952	1.1204	GL895312.2:18554-60725	-	10	11.1363
ENSSSCG00000024154	2002	1.72913	GL896335.1:2730-10009	-	37	41.2044
ENSSSCG00000027575	1647	2.88306	GL896335.1:19202-34925	-	49	54.5679
ENSSSCG00000023283	520	1.0616	GL895919.1:21-9332	+	4	4.45453
ENSSSCG00000022410	1663	2.58341	6:758642-770636	+	42	46.7725
ENSSSCG00000003021	13778	2.85319	6:45467406-45513490	-	397	442.112
ENSSSCG00000003470	1570	2.82117	6:69529619-69546322	+	46	51.2271
ENSSSCG00000003329	4219	2.33595	6:58047930-58091578	-	105	116.931
ENSSSCG00000003072	4906	1.47764	6:46472682-46491919	+	75	82.4088
ENSSSCG00000026561	1375	0.787023	6:51402285-51404644	+	11	12.2499
ENSSSCG00000003718	4955	0.908785	6:103817488-103934646	+	51	55.6816
ENSSSCG00000003824	1515	0.770372	6:139867650-139892000	-	13	13.3635
ENSSSCG00000030425	2500	1.64168	6:49730145-49734108	+	45	50.1134
ENSSSCG00000002972	2630	1.21816	6:43265738-43276393	-	30	33.4089
ENSSSCG00000003816	2762	1.48752	6:137803101-137886719	-	42	46.7725
ENSSSCG00000003608	2102	0.970948	6:82843255-82852669	+	22	24.4999
ENSSSCG00000003998	2837	1.76135	6:57502281-57527743	-	44	47.8862
ENSSSCG00000027532	4816	1.86658	6:79176684-79343803	+	92	102.454
ENSSSCG00000003926	2971	0.706288	6:154053417-154060522	+	22	24.4999
ENSSSCG00000003054	2189	0.706161	6:46148626-46154211	+	16	17.8181
ENSSSCG00000021424	536	2.77866	6:100865647-100872444	-	12	12.25
ENSSSCG00000025834	1772	1.76305	6:83190607-83198995	-	33	36.7498
ENSSSCG00000028794	3746	2.64836	6:45273867-45292462	+	112	124.727
ENSSSCG00000003231	1213	2.90108	6:51692516-51695384	-	34	37.8635
ENSSSCG00000022599	740	1.09481	6:45556452-45558674	+	7	7.79542
ENSSSCG00000026141	3450	1.77653	6:56148910-56172120	-	64	71.2724
ENSSSCG00000003068	2997	1.6536	6:46410754-46430871	-	54	59.0225
ENSSSCG00000027873	5844	1.20297	6:125311909-125459978	-	79	87.9697
ENSSSCG00000022302	5898	2.35883	6:48922014-48946983	+	150	165.931
ENSSSCG00000003792	3428	1.58023	6:132240462-132288594	+	60	66.8179
ENSSSCG00000022401	3535	1.48916	6:65702720-65714899	-	56	62.3634
ENSSSCG00000003830	4247	0.93589	6:141298619-141389559	+	41	45.6589
ENSSSCG00000003729	5860	2.31542	6:108515330-108562187	+	110	121.386
ENSSSCG00000003687	2504	0.705516	6:94749953-94835636	-	14	15.5908
ENSSSCG00000028010	2058	1.36793	6:99355423-99401335	-	29	32.2953
ENSSSCG00000003707	4692	1.29276	6:101001712-101049578	-	65	72.3858
ENSSSCG00000003985	11477	1.5052	6:56802776-56858946	-	198	219.385
ENSSSCG00000022310	4515	2.19935	6:440204-451813	+	100	111.363
ENSSSCG00000003587	924	0.895961	6:79917691-79918614	-	8	8.57191
ENSSSCG00000020921	3835	1.27582	6:125758890-125799615	+	56	61.2497
ENSSSCG00000002838	4511	2.42521	6:30708116-31005154	+	110	122.5
ENSSSCG00000003527	4794	0.951304	6:74751030-74880294	+	52	57.9089
ENSSSCG00000002752	12399	1.30753	6:15056164-15168737	-	189	210.476
ENSSSCG00000002935	3466	1.20868	6:41550372-41578568	-	36	40.0907
ENSSSCG00000003713	3782	2.53721	6:102002350-102039537	+	105	115.818
ENSSSCG00000023220	3254	1.45546	6:42629911-42644418	-	53	59.0225
ENSSSCG00000003325	799	0.755528	6:56588397-56612552	-	3	3.3409
ENSSSCG00000024794	6330	2.31771	6:69680273-69761297	-	163	181.522
ENSSSCG00000003070	3359	1.81609	6:46616109-46628749	+	67	73.4997
ENSSSCG00000003635	4227	0.788572	6:85535827-85541657	-	32	35.6362
ENSSSCG00000003684	5778	1.61646	6:92351814-92463533	-	67	74.6133
ENSSSCG00000003392	1206	1.9233	6:64148526-64168532	-	23	25.6135
ENSSSCG00000002861	2104	1.14628	6:38186433-38192190	+	26	28.9544
ENSSSCG00000025200	3962	2.10212	6:65324151-65336019	+	84	92.4314
ENSSSCG00000003248	4930	0.695481	6:52448686-52478206	-	28	31.1817
ENSSSCG00000003917	3098	2.64253	6:153280217-153408350	+	83	91.3178
ENSSSCG00000024670	1019	1.02822	6:147179703-147187294	+	10	11.1363
ENSSSCG00000003757	5380	1.77991	6:119534384-119585548	-	81	90.2041
ENSSSCG00000022801	4031	0.801803	6:83145969-83187301	+	35	38.9771
ENSSSCG00000025445	750	1.91506	6:63443136-63496147	-	12	13.3636
ENSSSCG00000028126	2843	1.1426	6:90704267-90724595	-	36	40.0907
ENSSSCG00000024759	3684	1.83635	6:17304113-17316248	+	76	83.5224
ENSSSCG00000003578	2361	1.81326	6:78326491-78358088	-	35	38.9771
ENSSSCG00000028445	858	1.42474	6:156014766-156015623	-	12	12.3803
ENSSSCG00000027455	3201	1.4253	6:112387749-112410884	-	52	56.7954
ENSSSCG00000003770	3860	0.688959	6:125603264-125679265	-	30	33.4089
ENSSSCG00000003747	1650	2.10326	6:113564782-113806772	+	36	40.0908
ENSSSCG00000025209	294	0.930008	6:113405283-113411496	-	1	1.11363
ENSSSCG00000022438	1063	1.51068	6:44613524-44623134	-	15	16.7045
ENSSSCG00000029408	5533	1.52283	6:42163691-42305388	-	89	99.1132
ENSSSCG00000003275	2270	1.81259	6:53541982-53550249	+	41	44.5453
ENSSSCG00000003014	858	1.53791	6:45159141-45164300	+	13	13.3638
ENSSSCG00000003454	5588	1.45842	6:68568860-68735048	+	37	41.2043
ENSSSCG00000024887	1705	0.996105	6:85418617-85460893	-	17	18.9317
ENSSSCG00000030048	5367	1.21984	6:43879909-43890487	-	68	74.6133
ENSSSCG00000003902	3972	2.24502	6:152571087-152598273	-	101	112.477
ENSSSCG00000022839	6267	1.08995	6:71470880-71540742	-	74	82.4084
ENSSSCG00000003428	6677	2.16988	6:65772394-65791239	-	155	172.613
ENSSSCG00000002818	1855	1.77587	6:17207506-17232216	-	35	38.9771
ENSSSCG00000003909	5322	2.34873	6:152798324-152914703	+	133	148.113
ENSSSCG00000003190	710	1.49116	6:50460670-50461602	+	9	10.0227
ENSSSCG00000002937	5142	0.849566	6:41866847-41931139	+	41	44.5452
ENSSSCG00000002771	4830	2.91482	6:25630788-25642874	-	161	179.295
ENSSSCG00000002865	3032	1.56683	6:38449041-38518966	+	53	57.9089
ENSSSCG00000002746	736	0.787894	6:14564555-14573697	-	5	5.56816
ENSSSCG00000028723	3123	2.79234	6:17426719-17447797	-	85	93.5451
ENSSSCG00000003920	1996	1.5426	6:153420626-153422621	-	33	36.7498
ENSSSCG00000003783	4684	1.63358	6:128712927-128722791	-	64	71.2723
ENSSSCG00000028578	496	2.13643	6:66572757-66598552	-	8	7.79574
ENSSSCG00000028054	2786	2.53031	6:45620534-45626179	-	78	86.8633
ENSSSCG00000026038	1623	2.00729	6:26002100-26003722	+	34	37.8635
ENSSSCG00000002831	2276	2.0611	6:28167918-28171229	+	45	50.1134
ENSSSCG00000003243	5064	1.81331	6:52001556-52053360	+	58	64.5907
ENSSSCG00000023937	5686	1.4854	6:155338047-155345129	+	97	106.909
ENSSSCG00000003161	1405	2.44158	6:50364886-50373358	+	35	38.9771
ENSSSCG00000002778	2122	1.06295	6:25316908-25338617	-	21	23.3862
ENSSSCG00000029420	4565	1.03379	6:41831475-41840293	-	51	56.7952
ENSSSCG00000021741	2845	1.41848	6:41761032-41785232	+	41	44.5452
ENSSSCG00000003671	972	1.30944	6:89101261-89120974	+	12	13.3636
ENSSSCG00000003795	4881	2.72187	6:133711353-133821103	+	152	169.272
ENSSSCG00000025417	2432	1.20305	6:26446675-26473876	+	32	35.6362
ENSSSCG00000003128	3529	1.21022	6:49204889-49244858	-	48	53.4543
ENSSSCG00000002855	2737	1.29779	6:35242122-35255418	+	30	33.4089
ENSSSCG00000002793	1826	0.981284	6:25088914-25091594	-	19	21.159
ENSSSCG00000004004	2167	0.768108	6:57701241-57722905	+	18	20.0454
ENSSSCG00000023968	807	2.22411	6:82779306-82780842	+	16	17.8181
ENSSSCG00000022041	2152	0.774016	6:91845875-91849135	+	18	20.0454
ENSSSCG00000003815	3345	1.41319	6:137375850-137434247	-	45	50.1134
ENSSSCG00000023195	4652	0.878374	6:41504308-41535998	-	46	51.2271
ENSSSCG00000027330	861	2.80658	6:156057266-156059078	-	22	24.4999
ENSSSCG00000030596	2514	2.13937	6:62228998-62231973	-	59	65.7043
ENSSSCG00000030243	2008	1.67164	6:71724721-71736183	-	36	40.0907
ENSSSCG00000025085	471	1.25654	6:130680416-130880673	+	4	4.45453
ENSSSCG00000003340	1889	1.54499	6:58106069-58110616	+	25	26.7272
ENSSSCG00000003610	1788	1.04992	6:82715464-82718225	+	20	21.159
ENSSSCG00000002714	2367	2.82696	6:12672575-12710745	+	73	81.2951
ENSSSCG00000003549	2942	1.68887	6:76601310-76625150	+	55	61.2498
ENSSSCG00000003928	2699	1.37642	6:154046076-154051342	+	41	45.6589
ENSSSCG00000003362	2014	1.61982	6:60132922-60157398	-	35	38.9771
ENSSSCG00000028521	949	1.01242	6:146029516-146036736	-	9	10.0227
ENSSSCG00000024113	4615	0.705727	6:55926937-56000992	-	37	40.6337
ENSSSCG00000003115	2252	2.88178	6:48829331-48842387	+	70	76.8405
ENSSSCG00000024305	374	1.47988	6:26353888-26411796	+	3	3.3409
ENSSSCG00000003715	3408	1.0195	6:102988168-102993221	+	39	43.4316
ENSSSCG00000021917	3945	2.42049	6:44412386-44420837	-	97	107.411
ENSSSCG00000003973	2956	2.31178	6:157249207-157280736	-	75	83.5223
ENSSSCG00000027470	805	2.92887	6:26043347-26056563	+	21	23.3863
ENSSSCG00000021216	2714	1.33483	6:145933529-145975394	+	40	44.5453
ENSSSCG00000002917	2664	0.823879	6:40700477-40709119	-	25	26.7272
ENSSSCG00000002741	1647	0.81278	6:14509988-14525239	-	14	15.5908
ENSSSCG00000003866	246	0.735145	6:147835494-147835739	+	1	0.442929
ENSSSCG00000003080	897	1.33033	6:47048800-47057994	-	11	12.2499
ENSSSCG00000025866	4660	2.72779	6:44422655-44433853	-	137	152.567
ENSSSCG00000003419	1231	1.77148	6:65692628-65698152	-	20	21.1591
ENSSSCG00000002927	3195	1.48037	6:40746482-40754688	+	34	37.0397
ENSSSCG00000023280	1138	0.865116	6:49631118-49710764	+	9	10.0227
ENSSSCG00000021683	1076	1.24926	6:102734043-102765151	+	13	14.4772
ENSSSCG00000024797	2592	1.43801	6:57819109-57828972	+	34	37.8635
ENSSSCG00000002729	1201	2.62942	6:13698574-13819514	+	31	33.4089
ENSSSCG00000025371	586	1.9757	6:84881222-84924829	-	9	10.0227
ENSSSCG00000029438	3615	1.79187	6:79066747-79087543	+	66	73.4996
ENSSSCG00000030423	3823	2.60855	6:134486591-134504711	-	111	122.499
ENSSSCG00000003022	2285	0.845291	6:45513928-45522488	-	21	23.3863
ENSSSCG00000003478	5587	1.48748	6:69885148-69919606	+	46	51.2271
ENSSSCG00000003641	459	0.810152	6:86652474-86652932	-	3	2.74292
ENSSSCG00000022808	1184	1.064	6:44847937-44876802	+	13	13.3636
ENSSSCG00000003981	3623	2.49811	6:157618309-157635814	-	99	110.249
ENSSSCG00000026264	874	2.5572	6:146038998-146066629	+	17	18.9317
ENSSSCG00000003562	1304	1.44719	6:77758724-77760027	+	19	21.159
ENSSSCG00000021026	2696	0.907523	6:68819772-68872499	+	27	30.068
ENSSSCG00000025685	894	1.83108	6:59829986-59869694	-	9	10.0227
ENSSSCG00000024622	3872	2.3076	6:55797392-55824002	+	91	101.34
ENSSSCG00000027264	3223	1.81776	6:96898326-96946798	-	48	53.4544
ENSSSCG00000003569	5213	1.00132	6:77942526-77997556	-	59	65.7043
ENSSSCG00000003814	2203	1.79055	6:137259140-137316747	-	28	30.068
ENSSSCG00000003464	6145	1.25128	6:69214301-69251222	-	89	97.9996
ENSSSCG00000027364	1035	0.705889	6:49768218-49769252	+	7	7.79542
ENSSSCG00000002660	7646	1.13403	6:2767418-2792802	+	85	94.6587
ENSSSCG00000004829	4739	2.1238	6:136115595-136189988	-	116	128.068
ENSSSCG00000003797	1728	2.19876	6:133865007-133867486	+	40	44.5453
ENSSSCG00000003630	8953	2.77283	6:85325555-85365455	+	240	267.271
ENSSSCG00000003219	955	2.12024	6:51159342-51165097	-	19	21.159
ENSSSCG00000002755	14156	1.98901	6:16252169-16381887	-	256	283.977
ENSSSCG00000022521	6240	1.55555	6:37787880-37924119	+	100	110.25
ENSSSCG00000003226	2606	2.88926	6:51581782-51601049	+	56	62.3633
ENSSSCG00000003627	4186	1.80699	6:85026747-85148157	-	69	76.8407
ENSSSCG00000002859	5163	2.50102	6:38009555-38169870	-	148	164.818
ENSSSCG00000003951	1418	0.690121	6:155396079-155399575	+	10	11.1363
ENSSSCG00000003741	3365	1.12384	6:111392864-111405495	-	32	35.6362
ENSSSCG00000003460	3814	0.74242	6:69087122-69111670	-	32	35.6362
ENSSSCG00000003421	1878	2.49034	6:65666671-65673480	+	47	52.3406
ENSSSCG00000003974	561	0.939612	6:157372512-157373602	+	4	4.45453
ENSSSCG00000002864	1890	1.22121	6:38579823-38594980	-	25	26.7271
ENSSSCG00000003338	906	1.67142	6:58092108-58094373	+	14	15.5908
ENSSSCG00000003204	4678	1.94202	6:50753346-50822780	-	88	97.9996
ENSSSCG00000020668	1155	1.76218	6:12624900-12669659	+	20	22.2726
ENSSSCG00000003000	4421	2.45585	6:44627745-44646998	+	116	129.181
ENSSSCG00000002904	4696	1.24667	6:40514443-40528557	+	67	73.4997
ENSSSCG00000026635	1946	2.11586	6:155982964-155985301	+	44	48.9998
ENSSSCG00000022098	2187	2.33846	6:25957687-26002018	-	50	54.568
ENSSSCG00000025139	5545	2.67848	6:37726920-37769344	+	166	183.749
ENSSSCG00000023837	4345	2.79394	6:4754998-4789463	-	56	62.3634
ENSSSCG00000003140	786	1.15222	6:49830008-49831887	+	8	8.90905
ENSSSCG00000027007	3867	1.34001	6:90318808-90337794	+	58	63.8396
ENSSSCG00000003802	680	2.58267	6:134374824-134382782	-	12	13.3636
ENSSSCG00000003376	6002	1.56565	6:62269349-62305239	-	77	84.6361
ENSSSCG00000026261	3224	1.63686	6:43279463-43326452	-	60	65.7046
ENSSSCG00000003095	3583	1.53679	6:47509200-47540711	-	62	69.0452
ENSSSCG00000023657	1190	2.20947	6:82695029-82697222	+	26	28.9544
ENSSSCG00000003383	2834	2.75176	6:62363678-62425382	+	79	86.8633
ENSSSCG00000003382	3165	1.70565	6:62349689-62363470	+	36	38.9772
ENSSSCG00000027584	1126	1.04864	6:90359287-90463611	+	11	12.2499
ENSSSCG00000027035	741	0.78055	6:83639212-83648201	-	5	5.56816
ENSSSCG00000003986	2285	1.32831	6:56847038-56881548	-	33	36.7498
ENSSSCG00000003255	1579	1.75389	6:53043022-53058090	+	18	20.0454
ENSSSCG00000022668	2398	2.52382	6:12315076-12364222	+	66	72.3861
ENSSSCG00000003353	5200	2.39744	6:58250375-58264160	-	116	129.157
ENSSSCG00000028748	3276	0.908198	6:146160319-146215022	+	33	36.7498
ENSSSCG00000024151	658	1.62823	6:90571462-90592504	-	8	8.90905
ENSSSCG00000003995	4049	0.740675	6:57292699-57316768	-	35	37.8635
ENSSSCG00000003631	921	1.77276	6:85370933-85417997	+	13	14.4772
ENSSSCG00000003901	2419	1.70173	6:152539022-152558096	-	46	50.1134
ENSSSCG00000002877	5549	2.01179	6:39776168-39788453	+	76	84.636
ENSSSCG00000003968	1395	2.76648	6:156335506-156350139	+	30	32.2953
ENSSSCG00000003113	1014	0.724203	6:48550461-48551474	+	7	7.79542
ENSSSCG00000002954	1437	1.08717	6:42682267-42710869	+	16	17.8181
ENSSSCG00000029875	3278	0.990406	6:41256021-41276873	+	21	22.2726
ENSSSCG00000003326	4801	1.56791	6:56621615-56644009	-	84	93.5451
ENSSSCG00000030660	4366	1.87321	6:77179126-77190379	+	90	100.227
ENSSSCG00000002906	880	2.36971	6:40544437-40546423	+	19	21.159
ENSSSCG00000003558	2431	1.22935	6:77442985-77480007	+	30	32.2953
ENSSSCG00000003667	2727	1.42374	6:88777688-88875970	-	36	38.9772
ENSSSCG00000002936	2743	0.940606	6:41578518-41592015	+	23	25.6135
ENSSSCG00000002828	3470	1.69255	6:27466765-27524179	-	66	73.4997
ENSSSCG00000030361	1266	1.18342	6:58385685-58462055	-	15	16.7045
ENSSSCG00000002918	455	1.0025	6:40710209-40711722	+	3	3.3409
ENSSSCG00000002898	2961	1.57977	6:40630738-40638650	+	52	57.9088
ENSSSCG00000024430	1244	2.49751	6:57945476-57946990	+	31	34.5226
ENSSSCG00000003779	2174	2.82085	6:128285171-128301919	-	46	51.227
ENSSSCG00000026170	1523	1.96899	6:120212758-120278426	+	31	34.5226
ENSSSCG00000003112	2217	1.71108	6:48411038-48420848	-	36	40.0907
ENSSSCG00000029450	2558	1.03189	6:82882051-82908171	-	29	32.2953
ENSSSCG00000028506	1701	1.93305	6:146084189-146147322	+	33	36.7499
ENSSSCG00000003918	3860	0.956558	6:153407296-153412813	-	21	23.3863
ENSSSCG00000022293	1123	1.91478	6:25504706-25538239	+	22	23.3866
ENSSSCG00000003730	4314	1.26342	6:108584768-108634230	+	63	69.0451
ENSSSCG00000002931	2554	0.826302	6:41023017-41056232	+	18	18.9321
ENSSSCG00000003438	14592	1.57379	6:66313401-66641953	+	209	231.635
ENSSSCG00000003114	4922	2.43194	6:48557154-48587375	+	137	152.568
ENSSSCG00000003941	12527	2.15567	6:155177961-155210084	-	305	339.656
ENSSSCG00000002807	1474	0.791612	6:17904315-17921446	+	12	13.3636
ENSSSCG00000030253	5278	2.50302	6:62328372-62349683	-	151	168.158
ENSSSCG00000021567	2178	1.25781	6:89280559-89300464	+	25	27.8408
ENSSSCG00000020995	284	2.08801	6:90134254-90158229	-	2	2.22726
ENSSSCG00000025057	454	1.00651	6:77415095-77418321	-	3	3.3409
ENSSSCG00000003990	2903	0.785887	6:57094605-57107714	+	23	25.6136
ENSSSCG00000003532	7587	1.41791	6:75075115-75102946	-	125	139.204
ENSSSCG00000027352	5729	2.29926	6:89653370-89668576	+	148	164.818
ENSSSCG00000003919	2228	1.63824	6:153411941-153420250	+	34	36.7498
ENSSSCG00000003216	3521	2.67921	6:51096699-51120970	+	106	116.932
ENSSSCG00000003731	7494	2.3908	6:108758251-109028716	-	121	134.749
ENSSSCG00000002950	3437	1.19467	6:42522506-42593631	-	45	50.1135
ENSSSCG00000002700	5699	2.4242	6:10722415-10747164	+	129	142.545
ENSSSCG00000023052	3505	1.97727	6:96820583-96891401	-	77	85.1547
ENSSSCG00000003702	3276	0.835098	6:99758826-99790611	+	31	33.409
ENSSSCG00000029181	621	0.804347	6:83624113-83625004	-	4	4.45453
ENSSSCG00000003966	3646	2.48468	6:156392232-156398213	+	94	104.681
ENSSSCG00000029070	1021	1.02774	6:45529517-45532513	+	10	11.1363
ENSSSCG00000003063	3825	0.719572	6:46234199-46260133	+	31	34.5226
ENSSSCG00000003808	4115	1.26958	6:135585592-135663843	-	32	35.6362
ENSSSCG00000003377	1418	1.03518	6:62103735-62205848	-	16	16.7045
ENSSSCG00000003269	1829	2.32548	6:53409886-53411934	+	44	48.9991
ENSSSCG00000030706	2596	2.60481	6:72981340-72983935	+	69	75.727
ENSSSCG00000025160	1472	0.925435	6:42618699-42626614	+	12	13.3635
ENSSSCG00000003058	2117	1.45127	6:46196943-46201191	+	31	33.4089
ENSSSCG00000027056	3020	1.00017	6:52298991-52357014	-	23	24.9506
ENSSSCG00000002680	3320	2.89682	6:4873050-5038753	+	81	89.0905
ENSSSCG00000002633	5027	0.887482	6:179024-198145	-	47	52.3405
ENSSSCG00000003987	4235	2.36128	6:56899413-56928631	+	70	77.9542
ENSSSCG00000024505	825	1.48471	6:54294926-54298579	+	11	12.2499
ENSSSCG00000003642	3799	2.11176	6:86656188-86715040	-	85	94.6587
ENSSSCG00000021867	1147	0.88857	6:40095731-40101161	+	10	11.1363
ENSSSCG00000021002	1792	2.32232	6:14277579-14282038	+	41	45.6589
ENSSSCG00000022280	3142	1.88253	6:47861776-47874977	-	57	63.477
ENSSSCG00000002681	4055	2.12196	6:5061564-5083695	+	98	108.022
ENSSSCG00000003942	859	1.96196	6:155227990-155234406	+	8	8.90905
ENSSSCG00000029841	3788	2.81187	6:83543185-83569440	+	112	123.613
ENSSSCG00000028494	675	1.60211	6:119758805-119792459	-	9	10.0227
ENSSSCG00000029143	1303	0.762374	6:81892891-81902802	-	10	11.1363
ENSSSCG00000003679	2086	2.47013	6:91811523-91941663	+	50	55.6816
ENSSSCG00000002706	2182	0.736096	6:11917281-11949222	+	16	16.7045
ENSSSCG00000003982	2373	1.52741	6:157643684-157659858	-	24	26.7272
ENSSSCG00000002748	2805	2.51768	6:14616073-14626549	-	76	83.5224
ENSSSCG00000003580	6194	2.30422	6:78635330-78683735	-	148	163.703
ENSSSCG00000003522	1078	1.6299	6:74508412-74512949	+	17	18.9317
ENSSSCG00000020898	3825	2.25895	6:112410720-112458633	+	97	108.022
ENSSSCG00000029367	2994	1.08075	GL893678.1:33571-39575	+	36	40.0907
ENSSSCG00000027286	4085	0.787231	GL893376.1:29898-40806	-	37	40.6243
ENSSSCG00000024324	3452	2.05931	GL893376.1:18823-31529	+	72	79.648
ENSSSCG00000028507	1133	1.26276	GL892325.1:2003-12873	-	14	15.5908
ENSSSCG00000030525	1174	0.863822	GL894296.2:29388-37230	+	10	11.1363
ENSSSCG00000023658	976	0.868431	GL896398.1:4309-6049	+	8	8.90905
ENSSSCG00000027385	625	1.39422	GL896344.1:8169-15444	+	7	7.79542
ENSSSCG00000024924	244	1.91857	GL895613.1:8754-11537	-	1	1.11363
ENSSSCG00000030564	577	2.02339	GL893806.2:760-16016	-	9	10.0227
ENSSSCG00000027756	1673	1.10565	JH118819.1:35735-73895	-	17	17.8181
ENSSSCG00000010534	3653	1.47619	GL893640.2:80881-104293	-	52	57.9089
ENSSSCG00000022432	424	1.52505	GL896348.1:9377-13551	-	4	4.45453
ENSSSCG00000028798	8250	0.926357	GL893191.2:11365-190635	-	89	99.1132
ENSSSCG00000024640	1562	1.07314	GL894897.1:2816-93053	+	17	18.9318
ENSSSCG00000029208	1129	2.70232	GL896467.1:4157-5763	+	28	30.068
ENSSSCG00000027083	1703	1.64306	JH118510.1:28887-36282	-	29	32.2953
ENSSSCG00000029555	412	1.20975	GL893449.1:1007-3639	+	3	3.3409
ENSSSCG00000026443	1860	1.4164	GL893808.2:28660-56166	+	28	31.1817
ENSSSCG00000022065	277	1.14044	JH118669.1:104218-106243	-	1	1.11363
ENSSSCG00000001071	4987	1.98729	JH118445.1:28959-108791	+	111	123.613
ENSSSCG00000002900	1673	1.47138	GL894935.1:10877-19826	+	18	20.0454
ENSSSCG00000021823	5015	1.16193	JH118763.1:60126-132351	+	64	71.2724
ENSSSCG00000023922	1019	1.13105	GL895221.2:5326-9755	+	11	12.2499
ENSSSCG00000029400	1420	1.58467	GL894246.2:51575-56159	-	23	25.6135
ENSSSCG00000024780	3187	1.81876	GL893852.2:52395-75202	-	62	69.0451
ENSSSCG00000024861	643	0.764009	GL893407.2:113109-172754	+	4	4.45453
ENSSSCG00000026117	1755	0.832411	GL896314.1:489-5114	-	11	12.25
ENSSSCG00000023030	605	2.09115	JH118536.1:40490-44670	-	10	11.1363
ENSSSCG00000020871	2053	2.06277	GL896120.1:24015-40287	-	38	41.2043
ENSSSCG00000027273	3693	1.44025	GL894321.1:36754-40446	+	60	66.8146
ENSSSCG00000025830	2470	2.48194	GL894339.1:16805-87317	-	62	67.9315
ENSSSCG00000030139	2760	1.80368	GL896489.1:8141-14025	+	44	48.9998
ENSSSCG00000003979	1398	1.7382	GL893620.1:40084-59820	+	14	14.6919
ENSSSCG00000022322	1704	2.08669	JH118923.1:27424-66783	+	18	20.0453
ENSSSCG00000026118	3556	2.53304	GL892882.1:17990-60479	+	69	76.8406
ENSSSCG00000021309	783	0.868647	GL894963.1:303-8721	-	6	6.68179
ENSSSCG00000025630	3197	1.29468	GL896005.2:35385-66886	+	23	25.6136
ENSSSCG00000022585	1555	1.18017	GL893333.2:19583-27231	+	19	21.159
ENSSSCG00000027875	2454	2.82949	GL893333.2:5393-12508	+	49	53.4543
ENSSSCG00000021715	1602	1.90054	GL894269.1:618-6261	+	22	24.4999
ENSSSCG00000026431	2188	1.73041	GL893988.2:13055-34659	+	41	44.5453
ENSSSCG00000030141	4287	1.72305	GL894924.2:245-5272	+	84	93.5451
ENSSSCG00000021519	1098	2.06207	GL893072.1:2146-20259	-	22	24.4999
ENSSSCG00000017075	4851	2.69035	16:75018462-75040238	-	104	114.704
ENSSSCG00000021251	1229	2.37059	16:86015929-86038151	+	29	32.2953
ENSSSCG00000016868	540	0.748778	16:29290647-29291186	+	3	3.3409
ENSSSCG00000030343	6713	0.80194	16:36885082-36974322	-	62	69.0452
ENSSSCG00000025115	2279	2.68979	16:82398052-82413437	-	65	72.386
ENSSSCG00000016836	4255	1.93849	16:22523649-22574397	-	93	103.568
ENSSSCG00000016853	9618	1.12309	16:25357081-25498073	-	125	138.09
ENSSSCG00000016968	10419	1.56946	16:51748146-51855879	+	190	211.591
ENSSSCG00000016834	8349	1.34034	16:22432561-22479635	-	119	131.744
ENSSSCG00000016835	3225	2.85568	16:22479822-22519334	+	104	114.704
ENSSSCG00000016816	5959	1.60974	16:20237302-20623425	-	86	95.7724
ENSSSCG00000016873	2175	1.17569	16:29455615-29514351	-	27	28.9544
ENSSSCG00000016997	2421	2.00149	16:56920933-56956847	-	33	36.7499
ENSSSCG00000016945	2502	1.04457	16:47359210-47459114	+	24	26.7272
ENSSSCG00000017116	3450	2.45126	16:85798146-85837668	+	95	105.795
ENSSSCG00000016974	12197	1.67589	16:52391816-52489863	+	240	267.272
ENSSSCG00000028058	6357	2.78795	16:78011124-78055605	+	190	210.477
ENSSSCG00000016937	753	2.31698	16:44198583-44231575	+	9	10.0227
ENSSSCG00000017012	4911	2.15227	16:59556751-59790847	+	110	121.386
ENSSSCG00000023671	876	1.24722	16:58324295-58327422	+	10	11.1363
ENSSSCG00000017072	5597	2.86446	16:74632973-74892889	-	170	189.317
ENSSSCG00000016986	7761	1.55791	16:55459264-55523864	-	141	155.909
ENSSSCG00000016946	1317	2.90689	16:47320135-47359172	-	37	41.2044
ENSSSCG00000029484	2740	0.737097	16:31719023-31764733	+	22	24.4999
ENSSSCG00000016933	4266	0.948456	16:42499491-42590592	-	46	51.2271
ENSSSCG00000022478	4167	1.35777	16:56725289-56743147	-	64	71.2724
ENSSSCG00000025758	798	0.846691	16:56443575-56508245	+	6	6.68179
ENSSSCG00000016855	7301	0.925446	16:25516199-25621534	-	24	26.7272
ENSSSCG00000022430	4346	2.82862	16:51181649-51219575	-	110	121.386
ENSSSCG00000021514	4180	0.885626	16:51530622-51599606	+	36	38.9771
ENSSSCG00000016782	2798	1.03328	16:4309790-4339676	+	33	35.6362
ENSSSCG00000027611	5712	2.50884	16:55799386-55807620	+	165	183.749
ENSSSCG00000016810	10588	0.874587	16:19030177-19147171	-	92	101.34
ENSSSCG00000016808	2787	1.71901	16:18667261-18687658	+	51	55.6816
ENSSSCG00000016962	2419	0.940022	16:51338616-51358114	+	18	18.9317
ENSSSCG00000017099	2424	2.55673	16:80323556-80332325	+	66	73.4996
ENSSSCG00000027931	5360	2.00384	16:65172500-65185698	+	109	121.386
ENSSSCG00000017095	4046	1.30649	16:78742162-79294616	+	56	62.3634
ENSSSCG00000026527	2098	0.890872	16:30954030-31324163	-	11	12.25
ENSSSCG00000025756	1829	2.32547	16:4168877-4198368	-	43	46.7725
ENSSSCG00000017066	5934	2.69504	16:74198947-74247124	+	172	191.545
ENSSSCG00000016919	1829	1.71023	16:38245953-38253620	+	30	33.409
ENSSSCG00000016983	4255	2.33623	16:55326947-55342003	-	113	125.84
ENSSSCG00000016969	527	2.07715	16:51739572-51744429	-	8	8.90905
ENSSSCG00000023512	5822	0.910536	16:77761983-77799297	+	62	67.9316
ENSSSCG00000028786	2168	1.51187	16:51605572-51635879	+	23	24.4999
ENSSSCG00000023083	2022	1.24407	16:19408296-19432325	-	27	30.0681
ENSSSCG00000016960	2206	0.794973	16:51424248-51448330	-	19	21.159
ENSSSCG00000017098	743	0.93318	16:80340668-80355095	+	6	6.68179
ENSSSCG00000017049	2398	1.14535	16:71454642-71462616	-	30	33.409
ENSSSCG00000016958	5689	2.52669	16:50367103-50379440	-	11	12.2499
ENSSSCG00000016898	7868	1.06228	16:36122718-36217167	-	79	87.9769
ENSSSCG00000017006	2532	1.37428	16:58039165-58082354	+	35	38.9772
ENSSSCG00000017109	4872	1.44074	16:82629435-82792687	-	75	83.5223
ENSSSCG00000016996	1389	0.919124	16:56338239-56353011	+	13	14.4772
ENSSSCG00000028734	529	1.54827	16:29568386-29580049	-	6	6.68179
ENSSSCG00000016876	1576	0.915923	16:29633618-29654017	+	15	16.7045
ENSSSCG00000029792	2248	1.96687	16:3836231-3999934	+	42	46.7726
ENSSSCG00000028239	4008	1.05683	16:5583916-5594467	+	48	53.4543
ENSSSCG00000016918	6993	0.916309	16:38138091-38212909	+	74	81.295
ENSSSCG00000016851	5109	1.52412	16:25288735-25349133	+	86	95.7724
ENSSSCG00000024721	5811	0.815343	16:71438516-71452568	-	53	59.0225
ENSSSCG00000016992	2209	1.4385	16:55913976-55954102	-	26	28.9544
ENSSSCG00000017819	4090	0.986303	JH118861.1:175856-216807	+	33	36.75
ENSSSCG00000022860	5738	2.05924	GL892553.2:66352-160423	+	105	116.931
ENSSSCG00000024946	593	2.80241	GL895186.1:2632-19876	+	13	14.4772
ENSSSCG00000026420	1551	1.86585	GL893916.2:140523-142638	-	30	33.409
ENSSSCG00000022173	5326	2.20826	GL894466.1:9149-23326	-	118	131.409
ENSSSCG00000023561	1262	2.85783	JH118611.1:48812-62065	+	36	40.0907
ENSSSCG00000030038	719	2.44179	JH118611.1:68834-77289	+	15	16.7045
ENSSSCG00000022942	3855	1.79098	GL895293.1:77478-95624	-	69	76.8406
ENSSSCG00000027697	558	2.36895	GL896308.1:1048-5397	-	10	11.1363
ENSSSCG00000021742	2104	0.749488	GL892316.1:25774-31862	-	17	18.9317
ENSSSCG00000027672	1677	2.7299	GL893031.2:32676-36461	-	48	53.4543
ENSSSCG00000024394	1656	0.908629	GL893031.2:8640-27488	-	16	16.7045
ENSSSCG00000030626	2356	1.02261	GL896523.1:1888-50146	-	25	27.8408
ENSSSCG00000025893	6767	2.01301	GL892287.1:3039-14477	+	158	174.84
ENSSSCG00000020843	3119	1.26667	GL893653.2:42694-104842	+	30	32.2954
ENSSSCG00000024368	378	1.4459	GL896324.1:51195-58781	-	3	3.3409
ENSSSCG00000021006	1041	1.30153	GL896422.1:1698-3396	+	13	14.4772
ENSSSCG00000002993	1218	1.40474	JH118589.1:35666-41354	+	17	18.9317
ENSSSCG00000024561	1660	2.08943	GL893293.1:25717-38631	-	33	36.7499
ENSSSCG00000025429	2076	2.85341	GL895110.2:135403-193257	-	57	62.3634
ENSSSCG00000004222	5798	2.33185	1:40815279-40964113	-	132	145.886
ENSSSCG00000004457	7858	1.48596	1:93281355-93439678	-	135	149.226
ENSSSCG00000004719	5362	2.7971	1:143535527-143551875	+	142	157.023
ENSSSCG00000004711	2058	1.13349	1:142982429-142984486	+	26	27.9381
ENSSSCG00000027726	3604	1.5055	1:280458-290229	+	58	64.5906
ENSSSCG00000005619	925	0.737327	1:302126305-302128029	-	6	6.68179
ENSSSCG00000021134	6114	0.708537	1:205965131-206220977	+	50	55.6816
ENSSSCG00000005680	1227	2.04761	1:303720888-303770893	+	25	27.8408
ENSSSCG00000005427	4687	1.24905	1:276544244-276711025	+	65	72.386
ENSSSCG00000004989	3725	0.880125	1:188588663-188627514	-	37	41.2044
ENSSSCG00000005062	5872	1.32218	1:206440394-206505468	+	88	97.9996
ENSSSCG00000029459	509	1.09991	1:128359700-128511305	+	4	4.45453
ENSSSCG00000004218	1174	1.64126	1:39635369-39787134	-	19	21.159
ENSSSCG00000026041	4455	2.16531	1:30747547-31012453	+	87	95.7723
ENSSSCG00000005506	5946	0.758799	1:292733749-292827889	-	52	57.9088
ENSSSCG00000004744	4221	0.991731	1:144883343-144901036	-	47	52.3407
ENSSSCG00000005530	3507	1.4382	1:294597312-294622306	-	45	48.9997
ENSSSCG00000004322	1689	1.12826	1:64482243-64542250	+	20	22.2726
ENSSSCG00000026425	3568	1.1391	1:307093729-307129218	+	43	47.8861
ENSSSCG00000021550	359	1.08191	1:154995648-154998062	-	2	2.22726
ENSSSCG00000005423	4303	0.696507	1:275740052-275862912	-	31	34.5226
ENSSSCG00000027537	1060	0.861835	1:202361772-202522678	-	9	8.90939
ENSSSCG00000004589	4956	2.6529	1:124961867-125109541	-	150	167.045
ENSSSCG00000026474	2412	0.859573	1:13860467-13894917	+	21	22.2726
ENSSSCG00000004775	2902	1.5808	1:146001191-146015045	-	33	36.7499
ENSSSCG00000005585	4226	1.53173	1:297816370-297887429	+	73	80.1814
ENSSSCG00000005575	8769	0.71054	1:297236923-297279458	-	73	80.1815
ENSSSCG00000026078	5286	1.30191	1:184978721-185092440	+	79	87.9769
ENSSSCG00000004411	3739	0.952357	1:84809004-84876785	-	38	42.318
ENSSSCG00000005195	3438	1.23347	1:239031479-239148212	+	34	36.7499
ENSSSCG00000004244	5113	2.29545	1:47894264-48059889	+	120	133.636
ENSSSCG00000005641	3860	1.92529	1:302643394-302692539	+	84	93.5451
ENSSSCG00000004690	6206	1.65546	1:141752458-141797455	-	109	121.386
ENSSSCG00000028992	3988	2.59157	1:284642844-284648080	+	36	38.9771
ENSSSCG00000004958	5694	2.36026	1:183734158-183952512	+	141	156.604
ENSSSCG00000021112	2709	2.28209	1:187449875-187623277	-	15	16.7045
ENSSSCG00000004023	6333	1.53409	1:3234135-3263726	-	105	115.818
ENSSSCG00000005220	2601	0.698154	1:243188219-243190819	-	20	21.159
ENSSSCG00000005729	5544	0.878578	1:306414455-306486475	-	57	62.3634
ENSSSCG00000004802	3623	1.32218	1:152297951-152353096	-	54	59.0225
ENSSSCG00000023154	1349	0.743344	1:74987378-75016519	+	8	8.90905
ENSSSCG00000005631	4395	0.840642	1:302349222-302387057	-	41	44.5452
ENSSSCG00000029654	616	2.8494	1:119639238-119725151	-	14	15.5908
ENSSSCG00000004166	5149	2.76367	1:32049087-32243731	+	147	163.704
ENSSSCG00000004946	1211	1.3313	1:182248014-182262495	+	16	17.8181
ENSSSCG00000004584	1323	0.906804	1:124393189-124394511	-	13	13.4873
ENSSSCG00000004731	5978	1.88576	1:144088766-144141139	+	130	144.773
ENSSSCG00000005367	5825	0.908887	1:267521880-267549770	+	62	67.9334
ENSSSCG00000005053	6503	1.76831	1:204886220-204906109	+	133	148.113
ENSSSCG00000005094	4095	1.95934	1:211523889-211527983	-	60	65.7043
ENSSSCG00000024648	2489	2.23051	1:284659951-284677255	+	56	62.3632
ENSSSCG00000005215	4256	1.92349	1:242696463-242837710	-	83	91.3179
ENSSSCG00000004572	1116	2.12215	1:121177223-121178338	+	24	25.7217
ENSSSCG00000004857	4136	2.48674	1:161556726-161793051	-	116	128.068
ENSSSCG00000030384	377	0.969498	1:151769327-151805705	-	2	2.22726
ENSSSCG00000004328	12849	0.703085	1:64590206-64678219	-	90	99.1132
ENSSSCG00000004033	1806	1.76	1:8330536-8440185	-	33	36.7498
ENSSSCG00000005165	2631	2.24384	1:225547902-225569918	+	32	35.6362
ENSSSCG00000005648	4221	2.10271	1:302763975-302779663	+	74	82.4087
ENSSSCG00000004090	3281	2.30446	1:17296505-17305906	+	82	90.2042
ENSSSCG00000027182	10428	2.2839	1:144433310-144491522	+	223	247.226
ENSSSCG00000004671	4249	1.29446	1:140887202-140909351	+	51	56.7952
ENSSSCG00000005630	1912	0.743643	1:302447471-302452030	-	11	12.25
ENSSSCG00000005198	4421	0.714983	1:240664879-240997143	-	36	40.0907
ENSSSCG00000004701	2038	1.27275	1:142644054-142658308	+	24	26.7272
ENSSSCG00000028092	3522	1.46422	1:201891055-201920849	-	59	64.5907
ENSSSCG00000028721	965	1.43161	1:143086579-143095094	+	13	14.4772
ENSSSCG00000024529	2597	1.37141	1:211196282-211205860	-	39	43.4316
ENSSSCG00000004821	4280	0.698624	1:155405691-155444614	+	34	37.8635
ENSSSCG00000029414	1212	0.748115	1:308216807-308223959	-	9	10.0227
ENSSSCG00000004032	5319	2.23564	1:6931180-8264055	+	43	47.8862
ENSSSCG00000004194	1233	0.912106	1:35385075-35410213	-	4	4.45453
ENSSSCG00000004279	4584	1.28173	1:57650076-57666058	+	56	61.2497
ENSSSCG00000005778	1815	1.92397	1:310142398-310155479	-	37	41.2044
ENSSSCG00000004509	4041	1.14033	1:108638412-108667376	+	52	57.9088
ENSSSCG00000004672	4326	0.772101	1:140842956-140861814	-	38	42.318
ENSSSCG00000004042	3521	1.46452	1:9023234-9039694	+	58	64.5906
ENSSSCG00000004563	873	2.25506	1:119588476-119610419	+	18	20.0454
ENSSSCG00000004125	2399	0.93406	1:23479351-23510485	-	19	20.0453
ENSSSCG00000005599	1321	1.08925	1:299672840-299695877	-	14	14.4772
ENSSSCG00000004799	4796	0.797063	1:152186164-152195047	-	38	42.318
ENSSSCG00000004478	5611	1.14385	1:100972507-101143868	-	72	80.1815
ENSSSCG00000004154	4727	1.69731	1:29825730-29841626	-	89	99.1133
ENSSSCG00000023356	832	0.934276	1:126147027-126172480	-	7	7.79542
ENSSSCG00000004929	2874	1.87122	1:180817968-180894423	-	54	60.1361
ENSSSCG00000025744	6395	1.72056	1:175775174-175817400	+	113	124.727
ENSSSCG00000004941	3834	2.52491	1:182067978-182108917	+	105	116.931
ENSSSCG00000005095	2859	2.82992	1:211709473-211817856	+	84	92.4315
ENSSSCG00000005127	2521	2.5758	1:218678023-218722657	+	40	44.5453
ENSSSCG00000004812	13884	1.37586	1:153514789-153854322	-	91	101.34
ENSSSCG00000004695	3471	1.13707	1:142482044-142570809	-	32	35.6362
ENSSSCG00000004665	1207	2.25554	1:140423061-140435915	+	27	30.0681
ENSSSCG00000004893	1468	2.06945	1:175573907-175605566	-	32	34.5226
ENSSSCG00000004473	11161	0.756656	1:97888437-98020596	+	76	83.5224
ENSSSCG00000004260	1420	2.12076	1:50163018-50171193	+	28	31.1817
ENSSSCG00000004705	9768	1.72885	1:142763141-142824306	-	196	218.272
ENSSSCG00000004357	3856	0.885204	1:76000269-76072479	-	38	41.2043
ENSSSCG00000004917	3178	0.919761	1:179658938-179706144	+	32	35.6362
ENSSSCG00000004785	1680	2.66759	1:146465868-146470277	-	47	52.3407
ENSSSCG00000005150	4641	2.34059	1:224955185-224959825	-	124	138.09
ENSSSCG00000004754	1881	2.69245	1:145522839-145526087	-	43	47.8862
ENSSSCG00000024341	4449	2.64668	1:303892886-303935551	+	133	148.113
ENSSSCG00000005702	3284	2.45197	1:304575279-304625562	+	84	93.545
ENSSSCG00000005651	4433	1.02982	1:302880019-302916932	+	52	57.9088
ENSSSCG00000004645	3409	1.48592	1:134986625-135130394	+	54	59.0224
ENSSSCG00000004420	2552	1.64596	1:87047867-87102078	-	42	46.7726
ENSSSCG00000021300	364	2.09631	1:76437573-76462144	+	5	4.45453
ENSSSCG00000005426	7590	1.37515	1:276459502-276540874	+	120	132.522
ENSSSCG00000004935	3238	2.59497	1:181100250-181141948	+	94	104.681
ENSSSCG00000004699	1757	1.34855	1:142610892-142614315	+	25	27.8408
ENSSSCG00000004203	4098	1.11894	1:36632451-36730863	-	51	56.7952
ENSSSCG00000005533	3493	1.99661	1:294753817-294780705	+	78	86.8632
ENSSSCG00000004709	8365	1.87008	1:142940787-142955007	+	143	158.947
ENSSSCG00000004150	1227	0.756198	1:29141326-29149072	-	8	8.90905
ENSSSCG00000029836	3080	2.56282	1:116993197-117063452	-	88	97.9996
ENSSSCG00000004899	5657	1.66704	1:176670479-176781374	-	93	103.568
ENSSSCG00000005455	13027	1.64902	1:282114584-282318181	-	247	275.067
ENSSSCG00000005322	4418	2.87692	1:264233932-264254250	+	143	159.249
ENSSSCG00000004337	6316	1.0567	1:71027087-71084920	+	63	69.0452
ENSSSCG00000005201	818	1.50166	1:241253104-241363238	-	11	12.2499
ENSSSCG00000005610	2093	1.23258	1:301835705-301844841	+	26	28.9545
ENSSSCG00000005422	1778	1.8061	1:275534264-275546982	-	32	35.6362
ENSSSCG00000004985	1381	0.854192	1:188436316-188461143	-	12	13.3636
ENSSSCG00000005305	4940	1.18901	1:263840377-263877089	+	46	50.1135
ENSSSCG00000004076	1370	2.15564	1:15696601-15708425	+	30	33.409
ENSSSCG00000028406	2077	2.56705	1:225691185-225842507	-	57	63.477
ENSSSCG00000005058	4462	1.97932	1:205250821-205294059	-	84	92.4315
ENSSSCG00000004936	2619	1.7659	1:181142476-181177488	-	45	48.9998
ENSSSCG00000004464	5665	2.92849	1:95104353-95111364	+	191	211.591
ENSSSCG00000025578	2669	0.951437	1:126092062-126105183	+	28	31.1817
ENSSSCG00000004830	4522	0.802789	1:157470911-157522115	+	42	45.6589
ENSSSCG00000004755	3526	2.35292	1:145539040-145548910	-	92	101.341
ENSSSCG00000005505	2773	2.51051	1:292326416-292373287	+	77	85.7496
ENSSSCG00000005731	8330	2.52474	1:306486648-306512273	+	196	218.272
ENSSSCG00000005287	2311	2.14677	1:257809815-257835732	+	54	60.1361
ENSSSCG00000005076	2397	0.933257	1:208474563-208527177	+	24	26.7272
ENSSSCG00000027959	836	1.72409	1:250150181-250169133	+	13	14.4772
ENSSSCG00000004098	4668	1.26554	1:18198201-18350159	+	53	59.0224
ENSSSCG00000030655	1234	0.732127	1:249900221-249907040	-	9	10.0227
ENSSSCG00000004674	2203	0.755516	1:141148747-141169741	+	16	17.8182
ENSSSCG00000004938	5656	2.87603	1:181325531-181407143	-	156	173.727
ENSSSCG00000004236	1552	2.3631	1:44139005-44150288	-	29	32.2953
ENSSSCG00000005097	1922	1.9941	1:212184113-212218674	+	33	36.7498
ENSSSCG00000030487	2832	1.64104	1:154771010-154777360	+	47	52.3407
ENSSSCG00000004458	2150	0.688728	1:94386259-94388408	-	16	17.8181
ENSSSCG00000004738	7090	0.725472	1:144493963-144548307	+	57	63.477
ENSSSCG00000004761	2514	2.61537	1:145668601-145675409	-	56	61.2497
ENSSSCG00000029707	357	2.19207	1:76359805-76360778	-	5	4.45453
ENSSSCG00000026246	5378	2.33089	1:57276096-57378530	-	144	160.363
ENSSSCG00000005711	10948	2.77983	1:305131025-305241886	+	268	297.34
ENSSSCG00000021709	3347	0.943831	1:194910845-194955768	+	14	14.4772
ENSSSCG00000005252	10418	1.32446	1:249446883-249508110	+	82	91.3178
ENSSSCG00000005390	2033	1.13925	1:270529121-270555033	+	18	18.9318
ENSSSCG00000024876	1824	1.65473	1:10372368-10383378	+	32	35.6362
ENSSSCG00000004134	2245	2.44302	1:24137297-24188814	-	51	56.7952
ENSSSCG00000005325	4430	2.71802	1:264276241-264309436	+	133	146.999
ENSSSCG00000026681	2278	0.718983	1:23246938-23399126	-	15	16.7045
ENSSSCG00000004549	2272	1.16181	1:118089987-118129182	+	25	27.8408
ENSSSCG00000004901	5286	2.57281	1:176781382-176880999	+	152	168.159
ENSSSCG00000004486	2826	0.83057	1:103338141-103394100	+	26	28.9544
ENSSSCG00000005389	2986	1.55491	1:270407989-270480553	-	45	50.1134
ENSSSCG00000004037	1867	2.51866	1:8516303-8538374	-	51	55.6816
ENSSSCG00000004010	8242	1.56665	1:1064747-1092760	-	111	122.5
ENSSSCG00000004065	4538	1.62628	1:13622015-13709772	-	75	82.4087
ENSSSCG00000026454	2638	1.66253	1:178852059-178857414	-	44	48.9998
ENSSSCG00000004560	454	2.10735	1:118901678-118971601	-	5	5.56816
ENSSSCG00000005574	2961	1.31669	1:297212577-297224317	-	22	23.3863
ENSSSCG00000004596	1443	0.811428	1:125538028-125688189	-	12	13.3636
ENSSSCG00000024949	5182	2.42402	1:121412874-121474106	+	46	50.1134
ENSSSCG00000004305	364	1.57223	1:62645980-62675144	-	3	3.3409
ENSSSCG00000022710	2680	1.90841	1:10695404-10856519	-	27	28.9544
ENSSSCG00000005082	8475	1.27956	1:210232686-210276892	+	121	134.749
ENSSSCG00000004332	2597	0.694588	1:64904130-65199747	-	18	20.0454
ENSSSCG00000005022	10851	1.05181	1:200766289-200871792	-	112	124.719
ENSSSCG00000004716	971	2.07598	1:143187620-143198162	+	19	21.159
ENSSSCG00000005442	1325	1.34533	1:280529219-280533506	+	19	20.0453
ENSSSCG00000028117	1786	1.64154	1:292597607-292719296	-	31	34.5226
ENSSSCG00000030142	589	1.96029	1:249850836-249888226	-	9	10.0227
ENSSSCG00000030657	1351	1.46091	1:211586462-211654615	+	20	22.2726
ENSSSCG00000005272	1627	0.862564	1:255012780-255040047	-	13	14.4772
ENSSSCG00000004373	2322	0.738792	1:82061840-82112686	-	16	17.8137
ENSSSCG00000005196	1121	2.0037	1:239641566-239643734	-	22	23.3863
ENSSSCG00000004220	2734	1.05659	1:40712942-40774771	-	29	32.2953
ENSSSCG00000004389	321	0.716274	1:84381159-84381479	-	1	1.11363
ENSSSCG00000004896	5184	1.68361	1:176119417-176532683	-	99	110.25
ENSSSCG00000004127	3508	2.06752	1:23641065-23708134	+	61	66.8179
ENSSSCG00000004351	6860	0.918516	1:75064344-75126947	-	73	81.2951
ENSSSCG00000024361	3090	1.37507	1:13558885-13628046	+	15	16.7045
ENSSSCG00000004311	3902	2.66128	1:63571854-63750235	-	102	113.59
ENSSSCG00000004622	3783	0.916372	1:132632471-132679845	+	40	43.4316
ENSSSCG00000005047	843	2.56884	1:204289994-204304621	+	18	20.0453
ENSSSCG00000005346	4432	0.691066	1:265773693-266021635	+	34	36.7498
ENSSSCG00000004490	9130	1.12772	1:104299484-104511748	+	121	133.636
ENSSSCG00000004544	2006	1.81923	1:117675712-117700544	+	39	43.4316
ENSSSCG00000004120	7440	1.53156	1:21856672-21941130	+	116	128.068
ENSSSCG00000004371	9266	1.39392	1:81996219-82062654	+	47	51.2313
ENSSSCG00000005368	2570	1.43644	1:267660501-267694870	-	31	34.5151
ENSSSCG00000004135	3841	0.970312	1:24188821-24213552	+	41	45.6589
ENSSSCG00000005626	2641	2.00087	1:302224597-302232036	+	53	59.0225
ENSSSCG00000028744	1273	1.19144	1:76229688-76462080	-	12	13.3636
ENSSSCG00000004765	2374	0.762221	1:145732753-145749962	+	19	21.159
ENSSSCG00000005858	798	0.725103	1:314152677-314153474	+	6	5.72226
ENSSSCG00000004383	3406	2.70965	1:83410007-83451875	-	102	113.59
ENSSSCG00000005388	5321	0.977668	1:270169758-270408601	+	55	61.2497
[truncated: 1,573 more rows]

## Sheet: 120 d lowest
GeneID	Length	FPKM	Locus	Strand	Count	Normalized
[truncated: 3,739 more rows]

[truncated: 4 more sheets: 240 d highest, 240 d medium high, 240 d medium low, 240 d lowest]
