# Supplementary material for: Dynamic transcriptome and DNA methylome analyses on longissimus dorsi to identify genes underlying intramuscular fat content in pigs
Source: BMC Genomics. 2017 Oct 12;18:780. doi: 10.1186/s12864-017-4201-9 (PMC5639760; doi:10.1186/s12864-017-4201-9)
Supplement: Supplementary file 17 — Description of DEGs with DMRs, DEGs without DMRs and DMRs without DEGs in 120 d vs 240 d Laiwu pigs. (XLSX 1094 kb) [file 12864_2017_4201_MOESM17_ESM.xlsx]

## Sheet: Sheet1
GeneId	Differentially expressed genes					Differentially methylated regions
	FPKM(120 d)	FPKM(240 d)	FDR	log2(FC)	regulated	Start	End	width	Meth direction	Meth Dif	p-value	annotation	Gene Chr.	Gene start	Gene end	Gene length	Gene strand	Distance to TSS
ENSSSCG00000031036	-	-	-	-	-	5158248	27052442	64	strongHypo	-0.342	8.42e-33	Distal Intergenic	7	27022867	27023659	793	+	29575
ENSSSCG00000031029	-	-	-	-	-	1582441	32687570	55	strongHypo	-0.392	3.83e-07	Distal Intergenic	X	32223757	32224877	1121	+	463813
ENSSSCG00000031025	-	-	-	-	-	1708823	4825655	97	strongHyper	0.314	4.8e-11	Promoter (<=1kb)	X	4825142	4849946	24805	+	513
ENSSSCG00000031006	-	-	-	-	-	34780972	4732092	126	strongHyper	0.331	7.05e-08	Distal Intergenic	4	4661510	4661738	229	+	70582
ENSSSCG00000030994	-	-	-	-	-	1528865	39787950	17	strongHypo	-0.343	1.58e-17	Distal Intergenic	X	39780489	39782887	2399	-	-5063
ENSSSCG00000030994	-	-	-	-	-	1531250	39762922	19	strongHyper	0.513	2.5e-25	Distal Intergenic	X	39780489	39782887	2399	-	19983
ENSSSCG00000030994	-	-	-	-	-	1533054	39725620	65	strongHypo	-0.416	8.68e-08	Distal Intergenic	X	39780489	39782887	2399	-	57331
ENSSSCG00000030994	-	-	-	-	-	1543136	39701871	138	strongHypo	-0.333	1.74e-13	Distal Intergenic	X	39780489	39782887	2399	-	81153
ENSSSCG00000030994	-	-	-	-	-	1552339	39623715	43	strongHypo	-0.548	5.38e-07	Distal Intergenic	X	39780489	39782887	2399	-	159214
ENSSSCG00000030994	-	-	-	-	-	1555011	39534515	14	strongHypo	-0.304	0.000223	Distal Intergenic	X	39780489	39782887	2399	-	248385
ENSSSCG00000030994	-	-	-	-	-	1555228	39454480	16	strongHypo	-0.687	1.14e-41	Distal Intergenic	X	39780489	39782887	2399	-	328422
ENSSSCG00000030994	-	-	-	-	-	1560228	39440518	64	strongHyper	0.394	6.39e-17	Distal Intergenic	X	39780489	39782887	2399	-	342432
ENSSSCG00000030961	-	-	-	-	-	1289568	136144807	43	strongHyper	0.425	2.71e-13	Distal Intergenic	X	136068024	136068311	288	+	76783
ENSSSCG00000030947	-	-	-	-	-	34592674	7085491	60	strongHyper	0.432	8.32e-08	Distal Intergenic	4	6908428	6989086	80659	+	177063
ENSSSCG00000030947	-	-	-	-	-	34621863	7010831	31	strongHypo	-0.368	2.99e-19	Distal Intergenic	4	6908428	6989086	80659	+	102403
ENSSSCG00000030947	-	-	-	-	-	34710388	6951231	44	strongHyper	0.447	1.03e-25	Intron (ENSSSCT00000033897/ENSSSCG00000030947, intron 5 of 8)	4	6908428	6989086	80659	+	42803
ENSSSCG00000030943	-	-	-	-	-	34514860	8408227	65	strongHyper	0.337	1.89e-10	Promoter (1-2kb)	4	8406570	8407157	588	-	-1070
ENSSSCG00000030932	-	-	-	-	-	314145707	622673	143	strongHyper	0.458	2.31e-46	Distal Intergenic	1	492912	493356	445	+	129761
ENSSSCG00000030932	-	-	-	-	-	314147143	574570	86	strongHypo	-0.408	6.25e-07	Distal Intergenic	1	492912	493356	445	+	81658
ENSSSCG00000030932	-	-	-	-	-	314158530	552872	108	strongHyper	0.46	1.69e-29	Distal Intergenic	1	492912	493356	445	+	59960
ENSSSCG00000030932	-	-	-	-	-	314215585	550566	11	strongHypo	-0.533	1.44e-05	Distal Intergenic	1	492912	493356	445	+	57654
ENSSSCG00000030905	-	-	-	-	-	75097604	60085085	72	strongHyper	0.552	2.13e-13	Distal Intergenic	17	60008714	60028376	19663	-	-56709
ENSSSCG00000030872	-	-	-	-	-	1493408	40199907	54	strongHypo	-0.314	8.7e-10	Distal Intergenic	X	40038863	40050874	12012	-	-149033
ENSSSCG00000030872	-	-	-	-	-	1500801	40103388	77	strongHyper	0.654	1.18e-46	Distal Intergenic	X	40038863	40050874	12012	-	-52514
ENSSSCG00000030872	-	-	-	-	-	1507176	40098463	54	strongHypo	-0.368	4.07e-43	Distal Intergenic	X	40038863	40050874	12012	-	-47589
ENSSSCG00000030868	-	-	-	-	-	121955821	52251628	68	strongHyper	0.378	3.64e-19	Distal Intergenic	14	52245939	52246423	485	+	5689
ENSSSCG00000030859	-	-	-	-	-	75287168	59159492	21	strongHypo	-0.346	1.09e-08	Distal Intergenic	17	59156475	59157786	1312	+	3017
ENSSSCG00000030857	-	-	-	-	-	10917488	53418154	61	strongHyper	0.538	1.03e-15	Promoter (2-3kb)	6	53418021	53420920	2900	-	2826
ENSSSCG00000030855	-	-	-	-	-	1594107	16839746	99	strongHyper	0.352	2.54e-08	Distal Intergenic	X	16850161	16851105	945	+	-10513
ENSSSCG00000030831	-	-	-	-	-	35886503	2284836	71	strongHypo	-0.336	3.21e-27	Promoter (<=1kb)	4	2284956	2288199	3244	+	-190
ENSSSCG00000030827	-	-	-	-	-	3919994	341064	71	strongHypo	-0.343	9.54e-10	Promoter (<=1kb)	8	337382	341156	3775	-	162
ENSSSCG00000030827	-	-	-	-	-	3931166	337269	89	strongHypo	-0.355	3.81e-14	Promoter (1-2kb)	8	337382	338488	1107	-	1307
ENSSSCG00000030822	-	-	-	-	-	75060768	61642515	192	strongHyper	0.369	6.08e-19	Distal Intergenic	17	61598811	61599961	1151	-	-42554
ENSSSCG00000030805	-	-	-	-	-	8504647	62678787	24	strongHyper	0.353	3.77e-07	Distal Intergenic	6	62452678	62457232	4555	-	-221555
ENSSSCG00000030805	-	-	-	-	-	8509383	62651698	54	strongHyper	0.327	3.12e-07	Distal Intergenic	6	62452678	62457232	4555	-	-194466
ENSSSCG00000030805	-	-	-	-	-	8510209	62572785	24	strongHypo	-0.38	5.02e-21	Distal Intergenic	6	62452678	62457232	4555	-	-115553
ENSSSCG00000030757	-	-	-	-	-	58422318	147933098	108	strongHyper	0.373	1.38e-43	Intron (ENSSSCT00000015690/ENSSSCG00000014361, intron 2 of 2)	2	147887927	147889821	1895	-	-43277
ENSSSCG00000030724	-	-	-	-	-	114155165	146271767	64	strongHypo	-0.349	0.00308	Distal Intergenic	14	146046447	146046674	228	+	225320
ENSSSCG00000030724	-	-	-	-	-	114605793	146037862	13	strongHypo	-0.326	7.49e-05	Distal Intergenic	14	146046447	146046674	228	+	-8597
ENSSSCG00000030724	-	-	-	-	-	114716161	145987083	10	strongHypo	-0.303	6.51e-09	Distal Intergenic	14	146046447	146046674	228	+	-59373
ENSSSCG00000030716	-	-	-	-	-	1290816	131191573	44	strongHyper	0.486	1.39e-10	Distal Intergenic	X	131291065	131294260	3196	+	-99535
ENSSSCG00000030689	-	-	-	-	-	59408948	141289381	82	strongHypo	-0.394	1.27e-05	Distal Intergenic	2	141259823	141263763	3941	-	-25618
ENSSSCG00000030680	-	-	-	-	-	59354990	142070116	107	strongHyper	0.394	8.47e-30	Intron (ENSSSCT00000023234/ENSSSCG00000030680, intron 8 of 8)	2	142041628	142073804	32177	-	3794
ENSSSCG00000030676	-	-	-	-	-	41198582	118768312	11	strongHyper	0.4	7.06e-12	Intron (ENSSSCT00000028161/ENSSSCG00000026367, intron 25 of 47)	3	118753134	118754607	1474	+	15178
ENSSSCG00000030676	-	-	-	-	-	41252224	118752901	70	strongHyper	0.324	1.14e-07	Promoter (<=1kb)	3	118753134	118754607	1474	+	-302
ENSSSCG00000030675	-	-	-	-	-	162303765	15678805	12	strongHyper	0.34	3.53e-72	Distal Intergenic	10	15667984	15670573	2590	-	-8232
ENSSSCG00000030670	-	-	-	-	-	149460806	87637959	28	strongHypo	-0.406	5.71e-10	Distal Intergenic	11	87611646	87611942	297	+	26313
ENSSSCG00000030670	-	-	-	-	-	149465154	87630919	10	strongHyper	0.543	2.2e-38	Distal Intergenic	11	87611646	87611942	297	+	19273
ENSSSCG00000030668	-	-	-	-	-	4996821	34560063	74	strongHypo	-0.308	2.63e-06	Distal Intergenic	7	34506319	34537625	31307	-	-22438
ENSSSCG00000030668	-	-	-	-	-	5006082	34555864	40	strongHyper	0.336	7.41e-12	Distal Intergenic	7	34506319	34537625	31307	-	-18239
ENSSSCG00000030653	-	-	-	-	-	62304184	8444473	123	strongHyper	0.39	1.35e-28	Promoter (2-3kb)	2	8446383	8464013	17631	+	-2032
ENSSSCG00000030647	-	-	-	-	-	306124812	179993419	98	strongHypo	-0.354	7.57e-85	Promoter (2-3kb)	1	179991401	179991734	334	+	2018
ENSSSCG00000030637	-	-	-	-	-	11968110	46192961	13	strongHypo	-0.416	4.55e-07	Exon (ENSSSCT00000032158/ENSSSCG00000030637, exon 3 of 3)	6	46188700	46196853	8154	-	3904
ENSSSCG00000030623	-	-	-	-	-	7691598	78624708	110	strongHypo	-0.313	7.71e-88	Promoter (<=1kb)	6	78625554	78634904	9351	+	-955
ENSSSCG00000030611	-	-	-	-	-	21135079	62758070	9	strongHypo	-0.441	9.24e-15	Distal Intergenic	5	62800573	62801511	939	+	-42511
ENSSSCG00000030591	-	-	-	-	-	7245678	101008499	59	strongHypo	-0.482	3.91e-26	Exon (ENSSSCT00000004106/ENSSSCG00000003707, exon 20 of 25)	6	101000229	101003382	3154	+	8270
ENSSSCG00000030589	-	-	-	-	-	140662549	60594930	41	strongHypo	-0.364	2.45e-12	Intron (ENSSSCT00000030005/ENSSSCG00000030589, intron 1 of 1)	12	60547682	60649210	101529	-	54320
ENSSSCG00000030589	-	-	-	-	-	140669438	60577227	48	strongHyper	0.454	8.29e-13	Intron (ENSSSCT00000030005/ENSSSCG00000030589, intron 1 of 1)	12	60547682	60649210	101529	-	72030
ENSSSCG00000030589	-	-	-	-	-	140684317	60516759	27	strongHyper	0.562	2.93e-11	Distal Intergenic	12	60547682	60649210	101529	-	132477
ENSSSCG00000030585	-	-	-	-	-	22038447	19736473	42	strongHyper	0.308	1.82e-27	Distal Intergenic	5	19694506	19696302	1797	-	-40171
ENSSSCG00000030585	-	-	-	-	-	22136781	19723029	36	strongHyper	0.376	8.25e-08	Distal Intergenic	5	19694506	19696302	1797	-	-26727
ENSSSCG00000030581	-	-	-	-	-	139590591	74960485	9	strongHyper	0.38	1.55e-06	Distal Intergenic	13	74919168	74925175	6008	-	-35310
ENSSSCG00000030577	-	-	-	-	-	1461069	69358639	161	strongHyper	0.339	2.09e-17	Distal Intergenic	X	69304924	69317294	12371	-	-41345
ENSSSCG00000030566	-	-	-	-	-	55443753	647693	49	strongHyper	0.35	2.32e-09	Intron (ENSSSCT00000030566/ENSSSCG00000030566, intron 4 of 10)	3	643737	658107	14371	+	3956
ENSSSCG00000030541	-	-	-	-	-	79460735	14071291	11	strongHypo	-0.614	1.55e-11	Distal Intergenic	17	14021516	14037525	16010	+	49775
ENSSSCG00000030535	-	-	-	-	-	307689927	11296562	66	strongHypo	-0.368	1.63e-07	Intron (ENSSSCT00000030285/ENSSSCG00000030535, intron 14 of 16)	1	11253580	11319029	65450	-	22532
ENSSSCG00000030526	-	-	-	-	-	5419445	10327321	93	strongHypo	-0.356	2.68e-13	3' UTR	7	10326734	10330696	3963	-	3467
ENSSSCG00000030513	-	-	-	-	-	10061125	58485372	85	strongHypo	-0.75	3.32e-12	Distal Intergenic	6	58494541	58519863	25323	+	-9253
ENSSSCG00000030509	-	-	-	-	-	22136911	19642138	12	strongHyper	0.478	6.84e-06	Distal Intergenic	5	19654956	19655062	107	-	12935
ENSSSCG00000030497	-	-	-	-	-	66338566	59955853	134	strongHypo	-0.329	1.9e-31	Distal Intergenic	18	59931729	59938013	6285	-	-17840
ENSSSCG00000030492	-	-	-	-	-	11144265	50901983	78	strongHypo	-0.667	3.6e-11	Intron (ENSSSCT00000026507/ENSSSCG00000029377, intron 2 of 9)	6	50906066	50906399	334	-	4493
ENSSSCG00000030485	-	-	-	-	-	53809016	1456390	21	strongHyper	0.358	7.98e-08	Distal Intergenic	3	1422526	1424992	2467	-	-31398
ENSSSCG00000030485	-	-	-	-	-	53875031	1455812	10	strongHypo	-0.443	4.33e-08	Distal Intergenic	3	1422526	1424992	2467	-	-30820
ENSSSCG00000030485	-	-	-	-	-	53939162	1440871	62	strongHyper	0.326	8.22e-09	Distal Intergenic	3	1422526	1424992	2467	-	-15879
ENSSSCG00000030485	-	-	-	-	-	53979827	1390257	39	strongHypo	-0.315	4.39e-14	Distal Intergenic	3	1422526	1424992	2467	-	34773
ENSSSCG00000030480	-	-	-	-	-	135354191	211146025	18	strongHyper	0.432	7.69e-24	Intron (ENSSSCT00000028889/ENSSSCG00000030480, intron 1 of 11)	13	211098174	211247977	149804	+	47851
ENSSSCG00000030458	-	-	-	-	-	8027115	69907441	11	strongHyper	0.354	1.25e-20	Promoter (<=1kb)	6	69907199	69914782	7584	+	242
ENSSSCG00000030418	-	-	-	-	-	60577180	46493246	97	strongHyper	0.314	8.05e-21	Distal Intergenic	2	46168198	46206850	38653	+	325048
ENSSSCG00000030418	-	-	-	-	-	60594890	46294381	52	strongHypo	-0.398	1.06e-11	Distal Intergenic	2	46168198	46206850	38653	+	126183
ENSSSCG00000030415	-	-	-	-	-	63227484	5029461	29	strongHyper	0.358	3.16e-10	Exon (ENSSSCT00000033679/ENSSSCG00000012944, exon 6 of 7)	2	4983355	5022966	39612	-	-6495
ENSSSCG00000030414	-	-	-	-	-	95196154	36889869	96	strongHyper	0.419	9.19e-15	Distal Intergenic	15	36650980	36651497	518	-	-238372
ENSSSCG00000030369	-	-	-	-	-	7571063	83114932	59	strongHyper	0.432	3.43e-29	3' UTR	6	83106167	83114869	8703	+	8765
ENSSSCG00000030361	-	-	-	-	-	10069539	58452209	24	strongHyper	0.351	1.11e-05	Intron (ENSSSCT00000032230/ENSSSCG00000030361, intron 9 of 14)	6	58385685	58462055	76371	-	9869
ENSSSCG00000030361	-	-	-	-	-	10090349	58442970	24	strongHyper	0.472	7.16e-10	Intron (ENSSSCT00000032230/ENSSSCG00000030361, intron 9 of 14)	6	58385685	58462055	76371	-	19108
ENSSSCG00000030361	-	-	-	-	-	10171579	58405368	46	strongHyper	0.336	0.000789	Intron (ENSSSCT00000032230/ENSSSCG00000030361, intron 9 of 14)	6	58385685	58462055	76371	-	56732
ENSSSCG00000030361	-	-	-	-	-	10172149	58387559	129	strongHypo	-0.367	0.000461	Intron (ENSSSCT00000032230/ENSSSCG00000030361, intron 3 of 14)	6	58385685	58462055	76371	-	74624
ENSSSCG00000030361	-	-	-	-	-	10244242	58386362	149	strongHyper	0.337	2.86e-14	Intron (ENSSSCT00000032230/ENSSSCG00000030361, intron 2 of 14)	6	58385685	58462055	76371	-	75841
ENSSSCG00000030314	-	-	-	-	-	135126866	212905664	45	strongHyper	0.601	1.65e-29	Intron (ENSSSCT00000023379/ENSSSCG00000030314, intron 1 of 6)	13	212903257	212916133	12877	-	10513
ENSSSCG00000030307	-	-	-	-	-	118321238	141441103	61	strongHyper	0.327	0.000198	Distal Intergenic	14	141353998	141354104	107	-	-86999
ENSSSCG00000030307	-	-	-	-	-	118321899	141430300	20	strongHypo	-0.326	9.22e-13	Distal Intergenic	14	141353998	141354104	107	-	-76196
ENSSSCG00000030286	-	-	-	-	-	158405751	22267477	10	strongHypo	-0.414	7.95e-20	Promoter (<=1kb)	10	22256790	22267783	10994	-	315
ENSSSCG00000030285	-	-	-	-	-	134771019	214947450	32	strongHypo	-0.336	9.8e-08	Promoter (<=1kb)	13	214947225	214963754	16530	+	225
ENSSSCG00000030285	-	-	-	-	-	134859645	214913309	9	strongHypo	-0.382	5.38e-06	Distal Intergenic	13	214947225	214963754	16530	+	-33924
ENSSSCG00000030261	-	-	-	-	-	1989343	151051229	430	strongHyper	0.373	3.85e-98	Distal Intergenic	9	151008336	151008442	107	+	42893
ENSSSCG00000030261	-	-	-	-	-	2009085	151007262	73	strongHypo	-0.652	3.92e-116	Promoter (1-2kb)	9	151008336	151008442	107	+	-1146
ENSSSCG00000030261	-	-	-	-	-	2010294	150985387	104	strongHypo	-0.322	6.69e-44	Distal Intergenic	9	151008336	151008442	107	+	-23052
ENSSSCG00000030253	-	-	-	-	-	8558760	62330475	53	strongHyper	0.315	4.91e-13	3' UTR	6	62328372	62349683	21312	-	19260
ENSSSCG00000030250	-	-	-	-	-	150999924	22137049	139	strongHypo	-0.32	4.79e-11	Distal Intergenic	11	22110761	22111063	303	+	26288
ENSSSCG00000030250	-	-	-	-	-	150999946	22136798	18	strongHypo	-0.376	6.23e-20	Distal Intergenic	11	22110761	22111063	303	+	26037
ENSSSCG00000030241	-	-	-	-	-	1455803	102656330	50	strongHyper	0.312	5.59e-09	Distal Intergenic	X	102611634	102614919	3286	-	-41411
ENSSSCG00000030241	-	-	-	-	-	1456370	102627926	85	strongHyper	0.507	2.24e-13	Distal Intergenic	X	102611634	102614919	3286	-	-13007
ENSSSCG00000030220	-	-	-	-	-	161584700	19843851	106	strongHyper	0.358	8.1e-34	Distal Intergenic	10	19853364	19865960	12597	+	-9618
ENSSSCG00000030167	-	-	-	-	-	144154893	19273991	101	strongHyper	0.315	2.55e-10	Exon (ENSSSCT00000018898/ENSSSCG00000017359, exon 11 of 11)	12	19275070	19278295	3226	-	4404
ENSSSCG00000030160	-	-	-	-	-	130056802	217880842	83	strongHyper	0.306	2.54e-25	Intron (ENSSSCT00000027870/ENSSSCG00000030160, intron 4 of 5)	13	217835234	217887335	52102	-	6575
ENSSSCG00000030160	-	-	-	-	-	130155645	217853009	20	strongHypo	-0.377	1.24e-11	Intron (ENSSSCT00000027870/ENSSSCG00000030160, intron 4 of 5)	13	217835234	217887335	52102	-	34345
ENSSSCG00000030130	-	-	-	-	-	128141023	11712102	37	strongHyper	0.315	4.94e-29	Distal Intergenic	14	11593926	11711021	117096	+	118176
ENSSSCG00000030130	-	-	-	-	-	128165974	11677222	118	strongHyper	0.337	6.64e-08	Intron (ENSSSCT00000031898/ENSSSCG00000030130, intron 3 of 13)	14	11593926	11711021	117096	+	83296
ENSSSCG00000030076	-	-	-	-	-	20160261	69904334	15	strongHyper	0.337	3.18e-15	Distal Intergenic	5	69865305	69898005	32701	-	-6329
ENSSSCG00000030070	-	-	-	-	-	161893317	19271661	5	strongHyper	0.345	6.78e-12	Distal Intergenic	10	19356002	19357570	1569	+	-84345
ENSSSCG00000030030	-	-	-	-	-	154835264	71203532	45	strongHyper	0.358	4.01e-14	Intron (ENSSSCT00000026184/ENSSSCG00000030030, intron 14 of 16)	10	71184192	71212375	28184	-	8887
ENSSSCG00000030030	-	-	-	-	-	154912351	71188657	51	strongHyper	0.305	9.99e-13	Intron (ENSSSCT00000026184/ENSSSCG00000030030, intron 3 of 16)	10	71184192	71212375	28184	-	23768
ENSSSCG00000030016	-	-	-	-	-	133866277	216419560	75	strongHypo	-0.442	4.63e-13	Intron (ENSSSCT00000025792/ENSSSCG00000030016, intron 7 of 19)	13	216378408	216449518	71111	+	41152
ENSSSCG00000030016	-	-	-	-	-	133949926	216405928	67	strongHyper	0.523	1.66e-24	Intron (ENSSSCT00000025792/ENSSSCG00000030016, intron 5 of 19)	13	216378408	216449518	71111	+	27520
ENSSSCG00000029988	-	-	-	-	-	1844001	29775	23	strongHyper	0.3	1.42e-05	Intron (ENSSSCT00000031211/ENSSSCG00000029988, intron 3 of 15)	GL894019.2	5906	54362	48457	+	23869
ENSSSCG00000029986	-	-	-	-	-	41514283	77223421	64	strongHyper	0.427	8.74e-08	Exon (ENSSSCT00000026844/ENSSSCG00000029986, exon 2 of 2)	3	77222827	77239445	16619	-	16087
ENSSSCG00000029963	-	-	-	-	-	29979543	110562461	110	strongHyper	0.412	7.34e-06	Exon (ENSSSCT00000007347/ENSSSCG00000006707, exon 3 of 25)	4	110539005	110539112	108	-	-23349
ENSSSCG00000029925	-	-	-	-	-	69018601	16128770	20	strongHyper	0.576	1.84e-130	Intron (ENSSSCT00000018013/ENSSSCG00000016543, intron 3 of 7)	18	16110017	16110094	78	-	-18676
ENSSSCG00000029907	-	-	-	-	-	2147188	148678062	54	strongHypo	-0.557	4.35e-34	Distal Intergenic	9	148690451	148904043	213593	+	-12442
ENSSSCG00000029907	-	-	-	-	-	2148233	148672283	92	strongHyper	0.423	2.07e-42	Distal Intergenic	9	148690451	148904043	213593	+	-18259
ENSSSCG00000029901	-	-	-	-	-	145577335	4996851	31	strongHyper	0.422	2.05e-06	Promoter (1-2kb)	12	4998815	5016265	17451	+	-1994
ENSSSCG00000029901	-	-	-	-	-	145583127	4996807	29	strongHyper	0.404	3.25e-14	Promoter (2-3kb)	12	4998815	5016265	17451	+	-2036
ENSSSCG00000029901	-	-	-	-	-	145673822	4980618	56	hypo	-0.3	6.11e-14	Distal Intergenic	12	4998815	5016265	17451	+	-18252
ENSSSCG00000029868	-	-	-	-	-	64836719	1760874	12	strongHyper	0.312	2.06e-05	Distal Intergenic	2	1621019	1651965	30947	+	139855
ENSSSCG00000029851	-	-	-	-	-	82518665	82991152	42	strongHyper	0.323	3.1e-06	Distal Intergenic	16	83040009	83040098	90	-	48987
ENSSSCG00000029843	-	-	-	-	-	8801560	61753994	8	strongHyper	0.407	6.5e-06	Promoter (2-3kb)	6	61659529	61756523	96995	-	2536
ENSSSCG00000029843	-	-	-	-	-	8822431	61670641	42	strongHyper	0.398	2.34e-16	Intron (ENSSSCT00000028845/ENSSSCG00000029843, intron 4 of 14)	6	61659254	61743888	84635	-	73288
ENSSSCG00000029838	-	-	-	-	-	144336284	19086412	114	strongHypo	-0.304	6.85e-13	Promoter (<=1kb)	12	19086261	19087186	926	-	887
ENSSSCG00000029836	-	-	-	-	-	307057948	116976272	258	strongHyper	0.409	1.3e-08	Distal Intergenic	1	116993197	117063452	70256	-	87437
ENSSSCG00000029830	-	-	-	-	-	37256791	208635	64	strongHypo	-0.316	8.86e-06	Promoter (1-2kb)	4	207590	208367	778	+	1045
ENSSSCG00000029815	-	-	-	-	-	21577418	31620388	32	strongHypo	-0.375	5.98e-23	Distal Intergenic	5	31727122	31842298	115177	+	-106765
ENSSSCG00000029813	-	-	-	-	-	3445287	130890955	25	strongHyper	0.424	6.42e-10	Intron (ENSSSCT00000025388/ENSSSCG00000029813, intron 1 of 7)	8	130843387	131031868	188482	+	47568
ENSSSCG00000029806	-	-	-	-	-	2118374	149844233	29	strongHyper	0.367	4.66e-15	Distal Intergenic	9	149765472	149788489	23018	-	-55744
ENSSSCG00000029806	-	-	-	-	-	2119802	149805521	23	strongHypo	-0.952	3.02e-18	Distal Intergenic	9	149765472	149788489	23018	-	-17032
ENSSSCG00000029798	-	-	-	-	-	152532939	77851769	44	strongHyper	0.391	7.88e-12	Distal Intergenic	10	77920470	77920574	105	+	-68744
ENSSSCG00000029796	-	-	-	-	-	94640600	38050685	56	strongHypo	-0.316	4.4e-28	Promoter (1-2kb)	15	38048889	38050850	1962	+	1796
ENSSSCG00000029783	-	-	-	-	-	157415141	53740500	6	strongHypo	-0.443	1.88e-25	Distal Intergenic	10	53679968	53683147	3180	+	60532
ENSSSCG00000029761	-	-	-	-	-	18864140	185124	45	strongHyper	0.304	2.69e-08	Intron (ENSSSCT00000002927/ENSSSCG00000002637, intron 1 of 4)	6	179207	183358	4152	+	5917
ENSSSCG00000029761	-	-	-	-	-	19026282	170712	102	strongHyper	0.42	9.61e-08	Intron (ENSSSCT00000002927/ENSSSCG00000002637, intron 1 of 4)	6	179207	183358	4152	+	-8596
ENSSSCG00000029759	-	-	-	-	-	85850754	154377735	49	strongHyper	0.314	1.68e-06	Distal Intergenic	15	154359281	154360310	1030	-	-17425
ENSSSCG00000029756	-	-	-	-	-	1595423	16687822	78	strongHyper	0.375	3.61e-05	Distal Intergenic	X	16613403	16672263	58861	-	-15559
ENSSSCG00000029745	-	-	-	-	-	3832949	1078567	65	strongHyper	0.367	1.05e-16	Intron (ENSSSCT00000029015/ENSSSCG00000029745, intron 9 of 19)	8	1048152	1106158	58007	+	30415
ENSSSCG00000029745	-	-	-	-	-	3834401	1051360	23	strongHyper	0.305	1.15e-08	Intron (ENSSSCT00000029015/ENSSSCG00000029745, intron 1 of 19)	8	1048152	1106158	58007	+	3208
ENSSSCG00000029744	-	-	-	-	-	9560948	58675166	28	strongHyper	0.325	0.0228	Distal Intergenic	6	58630218	58656250	26033	-	-18916
ENSSSCG00000029741	-	-	-	-	-	66367247	59903943	127	strongHypo	-0.303	1.24e-78	Distal Intergenic	18	59906525	59922109	15585	-	18292
ENSSSCG00000029738	-	-	-	-	-	8001605	70239663	25	strongHyper	0.328	1.65e-08	Intron (ENSSSCT00000003868/ENSSSCG00000003482, intron 9 of 15)	6	70224161	70224305	145	+	15502
ENSSSCG00000029725	-	-	-	-	-	2959178	7886013	29	strongHyper	0.433	3.84e-10	Distal Intergenic	9	7854985	7856338	1354	+	31028
ENSSSCG00000029723	-	-	-	-	-	65399565	327122	13	strongHyper	0.35	2.74e-09	Intron (ENSSSCT00000024857/ENSSSCG00000029723, intron 15 of 17)	2	299390	333963	34574	-	6853
ENSSSCG00000029723	-	-	-	-	-	65412561	325069	57	strongHyper	0.316	0.00194	Intron (ENSSSCT00000024857/ENSSSCG00000029723, intron 14 of 17)	2	299390	333963	34574	-	8950
ENSSSCG00000029708	-	-	-	-	-	140295164	26286891	210	strongHyper	0.45	2.55e-12	Distal Intergenic	13	26291237	26304508	13272	+	-4555
ENSSSCG00000029705	-	-	-	-	-	7382210	88450609	13	strongHyper	0.416	4.02e-32	Distal Intergenic	6	88453786	88461426	7641	-	10829
ENSSSCG00000029668	-	-	-	-	-	24120265	8239770	63	strongHyper	0.457	6.87e-08	Intron (ENSSSCT00000024889/ENSSSCG00000029668, intron 6 of 8)	5	8231064	8248404	17341	+	8706
ENSSSCG00000029665	-	-	-	-	-	51722406	4324971	106	strongHyper	0.489	5.03e-13	Intron (ENSSSCT00000008313/ENSSSCG00000007575, intron 13 of 14)	3	4349282	4351246	1965	-	26380
ENSSSCG00000029646	-	-	-	-	-	11134827	50911567	16	strongHypo	-0.387	2.14e-08	Intron (ENSSSCT00000026507/ENSSSCG00000029377, intron 6 of 9)	6	50915413	50924336	8924	+	-3861
ENSSSCG00000029634	-	-	-	-	-	3149777	2461800	196	strongHyper	0.438	2.36e-15	Intron (ENSSSCT00000029781/ENSSSCG00000029634, intron 3 of 7)	9	2455370	2528783	73414	-	67178
ENSSSCG00000029627	-	-	-	-	-	132138419	216844612	7	strongHypo	-0.381	4.32e-27	Distal Intergenic	13	216898157	216908948	10792	+	-53551
ENSSSCG00000029616	-	-	-	-	-	148300720	1132741	23	strongHyper	0.455	1.54e-10	Promoter (<=1kb)	12	1131866	1140216	8351	+	875
ENSSSCG00000029616	-	-	-	-	-	148308319	1126613	15	strongHypo	-0.372	3.87e-06	Exon (ENSSSCT00000029529/ENSSSCG00000024235, exon 14 of 14)	12	1131866	1140216	8351	+	-5267
ENSSSCG00000029616	-	-	-	-	-	148481495	1125308	10	strongHyper	0.337	1.85e-06	Intron (ENSSSCT00000029529/ENSSSCG00000024235, intron 12 of 13)	12	1131866	1140216	8351	+	-6567
ENSSSCG00000029616	-	-	-	-	-	148488772	1124909	231	strongHyper	0.353	1.43e-09	Intron (ENSSSCT00000029529/ENSSSCG00000024235, intron 11 of 13)	12	1131866	1140216	8351	+	-7187
ENSSSCG00000029616	-	-	-	-	-	148524716	1119532	73	strongHyper	0.455	2.05e-13	Intron (ENSSSCT00000029529/ENSSSCG00000024235, intron 9 of 13)	12	1131866	1140216	8351	+	-12406
ENSSSCG00000029607	-	-	-	-	-	12235648	39063898	65	strongHyper	0.302	4.66e-17	Distal Intergenic	6	39101958	39102075	118	+	-38124
ENSSSCG00000029598	-	-	-	-	-	151008899	16934634	61	strongHypo	-0.309	1.85e-33	Intron (ENSSSCT00000028001/ENSSSCG00000029598, intron 1 of 2)	11	16913374	16990100	76727	+	21260
ENSSSCG00000029585	-	-	-	-	-	59498135	81180290	23	strongHypo	-0.441	2.25e-14	Distal Intergenic	2	81195536	81196456	921	-	16188
ENSSSCG00000029557	-	-	-	-	-	306819490	161417740	161	strongHyper	0.313	2.96e-11	Distal Intergenic	1	161403213	161414278	11066	-	-3462
ENSSSCG00000029556	-	-	-	-	-	307912767	8619055	68	strongHyper	0.414	1.86e-27	Distal Intergenic	1	8579668	8584701	5034	-	-34354
ENSSSCG00000029553	-	-	-	-	-	148653974	932573	13	strongHypo	-0.474	5.48e-27	Promoter (<=1kb)	12	902572	932126	29555	-	-447
ENSSSCG00000029553	-	-	-	-	-	148672192	924408	29	strongHypo	-0.333	3.66e-19	Intron (ENSSSCT00000030531/ENSSSCG00000029553, intron 10 of 13)	12	902572	932126	29555	-	7746
ENSSSCG00000029553	-	-	-	-	-	148678009	898960	47	strongHypo	-0.32	1.31e-12	Distal Intergenic	12	902572	932126	29555	-	33212
ENSSSCG00000029553	-	-	-	-	-	148684475	884610	115	strongHypo	-0.46	3.44e-08	Distal Intergenic	12	902572	932126	29555	-	47630
ENSSSCG00000029525	-	-	-	-	-	84681895	13079330	19	strongHyper	0.479	5.78e-26	Promoter (<=1kb)	16	13079657	13081316	1660	+	-345
ENSSSCG00000029511	-	-	-	-	-	134466228	216248427	166	strongHypo	-0.363	1.19e-14	Distal Intergenic	13	216148481	216190620	42140	+	99946
ENSSSCG00000029511	-	-	-	-	-	134560843	216170245	42	strongHyper	0.53	1.01e-12	Intron (ENSSSCT00000027287/ENSSSCG00000029511, intron 6 of 13)	13	216148481	216190620	42140	+	21764
ENSSSCG00000029511	-	-	-	-	-	134570754	216169816	94	strongHyper	0.382	1.58e-13	Intron (ENSSSCT00000027287/ENSSSCG00000029511, intron 6 of 13)	13	216148481	216190620	42140	+	21335
ENSSSCG00000029499	-	-	-	-	-	8790093	61842823	151	strongHyper	0.402	3.65e-10	Distal Intergenic	6	61866278	61874532	8255	+	-23605
ENSSSCG00000029499	-	-	-	-	-	8793968	61842349	25	strongHypo	-0.32	3.59e-14	Distal Intergenic	6	61866278	61874532	8255	+	-23953
ENSSSCG00000029482	-	-	-	-	-	117512941	145165555	30	strongHyper	0.307	3.58e-13	Intron (ENSSSCT00000024468/ENSSSCG00000029482, intron 8 of 8)	14	145096700	145179039	82340	-	13513
ENSSSCG00000029482	-	-	-	-	-	117517284	145098531	57	strongHypo	-0.324	5.52e-05	Exon (ENSSSCT00000024468/ENSSSCG00000029482, exon 8 of 9)	14	145096700	145179039	82340	-	80564
ENSSSCG00000029481	-	-	-	-	-	3972958	58816	64	strongHyper	0.474	1.88e-08	Promoter (<=1kb)	8	58234	63464	5231	+	582
ENSSSCG00000029481	-	-	-	-	-	3975082	35290	10	strongHyper	0.449	6.01e-07	Distal Intergenic	8	58234	63464	5231	+	-22953
ENSSSCG00000029475	-	-	-	-	-	142361008	34285376	122	strongHyper	0.35	6.25e-31	Distal Intergenic	12	34136167	34138282	2116	-	-147094
ENSSSCG00000029465	-	-	-	-	-	152408319	318666	27	strongHypo	-0.413	2.99e-09	Intron (ENSSSCT00000031907/ENSSSCG00000029465, intron 3 of 9)	11	308713	344315	35603	-	25675
ENSSSCG00000029465	-	-	-	-	-	152412139	318553	44	strongHyper	0.314	1.89e-08	Intron (ENSSSCT00000031907/ENSSSCG00000029465, intron 3 of 9)	11	308713	344315	35603	-	25805
ENSSSCG00000029445	-	-	-	-	-	31894428	96935734	68	strongHypo	-0.302	1.05e-08	Promoter (1-2kb)	4	96933856	96933967	112	-	-1767
ENSSSCG00000029443	-	-	-	-	-	1802198	14747	30	strongHypo	-0.313	8.84e-06	Intron (ENSSSCT00000031565/ENSSSCG00000029443, intron 8 of 12)	GL896526.1	2945	24436	21492	-	9718
ENSSSCG00000029442	-	-	-	-	-	58387431	148684536	62	strongHypo	-0.304	4.73e-06	Intron (ENSSSCT00000030809/ENSSSCG00000029281, intron 3 of 4)	2	148651980	148654775	2796	+	32556
ENSSSCG00000029424	-	-	-	-	-	150299259	84850038	89	strongHypo	-0.301	8.73e-22	Distal Intergenic	11	84749840	84775957	26118	-	-74081
ENSSSCG00000029424	-	-	-	-	-	150305089	84764408	72	strongHyper	0.338	1.36e-06	Exon (ENSSSCT00000029690/ENSSSCG00000029424, exon 5 of 8)	11	84749840	84775957	26118	-	11620
ENSSSCG00000029423	-	-	-	-	-	1909071	152992008	91	strongHypo	-0.321	1.77e-17	Distal Intergenic	9	153034135	153035709	1575	+	-42217
ENSSSCG00000029423	-	-	-	-	-	1910220	152803164	25	strongHypo	-0.787	4.69e-42	Distal Intergenic	9	153034135	153035709	1575	+	-230995
ENSSSCG00000029423	-	-	-	-	-	1915280	152602924	25	strongHyper	0.377	3.83e-131	Distal Intergenic	9	153034135	153035709	1575	+	-431235
ENSSSCG00000029423	-	-	-	-	-	1916284	152570292	67	strongHypo	-0.359	9.63e-07	Distal Intergenic	9	153034135	153035709	1575	+	-463909
ENSSSCG00000029423	-	-	-	-	-	1917961	152448646	20	strongHypo	-0.4	1.41e-40	Distal Intergenic	9	153034135	153035709	1575	+	-585508
ENSSSCG00000029410	-	-	-	-	-	34474526	8794048	81	strongHypo	-0.384	1.71e-14	Distal Intergenic	4	8955688	8957966	2279	+	-161720
ENSSSCG00000029403	-	-	-	-	-	17344431	3474728	81	strongHyper	0.365	3.62e-23	Distal Intergenic	6	3460332	3474618	14287	+	14396
ENSSSCG00000029402	-	-	-	-	-	28957561	138308231	94	strongHypo	-0.533	8.46e-09	Distal Intergenic	4	138557106	138564275	7170	-	256137
ENSSSCG00000029397	-	-	-	-	-	26510453	845229	56	strongHyper	0.304	2.15e-08	Intron (ENSSSCT00000032275/ENSSSCG00000024864, intron 3 of 12)	5	866394	917312	50919	+	-21220
ENSSSCG00000029397	-	-	-	-	-	26557032	844552	10	strongHypo	-0.339	1.52e-12	Intron (ENSSSCT00000032275/ENSSSCG00000024864, intron 3 of 12)	5	866394	917312	50919	+	-21851
ENSSSCG00000029397	-	-	-	-	-	26749383	818258	51	strongHypo	-0.344	6.44e-13	Intron (ENSSSCT00000032275/ENSSSCG00000024864, intron 2 of 12)	5	866394	917312	50919	+	-48186
ENSSSCG00000029397	-	-	-	-	-	26828518	790979	21	strongHyper	0.418	6.06e-09	Distal Intergenic	5	866394	917312	50919	+	-75435
ENSSSCG00000029396	-	-	-	-	-	77810732	34143413	6	strongHypo	-0.702	1.33e-25	Distal Intergenic	17	34057131	34057222	92	+	86282
ENSSSCG00000029388	-	-	-	-	-	2937042	7924854	47	strongHypo	-0.477	2.73e-17	Intron (ENSSSCT00000031538/ENSSSCG00000029388, intron 27 of 28)	9	7896906	7928538	31633	-	3730
ENSSSCG00000029388	-	-	-	-	-	2948936	7892469	194	strongHyper	0.304	8.85e-06	Distal Intergenic	9	7896906	7928538	31633	-	36262
ENSSSCG00000029358	-	-	-	-	-	23457418	12683526	66	strongHyper	0.307	7.2e-19	Intron (ENSSSCT00000000171/ENSSSCG00000000162, intron 14 of 16)	5	12573980	12577803	3824	-	-105723
ENSSSCG00000029334	-	-	-	-	-	37827684	141553073	17	strongHyper	0.422	6.91e-16	Distal Intergenic	3	141580299	141704758	124460	+	-27242
ENSSSCG00000029331	-	-	-	-	-	126587985	22038500	54	strongHypo	-0.463	8.76e-11	Distal Intergenic	14	21977211	22007114	29904	-	-31386
ENSSSCG00000029316	-	-	-	-	-	75807264	54764903	161	strongHyper	0.347	7.38e-15	Distal Intergenic	17	54755174	54755280	107	+	9729
ENSSSCG00000029273	-	-	-	-	-	141414936	56560942	123	strongHyper	0.367	4.66e-08	Distal Intergenic	12	56518109	56518697	589	+	42833
ENSSSCG00000029273	-	-	-	-	-	141416585	56537962	127	strongHyper	0.338	2.44e-09	Distal Intergenic	12	56518109	56518697	589	+	19853
ENSSSCG00000029234	-	-	-	-	-	12390718	36384419	38	strongHypo	-0.35	1.89e-12	Distal Intergenic	6	35981469	36038933	57465	+	402950
ENSSSCG00000029234	-	-	-	-	-	12399582	36224831	43	strongHyper	0.308	2.27e-09	Distal Intergenic	6	35981469	36038933	57465	+	243362
ENSSSCG00000029234	-	-	-	-	-	12468153	35959050	100	strongHyper	0.4	1.98e-10	Distal Intergenic	6	35981469	36038933	57465	+	-22518
ENSSSCG00000029234	-	-	-	-	-	12468573	35886542	40	strongHyper	0.343	4.44e-09	Distal Intergenic	6	35981469	36038933	57465	+	-94966
ENSSSCG00000029227	-	-	-	-	-	3625150	11556459	55	strongHypo	-0.352	0.00255	Distal Intergenic	8	11290602	11543431	252830	-	-13028
ENSSSCG00000029215	-	-	-	-	-	151393036	4289682	92	strongHyper	0.312	1.7e-23	Distal Intergenic	11	4320756	4335440	14685	+	-31165
ENSSSCG00000029202	-	-	-	-	-	3096246	6744215	64	strongHyper	0.38	1.49e-06	Distal Intergenic	9	6758288	6759229	942	-	15077
ENSSSCG00000029194	-	-	-	-	-	71413957	133545	7	strongHyper	0.33	3.55e-07	Promoter (2-3kb)	18	136152	150846	14695	+	-2613
ENSSSCG00000029177	-	-	-	-	-	155915070	69399546	187	strongHypo	-0.507	8.81e-32	Distal Intergenic	10	69291182	69292061	880	+	108364
ENSSSCG00000029161	-	-	-	-	-	39454465	140488146	16	strongHypo	-0.553	1.02e-07	Intron (ENSSSCT00000028548/ENSSSCG00000024665, intron 5 of 11)	3	140460648	140469285	8638	+	27498
ENSSSCG00000029161	-	-	-	-	-	39534502	140468655	26	strongHypo	-0.531	4.61e-13	Exon (ENSSSCT00000026549/ENSSSCG00000029161, exon 4 of 4)	3	140460648	140469285	8638	+	8007
ENSSSCG00000029161	-	-	-	-	-	39618176	140468576	31	strongHypo	-0.868	9.54e-25	Intron (ENSSSCT00000026549/ENSSSCG00000029161, intron 3 of 3)	3	140460648	140469285	8638	+	7928
ENSSSCG00000029152	-	-	-	-	-	307351220	76877524	155	strongHyper	0.312	1.06e-07	Distal Intergenic	1	76884183	76884356	174	+	-6813
ENSSSCG00000029151	-	-	-	-	-	11535883	49812770	69	strongHypo	-0.338	7.37e-09	Exon (ENSSSCT00000023329/ENSSSCG00000029151, exon 4 of 11)	6	49806309	49819405	13097	-	6703
ENSSSCG00000029078	-	-	-	-	-	2410364	116312498	20	strongHyper	0.327	5.99e-17	Intron (ENSSSCT00000016812/ENSSSCG00000015432, intron 11 of 13)	9	116194288	116213562	19275	-	-98936
ENSSSCG00000029061	-	-	-	-	-	3413531	146139979	18	strongHypo	-0.378	1.59e-07	Intron (ENSSSCT00000010130/ENSSSCG00000009250, intron 17 of 18)	8	146172584	146199394	26811	-	59432
ENSSSCG00000029061	-	-	-	-	-	3416128	146132137	43	strongHypo	-0.378	3.66e-12	Intron (ENSSSCT00000010130/ENSSSCG00000009250, intron 14 of 18)	8	146172584	146199394	26811	-	67299
ENSSSCG00000028976	-	-	-	-	-	57667918	154835294	31	strongHypo	-0.897	1.11e-19	Distal Intergenic	2	154430378	154704328	273951	-	-130966
ENSSSCG00000028972	-	-	-	-	-	59903817	69381323	23	strongHypo	-0.578	4.78e-06	Promoter (2-3kb)	2	69383664	69383732	69	+	-2363
ENSSSCG00000028971	-	-	-	-	-	68923376	21153615	70	strongHypo	-0.326	1.29e-33	Distal Intergenic	18	21131266	21134006	2741	+	22349
ENSSSCG00000028960	-	-	-	-	-	129543753	218456345	57	strongHypo	-0.524	3.26e-14	Exon (ENSSSCT00000029980/ENSSSCG00000026344, exon 23 of 28)	13	218430206	218440700	10495	-	-15645
ENSSSCG00000028949	-	-	-	-	-	92567055	98981405	35	strongHypo	-0.389	4.43e-07	Distal Intergenic	15	98214335	98217912	3578	+	767070
ENSSSCG00000028942	-	-	-	-	-	4293997	107932825	10	strongHypo	-0.414	9.59e-29	Distal Intergenic	7	107941303	107960195	18893	+	-8487
ENSSSCG00000028934	-	-	-	-	-	1092521	143564256	112	strongHyper	0.323	4.9e-15	Exon (ENSSSCT00000025783/ENSSSCG00000028934, exon 4 of 10)	X	143560322	143571512	11191	+	3934
ENSSSCG00000028918	-	-	-	-	-	65178981	968372	66	strongHyper	0.406	1.97e-09	Distal Intergenic	2	928407	942476	14070	+	39965
ENSSSCG00000028878	-	-	-	-	-	14230482	12235690	43	strongHypo	-0.456	2.9e-15	Promoter (<=1kb)	6	12235319	12247078	11760	+	371
ENSSSCG00000028828	-	-	-	-	-	153633031	73289628	22	strongHypo	-0.338	5.89e-08	Distal Intergenic	10	72992245	73001823	9579	+	297383
ENSSSCG00000028828	-	-	-	-	-	153657128	73288910	6	strongHyper	0.578	3.13e-105	Distal Intergenic	10	72992245	73001823	9579	+	296665
ENSSSCG00000028828	-	-	-	-	-	153680511	73268641	24	strongHyper	0.304	1e-23	Distal Intergenic	10	72992245	73001823	9579	+	276396
ENSSSCG00000028828	-	-	-	-	-	153719922	72979341	28	strongHypo	-0.503	1.66e-08	Distal Intergenic	10	72992245	73001823	9579	+	-12931
ENSSSCG00000028828	-	-	-	-	-	153734550	72891989	22	strongHypo	-0.347	2.88e-13	Distal Intergenic	10	72992245	73001823	9579	+	-100277
ENSSSCG00000028828	-	-	-	-	-	153799721	72697255	22	strongHyper	0.6	1.64e-07	Distal Intergenic	10	72992245	73001823	9579	+	-295011
ENSSSCG00000028828	-	-	-	-	-	154033536	72587396	129	strongHyper	0.365	9.4e-40	Distal Intergenic	10	72992245	73001823	9579	+	-404977
ENSSSCG00000028805	-	-	-	-	-	7318191	92567236	182	strongHyper	0.45	3.83e-33	Distal Intergenic	6	92514260	92549611	35352	+	52976
ENSSSCG00000028802	-	-	-	-	-	10935351	53304712	37	strongHyper	0.317	4.5e-24	Promoter (1-2kb)	6	53299112	53303684	4573	-	-1028
ENSSSCG00000028790	-	-	-	-	-	154819306	71238584	96	strongHypo	-0.301	2.09e-15	Distal Intergenic	10	71224764	71238037	13274	+	13820
ENSSSCG00000028782	-	-	-	-	-	3160709	1691500	38	strongHyper	0.526	2.02e-07	Distal Intergenic	9	1685096	1686052	957	-	-5448
ENSSSCG00000028773	-	-	-	-	-	3980370	132453808	14	strongHyper	0.321	1.36e-09	Distal Intergenic	7	132339547	132345890	6344	+	114261
ENSSSCG00000028773	-	-	-	-	-	3981624	132367655	136	strongHyper	0.311	3.03e-10	Intron (ENSSSCT00000028738/ENSSSCG00000028773, intron 5 of 5)	7	132339547	132345890	6344	+	28108
ENSSSCG00000028770	-	-	-	-	-	140923283	57493264	53	strongHyper	0.534	2.31e-09	Exon (ENSSSCT00000019587/ENSSSCG00000017998, exon 14 of 14)	12	57499216	57506521	7306	-	13309
ENSSSCG00000028768	-	-	-	-	-	131224364	217215050	17	strongHyper	0.737	1.2e-27	Distal Intergenic	13	217194244	217206840	12597	-	-8210
ENSSSCG00000028768	-	-	-	-	-	131227642	217200359	16	strongHyper	0.437	5.15e-08	Intron (ENSSSCT00000026705/ENSSSCG00000028768, intron 1 of 3)	13	217194244	217206840	12597	-	6496
ENSSSCG00000028762	-	-	-	-	-	62122470	10172156	8	strongHyper	0.386	8.91e-30	Exon (ENSSSCT00000032280/ENSSSCG00000028762, exon 2 of 4)	2	10167627	10175716	8090	-	3567
ENSSSCG00000028759	-	-	-	-	-	34383231	10725356	54	strongHypo	-0.313	3.14e-43	Distal Intergenic	4	10661792	10668865	7074	+	63564
ENSSSCG00000028759	-	-	-	-	-	34417292	10527043	10	strongHypo	-0.585	3.97e-09	Distal Intergenic	4	10661792	10668865	7074	+	-134758
ENSSSCG00000028759	-	-	-	-	-	34418333	10407643	82	strongHyper	0.766	1.77e-18	Distal Intergenic	4	10661792	10668865	7074	+	-254230
ENSSSCG00000028755	-	-	-	-	-	38417308	140923319	37	strongHypo	-0.336	2.15e-08	Distal Intergenic	3	140570745	140645632	74888	+	352574
ENSSSCG00000028755	-	-	-	-	-	38436672	140896036	55	strongHyper	0.569	1.87e-08	Distal Intergenic	3	140570745	140645632	74888	+	325291
ENSSSCG00000028755	-	-	-	-	-	38606076	140877608	50	strongHypo	-0.387	3.5e-11	Distal Intergenic	3	140570745	140645632	74888	+	306863
ENSSSCG00000028755	-	-	-	-	-	38718483	140825104	34	strongHyper	0.34	7.36e-07	Distal Intergenic	3	140570745	140645632	74888	+	254359
ENSSSCG00000028755	-	-	-	-	-	38740864	140821507	118	strongHypo	-0.412	3e-10	Distal Intergenic	3	140570745	140645632	74888	+	250762
ENSSSCG00000028755	-	-	-	-	-	38741504	140802322	46	strongHypo	-0.645	7.86e-17	Distal Intergenic	3	140570745	140645632	74888	+	231577
ENSSSCG00000028755	-	-	-	-	-	38768854	140767988	12	strongHyper	0.452	1.1e-37	Distal Intergenic	3	140570745	140645632	74888	+	197243
ENSSSCG00000028755	-	-	-	-	-	38795156	140728874	46	strongHyper	0.312	8.68e-27	Distal Intergenic	3	140570745	140645632	74888	+	158129
ENSSSCG00000028755	-	-	-	-	-	38834240	140718300	40	strongHyper	0.307	9.72e-10	Distal Intergenic	3	140570745	140645632	74888	+	147555
ENSSSCG00000028755	-	-	-	-	-	38895314	140714962	89	strongHyper	0.572	2.31e-22	Distal Intergenic	3	140570745	140645632	74888	+	144217
ENSSSCG00000028755	-	-	-	-	-	38995199	140684338	22	strongHypo	-0.319	1.03e-08	Distal Intergenic	3	140570745	140645632	74888	+	113593
ENSSSCG00000028755	-	-	-	-	-	39013629	140669451	14	strongHyper	0.308	6.67e-05	Distal Intergenic	3	140570745	140645632	74888	+	98706
ENSSSCG00000028755	-	-	-	-	-	39063834	140662562	14	strongHypo	-0.343	3.1e-12	Distal Intergenic	3	140570745	140645632	74888	+	91817
ENSSSCG00000028755	-	-	-	-	-	39219919	140617305	6	strongHypo	-0.564	1.7e-18	Intron (ENSSSCT00000030705/ENSSSCG00000028755, intron 3 of 8)	3	140570745	140645632	74888	+	46560
ENSSSCG00000028755	-	-	-	-	-	39278770	140612230	56	strongHypo	-0.352	7.59e-05	Intron (ENSSSCT00000030705/ENSSSCG00000028755, intron 3 of 8)	3	140570745	140645632	74888	+	41485
ENSSSCG00000028749	-	-	-	-	-	18404451	957381	40	strongHypo	-0.356	3.31e-34	Distal Intergenic	6	951866	951912	47	-	-5469
ENSSSCG00000028749	-	-	-	-	-	18480402	955146	27	strongHypo	-0.308	3.13e-23	Distal Intergenic	6	951866	951912	47	-	-3234
ENSSSCG00000028741	-	-	-	-	-	131323969	217019243	14	strongHypo	-0.497	1.54e-07	Distal Intergenic	13	216997925	217011817	13893	-	-7426
ENSSSCG00000028706	-	-	-	-	-	9537687	59033443	133	strongHypo	-0.453	5.87e-10	Distal Intergenic	6	58943254	58956279	13026	+	90189
ENSSSCG00000028688	-	-	-	-	-	1834458	25486	156	strongHyper	0.311	0.000976	Exon (ENSSSCT00000029959/ENSSSCG00000028688, exon 22 of 32)	GL894027.2	13540	64498	50959	-	39167
ENSSSCG00000028671	-	-	-	-	-	218089608	306739389	8	strongHypo	-0.524	2.23e-25	Intron (ENSSSCT00000006310/ENSSSCG00000005739, intron 1 of 6)	1	306719763	306726596	6834	-	-12793
ENSSSCG00000028612	-	-	-	-	-	59702553	74388659	12	strongHypo	-0.451	3.34e-10	Intron (ENSSSCT00000031816/ENSSSCG00000028612, intron 8 of 32)	2	74379527	74418089	38563	+	9132
ENSSSCG00000028593	-	-	-	-	-	147740841	1414197	35	strongHypo	-0.386	6.98e-08	Intron (ENSSSCT00000031734/ENSSSCG00000022317, intron 11 of 16)	12	1429427	1439241	9815	+	-15264
ENSSSCG00000028593	-	-	-	-	-	147898558	1408598	124	strongHyper	0.392	3.94e-34	Intron (ENSSSCT00000031734/ENSSSCG00000022317, intron 10 of 16)	12	1429427	1439241	9815	+	-20952
ENSSSCG00000028573	-	-	-	-	-	72690955	68858931	14	strongHyper	0.414	1.57e-13	Intron (ENSSSCT00000027830/ENSSSCG00000028573, intron 1 of 1)	17	68846044	68866838	20795	+	12887
ENSSSCG00000028573	-	-	-	-	-	72697234	68855801	6	strongHypo	-0.599	3.04e-38	Intron (ENSSSCT00000027830/ENSSSCG00000028573, intron 1 of 1)	17	68846044	68866838	20795	+	9757
ENSSSCG00000028573	-	-	-	-	-	72855752	68846161	58	strongHyper	0.312	7.21e-09	Promoter (<=1kb)	17	68846044	68866838	20795	+	117
ENSSSCG00000028573	-	-	-	-	-	72891968	68837086	97	strongHyper	0.354	6.27e-22	Distal Intergenic	17	68846044	68866838	20795	+	-9054
ENSSSCG00000028573	-	-	-	-	-	72979314	68835860	76	strongHypo	-0.301	5.21e-13	Distal Intergenic	17	68846044	68866838	20795	+	-10259
ENSSSCG00000028573	-	-	-	-	-	73040115	68828843	22	strongHyper	0.406	2.87e-35	Distal Intergenic	17	68846044	68866838	20795	+	-17222
ENSSSCG00000028571	-	-	-	-	-	130982698	217519776	132	strongHyper	0.303	1.86e-15	3' UTR	13	217492706	217520322	27617	+	27070
ENSSSCG00000028536	-	-	-	-	-	59477382	88944333	126	strongHypo	-0.318	5.56e-16	5' UTR	2	88879233	88972822	93590	+	65100
ENSSSCG00000028536	-	-	-	-	-	59483750	88838361	61	strongHypo	-0.43	3.5e-10	Distal Intergenic	2	88879233	88972822	93590	+	-40932
ENSSSCG00000028517	-	-	-	-	-	2500554	53601601	104	strongHyper	0.427	1.36e-07	Distal Intergenic	9	53564367	53580784	16418	+	37234
ENSSSCG00000028504	-	-	-	-	-	49388895	11081607	67	strongHyper	0.611	9.76e-37	Distal Intergenic	3	11056516	11068708	12193	-	-12899
ENSSSCG00000028504	-	-	-	-	-	49398198	11061097	16	strongHypo	-0.549	5.52e-16	Intron (ENSSSCT00000028815/ENSSSCG00000028504, intron 4 of 8)	3	11056516	11068708	12193	-	7626
ENSSSCG00000028503	-	-	-	-	-	61245725	42080725	40	strongHyper	0.488	6.06e-09	Exon (ENSSSCT00000031900/ENSSSCG00000028503, exon 3 of 4)	2	42072835	42085622	12788	+	7890
ENSSSCG00000028501	-	-	-	-	-	63654437	3525078	60	strongHyper	0.387	1.06e-08	Intron (ENSSSCT00000014094/ENSSSCG00000028501, intron 2 of 8)	2	3518994	3536523	17530	+	6084
ENSSSCG00000028499	-	-	-	-	-	3117034	3156403	38	strongHyper	0.415	1.2e-06	Distal Intergenic	9	3148953	3149897	945	-	-6506
ENSSSCG00000028493	-	-	-	-	-	1828873	13314	502	strongHyper	0.34	2.09e-43	Distal Intergenic	GL896260.1	8545	9385	841	-	-3929
ENSSSCG00000028490	-	-	-	-	-	80386233	86039231	30	strongHyper	0.308	2.75e-16	Intron (ENSSSCT00000023177/ENSSSCG00000028490, intron 1 of 5)	16	86038187	86042842	4656	-	3640
ENSSSCG00000028467	-	-	-	-	-	10702202	56255304	35	strongHypo	-0.391	3.04e-06	Promoter (<=1kb)	6	56255035	56256003	969	+	269
ENSSSCG00000028465	-	-	-	-	-	140728829	60096333	12	strongHyper	0.531	7.64e-12	Distal Intergenic	12	60096783	60116394	19612	-	20072
ENSSSCG00000028465	-	-	-	-	-	140735237	59851169	74	strongHyper	0.378	3.53e-22	Distal Intergenic	12	60096783	60116394	19612	-	265298
ENSSSCG00000028454	-	-	-	-	-	45418375	34492619	19	strongHyper	0.323	3.51e-16	Distal Intergenic	3	34418287	34447198	28912	-	-45421
ENSSSCG00000028430	-	-	-	-	-	137776918	135082824	22	strongHypo	-0.382	9.74e-17	Intron (ENSSSCT00000026129/ENSSSCG00000028430, intron 1 of 3)	13	134958685	135218986	260302	+	124139
ENSSSCG00000028387	-	-	-	-	-	7710209	77201066	77	strongHyper	0.419	4.88e-06	Promoter (<=1kb)	6	77200943	77208170	7228	+	123
ENSSSCG00000028366	-	-	-	-	-	40895087	120483498	81	strongHyper	0.358	4.44e-06	Intron (ENSSSCT00000022509/ENSSSCG00000028366, intron 1 of 4)	3	120476759	120585993	109235	+	6739
ENSSSCG00000028345	-	-	-	-	-	120289613	65671483	20	strongHyper	0.324	6.13e-12	Distal Intergenic	14	65569354	65661554	92201	-	-9929
ENSSSCG00000028268	-	-	-	-	-	73044174	68789025	16	strongHypo	-0.363	1.21e-14	Distal Intergenic	17	68758114	68758220	107	-	-30805
ENSSSCG00000028268	-	-	-	-	-	73268618	68762221	45	strongHyper	0.334	1.13e-08	Distal Intergenic	17	68758114	68758220	107	-	-4001
ENSSSCG00000028268	-	-	-	-	-	73288905	68726576	47	strongHyper	0.387	4.3e-08	Distal Intergenic	17	68758114	68758220	107	-	31690
ENSSSCG00000028265	-	-	-	-	-	36640690	1106953	61	strongHyper	0.345	4.02e-05	Distal Intergenic	4	1068280	1100804	32525	-	-6149
ENSSSCG00000028261	-	-	-	-	-	2628940	45575150	70	strongHypo	-0.329	3.45e-11	Distal Intergenic	9	45535249	45535355	107	-	-39795
ENSSSCG00000028257	-	-	-	-	-	78624599	31633218	43	strongHypo	-0.339	2.97e-10	Intron (ENSSSCT00000023356/ENSSSCG00000028257, intron 3 of 3)	17	31588820	31830852	242033	+	44398
ENSSSCG00000028253	-	-	-	-	-	113796923	147382680	158	strongHyper	0.555	4.22e-21	Intron (ENSSSCT00000022289/ENSSSCG00000028253, intron 2 of 2)	14	147294068	147399660	105593	-	17137
ENSSSCG00000028253	-	-	-	-	-	114066963	147369979	14	strongHyper	0.365	7.36e-32	Intron (ENSSSCT00000022289/ENSSSCG00000028253, intron 2 of 2)	14	147294068	147399660	105593	-	29694
ENSSSCG00000028248	-	-	-	-	-	52281682	4108383	31	strongHypo	-0.315	1.31e-10	Distal Intergenic	3	4082607	4082704	98	+	25776
ENSSSCG00000028248	-	-	-	-	-	52299708	4034296	12	strongHypo	-0.747	7.6e-22	Distal Intergenic	3	4082607	4082704	98	+	-48322
ENSSSCG00000028201	-	-	-	-	-	2665089	40052586	41	strongHyper	0.376	8.75e-10	Intron (ENSSSCT00000026318/ENSSSCG00000028201, intron 14 of 27)	9	40006179	40106982	100804	-	54436
ENSSSCG00000028180	-	-	-	-	-	85827099	154460188	51	strongHypo	-0.398	1.24e-09	Distal Intergenic	15	154461747	154466314	4568	-	6176
ENSSSCG00000028178	-	-	-	-	-	162304503	14741078	9	strongHyper	0.332	2.26e-07	Distal Intergenic	10	14852719	14879014	26296	-	137944
ENSSSCG00000028137	-	-	-	-	-	132178320	216812144	63	strongHypo	-0.323	8.51e-12	Distal Intergenic	13	216759345	216764050	4706	+	52799
ENSSSCG00000028137	-	-	-	-	-	132367520	216801311	87	strongHypo	-0.324	3.54e-15	Distal Intergenic	13	216759345	216764050	4706	+	41966
ENSSSCG00000028137	-	-	-	-	-	132453795	216783691	50	strongHyper	0.336	3.46e-13	Distal Intergenic	13	216759345	216764050	4706	+	24346
ENSSSCG00000028137	-	-	-	-	-	132517207	216770788	126	strongHyper	0.38	2.54e-20	Distal Intergenic	13	216759345	216764050	4706	+	11443
ENSSSCG00000028137	-	-	-	-	-	132638765	216735210	70	strongHypo	-0.317	1.3e-09	Distal Intergenic	13	216759345	216764050	4706	+	-24204
ENSSSCG00000028109	-	-	-	-	-	13109665	16728933	81	strongHyper	0.406	1.18e-39	Distal Intergenic	6	16628536	16722192	93657	-	-6741
ENSSSCG00000028067	-	-	-	-	-	59411225	136697091	32	strongHypo	-0.414	2.2e-05	Promoter (1-2kb)	2	136696056	136712099	16044	+	1035
ENSSSCG00000028024	-	-	-	-	-	21275885	43498081	20	strongHyper	0.341	1.73e-09	Distal Intergenic	5	43426101	43426207	107	+	71980
ENSSSCG00000028024	-	-	-	-	-	21453571	43481194	6	strongHypo	-0.498	2.66e-19	Distal Intergenic	5	43426101	43426207	107	+	55093
ENSSSCG00000028015	-	-	-	-	-	63209594	5377344	10	strongHypo	-0.328	3.55e-09	Exon (ENSSSCT00000031312/ENSSSCG00000028015, exon 2 of 2)	2	5373567	5378222	4656	+	3777
ENSSSCG00000028011	-	-	-	-	-	97230112	35070799	17	strongHypo	-0.312	4.71e-05	Distal Intergenic	15	35125505	35139392	13888	+	-54722
ENSSSCG00000027999	-	-	-	-	-	3155556	2265538	91	strongHyper	0.39	1.48e-16	Distal Intergenic	9	2277256	2278264	1009	+	-11808
ENSSSCG00000027991	-	-	-	-	-	10456882	58046730	73	strongHyper	0.401	1.96e-08	Promoter (1-2kb)	6	58045649	58047446	1798	+	1081
ENSSSCG00000027988	-	-	-	-	-	106906710	152177717	37	strongHypo	-0.42	5.33e-18	Intron (ENSSSCT00000029044/ENSSSCG00000027988, intron 1 of 3)	14	152168647	152188564	19918	+	9070
ENSSSCG00000027988	-	-	-	-	-	106947121	152148476	57	strongHyper	0.325	5.47e-07	Distal Intergenic	14	152168647	152188564	19918	+	-20227
ENSSSCG00000027988	-	-	-	-	-	107154848	152136813	50	strongHyper	0.321	6.12e-09	Distal Intergenic	14	152168647	152188564	19918	+	-31883
ENSSSCG00000027961	-	-	-	-	-	54058647	1274634	14	strongHypo	-0.46	3.43e-11	Intron (ENSSSCT00000024640/ENSSSCG00000027961, intron 10 of 20)	3	1268746	1282576	13831	+	5888
ENSSSCG00000027961	-	-	-	-	-	54092942	1245144	64	strongHyper	0.397	2.16e-08	Distal Intergenic	3	1268746	1282576	13831	+	-23665
ENSSSCG00000027957	-	-	-	-	-	37285532	121878	58	strongHypo	-0.334	3.87e-08	Distal Intergenic	4	96952	114271	17320	-	-7607
ENSSSCG00000027955	-	-	-	-	-	157141690	65093925	30	strongHyper	0.588	2.02e-51	Distal Intergenic	10	64910411	64970451	60041	-	-123474
ENSSSCG00000027955	-	-	-	-	-	157149745	65019464	49	strongHyper	0.301	1.66e-20	Distal Intergenic	10	64910411	64970451	60041	-	-49013
ENSSSCG00000027955	-	-	-	-	-	157150638	64884744	115	strongHyper	0.303	2.62e-06	Distal Intergenic	10	64910411	64970451	60041	-	85821
ENSSSCG00000027952	-	-	-	-	-	136771105	146493694	30	strongHyper	0.456	2.15e-05	Distal Intergenic	13	146611882	146680478	68597	+	-118217
ENSSSCG00000027947	-	-	-	-	-	41682722	71853467	27	strongHyper	0.365	2.18e-08	Promoter (1-2kb)	3	71851778	71854248	2471	+	1689
ENSSSCG00000027946	-	-	-	-	-	47197707	18534647	30	strongHypo	-0.575	1.57e-09	Promoter (<=1kb)	3	18509112	18533958	24847	-	-689
ENSSSCG00000027946	-	-	-	-	-	47228939	18521210	26	strongHypo	-0.365	9.16e-05	Exon (ENSSSCT00000027444/ENSSSCG00000027946, exon 5 of 16)	3	18509112	18533958	24847	-	12773
ENSSSCG00000027942	-	-	-	-	-	29049395	134660609	41	strongHypo	-0.567	3.79e-07	Distal Intergenic	4	134731345	134770181	38837	+	-70776
ENSSSCG00000027933	-	-	-	-	-	47067347	18864246	107	strongHyper	0.422	7.12e-24	Exon (ENSSSCT00000032185/ENSSSCG00000027933, exon 3 of 3)	3	18861196	18867851	6656	-	3711
ENSSSCG00000027928	-	-	-	-	-	157712864	28072398	29	strongHyper	0.561	1.05e-12	Distal Intergenic	10	28017151	28031663	14513	-	-40735
ENSSSCG00000027916	-	-	-	-	-	9550709	58911941	26	strongHyper	0.354	1.1e-05	Distal Intergenic	6	58926551	58930736	4186	+	-14635
ENSSSCG00000027901	-	-	-	-	-	93911656	51376829	69	strongHypo	-0.424	1.64e-14	Exon (ENSSSCT00000028500/ENSSSCG00000021731, exon 11 of 23)	15	51416960	51417616	657	-	40855
ENSSSCG00000027868	-	-	-	-	-	57612072	155106333	214	strongHypo	-0.375	2.34e-09	Distal Intergenic	2	155076269	155102606	26338	-	-3727
ENSSSCG00000027859	-	-	-	-	-	19886629	81386462	94	strongHyper	0.331	5.91e-33	Distal Intergenic	5	81391566	81393566	2001	-	7197
ENSSSCG00000027840	-	-	-	-	-	60341170	58734957	91	strongHyper	0.383	3.18e-06	Intron (ENSSSCT00000027115/ENSSSCG00000027840, intron 1 of 9)	2	58729804	58747259	17456	+	5153
ENSSSCG00000027823	-	-	-	-	-	19863514	82518741	77	strongHypo	-0.395	1.15e-08	Distal Intergenic	5	82499417	82502391	2975	+	19324
ENSSSCG00000027812	-	-	-	-	-	139444868	78980759	52	strongHyper	0.316	6.84e-53	Exon (ENSSSCT00000031104/ENSSSCG00000027812, exon 3 of 14)	13	78944341	78986997	42657	-	6289
ENSSSCG00000027807	-	-	-	-	-	51016883	4705118	97	strongHypo	-0.31	3.18e-09	Distal Intergenic	3	4712389	4722083	9695	-	17061
ENSSSCG00000027807	-	-	-	-	-	51033773	4687895	37	strongHypo	-0.327	5.1e-36	Distal Intergenic	3	4712389	4722083	9695	-	34224
ENSSSCG00000027768	-	-	-	-	-	51376761	4523345	78	strongHypo	-0.346	9.16e-28	Distal Intergenic	3	4537673	4541270	3598	+	-14405
ENSSSCG00000027768	-	-	-	-	-	51419110	4519147	17	strongHyper	0.3	2.5e-05	3' UTR	3	4537673	4541270	3598	+	-18542
ENSSSCG00000027750	-	-	-	-	-	314067601	1350092	30	strongHypo	-0.398	3.36e-09	Distal Intergenic	1	1130103	1148947	18845	-	-201145
ENSSSCG00000027750	-	-	-	-	-	314069211	1182193	118	strongHypo	-0.324	4.53e-14	Distal Intergenic	1	1130103	1148947	18845	-	-33246
ENSSSCG00000027748	-	-	-	-	-	167863158	11986046	34	strongHypo	-0.335	1.9e-23	Distal Intergenic	10	11933317	11968657	35341	-	-17389
ENSSSCG00000027745	-	-	-	-	-	134641488	215955856	48	strongHypo	-0.675	9.52e-09	Intron (ENSSSCT00000028391/ENSSSCG00000027745, intron 14 of 15)	13	215898402	215958339	59938	+	57454
ENSSSCG00000027745	-	-	-	-	-	134660569	215932001	22	strongHypo	-0.451	7.2e-07	Intron (ENSSSCT00000028391/ENSSSCG00000027745, intron 2 of 15)	13	215898402	215958339	59938	+	33599
ENSSSCG00000027745	-	-	-	-	-	134674146	215880324	22	strongHypo	-0.332	4.81e-15	Distal Intergenic	13	215898402	215958339	59938	+	-18099
ENSSSCG00000027696	-	-	-	-	-	4881096	35765819	15	strongHyper	0.471	4.14e-48	Intron (ENSSSCT00000001709/ENSSSCG00000001534, intron 23 of 23)	7	35795518	35795624	107	+	-29713
ENSSSCG00000027696	-	-	-	-	-	4887719	35736771	40	strongHyper	0.317	6.18e-15	Intron (ENSSSCT00000001709/ENSSSCG00000001534, intron 12 of 23)	7	35795518	35795624	107	+	-58786
ENSSSCG00000027669	-	-	-	-	-	92262466	133193420	71	strongHyper	0.355	1.13e-15	Distal Intergenic	15	133037228	133186749	149522	-	-6671
ENSSSCG00000027651	-	-	-	-	-	1832535	86285	24	strongHyper	0.335	6.89e-13	Distal Intergenic	GL895456.2	73043	73161	119	+	13242
ENSSSCG00000027625	-	-	-	-	-	154236427	72561902	36	strongHyper	0.313	3.3e-11	Distal Intergenic	10	72133612	72134400	789	+	428290
ENSSSCG00000027625	-	-	-	-	-	154264173	72551015	31	strongHypo	-0.59	3.81e-23	Distal Intergenic	10	72133612	72134400	789	+	417403
ENSSSCG00000027625	-	-	-	-	-	154377687	72525782	38	strongHyper	0.364	1.12e-10	Distal Intergenic	10	72133612	72134400	789	+	392170
ENSSSCG00000027602	-	-	-	-	-	21149656	61424840	22	strongHyper	0.664	8.33e-12	Distal Intergenic	5	61337116	61373313	36198	-	-51527
ENSSSCG00000027583	-	-	-	-	-	126518287	24231608	23	strongHypo	-0.326	3.18e-24	Distal Intergenic	14	24243870	24243975	106	+	-12284
ENSSSCG00000027577	-	-	-	-	-	151801643	2766424	59	strongHyper	0.421	2.89e-09	Distal Intergenic	11	2818789	2886360	67572	+	-52423
ENSSSCG00000027577	-	-	-	-	-	151812050	2738756	69	strongHyper	0.303	5.53e-17	Distal Intergenic	11	2818789	2886360	67572	+	-80101
ENSSSCG00000027577	-	-	-	-	-	151852800	2732600	114	strongHypo	-0.502	4.84e-11	Distal Intergenic	11	2818789	2886360	67572	+	-86302
ENSSSCG00000027554	-	-	-	-	-	1869963	95921	77	strongHyper	0.509	2.37e-08	Distal Intergenic	GL893138.2	70430	79512	9083	-	-16409
ENSSSCG00000027494	-	-	-	-	-	3462163	98927761	12	strongHypo	-0.355	6.13e-10	Distal Intergenic	8	99226396	99230428	4033	-	302678
ENSSSCG00000027487	-	-	-	-	-	49518691	11038288	36	strongHyper	0.459	8.21e-08	Promoter (1-2kb)	3	11037022	11055319	18298	+	1266
ENSSSCG00000027458	-	-	-	-	-	14788495	8008581	141	strongHypo	-0.323	1.61e-13	Distal Intergenic	6	7681404	7695761	14358	+	327177
ENSSSCG00000027458	-	-	-	-	-	14796545	7691602	5	strongHyper	0.343	8.54e-22	Intron (ENSSSCT00000023115/ENSSSCG00000027458, intron 2 of 2)	6	7681404	7695761	14358	+	10198
ENSSSCG00000027439	-	-	-	-	-	78954941	18857173	36	strongHypo	-0.652	8.24e-16	Intron (ENSSSCT00000027927/ENSSSCG00000027439, intron 6 of 7)	17	18814427	18870834	56408	-	13696
ENSSSCG00000027432	-	-	-	-	-	135881605	176408067	77	strongHyper	0.3	1.59e-09	Distal Intergenic	13	176447368	176506890	59523	-	98899
ENSSSCG00000027426	-	-	-	-	-	11906470	47153422	33	strongHypo	-0.368	6.22e-07	Promoter (1-2kb)	6	47155210	47168053	12844	+	-1820
ENSSSCG00000027417	-	-	-	-	-	7355345	89781122	58	strongHyper	0.362	1.15e-06	Intron (ENSSSCT00000032434/ENSSSCG00000027417, intron 4 of 5)	6	89712706	89832876	120171	-	51811
ENSSSCG00000027415	-	-	-	-	-	14269143	9689444	58	strongHypo	-0.333	4.53e-29	Intron (ENSSSCT00000027541/ENSSSCG00000027415, intron 1 of 4)	6	9684708	9744573	59866	+	4736
ENSSSCG00000027404	-	-	-	-	-	308854335	3112609	13	strongHypo	-0.363	6.63e-09	Intron (ENSSSCT00000023133/ENSSSCG00000027404, intron 2 of 7)	1	3101177	3124301	23125	+	11432
ENSSSCG00000027404	-	-	-	-	-	308880730	3028381	38	strongHypo	-0.317	3.44e-05	Distal Intergenic	1	3101177	3124301	23125	+	-72833
ENSSSCG00000027404	-	-	-	-	-	308887529	2983613	50	strongHypo	-0.315	8.32e-11	Distal Intergenic	1	3101177	3124301	23125	+	-117613
ENSSSCG00000027404	-	-	-	-	-	308887620	2959214	37	strongHyper	0.338	3.33e-13	Distal Intergenic	1	3101177	3124301	23125	+	-141999
ENSSSCG00000027396	-	-	-	-	-	41426535	117512969	29	strongHypo	-0.507	3.25e-09	Distal Intergenic	3	117487534	117490549	3016	+	25435
ENSSSCG00000027365	-	-	-	-	-	27052379	768682	143	strongHyper	0.303	4.9e-11	Distal Intergenic	5	654961	679412	24452	-	-89270
ENSSSCG00000027365	-	-	-	-	-	27058267	746819	119	strongHyper	0.344	1.27e-22	Distal Intergenic	5	654961	679412	24452	-	-67407
ENSSSCG00000027365	-	-	-	-	-	27130639	737658	63	strongHyper	0.309	5.33e-22	Distal Intergenic	5	654961	679412	24452	-	-58246
ENSSSCG00000027365	-	-	-	-	-	27263010	691523	18	strongHyper	0.444	2.33e-08	Distal Intergenic	5	654961	679412	24452	-	-12111
ENSSSCG00000027365	-	-	-	-	-	27291825	663306	16	strongHypo	-0.665	1.47e-26	Intron (ENSSSCT00000022611/ENSSSCG00000027365, intron 2 of 2)	5	654961	679412	24452	-	16121
ENSSSCG00000027365	-	-	-	-	-	27334039	647650	26	hypo	-0.3	1.27e-08	Distal Intergenic	5	654961	679412	24452	-	31787
ENSSSCG00000027363	-	-	-	-	-	152819680	75619392	31	strongHypo	-0.31	1.28e-05	Distal Intergenic	10	75598419	75601440	3022	-	-17952
ENSSSCG00000027363	-	-	-	-	-	152848241	75612995	28	strongHypo	-0.307	1.06e-21	Distal Intergenic	10	75598419	75601440	3022	-	-11555
ENSSSCG00000027353	-	-	-	-	-	39393787	140513845	84	strongHyper	0.344	5.93e-11	Intron (ENSSSCT00000028548/ENSSSCG00000024665, intron 10 of 11)	3	140517160	140521644	4485	+	-3398
ENSSSCG00000027353	-	-	-	-	-	39440455	140513094	30	strongHyper	0.408	8.18e-09	Intron (ENSSSCT00000028548/ENSSSCG00000024665, intron 10 of 11)	3	140517160	140521644	4485	+	-4095
ENSSSCG00000027348	-	-	-	-	-	92624526	89771402	25	strongHypo	-0.33	2.75e-16	Exon (ENSSSCT00000028507/ENSSSCG00000027348, exon 6 of 9)	15	89761503	89836721	75219	-	65343
ENSSSCG00000027338	-	-	-	-	-	40880381	120577160	108	strongHyper	0.488	5.42e-17	Intron (ENSSSCT00000022509/ENSSSCG00000028366, intron 3 of 4)	3	120590623	120594846	4224	+	-13570
ENSSSCG00000027337	-	-	-	-	-	3986969	132178441	122	strongHypo	-0.43	5.24e-20	Distal Intergenic	7	132185689	132192271	6583	+	-7369
ENSSSCG00000027331	-	-	-	-	-	86536764	151576095	21	strongHyper	0.426	2.12e-44	Distal Intergenic	15	151451225	151542446	91222	-	-33649
ENSSSCG00000027331	-	-	-	-	-	86561653	151572322	68	strongHyper	0.313	1.12e-11	Distal Intergenic	15	151451225	151542446	91222	-	-29876
ENSSSCG00000027302	-	-	-	-	-	55940730	162282199	41	strongHypo	-0.327	8.1e-31	Exon (ENSSSCT00000024904/ENSSSCG00000027302, exon 9 of 14)	2	162275727	162284660	8934	+	6472
ENSSSCG00000027299	-	-	-	-	-	9622761	58630653	39	strongHyper	0.318	6.91e-16	3' UTR	6	58615192	58628863	13672	+	15461
ENSSSCG00000027299	-	-	-	-	-	9689387	58619412	33	strongHyper	0.304	2.45e-05	Intron (ENSSSCT00000032507/ENSSSCG00000027299, intron 3 of 18)	6	58615192	58628863	13672	+	4220
ENSSSCG00000027281	-	-	-	-	-	50043888	8095376	28	strongHypo	-0.312	3.99e-10	Exon (ENSSSCT00000008414/ENSSSCG00000007674, exon 41 of 43)	3	8070387	8077342	6956	-	-18034
ENSSSCG00000027229	-	-	-	-	-	148890251	496559	91	strongHypo	-0.393	2.16e-15	Distal Intergenic	12	411175	478751	67577	-	-17808
ENSSSCG00000027229	-	-	-	-	-	148890313	493394	50	strongHyper	0.312	2.33e-07	Distal Intergenic	12	411175	478751	67577	-	-14643
ENSSSCG00000027229	-	-	-	-	-	148954679	433059	67	strongHypo	-0.316	0.00017	Intron (ENSSSCT00000025124/ENSSSCG00000027229, intron 7 of 12)	12	411175	478751	67577	-	45758
ENSSSCG00000027191	-	-	-	-	-	83035963	80909617	8	strongHyper	0.351	1.03e-10	Intron (ENSSSCT00000030175/ENSSSCG00000027191, intron 1 of 1)	16	80839014	80926655	87642	+	70603
ENSSSCG00000027179	-	-	-	-	-	135529127	210440230	104	strongHyper	0.313	2.79e-13	Promoter (<=1kb)	13	210439982	210478671	38690	+	248
ENSSSCG00000027179	-	-	-	-	-	135638337	210434629	40	strongHypo	-0.305	4.5e-09	Distal Intergenic	13	210439982	210478671	38690	+	-5392
ENSSSCG00000027174	-	-	-	-	-	71261478	373095	46	strongHypo	-0.436	2.73e-07	Distal Intergenic	18	332983	365339	32357	-	-7756
ENSSSCG00000027174	-	-	-	-	-	71310722	337099	87	strongHypo	-0.537	1.63e-12	Intron (ENSSSCT00000026338/ENSSSCG00000027174, intron 3 of 12)	18	332983	365339	32357	-	28326
ENSSSCG00000027174	-	-	-	-	-	71342595	315832	79	strongHyper	0.399	9.85e-06	Distal Intergenic	18	332983	365339	32357	-	49585
ENSSSCG00000027165	-	-	-	-	-	131191530	217382254	31	strongHyper	0.319	5.23e-13	Intron (ENSSSCT00000030347/ENSSSCG00000027165, intron 3 of 5)	13	217375639	217390019	14381	-	7795
ENSSSCG00000027165	-	-	-	-	-	131217330	217367945	22	strongHyper	0.549	7.66e-20	Distal Intergenic	13	217375639	217390019	14381	-	22095
ENSSSCG00000027136	-	-	-	-	-	5597841	3554097	37	strongHypo	-0.383	5.41e-12	Distal Intergenic	7	3672185	3696076	23892	+	-118124
ENSSSCG00000027112	-	-	-	-	-	313881511	2009150	66	strongHyper	0.319	1.73e-20	Distal Intergenic	1	1979288	1987260	7973	+	29862
ENSSSCG00000027060	-	-	-	-	-	142203820	38333452	260	strongHypo	-0.306	3.43e-08	Exon (ENSSSCT00000031698/ENSSSCG00000027060, exon 5 of 7)	12	38328615	38338207	9593	-	5014
ENSSSCG00000027060	-	-	-	-	-	142204530	38332733	84	strongHypo	-0.556	1.55e-46	Exon (ENSSSCT00000031698/ENSSSCG00000027060, exon 6 of 7)	12	38328615	38338207	9593	-	5557
ENSSSCG00000027055	-	-	-	-	-	23068885	14269272	130	strongHypo	-0.342	4.42e-83	Intron (ENSSSCT00000029499/ENSSSCG00000027055, intron 3 of 6)	5	14214562	14290637	76076	+	54710
ENSSSCG00000027055	-	-	-	-	-	23087315	14230559	78	strongHyper	0.314	3.87e-21	Intron (ENSSSCT00000029499/ENSSSCG00000027055, intron 1 of 6)	5	14214562	14290637	76076	+	15997
ENSSSCG00000027033	-	-	-	-	-	96935667	35576499	57	strongHyper	0.365	1.46e-10	Distal Intergenic	15	35383922	35515028	131107	-	-61471
ENSSSCG00000027010	-	-	-	-	-	89771378	140776063	28	strongHypo	-0.302	1.82e-13	Distal Intergenic	15	140966135	140966213	79	-	190177
ENSSSCG00000026973	-	-	-	-	-	19976455	76451448	72	strongHypo	-0.322	1.66e-05	Distal Intergenic	5	76457234	76468320	11087	+	-5857
ENSSSCG00000026962	-	-	-	-	-	24776397	3557245	67	strongHyper	0.304	2.65e-28	Distal Intergenic	5	3561303	3562382	1080	+	-4124
ENSSSCG00000026907	-	-	-	-	-	29702328	114155300	136	strongHypo	-0.439	4.95e-19	Exon (ENSSSCT00000007380/ENSSSCG00000006737, exon 9 of 11)	4	114169754	114195258	25505	+	-14589
ENSSSCG00000026894	-	-	-	-	-	68466393	51070353	142	strongHyper	0.363	3.43e-16	Distal Intergenic	18	50993767	51025144	31378	-	-45209
ENSSSCG00000026885	-	-	-	-	-	139931463	31797715	66	strongHypo	-0.457	8.59e-10	Intron (ENSSSCT00000026370/ENSSSCG00000026885, intron 1 of 4)	13	31782109	31946012	163904	+	15606
ENSSSCG00000026867	-	-	-	-	-	78332748	31894511	84	strongHyper	0.389	3.16e-10	Distal Intergenic	17	31879048	31879148	101	-	-15363
ENSSSCG00000026857	-	-	-	-	-	7355351	88997227	38	strongHyper	0.717	3.18e-26	Distal Intergenic	6	89021503	89024892	3390	+	-24313
ENSSSCG00000026855	-	-	-	-	-	2756931	11536108	226	strongHyper	0.449	6.42e-22	Distal Intergenic	9	11491517	11509501	17985	+	44591
ENSSSCG00000026826	-	-	-	-	-	73289607	68668565	30	strongHypo	-0.32	4.02e-12	Distal Intergenic	17	68635991	68636097	107	-	-32468
ENSSSCG00000026808	-	-	-	-	-	1489686	47533957	83	strongHypo	-0.594	2.47e-14	Distal Intergenic	X	47516824	47523910	7087	+	17133
ENSSSCG00000026796	-	-	-	-	-	62114707	10813076	34	strongHyper	0.311	2.52e-15	Intron (ENSSSCT00000024223/ENSSSCG00000026796, intron 4 of 4)	2	10793102	10817138	24037	-	4095
ENSSSCG00000026794	-	-	-	-	-	12156717	43229864	101	strongHypo	-0.445	4.5e-35	Promoter (<=1kb)	6	43218843	43229047	10205	-	-817
ENSSSCG00000026743	-	-	-	-	-	73341583	67975604	20	strongHypo	-0.381	1.62e-08	Distal Intergenic	17	67851189	67853075	1887	+	124415
ENSSSCG00000026733	-	-	-	-	-	69165613	10554513	56	strongHyper	0.338	5.4e-11	Distal Intergenic	18	10581478	10643535	62058	+	-27020
ENSSSCG00000026732	-	-	-	-	-	5099446	27969440	16	strongHyper	0.304	5.86e-18	Promoter (<=1kb)	7	27962237	27970347	8111	-	922
ENSSSCG00000026732	-	-	-	-	-	5100347	27968879	62	strongHypo	-0.325	2.43e-06	Promoter (1-2kb)	7	27962237	27970347	8111	-	1529
ENSSSCG00000026730	-	-	-	-	-	2444436	102396973	135	strongHyper	0.365	1.85e-08	Distal Intergenic	9	102371094	102388393	17300	+	25879
ENSSSCG00000026729	-	-	-	-	-	3430630	145133505	7	strongHypo	-0.324	2.17e-16	Intron (ENSSSCT00000031997/ENSSSCG00000026729, intron 7 of 7)	8	145103791	145136181	32391	+	29714
ENSSSCG00000026719	-	-	-	-	-	21273605	43507462	74	strongHyper	0.456	1.32e-16	Distal Intergenic	5	43574116	43581285	7170	-	73896
ENSSSCG00000026701	-	-	-	-	-	142914458	25383247	72	strongHyper	0.385	8.37e-13	Promoter (2-3kb)	12	25384751	25385629	879	-	2453
ENSSSCG00000026696	-	-	-	-	-	2284766	141982502	41	strongHyper	0.342	0.0097	Distal Intergenic	9	141972988	141973094	107	+	9514
ENSSSCG00000026680	-	-	-	-	-	29334480	118321281	44	strongHypo	-0.361	1.59e-10	Distal Intergenic	4	118549776	118550885	1110	+	-228538
ENSSSCG00000026673	-	-	-	-	-	43229764	41894328	84	strongHyper	0.332	3.67e-11	3' UTR	3	41885565	41894577	9013	+	8763
ENSSSCG00000026662	-	-	-	-	-	19086299	119149	134	strongHyper	0.311	3.22e-13	Intron (ENSSSCT00000002927/ENSSSCG00000002637, intron 1 of 4)	6	126252	138678	12427	-	19662
ENSSSCG00000026661	-	-	-	-	-	70974047	1194195	20	strongHyper	0.333	4.71e-07	Distal Intergenic	18	1082448	1085403	2956	+	111747
ENSSSCG00000026661	-	-	-	-	-	71001314	1127817	108	strongHypo	-0.372	1.46e-08	Distal Intergenic	18	1082448	1085403	2956	+	45369
ENSSSCG00000026661	-	-	-	-	-	71073620	1092405	6	strongHypo	-0.434	3.09e-06	Distal Intergenic	18	1082448	1085403	2956	+	9957
ENSSSCG00000026661	-	-	-	-	-	71089232	1014177	106	strongHypo	-0.471	1.04e-19	Distal Intergenic	18	1082448	1085403	2956	+	-68376
ENSSSCG00000026661	-	-	-	-	-	71160974	1002289	90	strongHypo	-0.458	4.72e-18	Distal Intergenic	18	1082448	1085403	2956	+	-80248
ENSSSCG00000026661	-	-	-	-	-	71188607	985983	33	strongHyper	0.346	8.95e-13	Distal Intergenic	18	1082448	1085403	2956	+	-96497
ENSSSCG00000026654	-	-	-	-	-	130824691	217683081	118	strongHyper	0.302	6.23e-45	Intron (ENSSSCT00000013223/ENSSSCG00000012089, intron 11 of 11)	13	217591773	217599641	7869	+	91308
ENSSSCG00000026654	-	-	-	-	-	130890931	217668080	29	strongHyper	0.326	1.97e-08	Intron (ENSSSCT00000013223/ENSSSCG00000012089, intron 11 of 11)	13	217591773	217599641	7869	+	76307
ENSSSCG00000026652	-	-	-	-	-	70659611	1432150	34	strongHypo	-0.368	0.00118	Intron (ENSSSCT00000025384/ENSSSCG00000026652, intron 5 of 7)	18	1417691	1556974	139284	+	14459
ENSSSCG00000026652	-	-	-	-	-	70790686	1411588	32	strongHypo	-0.619	1.48e-08	Distal Intergenic	18	1417691	1556974	139284	+	-6134
ENSSSCG00000026652	-	-	-	-	-	70793033	1404738	24	strongHyper	0.322	6.23e-05	Distal Intergenic	18	1417691	1556974	139284	+	-12976
ENSSSCG00000026652	-	-	-	-	-	70858313	1403029	110	strongHyper	0.325	3.28e-12	Distal Intergenic	18	1417691	1556974	139284	+	-14771
ENSSSCG00000026643	-	-	-	-	-	2450881	71342710	116	strongHyper	0.393	8.13e-15	Distal Intergenic	9	71349534	71362329	12796	-	19734
ENSSSCG00000026635	-	-	-	-	-	6626505	155928687	226	strongHyper	0.34	4.56e-16	Distal Intergenic	6	155982964	155985301	2338	+	-54502
ENSSSCG00000026635	-	-	-	-	-	6657953	155915127	58	strongHypo	-0.344	6.84e-27	Distal Intergenic	6	155982964	155985301	2338	+	-67894
ENSSSCG00000026600	-	-	-	-	-	86266428	152128830	56	strongHyper	0.342	6.7e-08	Exon (ENSSSCT00000028306/ENSSSCG00000026600, exon 9 of 11)	15	152123129	152132834	9706	+	5701
ENSSSCG00000026573	-	-	-	-	-	4101422	130056875	74	strongHypo	-0.441	2.7e-11	Distal Intergenic	7	129999290	129999371	82	+	57585
ENSSSCG00000026569	-	-	-	-	-	45575081	32900657	84	strongHypo	-0.351	2.86e-08	Distal Intergenic	3	32877516	32890748	13233	-	-9909
ENSSSCG00000026550	-	-	-	-	-	140190183	27130663	25	strongHyper	0.499	6.27e-21	Distal Intergenic	13	27146909	27154091	7183	+	-16270
ENSSSCG00000026537	-	-	-	-	-	20047841	71203864	40	strongHyper	0.357	1.03e-13	Exon (ENSSSCT00000025339/ENSSSCG00000026537, exon 14 of 35)	5	71177778	71227639	49862	-	23814
ENSSSCG00000026536	-	-	-	-	-	149763740	86415388	70	strongHypo	-0.357	1.23e-08	Intron (ENSSSCT00000028220/ENSSSCG00000024103, intron 40 of 45)	11	86426051	86441538	15488	-	26219
ENSSSCG00000026536	-	-	-	-	-	149764948	86412765	56	strongHyper	0.375	1.29e-11	Intron (ENSSSCT00000028220/ENSSSCG00000024103, intron 38 of 45)	11	86426051	86441538	15488	-	28828
ENSSSCG00000026520	-	-	-	-	-	1716656	4279900	47	strongHyper	0.414	4.37e-06	Distal Intergenic	X	4157677	4253090	95414	+	122223
ENSSSCG00000026520	-	-	-	-	-	1718004	4163039	46	strongHyper	0.38	2.27e-16	Intron (ENSSSCT00000032160/ENSSSCG00000026520, intron 6 of 10)	X	4157677	4253090	95414	+	5362
ENSSSCG00000026520	-	-	-	-	-	1730805	4158532	54	strongHyper	0.379	8.65e-10	Promoter (<=1kb)	X	4157677	4253090	95414	+	855
ENSSSCG00000026482	-	-	-	-	-	21616512	20658748	42	strongHypo	-0.606	4.36e-75	Distal Intergenic	5	20667163	20670221	3059	-	11514
ENSSSCG00000026478	-	-	-	-	-	8009674	70103807	37	strongHypo	-0.529	2.13e-09	Distal Intergenic	6	70039586	70099223	59638	-	-4584
ENSSSCG00000026478	-	-	-	-	-	8010199	70071919	23	strongHypo	-0.374	6.36e-18	Intron (ENSSSCT00000027772/ENSSSCG00000026478, intron 12 of 15)	6	70039586	70099223	59638	-	27326
ENSSSCG00000026474	-	-	-	-	-	307670060	13880291	64	strongHypo	-0.337	1.01e-06	Promoter (<=1kb)	1	13879769	13894917	15149	+	522
ENSSSCG00000026472	-	-	-	-	-	4731967	43380391	11	strongHypo	-0.4	6.71e-07	3' UTR	7	43388884	43399417	10534	+	-8503
ENSSSCG00000026458	-	-	-	-	-	218456289	306301145	69	strongHypo	-0.311	9.83e-08	Distal Intergenic	1	306284353	306285021	669	+	16792
ENSSSCG00000026458	-	-	-	-	-	218469516	306282729	36	strongHyper	0.52	4.14e-75	Promoter (1-2kb)	1	306284353	306285021	669	+	-1659
ENSSSCG00000026442	-	-	-	-	-	217668052	307142219	132	strongHyper	0.419	1.08e-15	Distal Intergenic	1	307130811	307133462	2652	-	-8757
ENSSSCG00000026442	-	-	-	-	-	217682964	307131876	30	strongHyper	0.328	1.55e-13	Promoter (1-2kb)	1	307130811	307133462	2652	-	1615
ENSSSCG00000026442	-	-	-	-	-	217742534	307120326	6	strongHyper	0.701	3.97e-30	Intron (ENSSSCT00000028900/ENSSSCG00000026425, intron 11 of 17)	1	307130811	307133462	2652	-	13141
ENSSSCG00000026415	-	-	-	-	-	139712590	37285568	37	strongHypo	-0.304	8.85e-13	Promoter (<=1kb)	13	37284744	37285835	1092	+	824
ENSSSCG00000026374	-	-	-	-	-	58544745	147451755	17	strongHypo	-0.32	5.25e-18	Distal Intergenic	2	147424679	147434964	10286	-	-16791
ENSSSCG00000026374	-	-	-	-	-	58619380	147395391	5	strongHypo	-0.495	3.93e-11	Distal Intergenic	2	147424679	147434964	10286	-	39577
ENSSSCG00000026365	-	-	-	-	-	10766360	54092963	22	strongHypo	-0.359	3.25e-12	Intron (ENSSSCT00000025031/ENSSSCG00000026365, intron 4 of 7)	6	54087595	54109462	21868	-	16520
ENSSSCG00000026362	-	-	-	-	-	137340445	140702355	24	strongHyper	0.35	3.27e-06	Distal Intergenic	13	140633173	140635748	2576	+	69182
ENSSSCG00000026344	-	-	-	-	-	129272531	218496110	38	strongHyper	0.303	2.51e-12	Promoter (2-3kb)	13	218444633	218493417	48785	-	-2693
ENSSSCG00000026344	-	-	-	-	-	129273403	218472804	316	strongHypo	-0.331	4.02e-06	Exon (ENSSSCT00000029980/ENSSSCG00000026344, exon 12 of 28)	13	218444633	218493417	48785	-	20928
ENSSSCG00000026344	-	-	-	-	-	129315750	218469593	78	strongHyper	0.457	8e-07	Exon (ENSSSCT00000029980/ENSSSCG00000026344, exon 15 of 28)	13	218444633	218493417	48785	-	23901
ENSSSCG00000026332	-	-	-	-	-	42361884	46065169	88	strongHyper	0.324	2.25e-06	Promoter (2-3kb)	3	46067581	46096957	29377	+	-2499
ENSSSCG00000026323	-	-	-	-	-	5992296	2388929	41	strongHypo	-0.342	7.13e-05	Distal Intergenic	7	2371717	2372697	981	+	17212
ENSSSCG00000026323	-	-	-	-	-	6004453	2372130	10	strongHyper	0.331	1.31e-06	Promoter (<=1kb)	7	2371717	2372697	981	+	413
ENSSSCG00000026323	-	-	-	-	-	6041484	2372093	45	strongHyper	0.307	2.98e-14	Promoter (<=1kb)	7	2371717	2372697	981	+	376
ENSSSCG00000026309	-	-	-	-	-	85877960	154236473	47	strongHyper	0.346	6.76e-17	Promoter (2-3kb)	15	154239387	154240343	957	+	-2960
ENSSSCG00000026302	-	-	-	-	-	111174941	149355059	94	strongHyper	0.415	1.39e-11	Distal Intergenic	14	149170562	149198585	28024	-	-156474
ENSSSCG00000026302	-	-	-	-	-	111189412	149264547	40	strongHyper	0.38	8.66e-08	Distal Intergenic	14	149170562	149198585	28024	-	-65962
ENSSSCG00000026302	-	-	-	-	-	111255301	149229145	9	strongHyper	0.441	2.44e-18	Distal Intergenic	14	149170562	149198585	28024	-	-30560
ENSSSCG00000026285	-	-	-	-	-	7350319	90699805	22	strongHypo	-0.369	3.14e-73	Intron (ENSSSCT00000031272/ENSSSCG00000022163, intron 5 of 7)	6	90689593	90690203	611	+	10212
ENSSSCG00000026279	-	-	-	-	-	157582165	32041977	81	strongHypo	-0.369	6.17e-08	Distal Intergenic	10	31867740	32028811	161072	-	-13166
ENSSSCG00000026268	-	-	-	-	-	119528793	86801433	138	strongHyper	0.342	5.32e-11	Exon (ENSSSCT00000027181/ENSSSCG00000026268, exon 10 of 19)	14	86782861	86812350	29490	-	11054
ENSSSCG00000026261	-	-	-	-	-	12106721	43283311	52	strongHypo	-0.312	7.5e-12	Promoter (1-2kb)	6	43281609	43284321	2713	-	1061
ENSSSCG00000026259	-	-	-	-	-	31102895	106417324	64	strongHyper	0.434	5.14e-20	Exon (ENSSSCT00000029985/ENSSSCG00000026427, exon 12 of 13)	4	106426999	106428780	1782	+	-9738
ENSSSCG00000026254	-	-	-	-	-	1200891	140735242	6	strongHypo	-0.417	5.43e-09	Distal Intergenic	X	140730326	140731444	1119	-	-3798
ENSSSCG00000026247	-	-	-	-	-	66394064	59834483	34	strongHypo	-0.678	8.03e-09	Promoter (1-2kb)	18	59836330	59836436	107	-	1986
ENSSSCG00000026225	-	-	-	-	-	1876544	14023	59	strongHypo	-0.476	1.46e-17	Distal Intergenic	GL893030.1	6702	9435	2734	-	-4588
ENSSSCG00000026216	-	-	-	-	-	32900574	72433337	137	strongHypo	-0.573	2.83e-20	Distal Intergenic	4	72403556	72426251	22696	-	-7086
ENSSSCG00000026205	-	-	-	-	-	308170918	7869994	8	strongHyper	0.448	6.55e-08	Distal Intergenic	1	8042045	8262315	220271	+	-172058
ENSSSCG00000026198	-	-	-	-	-	121102192	62424711	67	strongHypo	-0.329	2.43e-35	Distal Intergenic	14	62379374	62379475	102	+	45337
ENSSSCG00000026157	-	-	-	-	-	1887692	153657147	20	strongHyper	0.588	4.49e-13	Distal Intergenic	9	153660384	153660468	85	+	-3256
ENSSSCG00000026157	-	-	-	-	-	1891948	153601625	157	strongHyper	0.339	1.47e-37	Distal Intergenic	9	153660384	153660468	85	+	-58915
ENSSSCG00000026157	-	-	-	-	-	1893564	153582368	73	strongHyper	0.31	6.67e-06	Distal Intergenic	9	153660384	153660468	85	+	-78088
ENSSSCG00000026155	-	-	-	-	-	148288988	1153867	156	strongHyper	0.358	4.45e-28	Distal Intergenic	12	1143385	1149170	5786	-	-4697
ENSSSCG00000026121	-	-	-	-	-	1799408	60649	64	strongHyper	0.325	1.52e-25	Distal Intergenic	JH118638.1	29750	52336	22587	-	-8313
ENSSSCG00000026074	-	-	-	-	-	61087134	42361908	25	strongHyper	0.327	3.25e-06	Distal Intergenic	2	42375874	42392008	16135	+	-13990
ENSSSCG00000026070	-	-	-	-	-	145893468	4546323	38	strongHypo	-0.327	1.49e-13	Distal Intergenic	12	4491975	4519482	27508	+	54348
ENSSSCG00000026070	-	-	-	-	-	145910040	4500527	31	strongHyper	0.333	1.69e-05	Intron (ENSSSCT00000032288/ENSSSCG00000026070, intron 2 of 4)	12	4491975	4519482	27508	+	8552
ENSSSCG00000026070	-	-	-	-	-	145912955	4447550	33	strongHypo	-0.476	5.2e-27	Distal Intergenic	12	4491975	4519482	27508	+	-44457
ENSSSCG00000026052	-	-	-	-	-	71843785	69086731	42	strongHypo	-0.473	1.54e-146	Intron (ENSSSCT00000028398/ENSSSCG00000026052, intron 5 of 7)	17	69083024	69090021	6998	-	3331
ENSSSCG00000026052	-	-	-	-	-	71853441	69084929	124	strongHyper	0.33	2.1e-11	Intron (ENSSSCT00000028398/ENSSSCG00000026052, intron 5 of 7)	17	69083024	69090021	6998	-	5215
ENSSSCG00000025997	-	-	-	-	-	133193350	216531364	20	strongHyper	0.61	2.15e-10	Distal Intergenic	13	216523110	216528836	5727	+	8254
ENSSSCG00000025995	-	-	-	-	-	2672506	29557881	51	strongHyper	0.513	2.58e-10	Promoter (1-2kb)	9	29559009	29559484	476	+	-1178
ENSSSCG00000025995	-	-	-	-	-	2672739	29520155	18	strongHyper	0.333	9.99e-13	Distal Intergenic	9	29559009	29559484	476	+	-38871
ENSSSCG00000025976	-	-	-	-	-	2438680	112593961	314	strongHyper	0.311	2.76e-12	Exon (ENSSSCT00000023465/ENSSSCG00000025976, exon 2 of 2)	9	112591284	112649014	57731	-	55366
ENSSSCG00000025952	-	-	-	-	-	142104387	40924987	70	strongHyper	0.322	3e-34	Distal Intergenic	12	40895831	40901482	5652	-	-23505
ENSSSCG00000025950	-	-	-	-	-	30252367	110310689	36	strongHypo	-0.31	1.61e-15	Promoter (2-3kb)	4	110308451	110308614	164	+	2238
ENSSSCG00000025947	-	-	-	-	-	150739730	26749417	35	strongHypo	-0.4	1.62e-20	Distal Intergenic	11	26790839	26790934	96	-	41551
ENSSSCG00000025937	-	-	-	-	-	34143408	36843856	61	strongHyper	0.334	3.33e-12	Distal Intergenic	4	36836879	36837040	162	-	-6816
ENSSSCG00000025912	-	-	-	-	-	12489594	35639942	22	strongHyper	0.403	8.56e-07	Distal Intergenic	6	35409180	35476436	67257	+	230762
ENSSSCG00000025912	-	-	-	-	-	12511980	35563910	61	strongHyper	0.316	1.93e-14	Distal Intergenic	6	35409180	35476436	67257	+	154730
ENSSSCG00000025912	-	-	-	-	-	12513703	35557560	38	strongHyper	0.356	9.7e-08	Distal Intergenic	6	35409180	35476436	67257	+	148380
ENSSSCG00000025867	-	-	-	-	-	2062829	150609829	10	strongHypo	-0.48	9.43e-19	Intron (ENSSSCT00000017027/ENSSSCG00000025867, intron 3 of 3)	9	150557741	150614318	56578	+	52088
ENSSSCG00000025867	-	-	-	-	-	2063010	150588067	43	strongHyper	0.921	1.12e-22	Intron (ENSSSCT00000017027/ENSSSCG00000025867, intron 3 of 3)	9	150557741	150614318	56578	+	30326
ENSSSCG00000025867	-	-	-	-	-	2067168	150581996	91	strongHypo	-0.303	7.44e-05	Intron (ENSSSCT00000017027/ENSSSCG00000025867, intron 3 of 3)	9	150557741	150614318	56578	+	24255
ENSSSCG00000025858	-	-	-	-	-	49664284	10935368	18	strongHypo	-0.458	3.57e-08	Promoter (<=1kb)	3	10929442	10935871	6430	-	520
ENSSSCG00000025850	-	-	-	-	-	69172013	10468249	58	strongHyper	0.365	1.45e-14	Intron (ENSSSCT00000023629/ENSSSCG00000025850, intron 6 of 9)	18	10441296	10474579	33284	-	6387
ENSSSCG00000025789	-	-	-	-	-	143301362	21616758	247	strongHyper	0.463	4.91e-08	Distal Intergenic	12	21641868	21642248	381	+	-25356
ENSSSCG00000025786	-	-	-	-	-	3484978	70793075	43	strongHyper	0.376	1.35e-25	Distal Intergenic	8	70754972	70768093	13122	-	-24982
ENSSSCG00000025784	-	-	-	-	-	72411655	68972937	59	strongHyper	0.508	4.09e-11	Intron (ENSSSCT00000022675/ENSSSCG00000025784, intron 13 of 18)	17	68895866	68979179	83314	+	77071
ENSSSCG00000025784	-	-	-	-	-	72412619	68962094	61	strongHypo	-0.396	7.95e-48	Intron (ENSSSCT00000022675/ENSSSCG00000025784, intron 10 of 18)	17	68895866	68979179	83314	+	66228
ENSSSCG00000025784	-	-	-	-	-	72433201	68947110	22	strongHypo	-0.308	2.42e-26	Intron (ENSSSCT00000022675/ENSSSCG00000025784, intron 8 of 18)	17	68895866	68979179	83314	+	51244
ENSSSCG00000025784	-	-	-	-	-	72525745	68931804	109	strongHypo	-0.313	1.81e-17	Intron (ENSSSCT00000022675/ENSSSCG00000025784, intron 3 of 18)	17	68895866	68979179	83314	+	35938
ENSSSCG00000025784	-	-	-	-	-	72550985	68923425	50	strongHyper	0.312	3.52e-14	Intron (ENSSSCT00000022675/ENSSSCG00000025784, intron 1 of 18)	17	68895866	68979179	83314	+	27559
ENSSSCG00000025784	-	-	-	-	-	72561867	68921658	61	strongHyper	0.647	3.13e-08	Intron (ENSSSCT00000022675/ENSSSCG00000025784, intron 1 of 18)	17	68895866	68979179	83314	+	25792
ENSSSCG00000025784	-	-	-	-	-	72587268	68877806	172	strongHypo	-0.341	1.18e-14	Distal Intergenic	17	68895866	68979179	83314	+	-18231
ENSSSCG00000025784	-	-	-	-	-	72670677	68875191	29	strongHypo	-0.512	5.22e-16	Distal Intergenic	17	68895866	68979179	83314	+	-20703
ENSSSCG00000025772	-	-	-	-	-	42209797	51728673	34	strongHyper	0.326	0.00056	Distal Intergenic	3	51784303	51785412	1110	+	-55663
ENSSSCG00000025769	-	-	-	-	-	70874596	1335699	41	strongHypo	-0.431	6.49e-20	Distal Intergenic	18	1265487	1314355	48869	-	-21344
ENSSSCG00000025769	-	-	-	-	-	70891823	1299367	36	strongHypo	-0.335	9.87e-11	Intron (ENSSSCT00000029209/ENSSSCG00000025769, intron 2 of 2)	18	1265487	1314355	48869	-	15023
ENSSSCG00000025769	-	-	-	-	-	70924097	1253272	52	strongHyper	0.552	3.72e-10	Distal Intergenic	18	1265487	1314355	48869	-	61134
ENSSSCG00000025762	-	-	-	-	-	86966195	149465238	85	strongHyper	0.317	1.49e-09	Distal Intergenic	15	149305809	149309114	3306	-	-156124
ENSSSCG00000025729	-	-	-	-	-	89471941	142089091	40	strongHypo	-0.322	3.1e-05	Promoter (2-3kb)	15	142086244	142089969	3726	+	2847
ENSSSCG00000025725	-	-	-	-	-	43481189	41514322	40	strongHypo	-0.663	2.92e-18	Distal Intergenic	3	41526989	41527095	107	-	12812
ENSSSCG00000025725	-	-	-	-	-	43498062	41511769	60	strongHyper	0.372	9.82e-08	Distal Intergenic	3	41526989	41527095	107	-	15385
ENSSSCG00000025717	-	-	-	-	-	141787736	50043916	29	strongHyper	0.306	1.28e-16	Intron (ENSSSCT00000019401/ENSSSCG00000017826, intron 4 of 10)	12	50022509	50024653	2145	+	21407
ENSSSCG00000025717	-	-	-	-	-	141794369	50024157	43	strongHyper	0.303	3.23e-37	Promoter (1-2kb)	12	50022509	50024653	2145	+	1648
ENSSSCG00000025685	-	-	-	-	-	9037850	59857437	115	strongHyper	0.318	0.000128	Intron (ENSSSCT00000027895/ENSSSCG00000025685, intron 3 of 3)	6	59829986	59869694	39709	-	12371
ENSSSCG00000025685	-	-	-	-	-	9110068	59826656	18	strongHyper	0.424	5.83e-09	Distal Intergenic	6	59829986	59869694	39709	-	43055
ENSSSCG00000025671	-	-	-	-	-	24509279	4127265	58	strongHypo	-0.459	1.1e-74	Distal Intergenic	5	4249320	4249988	669	-	122780
ENSSSCG00000025649	-	-	-	-	-	2630846	44273708	90	strongHypo	-0.338	1.64e-15	Intron (ENSSSCT00000032388/ENSSSCG00000029538, intron 2 of 17)	9	44262823	44267186	4364	+	10885
ENSSSCG00000025629	-	-	-	-	-	39354001	140538766	114	strongHyper	0.331	9.5e-05	Intron (ENSSSCT00000024273/ENSSSCG00000025629, intron 3 of 6)	3	140528018	140553421	25404	+	10748
ENSSSCG00000025629	-	-	-	-	-	39382935	140523297	54	strongHypo	-0.54	3e-15	Intron (ENSSSCT00000028548/ENSSSCG00000024665, intron 10 of 11)	3	140528018	140553421	25404	+	-4774
ENSSSCG00000025624	-	-	-	-	-	147323335	1802331	134	strongHypo	-0.321	2.2e-26	Distal Intergenic	12	1724728	1750362	25635	+	77603
ENSSSCG00000025624	-	-	-	-	-	147331334	1799577	46	strongHyper	0.346	1.24e-13	Distal Intergenic	12	1724728	1750362	25635	+	74849
ENSSSCG00000025624	-	-	-	-	-	147334699	1799416	9	strongHypo	-0.347	3.09e-48	Distal Intergenic	12	1724728	1750362	25635	+	74688
ENSSSCG00000025624	-	-	-	-	-	147353859	1774208	143	strongHyper	0.305	8.5e-23	Distal Intergenic	12	1724728	1750362	25635	+	49480
ENSSSCG00000025624	-	-	-	-	-	147364598	1772819	12	strongHypo	-0.344	1.97e-09	Distal Intergenic	12	1724728	1750362	25635	+	48091
ENSSSCG00000025624	-	-	-	-	-	147366339	1737351	7	strongHyper	0.327	6.71e-12	Intron (ENSSSCT00000030018/ENSSSCG00000025624, intron 2 of 2)	12	1724728	1750362	25635	+	12623
ENSSSCG00000025624	-	-	-	-	-	147369966	1732583	26	strongHyper	0.359	1.73e-10	Intron (ENSSSCT00000030018/ENSSSCG00000025624, intron 1 of 2)	12	1724728	1750362	25635	+	7855
ENSSSCG00000025606	-	-	-	-	-	2663575	40843112	25	strongHypo	-0.35	0.000553	Distal Intergenic	9	40746503	40833540	87038	-	-9572
ENSSSCG00000025600	-	-	-	-	-	2964031	7635415	180	strongHyper	0.317	9.78e-28	Intron (ENSSSCT00000031156/ENSSSCG00000025600, intron 10 of 11)	9	7597136	7659546	62411	-	24310
ENSSSCG00000025600	-	-	-	-	-	2971184	7619175	82	strongHypo	-0.303	8.26e-10	Intron (ENSSSCT00000031156/ENSSSCG00000025600, intron 9 of 11)	9	7597136	7659546	62411	-	40452
ENSSSCG00000025597	-	-	-	-	-	22141909	18171628	28	strongHyper	0.37	2.83e-19	Intron (ENSSSCT00000029831/ENSSSCG00000025597, intron 7 of 10)	5	18142908	18178065	35158	+	28720
ENSSSCG00000025583	-	-	-	-	-	151701464	2889484	13	strongHypo	-0.349	2.19e-18	Promoter (<=1kb)	11	2890142	2950077	59936	+	-670
ENSSSCG00000025582	-	-	-	-	-	6054763	2319408	19	strongHypo	-0.366	6.15e-07	Distal Intergenic	7	2294630	2311843	17214	-	-7565
ENSSSCG00000025582	-	-	-	-	-	6068553	2270338	28	strongHyper	0.385	7.74e-16	Distal Intergenic	7	2294630	2311843	17214	-	41532
ENSSSCG00000025551	-	-	-	-	-	4668364	46610951	54	strongHyper	0.729	1.59e-42	Distal Intergenic	7	46279208	46417272	138065	+	331743
ENSSSCG00000025525	-	-	-	-	-	131380840	216942959	113	strongHyper	0.363	6.57e-21	Distal Intergenic	13	216919296	216928632	9337	+	23663
ENSSSCG00000025525	-	-	-	-	-	132032313	216940426	14	strongHyper	0.573	9.8e-10	Distal Intergenic	13	216919296	216928632	9337	+	21130
ENSSSCG00000025525	-	-	-	-	-	132032518	216930280	143	strongHypo	-0.411	1.08e-09	Distal Intergenic	13	216919296	216928632	9337	+	10984
ENSSSCG00000025504	-	-	-	-	-	7370201	88473484	20	strongHypo	-0.667	1.78e-08	Promoter (2-3kb)	6	88475891	88476025	135	-	2560
ENSSSCG00000025504	-	-	-	-	-	7381933	88473425	65	strongHyper	0.5	5.37e-06	Promoter (2-3kb)	6	88475891	88476025	135	-	2664
ENSSSCG00000025503	-	-	-	-	-	12930517	17453312	129	strongHypo	-0.37	2.84e-08	Promoter (1-2kb)	6	17454851	17481206	26356	+	-1667
ENSSSCG00000025500	-	-	-	-	-	7892276	75168578	68	strongHypo	-0.313	1.45e-12	Distal Intergenic	6	75189714	75190847	1134	+	-21203
ENSSSCG00000025488	-	-	-	-	-	4606360	52545240	22	strongHypo	-0.301	3.23e-08	Exon (ENSSSCT00000031013/ENSSSCG00000025488, exon 10 of 18)	7	52534784	52554592	19809	-	9373
ENSSSCG00000025488	-	-	-	-	-	4609273	52543693	20	strongHyper	0.602	1.01e-44	Intron (ENSSSCT00000031013/ENSSSCG00000025488, intron 7 of 17)	7	52534784	52554592	19809	-	10918
ENSSSCG00000025480	-	-	-	-	-	179894797	8125091	35	strongHypo	-0.345	3.88e-12	Distal Intergenic	10	7791237	7820573	29337	-	-304518
ENSSSCG00000025469	-	-	-	-	-	313822732	2144695	13	strongHypo	-0.667	1.02e-14	Distal Intergenic	1	2202117	2202230	114	-	57547
ENSSSCG00000025469	-	-	-	-	-	313842632	2137061	107	strongHypo	-0.351	1.26e-07	Distal Intergenic	1	2202117	2202230	114	-	65275
ENSSSCG00000025469	-	-	-	-	-	313870411	2136403	11	strongHypo	-0.526	6.1e-08	Distal Intergenic	1	2202117	2202230	114	-	65837
ENSSSCG00000025466	-	-	-	-	-	3428737	145506747	77	strongHyper	0.432	6.66e-11	Distal Intergenic	8	145238253	145242719	4467	-	-264028
ENSSSCG00000025459	-	-	-	-	-	3156366	2242880	26	strongHyper	0.312	5.38e-06	Distal Intergenic	9	2251308	2263570	12263	+	-8453
ENSSSCG00000025441	-	-	-	-	-	11535977	49708427	43	strongHyper	0.44	1.64e-18	Exon (ENSSSCT00000027392/ENSSSCG00000023280, exon 5 of 6)	6	49715807	49716187	381	+	-7422
ENSSSCG00000025399	-	-	-	-	-	56569666	158041461	38	strongHypo	-0.32	0.000228	Promoter (<=1kb)	2	158042394	158052075	9682	+	-970
ENSSSCG00000025387	-	-	-	-	-	216248262	309207985	30	strongHypo	-0.424	2.15e-11	Distal Intergenic	1	309075051	309078991	3941	+	132934
ENSSSCG00000025372	-	-	-	-	-	3473112	81484728	56	strongHyper	0.36	8.24e-06	Distal Intergenic	8	81613776	81616134	2359	-	131461
ENSSSCG00000025369	-	-	-	-	-	150076551	85717323	38	strongHyper	0.564	6.76e-16	Distal Intergenic	11	85664702	85664798	97	-	-52525
ENSSSCG00000025369	-	-	-	-	-	150113669	85639821	65	strongHypo	-0.48	1.6e-12	Distal Intergenic	11	85664702	85664798	97	-	25041
ENSSSCG00000025369	-	-	-	-	-	150136805	85438570	83	strongHyper	0.425	4.65e-11	Distal Intergenic	11	85664702	85664798	97	-	226310
ENSSSCG00000025369	-	-	-	-	-	150149000	85385862	64	strongHypo	-0.377	3.43e-07	Distal Intergenic	11	85664702	85664798	97	-	278999
ENSSSCG00000025361	-	-	-	-	-	144794891	9155514	107	strongHyper	0.359	2.63e-11	Distal Intergenic	12	9196859	9196978	120	+	-41451
ENSSSCG00000025340	-	-	-	-	-	78231187	32456551	25	strongHyper	0.345	1.08e-18	Exon (ENSSSCT00000031916/ENSSSCG00000025340, exon 4 of 4)	17	32441695	32456737	15043	+	14856
ENSSSCG00000025337	-	-	-	-	-	305295685	266819455	35	strongHypo	-0.46	1.34e-13	Distal Intergenic	1	266865137	266865195	59	-	45774
ENSSSCG00000025331	-	-	-	-	-	1574132	36949251	105	strongHyper	0.343	2.13e-18	Promoter (<=1kb)	X	36949111	36949458	348	-	311
ENSSSCG00000025318	-	-	-	-	-	27940499	192022	92	strongHyper	0.506	1.04e-42	Intron (ENSSSCT00000001044/ENSSSCG00000000955, intron 4 of 11)	5	102600	102703	104	-	-89319
ENSSSCG00000025318	-	-	-	-	-	27967589	168356	62	strongHyper	0.388	1.06e-07	Intron (ENSSSCT00000001044/ENSSSCG00000000955, intron 4 of 11)	5	102600	102703	104	-	-65653
ENSSSCG00000025318	-	-	-	-	-	27968818	133727	74	strongHypo	-0.5	3.88e-18	Intron (ENSSSCT00000001044/ENSSSCG00000000955, intron 2 of 11)	5	102600	102703	104	-	-31024
ENSSSCG00000025318	-	-	-	-	-	27969425	54367	34	strongHypo	-0.394	9.05e-07	Distal Intergenic	5	102600	102703	104	-	48369
ENSSSCG00000025318	-	-	-	-	-	28000531	29508	113	strongHyper	0.324	1.57e-10	Distal Intergenic	5	102600	102703	104	-	73307
ENSSSCG00000025308	-	-	-	-	-	152434602	186264	48	strongHyper	0.406	1.5e-06	Intron (ENSSSCT00000024896/ENSSSCG00000025308, intron 2 of 2)	11	190626	191973	1348	+	-4409
ENSSSCG00000025308	-	-	-	-	-	152448627	150830	29	strongHypo	-0.439	1.28e-16	Promoter (<=1kb)	11	150221	150523	303	+	609
ENSSSCG00000025305	-	-	-	-	-	39623673	140443080	25	strongHypo	-0.392	4.04e-10	3' UTR	3	140434476	140444644	10169	+	8604
ENSSSCG00000025303	-	-	-	-	-	1092400	143689067	52	strongHyper	0.403	6.92e-08	Promoter (2-3kb)	X	143612016	143686129	74114	-	-2938
ENSSSCG00000025288	-	-	-	-	-	24818223	2889046	81	strongHyper	0.49	1.79e-05	Distal Intergenic	5	2861248	2870601	9354	-	-18445
ENSSSCG00000025288	-	-	-	-	-	24842004	2822294	18	strongHyper	0.343	2.92e-06	Distal Intergenic	5	2861248	2870601	9354	-	48324
ENSSSCG00000025283	-	-	-	-	-	35958951	2038164	62	strongHyper	0.337	5.17e-11	Distal Intergenic	4	2041609	2049792	8184	-	11689
ENSSSCG00000025261	-	-	-	-	-	7885985	76375447	34	strongHyper	0.404	4.45e-29	Distal Intergenic	6	76298301	76302289	3989	-	-73158
ENSSSCG00000025248	-	-	-	-	-	141800072	49682326	24	strongHyper	0.322	9.72e-08	Intron (ENSSSCT00000024216/ENSSSCG00000024108, intron 1 of 12)	12	49626507	49670184	43678	-	-12142
ENSSSCG00000025248	-	-	-	-	-	141816762	49664341	58	strongHypo	-0.313	0.000174	Intron (ENSSSCT00000022886/ENSSSCG00000025248, intron 10 of 11)	12	49626507	49670184	43678	-	5900
ENSSSCG00000025247	-	-	-	-	-	39787934	139130814	63	strongHypo	-0.417	3.08e-07	Distal Intergenic	3	138754629	138754724	96	+	376185
ENSSSCG00000025227	-	-	-	-	-	5230234	23657787	47	strongHyper	0.441	2.58e-07	Promoter (2-3kb)	7	23660143	23661081	939	+	-2402
ENSSSCG00000025221	-	-	-	-	-	69620726	3288578	38	strongHyper	0.711	2.73e-09	3' UTR	18	3230275	3250517	20243	+	58303
ENSSSCG00000025220	-	-	-	-	-	58386214	149182616	20	strongHypo	-0.375	3.78e-06	Promoter (<=1kb)	2	149182355	149184415	2061	+	261
ENSSSCG00000025214	-	-	-	-	-	12339667	36827457	61	strongHyper	0.31	9.42e-18	Distal Intergenic	6	36787929	36791170	3242	-	-36287
ENSSSCG00000025199	-	-	-	-	-	5583701	3727258	49	strongHyper	0.667	1.43e-08	Intron (ENSSSCT00000001110/ENSSSCG00000025199, intron 4 of 5)	7	3703368	3739403	36036	+	23890
ENSSSCG00000025153	-	-	-	-	-	4408304	65647938	43	strongHyper	0.382	2.17e-11	Promoter (<=1kb)	7	65648670	65649602	933	+	-774
ENSSSCG00000025140	-	-	-	-	-	307466741	62292047	12	strongHyper	0.41	6.67e-08	Distal Intergenic	1	62311691	62403839	92149	+	-19655
ENSSSCG00000025139	-	-	-	-	-	12301784	37721384	61	strongHyper	0.35	1.34e-131	Distal Intergenic	6	37742417	37767697	25281	+	-21093
ENSSSCG00000025139	-	-	-	-	-	12336682	37418798	69	strongHyper	0.35	8.67e-07	Distal Intergenic	6	37742417	37767697	25281	+	-323687
ENSSSCG00000025138	-	-	-	-	-	10760408	54498597	81	strongHyper	0.341	7.81e-13	Distal Intergenic	6	54491235	54492924	1690	-	-5673
ENSSSCG00000025137	-	-	-	-	-	88997190	144794916	26	strongHyper	0.591	8.75e-11	Distal Intergenic	15	144750576	144750682	107	-	-44234
ENSSSCG00000025126	-	-	-	-	-	12198297	40108521	399	strongHyper	0.409	2.78e-24	Exon (ENSSSCT00000029901/ENSSSCG00000025126, exon 8 of 9)	6	40102684	40110284	7601	+	5837
ENSSSCG00000025115	-	-	-	-	-	82718260	82332217	40	strongHyper	0.432	6.86e-05	Distal Intergenic	16	82398052	82401790	3739	-	69612
ENSSSCG00000025115	-	-	-	-	-	82776178	82331559	40	strongHyper	0.36	2.15e-07	Distal Intergenic	16	82398052	82401790	3739	-	70270
ENSSSCG00000025108	-	-	-	-	-	1099570	143499211	143	strongHyper	0.47	3.62e-24	Intron (ENSSSCT00000027501/ENSSSCG00000025108, intron 1 of 11)	X	143495523	143555732	60210	+	3688
ENSSSCG00000025095	-	-	-	-	-	19636195	106530690	22	strongHypo	-0.38	4.18e-08	Distal Intergenic	5	106583802	106610194	26393	+	-53133
ENSSSCG00000025069	-	-	-	-	-	32654093	78849452	98	strongHyper	0.339	8.25e-07	Distal Intergenic	4	78913273	78913339	67	+	-63918
ENSSSCG00000025062	-	-	-	-	-	32041897	87008202	96	strongHypo	-0.476	1.23e-11	Distal Intergenic	4	86862467	86870531	8065	+	145735
ENSSSCG00000025062	-	-	-	-	-	32149571	86966287	93	strongHyper	0.321	5.98e-15	Distal Intergenic	4	86862467	86870531	8065	+	103820
ENSSSCG00000025046	-	-	-	-	-	140617300	60950087	53	strongHypo	-0.332	2e-06	Distal Intergenic	12	60937010	60944691	7682	-	-5396
ENSSSCG00000025040	-	-	-	-	-	58442947	147634364	71	strongHyper	0.336	1.62e-05	Distal Intergenic	2	147648534	147653247	4714	+	-14240
ENSSSCG00000025040	-	-	-	-	-	58452186	147602022	62	strongHyper	0.3	3.95e-05	Distal Intergenic	2	147648534	147653247	4714	+	-46573
ENSSSCG00000025035	-	-	-	-	-	37721324	141794382	14	strongHypo	-0.314	4.67e-12	Distal Intergenic	3	141795780	141819903	24124	-	25534
ENSSSCG00000025029	-	-	-	-	-	7018370	148481558	64	strongHyper	0.318	1.53e-32	Intron (ENSSSCT00000004284/ENSSSCG00000003872, intron 22 of 25)	6	148543485	148576714	33230	+	-61990
ENSSSCG00000025023	-	-	-	-	-	55841323	162311202	58	strongHypo	-0.543	8.18e-13	Promoter (1-2kb)	2	162310113	162315342	5230	+	1089
ENSSSCG00000025020	-	-	-	-	-	7105242	145473057	46	strongHypo	-0.31	4.13e-35	Promoter (<=1kb)	6	145451967	145473280	21314	-	268
ENSSSCG00000024998	-	-	-	-	-	58405323	148531328	12	strongHypo	-0.424	4.74e-11	Promoter (<=1kb)	2	148531319	148533803	2485	+	0
ENSSSCG00000024982	-	-	-	-	-	45851348	32302201	22	strongHypo	-0.481	9.9e-16	Distal Intergenic	3	32319228	32329737	10510	-	27557
ENSSSCG00000024975	-	-	-	-	-	158276211	27334073	35	strongHypo	-0.351	8.43e-12	Intron (ENSSSCT00000026077/ENSSSCG00000024975, intron 2 of 2)	10	27281168	27426340	145173	+	52905
ENSSSCG00000024974	-	-	-	-	-	18857138	619575	112	strongHyper	0.34	2.43e-11	Distal Intergenic	6	517793	520205	2413	-	-99370
ENSSSCG00000024959	-	-	-	-	-	216169723	311697345	150	strongHypo	-0.524	3.6e-15	Distal Intergenic	1	311679125	311694725	15601	+	18220
ENSSSCG00000024952	-	-	-	-	-	53672216	1799216	10	strongHyper	0.523	1.06e-12	Distal Intergenic	3	1530659	1793587	262929	-	-5629
ENSSSCG00000024952	-	-	-	-	-	53740385	1774564	28	strongHypo	-0.547	2.19e-09	Intron (ENSSSCT00000024992/ENSSSCG00000024952, intron 6 of 6)	3	1530659	1793587	262929	-	19050
ENSSSCG00000024952	-	-	-	-	-	53740495	1768646	57	strongHyper	0.361	8.71e-06	Intron (ENSSSCT00000024992/ENSSSCG00000024952, intron 6 of 6)	3	1530659	1793587	262929	-	24997
ENSSSCG00000024952	-	-	-	-	-	53742000	1764436	19	strongHypo	-0.446	2.34e-12	Intron (ENSSSCT00000024992/ENSSSCG00000024952, intron 6 of 6)	3	1530659	1793587	262929	-	29169
ENSSSCG00000024952	-	-	-	-	-	53748361	1731197	393	strongHyper	0.301	6.09e-08	Intron (ENSSSCT00000024992/ENSSSCG00000024952, intron 5 of 6)	3	1530659	1793587	262929	-	62782
ENSSSCG00000024952	-	-	-	-	-	53790353	1693505	186	strongHyper	0.332	3.52e-12	Intron (ENSSSCT00000024992/ENSSSCG00000024952, intron 4 of 6)	3	1530659	1793587	262929	-	100267
ENSSSCG00000024912	-	-	-	-	-	217367924	307537705	15	strongHypo	-0.565	6.57e-11	Intron (ENSSSCT00000023586/ENSSSCG00000024912, intron 6 of 13)	1	307533212	307551074	17863	+	4493
ENSSSCG00000024859	-	-	-	-	-	86726229	150003132	42	strongHyper	0.319	8.44e-07	Intron (ENSSSCT00000022776/ENSSSCG00000024859, intron 1 of 4)	15	149877124	150094386	217263	+	126008
ENSSSCG00000024859	-	-	-	-	-	86801296	149984959	107	strongHypo	-0.309	5.56e-10	Intron (ENSSSCT00000022776/ENSSSCG00000024859, intron 1 of 4)	15	149877124	150094386	217263	+	107835
ENSSSCG00000024859	-	-	-	-	-	86883670	149914455	5	strongHyper	0.509	3.34e-13	Intron (ENSSSCT00000022776/ENSSSCG00000024859, intron 1 of 4)	15	149877124	150094386	217263	+	37331
ENSSSCG00000024859	-	-	-	-	-	86894751	149743815	123	strongHyper	0.374	1.3e-07	Distal Intergenic	15	149877124	150094386	217263	+	-133431
ENSSSCG00000024812	-	-	-	-	-	41318948	117627441	50	strongHypo	-0.381	2.84e-08	Distal Intergenic	3	117543880	117555469	11590	+	83561
ENSSSCG00000024812	-	-	-	-	-	41324668	117517344	61	strongHyper	0.394	3.25e-09	Distal Intergenic	3	117543880	117555469	11590	+	-26596
ENSSSCG00000024809	-	-	-	-	-	1644481	7382005	73	strongHyper	0.327	2.42e-14	Intron (ENSSSCT00000035935/ENSSSCG00000024809, intron 3 of 11)	X	7376934	7419608	42675	+	5071
ENSSSCG00000024809	-	-	-	-	-	1651725	7318236	46	strongHyper	0.349	4.36e-06	Intron (ENSSSCT00000013243/ENSSSCG00000012108, intron 19 of 23)	X	7339507	7377347	37841	+	-21316
ENSSSCG00000024809	-	-	-	-	-	1656032	7300380	22	strongHypo	-0.319	4.67e-05	Exon (ENSSSCT00000013243/ENSSSCG00000012108, exon 9 of 24)	X	7339507	7377347	37841	+	-39148
ENSSSCG00000024794	-	-	-	-	-	8059776	69772450	79	strongHypo	-0.301	0.00253	Distal Intergenic	6	69680273	69761297	81025	-	-11153
ENSSSCG00000024784	-	-	-	-	-	157823082	28000600	70	strongHyper	0.383	2.42e-14	Promoter (1-2kb)	10	27935052	27999300	64249	-	-1300
ENSSSCG00000024784	-	-	-	-	-	158041424	27967697	109	strongHyper	0.307	7.17e-08	Exon (ENSSSCT00000028700/ENSSSCG00000024784, exon 13 of 46)	10	27935052	27999300	64249	-	31711
ENSSSCG00000024777	-	-	-	-	-	85940086	152989456	56	strongHypo	-0.65	1.16e-24	Intron (ENSSSCT00000027033/ENSSSCG00000024777, intron 11 of 23)	15	152921244	153035111	113868	+	68212
ENSSSCG00000024777	-	-	-	-	-	85975148	152979095	19	strongHyper	0.333	4.83e-13	Intron (ENSSSCT00000027033/ENSSSCG00000024777, intron 8 of 23)	15	152921244	153035111	113868	+	57851
ENSSSCG00000024777	-	-	-	-	-	86018357	152929233	37	strongHyper	0.319	1.36e-10	Intron (ENSSSCT00000027033/ENSSSCG00000024777, intron 1 of 23)	15	152921244	153035111	113868	+	7989
ENSSSCG00000024777	-	-	-	-	-	86026075	152921759	97	strongHyper	0.319	1.86e-06	Promoter (<=1kb)	15	152921244	153035111	113868	+	515
ENSSSCG00000024777	-	-	-	-	-	86039202	152917430	52	strongHypo	-0.414	3.97e-07	Distal Intergenic	15	152921244	153035111	113868	+	-3865
ENSSSCG00000024777	-	-	-	-	-	86072887	152893974	39	strongHyper	0.317	5.38e-10	Distal Intergenic	15	152921244	153035111	113868	+	-27308
ENSSSCG00000024777	-	-	-	-	-	86093081	152819747	68	strongHypo	-0.301	3.7e-17	Distal Intergenic	15	152921244	153035111	113868	+	-101564
ENSSSCG00000024756	-	-	-	-	-	18702567	703937	57	strongHyper	0.382	5.29e-17	Distal Intergenic	6	732782	741809	9028	+	-28901
ENSSSCG00000024756	-	-	-	-	-	18721415	692720	14	strongHypo	-0.305	1.46e-16	Distal Intergenic	6	732782	741809	9028	+	-40075
ENSSSCG00000024756	-	-	-	-	-	18760649	660366	24	strongHyper	0.321	1.44e-22	Distal Intergenic	6	732782	741809	9028	+	-72439
ENSSSCG00000024756	-	-	-	-	-	18800687	634738	100	strongHyper	0.344	9.62e-10	Distal Intergenic	6	732782	741809	9028	+	-98143
ENSSSCG00000024756	-	-	-	-	-	18826316	629021	6	strongHypo	-0.513	3.51e-07	Distal Intergenic	6	732782	741809	9028	+	-103766
ENSSSCG00000024751	-	-	-	-	-	12161911	42809276	34	strongHypo	-0.302	3.61e-15	Exon (ENSSSCT00000026246/ENSSSCG00000024751, exon 8 of 8)	6	42804352	42812440	8089	+	4924
ENSSSCG00000024733	-	-	-	-	-	2475309	55443895	143	strongHypo	-0.406	4.58e-24	Distal Intergenic	9	55409222	55409305	84	+	34673
ENSSSCG00000024719	-	-	-	-	-	157590580	31397421	94	strongHyper	0.347	6.86e-21	Distal Intergenic	10	31343003	31364342	21340	-	-33079
ENSSSCG00000024697	-	-	-	-	-	6659452	155431620	36	strongHypo	-0.49	1.22e-09	Intron (ENSSSCT00000031026/ENSSSCG00000023904, intron 2 of 21)	6	155409066	155412295	3230	-	-19325
ENSSSCG00000024695	-	-	-	-	-	44938978	38768875	22	strongHyper	0.667	3.25e-07	Intron (ENSSSCT00000008691/ENSSSCG00000007930, intron 7 of 17)	3	38749604	38751042	1439	-	-17833
ENSSSCG00000024695	-	-	-	-	-	45005043	38741569	66	strongHyper	0.564	5.41e-18	Exon (ENSSSCT00000008701/ENSSSCG00000007939, exon 10 of 19)	3	38749604	38751042	1439	-	9538
ENSSSCG00000024695	-	-	-	-	-	45188814	38740903	40	strongHypo	-0.409	2.15e-14	Intron (ENSSSCT00000008701/ENSSSCG00000007939, intron 9 of 18)	3	38749604	38751042	1439	-	10178
ENSSSCG00000024694	-	-	-	-	-	71919199	69018612	12	strongHypo	-0.419	1.24e-08	Intron (ENSSSCT00000024716/ENSSSCG00000024694, intron 9 of 14)	17	68993803	69054750	60948	-	36149
ENSSSCG00000024694	-	-	-	-	-	71968749	68977401	50	strongHypo	-0.599	9.99e-09	Exon (ENSSSCT00000022675/ENSSSCG00000025784, exon 18 of 19)	17	68993803	69054750	60948	-	77398
ENSSSCG00000024694	-	-	-	-	-	72091599	68975967	171	strongHypo	-0.473	9.1e-90	Exon (ENSSSCT00000022675/ENSSSCG00000025784, exon 16 of 19)	17	68993803	69054750	60948	-	78953
ENSSSCG00000024686	-	-	-	-	-	142166715	40199361	24	strongHypo	-0.619	6.95e-21	Distal Intergenic	12	40225594	40225700	107	+	-26256
ENSSSCG00000024678	-	-	-	-	-	9014177	59894122	34	strongHyper	0.378	8.53e-07	Distal Intergenic	6	59897738	59938147	40410	+	-3649
ENSSSCG00000024676	-	-	-	-	-	1153712	142085129	21	strongHypo	-0.338	1.15e-06	Exon (ENSSSCT00000013972/ENSSSCG00000012780, exon 28 of 35)	X	142088727	142093193	4467	+	-3618
ENSSSCG00000024675	-	-	-	-	-	147551028	1533106	53	strongHyper	0.383	2.03e-10	Intron (ENSSSCT00000018662/ENSSSCG00000017142, intron 8 of 13)	12	1507077	1507168	92	+	26029
ENSSSCG00000024675	-	-	-	-	-	147575756	1524159	117	strongHypo	-0.533	5.2e-30	Exon (ENSSSCT00000018662/ENSSSCG00000017142, exon 11 of 14)	12	1507077	1507168	92	+	17082
ENSSSCG00000024675	-	-	-	-	-	147601961	1507187	12	strongHypo	-0.446	1.47e-22	Promoter (<=1kb)	12	1507077	1507168	92	+	110
ENSSSCG00000024675	-	-	-	-	-	147616820	1500820	20	strongHypo	-0.426	8.62e-08	Intron (ENSSSCT00000018660/ENSSSCG00000017141, intron 2 of 14)	12	1507077	1507168	92	+	-6276
ENSSSCG00000024665	-	-	-	-	-	39279087	140562672	36	strongHyper	0.476	8.52e-16	Promoter (2-3kb)	3	140472790	140565196	92407	-	2559
ENSSSCG00000024662	-	-	-	-	-	147298848	2205277	61	strongHyper	0.42	8.36e-10	Promoter (1-2kb)	12	2206872	2208546	1675	+	-1655
ENSSSCG00000024632	-	-	-	-	-	1411557	116590709	64	strongHyper	0.433	1.37e-10	Distal Intergenic	X	116675629	116676110	482	+	-84983
ENSSSCG00000024581	-	-	-	-	-	2197751	147384647	29	strongHyper	0.599	3.96e-10	Distal Intergenic	9	147118371	147118477	107	+	266276
ENSSSCG00000024569	-	-	-	-	-	55856078	162304587	85	strongHypo	-0.338	1.01e-114	Promoter (2-3kb)	2	162294063	162307380	13318	-	2877
ENSSSCG00000024569	-	-	-	-	-	55935332	162303885	121	strongHypo	-0.317	3.49e-13	Exon (ENSSSCT00000032197/ENSSSCG00000024569, exon 12 of 23)	2	162294063	162307380	13318	-	3615
ENSSSCG00000024545	-	-	-	-	-	62330423	8228784	27	strongHyper	0.558	6.86e-09	Distal Intergenic	2	8210976	8225289	14314	-	-3495
ENSSSCG00000024509	-	-	-	-	-	2242855	144637186	11	strongHypo	-0.387	6.56e-09	Distal Intergenic	9	144670898	144673738	2841	+	-33722
ENSSSCG00000024500	-	-	-	-	-	131314141	217070097	45	strongHyper	0.366	1.32e-12	Intron (ENSSSCT00000025356/ENSSSCG00000028197, intron 22 of 23)	13	217075879	217081661	5783	-	11608
ENSSSCG00000024490	-	-	-	-	-	18016357	1291151	43	strongHypo	-0.468	4.78e-07	Distal Intergenic	6	1447400	1447506	107	-	156397
ENSSSCG00000024490	-	-	-	-	-	18123997	1289619	52	strongHypo	-0.355	3.13e-15	Distal Intergenic	6	1447400	1447506	107	-	157938
ENSSSCG00000024490	-	-	-	-	-	18171601	1284345	17	strongHyper	0.303	0.00017	Distal Intergenic	6	1447400	1447506	107	-	163177
ENSSSCG00000024480	-	-	-	-	-	155263412	70155469	58	strongHypo	-0.551	5.97e-57	Intron (ENSSSCT00000026286/ENSSSCG00000024480, intron 1 of 10)	10	70147454	70193875	46422	-	38463
ENSSSCG00000024471	-	-	-	-	-	66304485	60416009	54	strongHyper	0.386	6.61e-06	Distal Intergenic	18	60291729	60291902	174	-	-124107
ENSSSCG00000024444	-	-	-	-	-	158206260	27694413	20	strongHyper	0.395	9.14e-05	Intron (ENSSSCT00000031167/ENSSSCG00000024444, intron 5 of 7)	10	27675580	27699802	24223	-	5408
ENSSSCG00000024431	-	-	-	-	-	69235928	6575066	28	strongHyper	0.33	1.36e-08	Exon (ENSSSCT00000029678/ENSSSCG00000024431, exon 6 of 13)	18	6570674	6578321	7648	+	4392
ENSSSCG00000024424	-	-	-	-	-	34276732	16171153	69	strongHypo	-0.458	5.84e-08	Distal Intergenic	4	16359635	16400990	41356	-	229905
ENSSSCG00000024423	-	-	-	-	-	37491176	142069870	42	strongHypo	-0.361	3.93e-08	Intron (ENSSSCT00000022499/ENSSSCG00000024423, intron 11 of 11)	3	142047137	142071260	24124	+	22733
ENSSSCG00000024416	-	-	-	-	-	140825071	57895734	25	strongHyper	0.324	1.02e-11	Exon (ENSSSCT00000019595/ENSSSCG00000024416, exon 25 of 40)	12	57877291	57933831	56541	-	38121
ENSSSCG00000024415	-	-	-	-	-	2816371	10284682	59	strongHypo	-0.578	1.62e-10	Intron (ENSSSCT00000030717/ENSSSCG00000021702, intron 8 of 19)	9	10322701	10322807	107	+	-38077
ENSSSCG00000024403	-	-	-	-	-	5073631	28007813	99	strongHypo	-0.538	6.09e-22	Promoter (<=1kb)	7	28004371	28007706	3336	-	-107
ENSSSCG00000024403	-	-	-	-	-	5082825	28004799	63	strongHypo	-0.351	3.34e-08	Promoter (2-3kb)	7	28005007	28007700	2694	-	2963
ENSSSCG00000024395	-	-	-	-	-	78310991	32010388	101	strongHyper	0.398	2.41e-10	Distal Intergenic	17	31966547	31971403	4857	-	-38985
ENSSSCG00000024391	-	-	-	-	-	11127319	51151533	52	strongHypo	-0.303	1.64e-17	Exon (ENSSSCT00000003574/ENSSSCG00000003218, exon 23 of 28)	6	51165004	51173214	8211	+	-13522
ENSSSCG00000024388	-	-	-	-	-	106417261	152196262	33	strongHyper	0.319	4.34e-09	Intron (ENSSSCT00000030128/ENSSSCG00000024388, intron 1 of 5)	14	152194734	152204810	10077	-	8580
ENSSSCG00000024388	-	-	-	-	-	106530669	152188597	26	strongHyper	0.444	6.77e-84	Distal Intergenic	14	152194734	152204810	10077	-	16238
ENSSSCG00000024388	-	-	-	-	-	106630059	152186877	20	strongHypo	-0.499	1.79e-27	Intron (ENSSSCT00000029044/ENSSSCG00000027988, intron 3 of 3)	14	152194734	152204810	10077	-	17952
ENSSSCG00000024382	-	-	-	-	-	55557760	590883	286	strongHyper	0.35	2.59e-19	Distal Intergenic	3	497610	587340	89731	-	-3543
ENSSSCG00000024359	-	-	-	-	-	119407373	114915213	36	strongHypo	-0.567	5.89e-12	Distal Intergenic	14	114858498	114901247	42750	-	-13966
ENSSSCG00000024341	-	-	-	-	-	285760946	303946496	82	strongHyper	0.305	2.29e-07	3' UTR	1	303892886	303935551	42666	+	53610
ENSSSCG00000024324	-	-	-	-	-	1869678	3708	84	strongHypo	-0.327	3.51e-07	Distal Intergenic	GL893376.1	18932	29994	11063	+	-15307
ENSSSCG00000024310	-	-	-	-	-	5581134	4345260	137	strongHypo	-0.429	1.35e-11	Distal Intergenic	7	3952957	4100229	147273	-	-245031
ENSSSCG00000024307	-	-	-	-	-	45687350	32654107	15	strongHyper	0.327	1.8e-15	Promoter (<=1kb)	3	32653997	32654608	612	+	110
ENSSSCG00000024303	-	-	-	-	-	47301213	18235738	140	strongHypo	-0.305	2.39e-33	Promoter (<=1kb)	3	18235943	18237502	1560	+	-344
ENSSSCG00000024299	-	-	-	-	-	2475137	55790379	39	strongHyper	0.393	2.66e-11	Intron (ENSSSCT00000016510/ENSSSCG00000015144, intron 19 of 19)	9	55800888	55820444	19557	-	30103
ENSSSCG00000024288	-	-	-	-	-	162152329	16721839	28	strongHypo	-0.424	5.18e-20	Intron (ENSSSCT00000026266/ENSSSCG00000024288, intron 1 of 3)	10	16690085	16739938	49854	+	31754
ENSSSCG00000024287	-	-	-	-	-	2265448	143948360	28	strongHypo	-0.451	1.18e-35	Promoter (2-3kb)	9	143951032	143951138	107	-	2805
ENSSSCG00000024255	-	-	-	-	-	4313971	104588010	95	strongHypo	-0.368	1.96e-06	Distal Intergenic	7	104608351	104625059	16709	-	37143
ENSSSCG00000024243	-	-	-	-	-	3620328	20175303	86	strongHyper	0.431	1.86e-15	Distal Intergenic	8	20180334	20180421	88	-	5203
ENSSSCG00000024236	-	-	-	-	-	126180411	24981278	27	strongHypo	-0.315	4.11e-12	Distal Intergenic	14	24949551	24961164	11614	-	-20114
ENSSSCG00000024223	-	-	-	-	-	9130084	59784868	24	strongHyper	0.403	8.73e-15	Intron (ENSSSCT00000030569/ENSSSCG00000024223, intron 3 of 14)	6	59773507	59795001	21495	+	11361
ENSSSCG00000024221	-	-	-	-	-	21722963	20082167	12	strongHypo	-0.373	7.29e-12	Distal Intergenic	5	20042388	20050218	7831	+	39779
ENSSSCG00000024221	-	-	-	-	-	21886675	20047869	29	strongHypo	-0.523	3.38e-10	Exon (ENSSSCT00000032497/ENSSSCG00000024221, exon 3 of 3)	5	20042388	20050218	7831	+	5481
ENSSSCG00000024207	-	-	-	-	-	75713002	56812146	64	strongHypo	-0.396	3.37e-35	Distal Intergenic	17	56828958	56862600	33643	-	50517
ENSSSCG00000024207	-	-	-	-	-	75713723	56569706	41	strongHypo	-0.471	1.21e-10	Distal Intergenic	17	56828958	56862600	33643	-	292934
ENSSSCG00000024207	-	-	-	-	-	75759423	56527974	90	strongHypo	-0.306	4.35e-36	Distal Intergenic	17	56828958	56862600	33643	-	334715
ENSSSCG00000024196	-	-	-	-	-	150153996	85256440	38	strongHypo	-0.324	3.77e-07	Distal Intergenic	11	85076797	85099569	22773	+	179643
ENSSSCG00000024196	-	-	-	-	-	150173892	85148093	92	strongHyper	0.332	3.34e-18	Distal Intergenic	11	85076797	85099569	22773	+	71296
ENSSSCG00000024196	-	-	-	-	-	150214729	85071401	21	strongHypo	-0.365	1.25e-07	Distal Intergenic	11	85076797	85099569	22773	+	-5416
ENSSSCG00000024196	-	-	-	-	-	150218475	85053920	59	strongHypo	-0.341	9.07e-07	Distal Intergenic	11	85076797	85099569	22773	+	-22935
ENSSSCG00000024184	-	-	-	-	-	69236304	6521946	72	strongHypo	-0.5	1.39e-10	Intron (ENSSSCT00000027395/ENSSSCG00000021475, intron 14 of 26)	18	6509246	6513486	4241	+	12700
ENSSSCG00000024172	-	-	-	-	-	7823314	77042490	14	strongHypo	-0.606	1.49e-53	Distal Intergenic	6	77047031	77082452	35422	-	39975
ENSSSCG00000024171	-	-	-	-	-	150715325	37954159	81	strongHyper	0.352	5.61e-135	Distal Intergenic	11	38136463	38137988	1526	+	-182384
ENSSSCG00000024171	-	-	-	-	-	150726907	37951911	53	strongHyper	0.324	2.3e-07	Distal Intergenic	11	38136463	38137988	1526	+	-184604
ENSSSCG00000024166	-	-	-	-	-	217760470	307057975	28	strongHypo	-0.78	2.29e-26	Distal Intergenic	1	307041086	307049206	8121	-	-8769
ENSSSCG00000024151	-	-	-	-	-	7350337	90562288	15	strongHypo	-0.49	5.36e-09	Distal Intergenic	6	90571462	90592504	21043	-	30230
ENSSSCG00000024148	-	-	-	-	-	119418158	97612828	67	strongHypo	-0.952	7.52e-30	Distal Intergenic	14	97602770	97602876	107	+	10058
ENSSSCG00000024112	-	-	-	-	-	57694570	153719955	34	strongHyper	0.399	2.87e-19	Promoter (<=1kb)	2	153719677	153720096	420	+	278
ENSSSCG00000024103	-	-	-	-	-	149765118	86405328	22	strongHyper	0.321	2e-06	Intron (ENSSSCT00000028220/ENSSSCG00000024103, intron 26 of 45)	11	86377301	86392450	15150	+	28027
ENSSSCG00000024076	-	-	-	-	-	10327229	58302636	120	strongHyper	0.368	1.75e-39	Exon (ENSSSCT00000003713/ENSSSCG00000003344, exon 3 of 4)	6	58299099	58299224	126	+	3537
ENSSSCG00000024064	-	-	-	-	-	151660600	3461913	34	strongHypo	-0.436	2.77e-10	Exon (ENSSSCT00000024194/ENSSSCG00000024064, exon 3 of 6)	11	3460894	3467502	6609	-	5622
ENSSSCG00000024062	-	-	-	-	-	7944820	70858366	54	strongHyper	0.33	5.89e-29	Distal Intergenic	6	70708597	70711489	2893	+	149769
ENSSSCG00000024062	-	-	-	-	-	7949233	70659616	6	strongHyper	0.353	1.54e-08	Distal Intergenic	6	70708597	70711489	2893	+	-48986
ENSSSCG00000024058	-	-	-	-	-	47533875	17351628	35	strongHypo	-0.355	4.14e-16	Promoter (1-2kb)	3	17350872	17353128	2257	-	1534
ENSSSCG00000024058	-	-	-	-	-	47543780	17349863	136	strongHypo	-0.3	5.72e-20	Exon (ENSSSCT00000028525/ENSSSCG00000024058, exon 13 of 13)	3	17350872	17353128	2257	-	3400
ENSSSCG00000024055	-	-	-	-	-	4139654	129315800	51	strongHypo	-0.656	4.89e-141	Promoter (2-3kb)	7	129275001	129318707	43707	-	2957
ENSSSCG00000024047	-	-	-	-	-	28835427	138690564	116	strongHypo	-0.463	4.58e-35	Distal Intergenic	4	138672479	138675055	2577	-	-15509
ENSSSCG00000024045	-	-	-	-	-	48557706	12106743	23	strongHyper	0.379	1.11e-25	Distal Intergenic	3	11681955	11759966	78012	-	-346777
ENSSSCG00000024045	-	-	-	-	-	48572237	11968164	55	strongHypo	-0.407	3.08e-19	Distal Intergenic	3	11681955	11759966	78012	-	-208198
ENSSSCG00000024045	-	-	-	-	-	48577814	11827436	85	strongHyper	0.389	3.24e-14	Distal Intergenic	3	11681955	11759966	78012	-	-67470
ENSSSCG00000024026	-	-	-	-	-	131138090	217422629	33	strongHypo	-0.428	3.53e-08	Distal Intergenic	13	217406419	217415364	8946	-	-7265
ENSSSCG00000024021	-	-	-	-	-	157252545	63545627	41	strongHyper	0.323	5.47e-20	Distal Intergenic	10	63531916	63532947	1032	-	-12680
ENSSSCG00000024018	-	-	-	-	-	148531317	970003	108	strongHyper	0.408	1.08e-19	Distal Intergenic	12	963452	967637	4186	+	6551
ENSSSCG00000024018	-	-	-	-	-	148548382	963587	37	strongHypo	-0.558	3.17e-07	Promoter (<=1kb)	12	963452	967637	4186	+	135
ENSSSCG00000024006	-	-	-	-	-	1799532	8398	48	strongHypo	-0.394	4.2e-29	Distal Intergenic	JH118582.1	3882	7856	3975	+	4516
ENSSSCG00000023994	-	-	-	-	-	88473361	145718880	31	strongHypo	-0.344	1.83e-12	Intron (ENSSSCT00000024888/ENSSSCG00000023994, intron 9 of 11)	15	145685646	145740996	55351	+	33234
ENSSSCG00000023994	-	-	-	-	-	88473465	145718733	102	strongHypo	-0.314	1.23e-05	Intron (ENSSSCT00000024888/ENSSSCG00000023994, intron 9 of 11)	15	145685646	145740996	55351	+	33087
ENSSSCG00000023994	-	-	-	-	-	88838301	145685765	14	strongHyper	0.611	1.28e-07	Promoter (<=1kb)	15	145685646	145740996	55351	+	119
ENSSSCG00000023976	-	-	-	-	-	20027303	71431398	32	strongHyper	0.348	2.48e-12	Distal Intergenic	5	71246750	71300191	53442	-	-131207
ENSSSCG00000023971	-	-	-	-	-	162282159	15811172	15	strongHyper	0.662	3.65e-16	Distal Intergenic	10	15839612	15846044	6433	-	34886
ENSSSCG00000023970	-	-	-	-	-	3875196	521780	93	strongHypo	-0.343	2e-09	Promoter (2-3kb)	8	522342	524469	2128	-	2781
ENSSSCG00000023960	-	-	-	-	-	4752207	43270292	96	strongHyper	0.307	2.24e-20	Distal Intergenic	7	43277636	43289293	11658	-	19096
ENSSSCG00000023949	-	-	-	-	-	19119004	111376614	13	strongHypo	-0.402	1.87e-23	Distal Intergenic	5	111031426	111032812	1387	-	-343802
ENSSSCG00000023949	-	-	-	-	-	19136093	111255342	42	strongHypo	-0.322	0.000765	Distal Intergenic	5	111031426	111032812	1387	-	-222530
ENSSSCG00000023949	-	-	-	-	-	19145241	111189478	67	strongHyper	0.535	8.79e-09	Distal Intergenic	5	111031426	111032812	1387	-	-156666
ENSSSCG00000023949	-	-	-	-	-	19233270	111174961	21	strongHypo	-0.63	3.44e-16	Distal Intergenic	5	111031426	111032812	1387	-	-142149
ENSSSCG00000023949	-	-	-	-	-	19271657	111010300	22	strongHyper	0.42	3.96e-08	Distal Intergenic	5	111031426	111032812	1387	-	22533
ENSSSCG00000023942	-	-	-	-	-	87008107	149144559	15	strongHyper	0.391	1.03e-09	Distal Intergenic	15	149122784	149123362	579	-	-21197
ENSSSCG00000023935	-	-	-	-	-	90562274	134674167	22	strongHyper	0.427	1.37e-12	Distal Intergenic	15	134627636	134635226	7591	-	-38941
ENSSSCG00000023935	-	-	-	-	-	90699784	134641504	17	strongHypo	-0.316	2.2e-15	Distal Intergenic	15	134627636	134635226	7591	-	-6278
ENSSSCG00000023880	-	-	-	-	-	3114331	3834459	59	strongHypo	-0.307	3.07e-09	Distal Intergenic	9	3810355	3819407	9053	+	24104
ENSSSCG00000023866	-	-	-	-	-	18545588	844472	10	strongHyper	0.37	5.62e-10	Distal Intergenic	6	825971	843709	17739	+	18501
ENSSSCG00000023866	-	-	-	-	-	18686219	839202	82	strongHypo	-0.341	8.39e-08	Intron (ENSSSCT00000022729/ENSSSCG00000023866, intron 4 of 4)	6	825971	843709	17739	+	13231
ENSSSCG00000023852	-	-	-	-	-	13079312	17344580	150	strongHyper	0.485	2.89e-14	Promoter (1-2kb)	6	17342470	17345459	2990	-	1028
ENSSSCG00000023796	-	-	-	-	-	3003935	7350380	44	strongHypo	-0.328	0.000125	Promoter (<=1kb)	9	7350748	7353201	2454	+	-411
ENSSSCG00000023796	-	-	-	-	-	3019636	7350330	12	strongHyper	0.347	0.00252	Promoter (<=1kb)	9	7350748	7353201	2454	+	-429
ENSSSCG00000023796	-	-	-	-	-	3028344	7350318	37	strongHyper	0.401	0.000146	Promoter (<=1kb)	9	7350748	7353201	2454	+	-466
ENSSSCG00000023774	-	-	-	-	-	3551557	43383586	137	strongHyper	0.378	5.92e-13	Distal Intergenic	8	43400953	43401248	296	+	-17503
ENSSSCG00000023771	-	-	-	-	-	151673489	3278683	55	strongHypo	-0.584	1.68e-15	Intron (ENSSSCT00000028952/ENSSSCG00000023771, intron 10 of 39)	11	3257757	3423509	165753	-	144880
ENSSSCG00000023762	-	-	-	-	-	131284451	217121358	49	strongHyper	0.354	5.63e-06	Intron (ENSSSCT00000025886/ENSSSCG00000023762, intron 17 of 24)	13	217096222	217136916	40695	-	15606
ENSSSCG00000023755	-	-	-	-	-	3480711	75050558	22	strongHypo	-0.556	1.1e-46	Distal Intergenic	8	75013794	75013860	67	+	36764
ENSSSCG00000023742	-	-	-	-	-	59159472	144822274	46	strongHypo	-0.384	7.13e-08	Distal Intergenic	2	144736355	144736552	198	-	-85722
ENSSSCG00000023709	-	-	-	-	-	62082772	15737532	96	strongHyper	0.352	5.71e-28	Distal Intergenic	2	15632260	15688569	56310	-	-48963
ENSSSCG00000023681	-	-	-	-	-	105598171	152412160	22	strongHypo	-0.307	5.07e-11	Distal Intergenic	14	152371288	152381190	9903	-	-30970
ENSSSCG00000023681	-	-	-	-	-	105621996	152406907	29	strongHyper	0.325	2.37e-14	Distal Intergenic	14	152371288	152381190	9903	-	-25717
ENSSSCG00000023675	-	-	-	-	-	152862163	75287295	128	strongHypo	-0.332	2.05e-11	Exon (ENSSSCT00000012222/ENSSSCG00000011160, exon 8 of 10)	10	75322822	75351356	28535	-	64188
ENSSSCG00000023659	-	-	-	-	-	2889472	8476621	76	strongHypo	-0.322	2.92e-07	Promoter (2-3kb)	9	8478994	8485788	6795	+	-2448
ENSSSCG00000023659	-	-	-	-	-	2894920	8475757	81	strongHyper	0.305	7.55e-51	Distal Intergenic	9	8478994	8485788	6795	+	-3317
ENSSSCG00000023580	-	-	-	-	-	77899990	33285091	113	strongHypo	-0.389	5.93e-10	Distal Intergenic	17	33228813	33230545	1733	-	-54546
ENSSSCG00000023580	-	-	-	-	-	77921774	33275491	67	strongHypo	-0.327	1.01e-12	Distal Intergenic	17	33228813	33230545	1733	-	-44946
ENSSSCG00000023570	-	-	-	-	-	1796427	80015	42	strongHyper	0.315	2.99e-09	Distal Intergenic	JH118901.1	266338	288222	21885	+	-186364
ENSSSCG00000023549	-	-	-	-	-	69680764	3096771	25	strongHyper	0.317	6.66e-21	Distal Intergenic	18	3151545	3155140	3596	-	58393
ENSSSCG00000023549	-	-	-	-	-	69745950	3096257	12	strongHyper	0.334	1.39e-08	Distal Intergenic	18	3151545	3155140	3596	-	58894
ENSSSCG00000023542	-	-	-	-	-	4418968	64003701	48	strongHypo	-0.49	9.43e-13	Distal Intergenic	7	64004477	64006717	2241	-	3063
ENSSSCG00000023539	-	-	-	-	-	39917865	135661041	44	strongHypo	-0.327	1.1e-18	Intron (ENSSSCT00000026647/ENSSSCG00000023539, intron 4 of 10)	3	135649121	135685679	36559	-	24681
ENSSSCG00000023539	-	-	-	-	-	39924862	135638436	100	strongHyper	0.459	1.26e-19	Distal Intergenic	3	135649121	135685679	36559	-	47342
ENSSSCG00000023533	-	-	-	-	-	306494816	163539362	275	strongHyper	0.313	1.42e-21	Distal Intergenic	1	163273808	163328610	54803	-	-210752
ENSSSCG00000023533	-	-	-	-	-	306530135	163537006	13	strongHypo	-0.775	5.1e-22	Distal Intergenic	1	163273808	163328610	54803	-	-208396
ENSSSCG00000023529	-	-	-	-	-	62226315	8746653	107	strongHyper	0.326	1.72e-08	Distal Intergenic	2	8735724	8738518	2795	-	-8135
ENSSSCG00000023527	-	-	-	-	-	137120062	143120170	11	strongHypo	-0.436	8.99e-11	Exon (ENSSSCT00000026267/ENSSSCG00000023527, exon 3 of 3)	13	143119131	143144054	24924	-	23894
ENSSSCG00000023522	-	-	-	-	-	76451377	46584129	49	strongHyper	0.396	1.51e-08	Distal Intergenic	17	46592136	46629982	37847	+	-8055
ENSSSCG00000023501	-	-	-	-	-	3608164	20546769	35	strongHyper	0.432	2.67e-06	Distal Intergenic	8	20560914	20574004	13091	-	27269
ENSSSCG00000023485	-	-	-	-	-	58316103	149232246	164	strongHypo	-0.32	2.95e-11	Distal Intergenic	2	149236976	149239923	2948	+	-4893
ENSSSCG00000023484	-	-	-	-	-	59448969	100170295	39	strongHyper	0.65	1.63e-13	Distal Intergenic	2	100131694	100162516	30823	+	38601
ENSSSCG00000023484	-	-	-	-	-	59454472	100161664	41	strongHyper	0.321	1.78e-10	Intron (ENSSSCT00000022936/ENSSSCG00000023484, intron 9 of 9)	2	100131694	100162516	30823	+	29970
ENSSSCG00000023433	-	-	-	-	-	53585672	2010343	50	strongHyper	0.443	2.14e-10	Intron (ENSSSCT00000030629/ENSSSCG00000023433, intron 1 of 2)	3	1963877	2021565	57689	+	46466
ENSSSCG00000023433	-	-	-	-	-	53601498	1964317	6	strongHyper	0.435	5.98e-48	Promoter (<=1kb)	3	1963877	2021565	57689	+	440
ENSSSCG00000023427	-	-	-	-	-	32687516	78137337	108	strongHyper	0.362	1.43e-29	Distal Intergenic	4	78186096	78186202	107	+	-48866
ENSSSCG00000023423	-	-	-	-	-	145497037	5100392	46	strongHypo	-0.389	2.99e-06	Exon (ENSSSCT00000028558/ENSSSCG00000021342, exon 13 of 17)	12	5106878	5112447	5570	-	12100
ENSSSCG00000023423	-	-	-	-	-	145498116	5099470	25	strongHyper	0.353	1.82e-09	Exon (ENSSSCT00000028558/ENSSSCG00000021342, exon 11 of 17)	12	5106878	5112447	5570	-	13001
ENSSSCG00000023417	-	-	-	-	-	56527885	158206319	60	strongHypo	-0.351	7.26e-12	Promoter (2-3kb)	2	158193430	158208541	15112	-	2281
ENSSSCG00000023405	-	-	-	-	-	3467705	85369246	36	strongHypo	-0.448	2.13e-15	Distal Intergenic	8	85312046	85318385	6340	+	57200
ENSSSCG00000023401	-	-	-	-	-	48129419	13109679	15	strongHyper	0.413	5.67e-07	Distal Intergenic	3	13303682	13306066	2385	-	196401
ENSSSCG00000023401	-	-	-	-	-	48555519	12877771	46	strongHypo	-0.567	1.64e-60	Distal Intergenic	3	13303682	13306066	2385	-	428340
ENSSSCG00000023371	-	-	-	-	-	11633473	48947980	12	strongHypo	-0.583	3.43e-09	Distal Intergenic	6	48953703	48972126	18424	+	-5734
ENSSSCG00000023371	-	-	-	-	-	11666272	48942129	34	strongHypo	-0.339	1.62e-07	Exon (ENSSSCT00000024758/ENSSSCG00000022302, exon 7 of 12)	6	48953703	48972126	18424	+	-11607
ENSSSCG00000023333	-	-	-	-	-	216930138	308198413	46	strongHypo	-0.42	1.79e-16	Promoter (1-2kb)	1	308197101	308203079	5979	+	1312
ENSSSCG00000023333	-	-	-	-	-	216940413	308171013	96	strongHypo	-0.305	8.99e-13	Intron (ENSSSCT00000006323/ENSSSCG00000005751, intron 68 of 68)	1	308197101	308203079	5979	+	-26183
ENSSSCG00000023333	-	-	-	-	-	216942847	308136958	53	strongHypo	-0.438	3.44e-09	Exon (ENSSSCT00000006323/ENSSSCG00000005751, exon 37 of 69)	1	308197101	308203079	5979	+	-60195
ENSSSCG00000023329	-	-	-	-	-	59519586	77921913	140	strongHypo	-0.36	4.06e-26	Intron (ENSSSCT00000022673/ENSSSCG00000023329, intron 9 of 14)	2	77897990	77926867	28878	-	5093
ENSSSCG00000023321	-	-	-	-	-	6586529	157094077	10	strongHypo	-0.37	1.6e-06	Distal Intergenic	6	157005712	157005815	104	+	88365
ENSSSCG00000023321	-	-	-	-	-	6592067	157062031	58	strongHyper	0.336	6.98e-14	Distal Intergenic	6	157005712	157005815	104	+	56319
ENSSSCG00000023300	-	-	-	-	-	119921239	80498347	70	strongHypo	-0.322	4.54e-17	Intron (ENSSSCT00000011250/ENSSSCG00000010278, intron 15 of 65)	14	80490198	80490304	107	-	-8043
ENSSSCG00000023279	-	-	-	-	-	57538549	157019569	126	strongHyper	0.318	1.79e-14	Promoter (1-2kb)	2	156973263	157018259	44997	-	-1310
ENSSSCG00000023268	-	-	-	-	-	4251128	122598552	40	strongHyper	0.44	1.11e-09	Promoter (<=1kb)	7	122596986	122598939	1954	-	426
ENSSSCG00000023265	-	-	-	-	-	151220196	6492931	59	strongHypo	-0.321	2.69e-11	Distal Intergenic	11	6456359	6470262	13904	-	-22669
ENSSSCG00000023255	-	-	-	-	-	50052516	7922351	108	strongHypo	-0.355	5.32e-09	Exon (ENSSSCT00000029137/ENSSSCG00000027466, exon 6 of 9)	3	7926002	7928776	2775	+	-3758
ENSSSCG00000023243	-	-	-	-	-	7120185	139113846	93	strongHyper	0.317	1.07e-12	Distal Intergenic	6	138764544	138851088	86545	-	-262758
ENSSSCG00000023218	-	-	-	-	-	149766506	86266477	50	strongHypo	-0.351	5.19e-05	Intron (ENSSSCT00000025592/ENSSSCG00000021158, intron 28 of 36)	11	86245391	86251503	6113	+	21086
ENSSSCG00000023218	-	-	-	-	-	149805499	86264094	74	strongHypo	-0.428	1.92e-06	Intron (ENSSSCT00000025592/ENSSSCG00000021158, intron 26 of 36)	11	86245391	86251503	6113	+	18703
ENSSSCG00000023218	-	-	-	-	-	149844205	86236454	111	strongHypo	-0.301	3.37e-15	Intron (ENSSSCT00000025592/ENSSSCG00000021158, intron 4 of 36)	11	86245391	86251503	6113	+	-9047
ENSSSCG00000023201	-	-	-	-	-	152929197	74500298	43	strongHypo	-0.438	7.46e-07	Distal Intergenic	10	73895376	73895482	107	-	-604816
ENSSSCG00000023201	-	-	-	-	-	152933686	74313236	19	strongHypo	-0.354	1.5e-75	Distal Intergenic	10	73895376	73895482	107	-	-417754
ENSSSCG00000023201	-	-	-	-	-	152979077	74306002	139	strongHypo	-0.315	1.93e-06	Distal Intergenic	10	73895376	73895482	107	-	-410520
ENSSSCG00000023201	-	-	-	-	-	152986467	74291138	62	strongHypo	-0.362	4.54e-05	Distal Intergenic	10	73895376	73895482	107	-	-395656
ENSSSCG00000023201	-	-	-	-	-	152989401	74282510	17	strongHypo	-0.312	7.87e-10	Distal Intergenic	10	73895376	73895482	107	-	-387028
ENSSSCG00000023201	-	-	-	-	-	152991918	74196981	96	strongHyper	0.436	3.55e-19	Distal Intergenic	10	73895376	73895482	107	-	-301499
ENSSSCG00000023201	-	-	-	-	-	153106151	74188027	5	strongHypo	-0.697	5.84e-69	Distal Intergenic	10	73895376	73895482	107	-	-292545
ENSSSCG00000023201	-	-	-	-	-	153108837	73848948	208	strongHypo	-0.339	7.59e-05	Distal Intergenic	10	73895376	73895482	107	-	46741
ENSSSCG00000023201	-	-	-	-	-	153114356	73848616	19	strongHypo	-0.552	1.43e-07	Distal Intergenic	10	73895376	73895482	107	-	46884
ENSSSCG00000023176	-	-	-	-	-	23027898	15712348	46	strongHyper	0.338	1.27e-08	Intron (ENSSSCT00000025445/ENSSSCG00000023176, intron 10 of 13)	5	15707516	15714091	6576	+	4832
ENSSSCG00000023172	-	-	-	-	-	1732558	4065264	30	strongHyper	0.397	1.6e-17	Distal Intergenic	X	4016053	4053447	37395	-	-11817
ENSSSCG00000023172	-	-	-	-	-	1737345	4028982	98	strongHypo	-0.355	3.45e-07	Intron (ENSSSCT00000031077/ENSSSCG00000023172, intron 1 of 1)	X	4016053	4053447	37395	-	24562
ENSSSCG00000023172	-	-	-	-	-	1760863	3987031	63	strongHyper	0.513	4.42e-18	Distal Intergenic	X	4016053	4053447	37395	-	66478
ENSSSCG00000023172	-	-	-	-	-	1764418	3881039	90	strongHyper	0.329	1.24e-28	Distal Intergenic	X	4016053	4053447	37395	-	172497
ENSSSCG00000023172	-	-	-	-	-	1768590	3659798	101	strongHypo	-0.499	7.43e-19	Distal Intergenic	X	4016053	4053447	37395	-	393749
ENSSSCG00000023159	-	-	-	-	-	76819227	37491186	11	strongHypo	-0.366	2.16e-07	Distal Intergenic	17	37510789	37510864	76	+	-19613
ENSSSCG00000023153	-	-	-	-	-	11556405	49676407	119	strongHyper	0.519	1.35e-46	Distal Intergenic	6	49660058	49664924	4867	-	-11483
ENSSSCG00000023135	-	-	-	-	-	37661936	141972343	7	strongHypo	-0.392	3.06e-13	Distal Intergenic	3	142025449	142029668	4220	-	57331
ENSSSCG00000023127	-	-	-	-	-	14162537	12265062	143	strongHypo	-0.438	3.01e-17	Promoter (1-2kb)	6	12263236	12268566	5331	+	1826
ENSSSCG00000023123	-	-	-	-	-	139200048	79642566	39	strongHypo	-0.474	1.47e-17	Distal Intergenic	13	79627804	79634221	6418	+	14762
ENSSSCG00000023060	-	-	-	-	-	40453262	128141027	5	strongHyper	0.451	1.93e-10	Promoter (1-2kb)	3	128141280	128142264	985	-	1241
ENSSSCG00000023057	-	-	-	-	-	3233617	1323569	27	strongHyper	0.438	8.78e-25	Distal Intergenic	9	1248307	1282660	34354	-	-40909
ENSSSCG00000023057	-	-	-	-	-	3237333	1308831	7	strongHyper	0.599	7.6e-29	Distal Intergenic	9	1248307	1282660	34354	-	-26171
ENSSSCG00000023057	-	-	-	-	-	3240381	1304699	16	strongHyper	0.417	6.36e-09	Distal Intergenic	9	1248307	1282660	34354	-	-22039
ENSSSCG00000023057	-	-	-	-	-	3271074	1301595	91	strongHyper	0.345	1.78e-12	Distal Intergenic	9	1248307	1282660	34354	-	-18935
ENSSSCG00000023045	-	-	-	-	-	148008432	1246944	61	strongHypo	-0.311	1.27e-09	Intron (ENSSSCT00000023942/ENSSSCG00000023045, intron 26 of 26)	12	1196639	1251035	54397	-	4151
ENSSSCG00000023045	-	-	-	-	-	148028831	1228810	41	strongHyper	0.324	4.24e-15	Intron (ENSSSCT00000023942/ENSSSCG00000023045, intron 25 of 26)	12	1196639	1251035	54397	-	22265
ENSSSCG00000023045	-	-	-	-	-	148096606	1225533	54	strongHyper	0.396	2.31e-17	Intron (ENSSSCT00000023942/ENSSSCG00000023045, intron 25 of 26)	12	1196639	1251035	54397	-	25555
ENSSSCG00000023045	-	-	-	-	-	148204114	1215853	131	strongHypo	-0.353	6.63e-05	Exon (ENSSSCT00000023942/ENSSSCG00000023045, exon 4 of 27)	12	1196639	1251035	54397	-	35312
ENSSSCG00000023041	-	-	-	-	-	129592292	218363014	20	strongHyper	0.314	1.54e-07	Distal Intergenic	13	218315760	218333480	17721	+	47254
ENSSSCG00000023041	-	-	-	-	-	129613865	218356977	226	strongHypo	-0.331	3.51e-07	Distal Intergenic	13	218315760	218333480	17721	+	41217
ENSSSCG00000023041	-	-	-	-	-	129746991	218328505	57	strongHyper	0.564	1.04e-25	Intron (ENSSSCT00000030310/ENSSSCG00000023041, intron 9 of 9)	13	218315760	218333480	17721	+	12745
ENSSSCG00000023041	-	-	-	-	-	129826368	218326113	8	strongHyper	0.376	7.55e-08	Intron (ENSSSCT00000030310/ENSSSCG00000023041, intron 9 of 9)	13	218315760	218333480	17721	+	10353
ENSSSCG00000023041	-	-	-	-	-	129887469	218280071	101	strongHyper	0.351	9.75e-14	Distal Intergenic	13	218315760	218333480	17721	+	-35789
ENSSSCG00000023041	-	-	-	-	-	129942656	218274776	41	strongHypo	-0.481	9.08e-08	Distal Intergenic	13	218315760	218333480	17721	+	-41024
ENSSSCG00000023041	-	-	-	-	-	129999561	218273906	16	strongHyper	0.308	1.37e-10	Distal Intergenic	13	218315760	218333480	17721	+	-41869
ENSSSCG00000023029	-	-	-	-	-	2804793	10457202	321	strongHyper	0.312	7.34e-57	Distal Intergenic	9	10470334	10471212	879	-	14330
ENSSSCG00000022989	-	-	-	-	-	33284979	61087172	39	strongHypo	-0.429	3.38e-08	Intron (ENSSSCT00000023680/ENSSSCG00000022989, intron 5 of 6)	4	61054002	61104138	50137	-	17004
ENSSSCG00000022989	-	-	-	-	-	33334542	61033914	9	strongHypo	-0.381	3.48e-09	Distal Intergenic	4	61054002	61104138	50137	-	70232
ENSSSCG00000022988	-	-	-	-	-	131260653	217146344	20	strongHypo	-0.371	5.61e-11	Promoter (<=1kb)	13	217145790	217164312	18523	+	554
ENSSSCG00000022949	-	-	-	-	-	135082803	214201787	141	strongHypo	-0.378	1.57e-16	Distal Intergenic	13	214134927	214142596	7670	+	66860
ENSSSCG00000022948	-	-	-	-	-	12286523	38219208	57	strongHypo	-0.49	1.72e-72	Distal Intergenic	6	38108058	38212929	104872	-	-6279
ENSSSCG00000022946	-	-	-	-	-	7955034	70605192	63	strongHypo	-0.412	1.33e-09	Distal Intergenic	6	70568784	70578438	9655	+	36408
ENSSSCG00000022867	-	-	-	-	-	3730808	3445314	28	strongHyper	0.345	2.34e-07	Distal Intergenic	8	3396723	3413719	16997	-	-31595
ENSSSCG00000022865	-	-	-	-	-	68858918	22789403	45	strongHyper	0.329	1.33e-07	Intron (ENSSSCT00000026245/ENSSSCG00000022865, intron 4 of 7)	18	22609817	23086523	476707	+	179586
ENSSSCG00000022856	-	-	-	-	-	157557238	33909576	25	strongHypo	-0.382	0.0008	Distal Intergenic	10	33956013	34047313	91301	-	137761
ENSSSCG00000022849	-	-	-	-	-	154928011	71160985	12	strongHyper	0.37	7.72e-11	Promoter (1-2kb)	10	71153909	71162738	8830	-	1764
ENSSSCG00000022837	-	-	-	-	-	143948333	19330889	12	strongHypo	-0.438	7.5e-07	Promoter (<=1kb)	12	19330099	19330644	546	+	790
ENSSSCG00000022837	-	-	-	-	-	144024917	19320911	84	strongHyper	0.318	3.55e-34	Distal Intergenic	12	19330099	19330644	546	+	-9271
ENSSSCG00000022829	-	-	-	-	-	106157963	152283484	46	strongHyper	0.367	2.84e-25	Intron (ENSSSCT00000023262/ENSSSCG00000024633, intron 3 of 21)	14	152266004	152266106	103	+	17480
ENSSSCG00000022807	-	-	-	-	-	79490047	12198338	42	strongHypo	-0.304	1.2e-11	Exon (ENSSSCT00000007691/ENSSSCG00000007022, exon 39 of 43)	17	12191229	12191310	82	-	-7028
ENSSSCG00000022807	-	-	-	-	-	79541698	12174628	39	strongHyper	0.346	7.36e-10	Distal Intergenic	17	12191229	12191310	82	-	16720
ENSSSCG00000022794	-	-	-	-	-	4217514	128166074	101	strongHypo	-0.343	4.86e-14	Distal Intergenic	7	128200837	128212521	11685	-	46547
ENSSSCG00000022785	-	-	-	-	-	47000378	19145272	32	strongHyper	0.327	1.66e-11	Intron (ENSSSCT00000026157/ENSSSCG00000022785, intron 1 of 4)	3	19136264	19387999	251736	+	9008
ENSSSCG00000022785	-	-	-	-	-	47001671	19119049	46	strongHyper	0.733	3.21e-11	Distal Intergenic	3	19136264	19387999	251736	+	-17260
ENSSSCG00000022784	-	-	-	-	-	30494148	108199465	73	strongHyper	0.323	2.02e-15	Intron (ENSSSCT00000025002/ENSSSCG00000022784, intron 1 of 5)	4	108196725	108208211	11487	-	8818
ENSSSCG00000022780	-	-	-	-	-	304851614	283509824	12	strongHypo	-0.464	1.12e-13	Distal Intergenic	1	283440944	283479545	38602	+	68880
ENSSSCG00000022777	-	-	-	-	-	75811341	54154850	74	strongHypo	-0.306	6.88e-11	Distal Intergenic	17	54155730	54168471	12742	-	13694
ENSSSCG00000022768	-	-	-	-	-	306543771	163130922	51	strongHyper	0.543	7.7e-15	Distal Intergenic	1	163251814	163257871	6058	-	126999
ENSSSCG00000022736	-	-	-	-	-	65019416	1104242	67	strongHyper	0.354	0.000166	Distal Intergenic	2	1051307	1071874	20568	+	52935
ENSSSCG00000022736	-	-	-	-	-	65093896	1091120	30	strongHyper	0.371	5.22e-09	Distal Intergenic	2	1051307	1071874	20568	+	39813
ENSSSCG00000022736	-	-	-	-	-	65111585	1058589	29	strongHyper	0.378	4.15e-05	Intron (ENSSSCT00000026062/ENSSSCG00000022736, intron 2 of 3)	2	1051307	1071874	20568	+	7282
ENSSSCG00000022736	-	-	-	-	-	65135580	1051591	5	strongHypo	-0.4	3.23e-05	Promoter (<=1kb)	2	1051307	1071874	20568	+	284
ENSSSCG00000022736	-	-	-	-	-	65156292	1009745	37	strongHypo	-0.392	1.3e-07	Distal Intergenic	2	1051307	1071874	20568	+	-41598
ENSSSCG00000022734	-	-	-	-	-	69276199	5581180	47	strongHypo	-0.577	2.38e-13	Exon (ENSSSCT00000026487/ENSSSCG00000022734, exon 14 of 18)	18	5561825	5586022	24198	+	19355
ENSSSCG00000022730	-	-	-	-	-	157358579	56762590	16	strongHypo	-0.376	8.15e-07	Distal Intergenic	10	56675331	56686585	11255	-	-76005
ENSSSCG00000022726	-	-	-	-	-	63460836	4245018	32	strongHypo	-0.471	1.73e-20	Distal Intergenic	2	4233085	4238597	5513	+	11933
ENSSSCG00000022719	-	-	-	-	-	150306489	84681943	49	strongHyper	0.303	1.35e-11	Exon (ENSSSCT00000026731/ENSSSCG00000022719, exon 2 of 2)	11	84681239	84703333	22095	-	21438
ENSSSCG00000022719	-	-	-	-	-	150336391	84673102	67	strongHypo	-0.382	4.98e-08	Intron (ENSSSCT00000010463/ENSSSCG00000009545, intron 43 of 44)	11	84681239	84703333	22095	-	30297
ENSSSCG00000022698	-	-	-	-	-	3278629	1166857	22	strongHyper	0.348	5.11e-23	Distal Intergenic	9	1126540	1126613	74	-	-40244
ENSSSCG00000022698	-	-	-	-	-	3288541	1164908	11	strongHyper	0.395	3.12e-13	Distal Intergenic	9	1126540	1126613	74	-	-38295
ENSSSCG00000022693	-	-	-	-	-	118752832	122037464	10	strongHyper	0.309	3.53e-08	Distal Intergenic	14	122027606	122029561	1956	-	-7903
ENSSSCG00000022687	-	-	-	-	-	62362810	7286245	38	strongHyper	0.315	7.53e-10	Intron (ENSSSCT00000027449/ENSSSCG00000022687, intron 5 of 6)	2	7282375	7290873	8499	-	4665
ENSSSCG00000022655	-	-	-	-	-	302315086	302566409	87	strongHyper	0.377	3.21e-10	3' UTR	1	302576514	302581314	4801	-	14991
ENSSSCG00000022630	-	-	-	-	-	44518278	40691192	31	strongHyper	0.432	3.91e-16	Intron (ENSSSCT00000028658/ENSSSCG00000022630, intron 1 of 2)	3	40683844	40693545	9702	+	7348
ENSSSCG00000022627	-	-	-	-	-	303442884	291581156	12	strongHyper	0.573	1.16e-61	Distal Intergenic	1	291591738	291659211	67474	+	-10593
ENSSSCG00000022617	-	-	-	-	-	69086690	14796762	194	strongHypo	-0.385	2.91e-20	Distal Intergenic	18	14775534	14786752	11219	-	-10010
ENSSSCG00000022570	-	-	-	-	-	200512599	314215621	37	strongHyper	0.576	4.87e-27	Promoter (<=1kb)	1	314215846	314216110	265	-	525
ENSSSCG00000022554	-	-	-	-	-	7583112	81037122	106	strongHyper	0.347	5.47e-21	Distal Intergenic	6	81047913	81056211	8299	-	19194
ENSSSCG00000022553	-	-	-	-	-	51070212	4587520	50	strongHypo	-0.316	1.26e-20	Intron (ENSSSCT00000025381/ENSSSCG00000022553, intron 2 of 2)	3	4569383	4614038	44656	+	18137
ENSSSCG00000022553	-	-	-	-	-	51132486	4581699	35	strongHypo	-0.444	1.1e-08	Intron (ENSSSCT00000025381/ENSSSCG00000022553, intron 2 of 2)	3	4569383	4614038	44656	+	12316
ENSSSCG00000022553	-	-	-	-	-	51151482	4581428	54	strongHyper	0.83	2.47e-21	Intron (ENSSSCT00000025381/ENSSSCG00000022553, intron 2 of 2)	3	4569383	4614038	44656	+	12045
ENSSSCG00000022553	-	-	-	-	-	51309929	4580089	61	strongHyper	0.438	4.65e-08	Intron (ENSSSCT00000025381/ENSSSCG00000022553, intron 2 of 2)	3	4569383	4614038	44656	+	10706
ENSSSCG00000022546	-	-	-	-	-	59117303	146628738	95	strongHyper	0.354	1.31e-21	Distal Intergenic	2	146564096	146565646	1551	-	-63092
ENSSSCG00000022518	-	-	-	-	-	1565274	39393855	69	strongHyper	0.323	9.78e-10	Distal Intergenic	X	39048541	39048847	307	+	345314
ENSSSCG00000022518	-	-	-	-	-	1571658	39383169	235	strongHyper	0.545	1.32e-27	Distal Intergenic	X	39048541	39048847	307	+	334628
ENSSSCG00000022518	-	-	-	-	-	1572111	39354085	85	strongHyper	0.37	4.81e-08	Distal Intergenic	X	39048541	39048847	307	+	305544
ENSSSCG00000022518	-	-	-	-	-	1572635	39278798	29	strongHypo	-0.478	3.92e-06	Distal Intergenic	X	39048541	39048847	307	+	230257
ENSSSCG00000022518	-	-	-	-	-	1573095	38995293	95	strongHyper	0.319	4.54e-17	Distal Intergenic	X	39048445	39049408	964	+	-53246
ENSSSCG00000022502	-	-	-	-	-	13294127	14162642	106	strongHypo	-0.353	2.56e-10	Distal Intergenic	6	14183839	14184678	840	-	22141
ENSSSCG00000022492	-	-	-	-	-	60417727	52424158	57	strongHyper	0.333	2.62e-07	Distal Intergenic	2	52379712	52419852	40141	-	-4306
ENSSSCG00000022464	-	-	-	-	-	68846104	44570523	108	strongHypo	-0.33	9.12e-12	Distal Intergenic	18	44530655	44556141	25487	+	39868
ENSSSCG00000022457	-	-	-	-	-	12701830	25004454	64	strongHyper	0.405	1.99e-13	Distal Intergenic	6	25074671	25083203	8533	-	78812
ENSSSCG00000022444	-	-	-	-	-	1887432	242772	17	strongHypo	-0.584	1.43e-19	Distal Intergenic	GL892332.2	259798	263073	3276	-	20317
ENSSSCG00000022427	-	-	-	-	-	182925861	2665110	22	strongHyper	0.418	1.72e-37	Distal Intergenic	10	2731389	2735645	4257	-	70556
ENSSSCG00000022421	-	-	-	-	-	1799207	159224	38	strongHyper	0.358	3.86e-17	Distal Intergenic	JH118647.1	121119	147141	26023	+	38105
ENSSSCG00000022417	-	-	-	-	-	142165193	40841448	51	strongHypo	-0.491	3.58e-14	Exon (ENSSSCT00000023424/ENSSSCG00000022417, exon 3 of 10)	12	40788316	40846408	58093	-	5010
ENSSSCG00000022395	-	-	-	-	-	141424449	55976732	95	strongHyper	0.456	5.77e-07	Exon (ENSSSCT00000026531/ENSSSCG00000028048, exon 6 of 16)	12	55962184	55971498	9315	-	-5234
ENSSSCG00000022380	-	-	-	-	-	59826639	72670771	95	strongHypo	-0.357	6.48e-11	Promoter (2-3kb)	2	72673675	72685556	11882	+	-2998
ENSSSCG00000022373	-	-	-	-	-	145775562	4668450	87	strongHyper	0.336	4.47e-13	Distal Intergenic	12	4661014	4667748	6735	+	7436
ENSSSCG00000022373	-	-	-	-	-	145782177	4668089	32	strongHyper	0.325	1.22e-08	Distal Intergenic	12	4661014	4667748	6735	+	7075
ENSSSCG00000022347	-	-	-	-	-	2744194	11633612	140	strongHyper	0.342	1.39e-60	Distal Intergenic	9	11589743	11607393	17651	-	-26219
ENSSSCG00000022347	-	-	-	-	-	2752241	11621959	30	strongHypo	-0.317	2.28e-17	Distal Intergenic	9	11589743	11607393	17651	-	-14566
ENSSSCG00000022331	-	-	-	-	-	1308825	129613981	117	strongHypo	-0.329	5.49e-09	Promoter (<=1kb)	X	129613236	129689399	76164	+	745
ENSSSCG00000022318	-	-	-	-	-	135326819	212265249	49	strongHypo	-0.611	1.14e-19	Distal Intergenic	13	212084504	212156974	72471	-	-108275
ENSSSCG00000022317	-	-	-	-	-	147932991	1400907	44	strongHypo	-0.557	2.97e-06	Intron (ENSSSCT00000031734/ENSSSCG00000022317, intron 6 of 16)	12	1374295	1425439	51145	+	26612
ENSSSCG00000022278	-	-	-	-	-	116590646	145520001	23	strongHypo	-0.515	6.59e-19	Intron (ENSSSCT00000011744/ENSSSCG00000010732, intron 1 of 3)	14	145513925	145514038	114	+	6076
ENSSSCG00000022278	-	-	-	-	-	116598583	145498324	209	strongHyper	0.326	5.76e-11	3' UTR	14	145513925	145514038	114	+	-15809
ENSSSCG00000022278	-	-	-	-	-	116709757	145497099	63	strongHypo	-0.328	1.08e-12	Intron (ENSSSCT00000011747/ENSSSCG00000010735, intron 5 of 5)	14	145513925	145514038	114	+	-16888
ENSSSCG00000022278	-	-	-	-	-	116976015	145491455	59	strongHypo	-0.321	1.9e-18	Intron (ENSSSCT00000011747/ENSSSCG00000010735, intron 5 of 5)	14	145513925	145514038	114	+	-22528
ENSSSCG00000022265	-	-	-	-	-	59526124	77900071	82	strongHypo	-0.302	2.88e-14	Exon (ENSSSCT00000022673/ENSSSCG00000023329, exon 15 of 15)	2	77891286	77895615	4330	+	8785
ENSSSCG00000022265	-	-	-	-	-	59556718	77897184	110	strongHyper	0.431	1.02e-11	Distal Intergenic	2	77891286	77895615	4330	+	5898
ENSSSCG00000022260	-	-	-	-	-	40691162	125666700	64	strongHypo	-0.343	2.33e-12	Distal Intergenic	3	125729427	125742123	12697	-	75486
ENSSSCG00000022260	-	-	-	-	-	40815037	125659897	63	strongHyper	0.393	7.8e-11	Distal Intergenic	3	125729427	125742123	12697	-	82288
ENSSSCG00000022253	-	-	-	-	-	307038710	121115298	32	strongHypo	-0.329	1.69e-05	Distal Intergenic	1	121111395	121111501	107	-	-3797
ENSSSCG00000022250	-	-	-	-	-	218089411	306760506	89	strongHypo	-0.309	5.3e-27	Intron (ENSSSCT00000006310/ENSSSCG00000005739, intron 1 of 6)	1	306779660	306788316	8657	+	-19242
ENSSSCG00000022246	-	-	-	-	-	131372882	216968372	47	strongHyper	0.379	9.61e-15	Distal Intergenic	13	216984861	216994632	9772	-	26306
ENSSSCG00000022235	-	-	-	-	-	304347867	285197866	12	strongHyper	0.78	8.17e-17	Distal Intergenic	1	285154898	285156404	1507	+	42968
ENSSSCG00000022182	-	-	-	-	-	1194137	141800106	35	strongHyper	0.381	2.02e-05	Promoter (<=1kb)	X	141798113	141799723	1611	-	-383
ENSSSCG00000022164	-	-	-	-	-	132869016	216692108	21	strongHypo	-0.417	9.67e-13	Intron (ENSSSCT00000025735/ENSSSCG00000022164, intron 7 of 8)	13	216653114	216696962	43849	+	38994
ENSSSCG00000022144	-	-	-	-	-	1803637	78822	35	strongHypo	-0.381	1.03e-11	Distal Intergenic	GL896302.1	53946	58928	4983	+	24876
ENSSSCG00000022123	-	-	-	-	-	64884630	1489707	22	strongHypo	-0.367	2.15e-09	Promoter (2-3kb)	2	1487597	1488346	750	+	2110
ENSSSCG00000022059	-	-	-	-	-	3291847	976642	166	strongHypo	-0.354	6.23e-15	Distal Intergenic	9	949880	952540	2661	-	-24102
ENSSSCG00000022059	-	-	-	-	-	3303878	974430	40	strongHypo	-0.316	2.14e-13	Distal Intergenic	9	949880	952540	2661	-	-21890
ENSSSCG00000022059	-	-	-	-	-	3320801	966884	45	strongHypo	-0.417	4.7e-05	Distal Intergenic	9	949880	952540	2661	-	-14344
ENSSSCG00000022032	-	-	-	-	-	28139523	141533412	161	strongHyper	0.313	3.73e-30	Distal Intergenic	4	141550197	141705839	155643	-	172587
ENSSSCG00000022009	-	-	-	-	-	2079815	150306514	26	strongHyper	0.313	1.23e-16	Intron (ENSSSCT00000031836/ENSSSCG00000015631, intron 12 of 16)	9	150076905	150234100	157196	-	-72414
ENSSSCG00000022009	-	-	-	-	-	2080461	150305120	32	strongHyper	0.32	3.64e-07	Intron (ENSSSCT00000031836/ENSSSCG00000015631, intron 12 of 16)	9	150076905	150234100	157196	-	-71020
ENSSSCG00000022009	-	-	-	-	-	2084394	150299297	39	strongHyper	0.334	3.29e-12	Intron (ENSSSCT00000031836/ENSSSCG00000015631, intron 11 of 16)	9	150076905	150234100	157196	-	-65197
ENSSSCG00000022009	-	-	-	-	-	2091529	150296236	24	strongHypo	-0.408	1.96e-05	Intron (ENSSSCT00000031836/ENSSSCG00000015631, intron 9 of 16)	9	150076905	150234100	157196	-	-62136
ENSSSCG00000022009	-	-	-	-	-	2097407	150276673	41	strongHypo	-0.358	1.38e-06	Intron (ENSSSCT00000031836/ENSSSCG00000015631, intron 2 of 16)	9	150076905	150234100	157196	-	-42573
ENSSSCG00000022009	-	-	-	-	-	2098644	150247046	38	strongHyper	0.34	2.82e-10	Distal Intergenic	9	150076905	150234100	157196	-	-12946
ENSSSCG00000022009	-	-	-	-	-	2099409	150223928	25	strongHyper	0.425	7.93e-08	Intron (ENSSSCT00000025860/ENSSSCG00000022009, intron 16 of 19)	9	150076905	150234100	157196	-	10196
ENSSSCG00000022009	-	-	-	-	-	2104852	150218488	14	strongHypo	-0.656	4.32e-25	Intron (ENSSSCT00000025860/ENSSSCG00000022009, intron 16 of 19)	9	150076905	150234100	157196	-	15625
ENSSSCG00000022007	-	-	-	-	-	69399360	3541583	35	strongHypo	-0.305	4.19e-10	Intron (ENSSSCT00000022423/ENSSSCG00000022007, intron 2 of 2)	18	3482384	3565479	83096	-	23930
ENSSSCG00000021976	-	-	-	-	-	152262840	1474753	345	strongHypo	-0.351	6.73e-38	Distal Intergenic	11	1538495	1550064	11570	-	75655
ENSSSCG00000021976	-	-	-	-	-	152280663	1297573	25	strongHypo	-0.321	1.11e-06	Distal Intergenic	11	1538495	1550064	11570	-	252515
ENSSSCG00000021976	-	-	-	-	-	152283439	1290868	53	strongHypo	-0.394	2.57e-05	Distal Intergenic	11	1538495	1550064	11570	-	259248
ENSSSCG00000021963	-	-	-	-	-	214913301	313822814	83	strongHypo	-0.301	1.75e-11	Promoter (1-2kb)	1	313824088	313826954	2867	+	-1356
ENSSSCG00000021930	-	-	-	-	-	146920112	3004103	169	strongHyper	0.33	6.61e-09	Distal Intergenic	12	2844059	2844134	76	-	-159969
ENSSSCG00000021930	-	-	-	-	-	146935678	2979526	74	strongHypo	-0.491	2.35e-08	Distal Intergenic	12	2844059	2844134	76	-	-135392
ENSSSCG00000021930	-	-	-	-	-	146951828	2923914	102	strongHyper	0.419	1.72e-10	Distal Intergenic	12	2844059	2844134	76	-	-79780
ENSSSCG00000021926	-	-	-	-	-	216968326	307689994	68	strongHyper	0.454	7.62e-15	Distal Intergenic	1	307553518	307553643	126	-	-136351
ENSSSCG00000021926	-	-	-	-	-	217019230	307685357	113	strongHypo	-0.316	8.82e-30	Distal Intergenic	1	307553518	307553643	126	-	-131714
ENSSSCG00000021926	-	-	-	-	-	217070053	307681383	58	strongHyper	0.331	2.86e-14	Distal Intergenic	1	307553518	307553643	126	-	-127740
ENSSSCG00000021926	-	-	-	-	-	217121310	307670142	83	strongHypo	-0.369	1.91e-09	Distal Intergenic	1	307553518	307553643	126	-	-116499
ENSSSCG00000021926	-	-	-	-	-	217146325	307643806	80	strongHyper	0.581	1.13e-32	Distal Intergenic	1	307553518	307553643	126	-	-90163
ENSSSCG00000021926	-	-	-	-	-	217200344	307605729	31	strongHypo	-0.323	4.68e-05	Distal Intergenic	1	307553518	307553643	126	-	-52086
ENSSSCG00000021926	-	-	-	-	-	217215034	307599544	70	strongHyper	0.68	2.37e-24	Distal Intergenic	1	307553518	307553643	126	-	-45901
ENSSSCG00000021926	-	-	-	-	-	217264799	307592066	64	strongHyper	0.353	2.99e-12	Distal Intergenic	1	307553518	307553643	126	-	-38423
ENSSSCG00000021922	-	-	-	-	-	85148002	155474692	42	strongHyper	0.674	3.51e-12	Distal Intergenic	15	155456693	155464378	7686	+	17999
ENSSSCG00000021922	-	-	-	-	-	85209287	155461791	19	strongHypo	-0.533	1.18e-07	Exon (ENSSSCT00000031322/ENSSSCG00000021922, exon 8 of 12)	15	155456693	155464378	7686	+	5098
ENSSSCG00000021915	-	-	-	-	-	157536951	40453324	63	strongHyper	0.338	2.04e-21	Distal Intergenic	10	40431105	40434266	3162	-	-19058
ENSSSCG00000021910	-	-	-	-	-	143698816	21105136	29	strongHyper	0.421	5.53e-14	Intron (ENSSSCT00000018965/ENSSSCG00000017421, intron 13 of 13)	12	21121158	21123390	2233	+	-16050
ENSSSCG00000021886	-	-	-	-	-	56560820	158104344	11	strongHyper	0.508	3.56e-07	Distal Intergenic	2	158079948	158087303	7356	-	-17041
ENSSSCG00000021837	-	-	-	-	-	1834635	51116	106	strongHypo	-0.36	9.95e-23	Intron (ENSSSCT00000031211/ENSSSCG00000029988, intron 11 of 15)	GL894019.2	55428	61934	6507	-	10923
ENSSSCG00000021825	-	-	-	-	-	71700244	69165671	59	strongHyper	0.417	5.73e-08	Distal Intergenic	17	69172955	69173861	907	+	-7342
ENSSSCG00000021815	-	-	-	-	-	154938639	71089425	194	strongHyper	0.358	8.36e-16	Distal Intergenic	10	71094382	71108500	14119	-	19268
ENSSSCG00000021811	-	-	-	-	-	1881044	4896	22	strongHyper	0.35	6.07e-07	Promoter (<=1kb)	GL892764.1	1252	4852	3601	-	-44
ENSSSCG00000021785	-	-	-	-	-	57908324	153565749	33	strongHyper	0.342	1.42e-06	Promoter (1-2kb)	2	153556191	153564127	7937	-	-1622
ENSSSCG00000021779	-	-	-	-	-	141889196	47228977	39	strongHypo	-0.342	1.66e-09	Intron (ENSSSCT00000019355/ENSSSCG00000017783, intron 18 of 21)	12	47243167	47243868	702	+	-14228
ENSSSCG00000021761	-	-	-	-	-	157556669	36735902	46	strongHyper	0.323	1.51e-07	Exon (ENSSSCT00000012022/ENSSSCG00000010984, exon 11 of 14)	10	36740001	36741859	1859	-	6002
ENSSSCG00000021747	-	-	-	-	-	2229712	145289413	170	strongHyper	0.35	7.12e-55	Distal Intergenic	9	144984723	144985864	1142	+	304690
ENSSSCG00000021720	-	-	-	-	-	155273005	70079177	37	strongHyper	0.434	4.02e-66	Intron (ENSSSCT00000031908/ENSSSCG00000021720, intron 1 of 2)	10	70074303	70089561	15259	+	4874
ENSSSCG00000021720	-	-	-	-	-	155388138	70067201	23	strongHypo	-0.768	2.45e-23	Distal Intergenic	10	70074303	70089561	15259	+	-7124
ENSSSCG00000021706	-	-	-	-	-	158104334	27940540	42	strongHyper	0.394	2.87e-10	Exon (ENSSSCT00000028700/ENSSSCG00000024784, exon 40 of 46)	10	27882053	27907808	25756	-	-32732
ENSSSCG00000021706	-	-	-	-	-	158153371	27887990	23	strongHyper	0.526	1.01e-08	Intron (ENSSSCT00000031292/ENSSSCG00000021706, intron 6 of 30)	10	27882053	27907808	25756	-	19840
ENSSSCG00000021698	-	-	-	-	-	133029400	216635980	72	strongHyper	0.346	1.52e-20	Exon (ENSSSCT00000028037/ENSSSCG00000021698, exon 11 of 15)	13	216628848	216647523	18676	-	11614
ENSSSCG00000021698	-	-	-	-	-	133061277	216634939	22	strongHypo	-0.4	3.81e-13	Exon (ENSSSCT00000028037/ENSSSCG00000021698, exon 12 of 15)	13	216628848	216647523	18676	-	12605
ENSSSCG00000021688	-	-	-	-	-	60950035	43313236	68	strongHyper	0.312	7.19e-07	Distal Intergenic	2	43336475	43349655	13181	+	-23306
ENSSSCG00000021683	-	-	-	-	-	7220536	102813465	74	strongHypo	-0.349	5.4e-10	Distal Intergenic	6	102734043	102765151	31109	+	79422
ENSSSCG00000021627	-	-	-	-	-	145301461	5703060	52	strongHyper	0.35	2.19e-10	Promoter (1-2kb)	12	5703918	5704513	596	-	1504
ENSSSCG00000021627	-	-	-	-	-	145371321	5701448	152	strongHyper	0.418	2.42e-27	Distal Intergenic	12	5703918	5704513	596	-	3216
ENSSSCG00000021602	-	-	-	-	-	2586670	50886817	161	strongHyper	0.548	1.01e-09	Intron (ENSSSCT00000030447/ENSSSCG00000023324, intron 5 of 22)	9	50870483	50875440	4958	-	-11377
ENSSSCG00000021568	-	-	-	-	-	7939007	71550887	27	strongHyper	0.324	1.38e-05	Exon (ENSSSCT00000024933/ENSSSCG00000021568, exon 3 of 4)	6	71548033	71555807	7775	-	4946
ENSSSCG00000021536	-	-	-	-	-	49708385	10723395	94	strongHypo	-0.534	4.15e-11	Distal Intergenic	3	10715626	10716249	624	-	-7146
ENSSSCG00000021528	-	-	-	-	-	5491558	5006184	103	strongHyper	0.304	2.75e-09	Exon (ENSSSCT00000001118/ENSSSCG00000001025, exon 17 of 26)	7	5010976	5011082	107	+	-4894
ENSSSCG00000021518	-	-	-	-	-	8512891	62423511	165	strongHypo	-0.3	2.45e-06	Exon (ENSSSCT00000003754/ENSSSCG00000003383, exon 7 of 11)	6	62418797	62465718	46922	+	4714
ENSSSCG00000021500	-	-	-	-	-	21512867	36989305	29	strongHyper	0.4	6.63e-09	Distal Intergenic	5	36997271	36997355	85	+	-7994
ENSSSCG00000021500	-	-	-	-	-	21522243	36939454	6	strongHypo	-0.709	1.28e-16	Distal Intergenic	5	36997271	36997355	85	+	-57822
ENSSSCG00000021490	-	-	-	-	-	9155408	59579306	10	strongHyper	0.323	3.35e-14	Intron (ENSSSCT00000025435/ENSSSCG00000021490, intron 1 of 20)	6	59558203	59728165	169963	+	21103
ENSSSCG00000021490	-	-	-	-	-	9167755	59574953	96	strongHyper	0.573	1.38e-33	Intron (ENSSSCT00000025435/ENSSSCG00000021490, intron 1 of 20)	6	59558203	59728165	169963	+	16750
ENSSSCG00000021490	-	-	-	-	-	9247177	59573904	14	strongHypo	-0.4	7.08e-08	Intron (ENSSSCT00000025435/ENSSSCG00000021490, intron 1 of 20)	6	59558203	59728165	169963	+	15701
ENSSSCG00000021490	-	-	-	-	-	9263969	59519630	45	strongHyper	0.373	5.14e-12	Distal Intergenic	6	59558203	59728165	169963	+	-38617
ENSSSCG00000021490	-	-	-	-	-	9343279	59504171	49	strongHyper	0.343	4.02e-12	Distal Intergenic	6	59558203	59728165	169963	+	-54080
ENSSSCG00000021490	-	-	-	-	-	9360946	59498166	32	strongHyper	0.438	2.73e-15	Distal Intergenic	6	59558203	59728165	169963	+	-60068
ENSSSCG00000021490	-	-	-	-	-	9365012	59493529	31	strongHyper	0.329	1.86e-09	Distal Intergenic	6	59558203	59728165	169963	+	-64704
ENSSSCG00000021490	-	-	-	-	-	9368812	59483802	53	strongHyper	0.511	2.69e-15	Distal Intergenic	6	59558203	59728165	169963	+	-74453
ENSSSCG00000021490	-	-	-	-	-	9370294	59477468	87	strongHyper	0.312	1.22e-06	Distal Intergenic	6	59558203	59728165	169963	+	-80821
ENSSSCG00000021490	-	-	-	-	-	9371471	59454538	67	strongHypo	-0.367	1.93e-11	Distal Intergenic	6	59558203	59728165	169963	+	-103731
ENSSSCG00000021490	-	-	-	-	-	9382641	59448995	27	strongHyper	0.51	7.87e-18	Distal Intergenic	6	59558203	59728165	169963	+	-109234
ENSSSCG00000021490	-	-	-	-	-	9448603	59409049	102	strongHyper	0.326	3.03e-33	Distal Intergenic	6	59558203	59728165	169963	+	-149255
ENSSSCG00000021490	-	-	-	-	-	9455241	59406212	144	strongHyper	0.399	3.18e-19	Distal Intergenic	6	59558203	59728165	169963	+	-152134
ENSSSCG00000021460	-	-	-	-	-	1491893	41324769	102	strongHyper	0.377	9.6e-15	Promoter (2-3kb)	X	41322302	41323735	1434	+	2467
ENSSSCG00000021460	-	-	-	-	-	1493363	41318965	18	strongHyper	0.571	9.18e-18	Distal Intergenic	X	41322302	41323735	1434	+	-3354
ENSSSCG00000021434	-	-	-	-	-	141424375	56017019	105	strongHyper	0.433	5.95e-10	Promoter (1-2kb)	12	56015743	56018802	3060	-	1887
ENSSSCG00000021422	-	-	-	-	-	4580029	54862952	24	strongHypo	-0.404	2.64e-22	Distal Intergenic	7	54883277	54883383	107	-	20454
ENSSSCG00000021401	-	-	-	-	-	77042477	36359473	72	strongHypo	-0.5	1.29e-33	Exon (ENSSSCT00000007817/ENSSSCG00000007145, exon 9 of 23)	17	36368069	36370418	2350	+	-8667
ENSSSCG00000021388	-	-	-	-	-	9132496	59702569	17	strongHypo	-0.383	4.14e-06	Intron (ENSSSCT00000025435/ENSSSCG00000021490, intron 3 of 20)	6	59637931	59638005	75	-	-64564
ENSSSCG00000021375	-	-	-	-	-	1402039	125048595	135	strongHypo	-0.351	3.11e-15	Distal Intergenic	X	125076178	125076774	597	-	28313
ENSSSCG00000021375	-	-	-	-	-	1402920	124977055	17	strongHyper	0.492	1.81e-28	Distal Intergenic	X	125076178	125076774	597	-	99735
ENSSSCG00000021356	-	-	-	-	-	18534618	866748	15	strongHyper	0.46	8.59e-08	Promoter (<=1kb)	6	866649	866705	57	-	-43
ENSSSCG00000021343	-	-	-	-	-	97824034	7955122	89	strongHyper	0.311	1.26e-06	Exon (ENSSSCT00000027524/ENSSSCG00000021343, exon 4 of 6)	15	7946301	7980509	34209	-	25475
ENSSSCG00000021342	-	-	-	-	-	145506671	5073643	13	strongHyper	0.533	8.9e-06	Intron (ENSSSCT00000018709/ENSSSCG00000017184, intron 7 of 9)	12	5082798	5102875	20078	+	-9167
ENSSSCG00000021326	-	-	-	-	-	58302517	149242496	72	strongHypo	-0.407	6.93e-13	Promoter (<=1kb)	2	149242138	149244878	2741	+	358
ENSSSCG00000021306	-	-	-	-	-	144393486	18826430	115	strongHypo	-0.342	5.18e-28	Intron (ENSSSCT00000018885/ENSSSCG00000017349, intron 25 of 26)	12	18789730	18791061	1332	+	36700
ENSSSCG00000021296	-	-	-	-	-	130995984	217453716	33	strongHyper	0.315	2.94e-19	Intron (ENSSSCT00000029647/ENSSSCG00000025133, intron 8 of 15)	13	217424357	217438220	13864	-	-15496
ENSSSCG00000021296	-	-	-	-	-	131129021	217428946	16	strongHypo	-0.532	1.16e-11	Intron (ENSSSCT00000027029/ENSSSCG00000021296, intron 3 of 5)	13	217424357	217438220	13864	-	9289
ENSSSCG00000021294	-	-	-	-	-	4086076	130395907	40	strongHypo	-0.407	2.11e-18	Distal Intergenic	7	130385510	130386231	722	-	-9676
ENSSSCG00000021289	-	-	-	-	-	3977269	2099	8	strongHyper	0.303	1.02e-05	Promoter (1-2kb)	8	523	23725	23203	+	1576
ENSSSCG00000021286	-	-	-	-	-	151889814	2687115	107	strongHyper	0.381	6.02e-20	Distal Intergenic	11	2588476	2596716	8241	+	98639
ENSSSCG00000021284	-	-	-	-	-	36194296	1803673	37	strongHyper	0.396	1.16e-09	Distal Intergenic	4	1915228	1916867	1640	+	-111591
ENSSSCG00000021284	-	-	-	-	-	36224789	1796477	51	strongHypo	-0.305	5.91e-10	Distal Intergenic	4	1915228	1916867	1640	+	-118801
ENSSSCG00000021252	-	-	-	-	-	140562637	62226326	12	strongHypo	-0.381	9.85e-08	Intron (ENSSSCT00000029947/ENSSSCG00000021252, intron 1 of 3)	12	62221542	62261407	39866	+	4784
ENSSSCG00000021250	-	-	-	-	-	68855796	44474170	37	strongHypo	-0.333	2.37e-07	Promoter (<=1kb)	18	44427774	44474940	47167	-	806
ENSSSCG00000021239	-	-	-	-	-	146969576	2744223	30	strongHyper	0.373	5.02e-09	Distal Intergenic	12	2739258	2739364	107	-	-4859
ENSSSCG00000021218	-	-	-	-	-	4666685	48129455	37	strongHypo	-0.418	3.77e-11	Promoter (<=1kb)	7	48129443	48145173	15731	+	0
ENSSSCG00000021214	-	-	-	-	-	3479914	76415995	97	strongHyper	0.449	4.08e-15	Distal Intergenic	8	76396259	76405368	9110	-	-10627
ENSSSCG00000021188	-	-	-	-	-	152570226	77632423	18	strongHyper	0.352	1.63e-05	Distal Intergenic	10	77671884	77682366	10483	-	49960
ENSSSCG00000021181	-	-	-	-	-	65190913	859314	192	strongHyper	0.317	4.91e-12	Exon (ENSSSCT00000029497/ENSSSCG00000021181, exon 7 of 12)	2	851768	864461	12694	-	5338
ENSSSCG00000021164	-	-	-	-	-	6732099	154264366	194	strongHyper	0.357	1.26e-55	Distal Intergenic	6	154217978	154236311	18334	-	-28055
ENSSSCG00000021158	-	-	-	-	-	149765278	86299797	20	strongHyper	0.604	1.66e-45	Promoter (1-2kb)	11	86230208	86298414	68207	-	-1383
ENSSSCG00000021150	-	-	-	-	-	147311746	1881066	23	strongHyper	0.375	2.52e-17	Intron (ENSSSCT00000030055/ENSSSCG00000021150, intron 2 of 2)	12	1811664	1892761	81098	-	11717
ENSSSCG00000021150	-	-	-	-	-	147318652	1834696	62	strongHypo	-0.378	1.2e-08	Intron (ENSSSCT00000030055/ENSSSCG00000021150, intron 2 of 2)	12	1811664	1892761	81098	-	58126
ENSSSCG00000021150	-	-	-	-	-	147321683	1832562	28	strongHypo	-0.426	1.53e-14	Intron (ENSSSCT00000030055/ENSSSCG00000021150, intron 2 of 2)	12	1811664	1892761	81098	-	60226
ENSSSCG00000021139	-	-	-	-	-	12173653	40391234	19	strongHyper	0.388	6.37e-07	Intron (ENSSSCT00000028034/ENSSSCG00000021139, intron 12 of 14)	6	40385885	40391977	6093	+	5349
ENSSSCG00000021113	-	-	-	-	-	217768146	307038755	46	strongHyper	0.353	2.04e-08	Intron (ENSSSCT00000028084/ENSSSCG00000021113, intron 4 of 4)	1	307030425	307039181	8757	+	8330
ENSSSCG00000021113	-	-	-	-	-	217852990	307037689	46	strongHypo	-0.325	5.4e-09	Intron (ENSSSCT00000028084/ENSSSCG00000021113, intron 3 of 4)	1	307030425	307039181	8757	+	7264
ENSSSCG00000021113	-	-	-	-	-	217880760	307016619	52	strongHyper	0.447	7.14e-12	Exon (ENSSSCT00000022734/ENSSSCG00000021241, exon 19 of 30)	1	307030425	307039181	8757	+	-13857
ENSSSCG00000021111	-	-	-	-	-	57580577	155142741	139	strongHyper	0.509	2.5e-30	Intron (ENSSSCT00000010592/ENSSSCG00000021111, intron 6 of 12)	2	155127628	155154535	26908	-	11932
ENSSSCG00000021087	-	-	-	-	-	135777387	204803248	41	strongHyper	0.315	6.97e-17	Distal Intergenic	13	204836039	204836218	180	-	33010
ENSSSCG00000021082	-	-	-	-	-	58485288	147551107	80	strongHypo	-0.314	5.8e-06	Intron (ENSSSCT00000025683/ENSSSCG00000021082, intron 1 of 2)	2	147550519	147554780	4262	-	3752
ENSSSCG00000021082	-	-	-	-	-	58543719	147544886	47	strongHyper	0.516	6.11e-14	3' UTR	2	147550519	147554780	4262	-	9940
ENSSSCG00000021079	-	-	-	-	-	307599475	19804241	47	strongHyper	0.373	5.06e-44	Distal Intergenic	1	19733663	19733794	132	-	-70447
ENSSSCG00000021074	-	-	-	-	-	39958247	135529151	25	strongHypo	-0.577	4.07e-18	Distal Intergenic	3	135515995	135516086	92	-	-13065
ENSSSCG00000021073	-	-	-	-	-	9867289	58543761	43	strongHypo	-0.307	0.00722	Promoter (2-3kb)	6	58541429	58544752	3324	+	2332
ENSSSCG00000021004	-	-	-	-	-	34269180	17237601	70	strongHyper	0.328	7.43e-21	Intron (ENSSSCT00000027275/ENSSSCG00000021004, intron 1 of 6)	4	17236603	17252337	15735	-	14805
ENSSSCG00000020996	-	-	-	-	-	86264021	152257817	134	strongHypo	-0.327	4.29e-08	Promoter (<=1kb)	15	152250628	152256862	6235	-	-955
ENSSSCG00000020992	-	-	-	-	-	7940885	71001332	19	strongHyper	0.376	3.04e-06	Distal Intergenic	6	71151186	71191815	40630	+	-149872
ENSSSCG00000020985	-	-	-	-	-	157659657	29445811	52	strongHyper	0.388	9.2e-06	Distal Intergenic	10	29434435	29435211	777	-	-10600
ENSSSCG00000020965	-	-	-	-	-	30898847	107335919	34	strongHyper	0.365	9.8e-13	Promoter (<=1kb)	4	107335192	107349361	14170	+	727
ENSSSCG00000020913	-	-	-	-	-	79920330	86420174	102	strongHypo	-0.563	1.16e-15	Distal Intergenic	16	86462056	86467847	5792	-	47774
ENSSSCG00000020913	-	-	-	-	-	79953308	86320533	8	strongHypo	-0.873	1.9e-21	Distal Intergenic	16	86462056	86467847	5792	-	147321
ENSSSCG00000020905	-	-	-	-	-	8475677	63352072	62	strongHyper	0.343	9.94e-13	Distal Intergenic	6	63293253	63294406	1154	+	58819
ENSSSCG00000020859	-	-	-	-	-	306370819	167863194	37	strongHypo	-0.569	5.01e-47	Distal Intergenic	1	167190973	167199122	8150	+	672221
ENSSSCG00000020856	-	-	-	-	-	2822277	9448684	82	strongHyper	0.333	4.19e-11	Distal Intergenic	9	9400615	9443427	42813	+	48069
ENSSSCG00000020854	-	-	-	-	-	140802277	58422325	8	strongHypo	-0.662	6.24e-16	Distal Intergenic	12	58300739	58323572	22834	-	-98753
ENSSSCG00000020847	-	-	-	-	-	13499102	13685419	32	strongHypo	-0.343	8.02e-15	Exon (ENSSSCT00000022262/ENSSSCG00000020847, exon 2 of 2)	6	13679776	13685514	5739	+	5643
ENSSSCG00000020820	-	-	-	-	-	78137230	32733925	140	strongHyper	0.334	6.42e-08	Distal Intergenic	17	32685046	32685146	101	+	48879
ENSSSCG00000020813	-	-	-	-	-	55703683	132747	52	strongHyper	0.479	2.92e-19	Distal Intergenic	3	112279	120551	8273	-	-12196
ENSSSCG00000020813	-	-	-	-	-	55736977	88901	77	strongHyper	0.335	9.48e-21	Distal Intergenic	3	112279	120551	8273	-	31726
ENSSSCG00000020813	-	-	-	-	-	55761071	82822	27	strongHypo	-0.311	2e-15	Distal Intergenic	3	112279	120551	8273	-	37755
ENSSSCG00000020813	-	-	-	-	-	55790341	54852	32	strongHyper	0.318	2.56e-07	Distal Intergenic	3	112279	120551	8273	-	65730
ENSSSCG00000020813	-	-	-	-	-	55793015	35200	64	strongHyper	0.313	1.63e-38	Distal Intergenic	3	112279	120551	8273	-	85414
ENSSSCG00000020813	-	-	-	-	-	55840914	15487	110	strongHyper	0.517	2.74e-26	Distal Intergenic	3	112279	120551	8273	-	105173
ENSSSCG00000020794	-	-	-	-	-	150985284	22493195	18	strongHypo	-0.448	6.04e-62	Distal Intergenic	11	22421022	22433315	12294	-	-59880
ENSSSCG00000020791	-	-	-	-	-	11621930	48979919	15	strongHypo	-0.351	2.78e-09	Promoter (1-2kb)	6	48980947	48981057	111	+	-1042
ENSSSCG00000020788	-	-	-	-	-	4215026	128449691	59	strongHypo	-0.374	2.2e-08	Distal Intergenic	7	128362706	128413350	50645	-	-36341
ENSSSCG00000020785	-	-	-	-	-	91042799	134560909	67	strongHyper	0.358	9.58e-10	Promoter (<=1kb)	15	134560460	134567338	6879	+	449
ENSSSCG00000020776	-	-	-	-	-	25430797	1901984	22	strongHyper	0.384	5.74e-19	Distal Intergenic	5	1988490	1992067	3578	+	-86527
ENSSSCG00000020756	-	-	-	-	-	125659835	30494175	28	strongHyper	0.315	2.16e-06	Exon (ENSSSCT00000010703/ENSSSCG00000009761, exon 29 of 47)	14	30518903	30535840	16938	-	41692
ENSSSCG00000020703	-	-	-	-	-	4374587	98870283	24	strongHypo	-0.482	6.05e-25	Intron (ENSSSCT00000029512/ENSSSCG00000020703, intron 5 of 9)	7	98861961	98874027	12067	-	3767
ENSSSCG00000020690	-	-	-	-	-	139588449	78955016	76	strongHyper	0.516	6.03e-16	Exon (ENSSSCT00000031104/ENSSSCG00000027812, exon 12 of 14)	13	78904159	78936144	31986	-	-18872
ENSSSCG00000020678	-	-	-	-	-	17916438	1594221	115	strongHyper	0.308	4.46e-08	Promoter (1-2kb)	6	1585825	1595724	9900	-	1617
ENSSSCG00000020678	-	-	-	-	-	17958293	1571728	71	strongHyper	0.312	2.25e-05	Distal Intergenic	6	1585825	1595724	9900	-	24066
ENSSSCG00000020673	-	-	-	-	-	131222558	217264846	48	strongHyper	0.315	2.36e-19	Distal Intergenic	13	217254269	217255078	810	+	10577
ENSSSCG00000020657	-	-	-	-	-	11899720	47197799	93	strongHyper	0.32	1.84e-07	Promoter (<=1kb)	6	47198292	47200853	2562	+	-585
ENSSSCG00000020641	-	-	-	-	-	7194232	127810810	38	strongHyper	0.464	9.94e-15	Intron (ENSSSCT00000004180/ENSSSCG00000003777, intron 3 of 23)	6	127659262	127659367	106	+	151548
ENSSSCG00000020631	-	-	-	-	-	84049105	73402801	160	strongHyper	0.356	5.45e-12	Distal Intergenic	16	73685802	73685930	129	+	-283160
ENSSSCG00000020622	-	-	-	-	-	138308138	112568443	44	strongHypo	-0.317	0.000136	Distal Intergenic	13	112674470	112674573	104	-	106173
ENSSSCG00000020603	-	-	-	-	-	4223584	127670956	25	strongHypo	-0.481	3.26e-08	Distal Intergenic	7	127698591	127698689	99	+	-27659
ENSSSCG00000020586	-	-	-	-	-	4500497	57694623	54	strongHypo	-0.462	1.78e-17	Distal Intergenic	7	57683211	57683337	127	-	-11286
ENSSSCG00000020578	-	-	-	-	-	145943422	4277736	233	strongHypo	-0.315	4.08e-23	Distal Intergenic	12	4273849	4274036	188	+	3887
ENSSSCG00000020578	-	-	-	-	-	145945942	4275880	18	strongHypo	-0.464	1.03e-15	Promoter (2-3kb)	12	4273849	4274036	188	+	2031
ENSSSCG00000020549	-	-	-	-	-	42586467	44493744	89	strongHyper	0.386	2.35e-22	Distal Intergenic	3	44554464	44554574	111	+	-60808
ENSSSCG00000020537	-	-	-	-	-	74641889	64773002	13	strongHypo	-0.425	3.55e-22	Intron (ENSSSCT00000008212/ENSSSCG00000007501, intron 4 of 6)	17	64708810	64708909	100	+	64192
ENSSSCG00000020526	-	-	-	-	-	61779661	19571267	96	strongHypo	-0.366	3.99e-09	Distal Intergenic	2	19405673	19405786	114	-	-165481
ENSSSCG00000020526	-	-	-	-	-	61824905	19412830	82	strongHyper	0.333	2.77e-34	Distal Intergenic	2	19405673	19405786	114	-	-7044
ENSSSCG00000020526	-	-	-	-	-	61842325	19412472	35	strongHypo	-0.35	5.38e-06	Distal Intergenic	2	19405673	19405786	114	-	-6686
ENSSSCG00000020519	-	-	-	-	-	14639900	8956131	49	strongHyper	0.387	9.33e-08	Distal Intergenic	6	9222444	9222549	106	-	266466
ENSSSCG00000020519	-	-	-	-	-	14741070	8564184	40	strongHyper	0.318	0.000295	Distal Intergenic	6	9222444	9222549	106	-	658404
ENSSSCG00000020515	-	-	-	-	-	84849950	157671563	37	strongHyper	0.31	1.11e-05	Distal Intergenic	15	157679032	157679132	101	-	7605
ENSSSCG00000020485	-	-	-	-	-	57992495	150214780	52	strongHypo	-0.409	4.29e-46	Distal Intergenic	2	150153326	150153437	112	+	61454
ENSSSCG00000020485	-	-	-	-	-	57992606	150173912	21	strongHypo	-0.312	1.09e-09	Distal Intergenic	2	150153326	150153437	112	+	20586
ENSSSCG00000020485	-	-	-	-	-	58046658	150154013	18	strongHypo	-0.393	1.75e-09	Promoter (<=1kb)	2	150153326	150153437	112	+	687
ENSSSCG00000020485	-	-	-	-	-	58060955	150149168	169	strongHyper	0.331	9.82e-30	Distal Intergenic	2	150153326	150153437	112	+	-4326
ENSSSCG00000020485	-	-	-	-	-	58100751	150136857	53	strongHyper	0.455	1.54e-08	Distal Intergenic	2	150153326	150153437	112	+	-16521
ENSSSCG00000020485	-	-	-	-	-	58121221	150113712	44	strongHypo	-0.446	3.25e-97	Distal Intergenic	2	150153326	150153437	112	+	-39657
ENSSSCG00000020469	-	-	-	-	-	75050537	61779669	9	strongHypo	-0.382	1.79e-08	Exon (ENSSSCT00000008194/ENSSSCG00000007485, exon 4 of 12)	17	61743856	61743962	107	-	-35707
ENSSSCG00000020466	-	-	-	-	-	40359232	129747058	68	strongHyper	0.326	1.01e-06	Distal Intergenic	3	129740449	129740571	123	+	6609
ENSSSCG00000020465	-	-	-	-	-	107942882	151581944	73	strongHypo	-0.331	5.22e-06	Distal Intergenic	14	151620714	151620819	106	-	38947
ENSSSCG00000020465	-	-	-	-	-	107950839	151579946	9	strongHyper	0.58	1.49e-76	Distal Intergenic	14	151620714	151620819	106	-	40881
ENSSSCG00000020465	-	-	-	-	-	108002213	151425363	62	strongHyper	0.382	4.94e-35	Distal Intergenic	14	151620714	151620819	106	-	195517
ENSSSCG00000020464	-	-	-	-	-	306282694	175991824	129	strongHyper	0.302	1.19e-12	Distal Intergenic	1	176003203	176003296	94	+	-11507
ENSSSCG00000020453	-	-	-	-	-	93006535	81244498	53	strongHypo	-0.458	4.52e-10	Distal Intergenic	15	81275529	81275628	100	+	-31083
ENSSSCG00000020451	-	-	-	-	-	138380596	111481045	42	strongHypo	-0.416	2.81e-38	Distal Intergenic	13	112129677	112129821	145	+	-648673
ENSSSCG00000020443	-	-	-	-	-	84147861	59556802	85	strongHyper	0.36	1.47e-05	Distal Intergenic	16	59579167	59579258	92	+	-22449
ENSSSCG00000020443	-	-	-	-	-	84173682	59411262	38	strongHyper	0.442	6e-11	Distal Intergenic	16	59579167	59579258	92	+	-167942
ENSSSCG00000020441	-	-	-	-	-	66230227	60933229	44	strongHypo	-0.385	6.48e-05	Distal Intergenic	18	60907438	60907538	101	+	25791
ENSSSCG00000020440	-	-	-	-	-	125924388	29072376	11	strongHyper	0.357	2.2e-15	Distal Intergenic	14	29163466	29163584	119	+	-91100
ENSSSCG00000020438	-	-	-	-	-	150658073	75759579	157	strongHypo	-0.344	3.74e-22	Distal Intergenic	11	75762793	75762905	113	+	-3370
ENSSSCG00000020404	-	-	-	-	-	298695645	303270258	67	strongHypo	-0.384	1.96e-16	Promoter (2-3kb)	1	303267226	303267313	88	-	-2945
ENSSSCG00000020402	-	-	-	-	-	2388889	120289669	57	strongHypo	-0.482	2.77e-08	Distal Intergenic	9	120265590	120265670	81	-	-23999
ENSSSCG00000020388	-	-	-	-	-	48942096	11362457	90	strongHypo	-0.475	1.75e-11	Intron (ENSSSCT00000008464/ENSSSCG00000007720, intron 29 of 33)	3	11350567	11350641	75	+	11890
ENSSSCG00000020388	-	-	-	-	-	48947969	11359565	49	strongHypo	-0.451	2.4e-10	Intron (ENSSSCT00000008464/ENSSSCG00000007720, intron 27 of 33)	3	11350567	11350641	75	+	8998
ENSSSCG00000020388	-	-	-	-	-	48966653	11340921	44	strongHyper	0.519	8.58e-09	Intron (ENSSSCT00000008464/ENSSSCG00000007720, intron 20 of 33)	3	11350567	11350641	75	+	-9689
ENSSSCG00000020366	-	-	-	-	-	1150926	142104402	16	strongHypo	-0.395	1.73e-05	Promoter (<=1kb)	X	142103799	142103906	108	+	603
ENSSSCG00000020344	-	-	-	-	-	5583650	4080533	17	strongHypo	-0.495	3.52e-52	Intron (ENSSSCT00000035671/ENSSSCG00000024310, intron 12 of 13)	7	4092683	4092817	135	-	12300
ENSSSCG00000020326	-	-	-	-	-	84092611	66081889	11	strongHypo	-0.306	4.54e-15	Distal Intergenic	16	66538011	66538136	126	+	-456132
ENSSSCG00000020300	-	-	-	-	-	43507389	41487183	30	strongHypo	-0.35	1.69e-09	Distal Intergenic	3	41494915	41495012	98	+	-7761
ENSSSCG00000020289	-	-	-	-	-	2452403	67104422	40	strongHyper	0.463	6.49e-11	Distal Intergenic	9	67119191	67119292	102	+	-14808
ENSSSCG00000020286	-	-	-	-	-	1693320	6083248	160	strongHypo	-0.346	6e-14	Intron (ENSSSCT00000032811/ENSSSCG00000030756, intron 1 of 1)	X	6074940	6075043	104	+	8308
ENSSSCG00000020286	-	-	-	-	-	1696759	6068592	40	strongHypo	-0.68	4.74e-10	Distal Intergenic	X	6074940	6075043	104	+	-6387
ENSSSCG00000020248	-	-	-	-	-	2074941	150360005	412	strongHypo	-0.332	2.24e-16	Intron (ENSSSCT00000031836/ENSSSCG00000015631, intron 15 of 16)	9	150400928	150401035	108	-	41441
ENSSSCG00000020248	-	-	-	-	-	2075634	150336427	37	strongHypo	-0.575	1.15e-34	Intron (ENSSSCT00000031836/ENSSSCG00000015631, intron 14 of 16)	9	150400928	150401035	108	-	64644
ENSSSCG00000020177	-	-	-	-	-	3994543	132138499	81	strongHyper	0.316	3.86e-06	Distal Intergenic	7	132141419	132141489	71	-	3070
ENSSSCG00000020173	-	-	-	-	-	3880950	510516	87	strongHyper	0.742	9.18e-33	Promoter (<=1kb)	8	509776	509899	124	+	740
ENSSSCG00000020173	-	-	-	-	-	3892812	495502	85	strongHypo	-0.452	1.71e-24	Intron (ENSSSCT00000009499/ENSSSCG00000008682, intron 9 of 21)	8	509776	509899	124	+	-14358
ENSSSCG00000020171	-	-	-	-	-	74745203	64419633	32	strongHyper	0.545	3.18e-13	Distal Intergenic	17	64398461	64398565	105	+	21172
ENSSSCG00000020171	-	-	-	-	-	74869219	64414497	90	strongHyper	0.318	4.33e-30	Distal Intergenic	17	64398461	64398565	105	+	16036
ENSSSCG00000020151	-	-	-	-	-	157510308	49389043	149	strongHypo	-0.353	8.31e-15	Distal Intergenic	10	49297348	49297479	132	+	91695
ENSSSCG00000020149	-	-	-	-	-	18508182	872931	47	strongHypo	-0.531	3.05e-11	Promoter (<=1kb)	6	872546	872698	153	-	-233
ENSSSCG00000020149	-	-	-	-	-	18521185	872063	20	strongHypo	-0.362	1.38e-11	Promoter (<=1kb)	6	872546	872698	153	-	654
ENSSSCG00000020129	-	-	-	-	-	34559990	7583161	50	strongHypo	-0.423	5.51e-59	Promoter (2-3kb)	4	7580861	7580986	126	-	-2175
ENSSSCG00000020129	-	-	-	-	-	34562131	7575688	68	strongHyper	0.303	5.42e-15	Distal Intergenic	4	7580861	7580986	126	-	5365
ENSSSCG00000020121	-	-	-	-	-	121455526	58671493	58	strongHyper	0.333	2.37e-07	Exon (ENSSSCT00000011106/ENSSSCG00000010144, exon 10 of 21)	14	58633094	58633196	103	+	38399
ENSSSCG00000020100	-	-	-	-	-	3437130	143068611	43	strongHyper	0.312	3.28e-10	Distal Intergenic	8	143106875	143106964	90	-	38395
ENSSSCG00000020096	-	-	-	-	-	3627409	4752224	18	strongHypo	-0.368	6.13e-11	Distal Intergenic	8	4699935	4700042	108	-	-52182
ENSSSCG00000020096	-	-	-	-	-	3628456	4711152	42	strongHyper	0.326	2.68e-08	Distal Intergenic	8	4699935	4700042	108	-	-11110
ENSSSCG00000020096	-	-	-	-	-	3632933	4710980	40	strongHyper	0.306	2.07e-08	Distal Intergenic	8	4699935	4700042	108	-	-10938
ENSSSCG00000020096	-	-	-	-	-	3636461	4693035	49	strongHyper	0.402	8.95e-09	Distal Intergenic	8	4699935	4700042	108	-	7055
ENSSSCG00000020087	-	-	-	-	-	59163929	143899664	47	strongHypo	-0.341	1.76e-05	Intron (ENSSSCT00000015641/ENSSSCG00000014316, intron 13 of 16)	2	143887072	143887164	93	+	12592
ENSSSCG00000020087	-	-	-	-	-	59226108	143877384	39	strongHypo	-0.308	5.89e-18	Intron (ENSSSCT00000015641/ENSSSCG00000014316, intron 7 of 16)	2	143887072	143887164	93	+	-9726
ENSSSCG00000020070	-	-	-	-	-	307685245	11449108	32	strongHypo	-0.66	1.47e-16	Promoter (1-2kb)	1	11450163	11450349	187	-	1272
ENSSSCG00000020062	-	-	-	-	-	142245803	34714256	63	strongHyper	0.359	1.83e-14	Distal Intergenic	12	34729019	34729128	110	-	14934
ENSSSCG00000020060	-	-	-	-	-	154533278	71481097	89	strongHypo	-0.337	6.43e-27	Distal Intergenic	10	71451935	71452043	109	-	-29054
ENSSSCG00000020060	-	-	-	-	-	154536236	71459066	9	strongHyper	0.336	2.89e-05	Distal Intergenic	10	71451935	71452043	109	-	-7023
ENSSSCG00000020060	-	-	-	-	-	154682242	71438292	144	strongHypo	-0.369	1.56e-13	Distal Intergenic	10	71451935	71452043	109	-	13894
ENSSSCG00000020060	-	-	-	-	-	154699225	71435989	85	strongHyper	0.354	3.1e-17	Distal Intergenic	10	71451935	71452043	109	-	16138
ENSSSCG00000020059	-	-	-	-	-	3604517	33334606	65	strongHypo	-0.32	4.39e-16	Intron (ENSSSCT00000029046/ENSSSCG00000022168, intron 6 of 13)	8	33291812	33291882	71	-	-42724
ENSSSCG00000020007	-	-	-	-	-	34862433	4026934	30	strongHyper	0.319	7.36e-08	Distal Intergenic	4	4100036	4100152	117	-	73247
ENSSSCG00000019996	-	-	-	-	-	3461880	108164646	47	strongHypo	-0.432	2.63e-07	Intron (ENSSSCT00000009949/ENSSSCG00000009083, intron 1 of 3)	8	108181223	108181326	104	+	-16623
ENSSSCG00000019990	-	-	-	-	-	7136197	135712420	68	strongHyper	0.349	3.18e-08	Distal Intergenic	6	135736114	135736196	83	+	-23761
ENSSSCG00000019964	-	-	-	-	-	151250294	5565635	91	strongHyper	0.354	6.42e-07	Distal Intergenic	11	5653944	5654107	164	-	88562
ENSSSCG00000019938	-	-	-	-	-	158338137	23584594	134	strongHyper	0.318	1.15e-20	Distal Intergenic	10	23871603	23871709	107	+	-287142
ENSSSCG00000019934	-	-	-	-	-	9012711	59921619	56	strongHypo	-0.417	7.25e-07	Intron (ENSSSCT00000027594/ENSSSCG00000024678, intron 4 of 4)	6	59927687	59927782	96	+	-6123
ENSSSCG00000019901	-	-	-	-	-	110977000	150049246	22	strongHypo	-0.372	2.74e-86	Distal Intergenic	14	149852973	149853079	107	+	196273
ENSSSCG00000019901	-	-	-	-	-	111010279	149966456	10	strongHyper	0.364	6.55e-11	Distal Intergenic	14	149852973	149853079	107	+	113483
ENSSSCG00000019899	-	-	-	-	-	40206931	134570826	73	strongHyper	0.436	7.07e-51	Intron (ENSSSCT00000009446/ENSSSCG00000008634, intron 6 of 13)	3	134560373	134560484	112	+	10453
ENSSSCG00000019864	-	-	-	-	-	20082156	71073646	27	strongHyper	0.4	1.31e-07	Promoter (<=1kb)	5	71073664	71073768	105	+	-44
ENSSSCG00000019860	-	-	-	-	-	305466272	265383648	31	strongHyper	0.369	8.73e-98	Distal Intergenic	1	265556060	265556161	102	-	172543
ENSSSCG00000019842	-	-	-	-	-	66870145	54296781	84	strongHyper	0.32	8.53e-14	Distal Intergenic	18	54168143	54168236	94	+	128638
ENSSSCG00000019842	-	-	-	-	-	66895718	53979929	103	strongHypo	-0.372	1.9e-55	Distal Intergenic	18	54168143	54168236	94	+	-188316
ENSSSCG00000019771	-	-	-	-	-	136174819	147303300	77	strongHyper	0.458	2.97e-10	Intron (ENSSSCT00000012986/ENSSSCG00000011872, intron 12 of 18)	13	147311222	147311353	132	-	8129
ENSSSCG00000019768	-	-	-	-	-	24646796	3639477	62	strongHyper	0.374	5.77e-21	Distal Intergenic	5	3631946	3632095	150	-	-7382
ENSSSCG00000019744	-	-	-	-	-	301929039	302688652	154	strongHyper	0.469	4.58e-07	Intron (ENSSSCT00000006203/ENSSSCG00000005641, intron 23 of 23)	1	302681808	302681907	100	-	-6745
ENSSSCG00000019662	-	-	-	-	-	2375536	132517241	35	strongHyper	0.303	0.00141	Distal Intergenic	9	132570384	132570490	107	-	53283
ENSSSCG00000019654	-	-	-	-	-	308404480	4326893	50	strongHyper	0.388	2.3e-16	Distal Intergenic	1	4256580	4256679	100	+	70313
ENSSSCG00000019653	-	-	-	-	-	1132719	142204576	47	strongHyper	0.316	3.8e-22	Promoter (<=1kb)	X	142203620	142203687	68	-	-889
ENSSSCG00000019653	-	-	-	-	-	1133871	142203874	55	strongHypo	-0.394	1.21e-07	Promoter (<=1kb)	X	142203620	142203687	68	-	-187
ENSSSCG00000019630	-	-	-	-	-	303270192	293639775	53	strongHyper	0.509	5.68e-22	Intron (ENSSSCT00000006069/ENSSSCG00000005518, intron 2 of 7)	1	293620460	293620565	106	-	-19210
ENSSSCG00000019614	-	-	-	-	-	135334794	211787849	28	strongHypo	-0.631	5.96e-10	Distal Intergenic	13	211766577	211766708	132	+	21272
ENSSSCG00000019588	-	-	-	-	-	56224800	158338230	94	strongHyper	0.307	7.28e-09	Distal Intergenic	2	158326022	158326182	161	+	12208
ENSSSCG00000019588	-	-	-	-	-	56255270	158329280	109	strongHypo	-0.312	9.67e-11	Distal Intergenic	2	158326022	158326182	161	+	3258
ENSSSCG00000019588	-	-	-	-	-	56360273	158321565	20	strongHyper	0.358	6.24e-12	Intron (ENSSSCT00000015794/ENSSSCG00000014447, intron 6 of 13)	2	158326022	158326182	161	+	-4476
ENSSSCG00000019572	-	-	-	-	-	306233921	179894806	10	strongHypo	-0.423	4.58e-18	Distal Intergenic	1	179916336	179916420	85	-	21623
ENSSSCG00000019569	-	-	-	-	-	6594487	156759959	53	strongHypo	-0.372	4.97e-10	Distal Intergenic	6	156767206	156767307	102	+	-7299
ENSSSCG00000019518	-	-	-	-	-	175991696	9537707	21	strongHypo	-0.321	1.23e-08	Distal Intergenic	10	9309624	9309752	129	+	228083
ENSSSCG00000019518	-	-	-	-	-	176407991	9343328	50	strongHypo	-0.438	1.15e-08	Distal Intergenic	10	9309624	9309752	129	+	33704
ENSSSCG00000019462	-	-	-	-	-	46319669	20802494	114	strongHyper	0.301	2.48e-13	Distal Intergenic	3	20790981	20791087	107	-	-11407
ENSSSCG00000019456	-	-	-	-	-	157601746	31343031	76	strongHyper	0.383	3.12e-09	Promoter (1-2kb)	10	31341114	31341193	80	-	-1838
ENSSSCG00000019447	-	-	-	-	-	45270397	37661974	39	strongHypo	-0.368	1.99e-15	Distal Intergenic	3	38236143	38236249	107	-	574313
ENSSSCG00000019435	-	-	-	-	-	142202853	39219992	74	strongHypo	-0.355	3.04e-43	Intron (ENSSSCT00000019242/ENSSSCG00000017678, intron 10 of 11)	12	39216249	39216382	134	-	-3610
ENSSSCG00000019423	-	-	-	-	-	4376783	91163854	43	strongHypo	-0.367	1.19e-09	Distal Intergenic	7	90649383	90649519	137	+	514471
ENSSSCG00000019398	-	-	-	-	-	19850938	83213571	32	strongHypo	-0.495	9.31e-14	Intron (ENSSSCT00000000910/ENSSSCG00000000837, intron 1 of 2)	5	83079333	83079440	108	-	-134131
ENSSSCG00000019397	-	-	-	-	-	166797961	12026272	12	strongHyper	0.481	1.24e-15	Distal Intergenic	10	12021092	12021197	106	+	5180
ENSSSCG00000019351	-	-	-	-	-	3557179	35096201	53	strongHyper	0.329	3.79e-22	Distal Intergenic	8	34921515	34921617	103	-	-174584
ENSSSCG00000019351	-	-	-	-	-	3559055	34972387	80	strongHyper	0.343	1.2e-06	Distal Intergenic	8	34921515	34921617	103	-	-50770
ENSSSCG00000019335	-	-	-	-	-	68901699	21275915	31	strongHypo	-0.841	1.36e-18	Promoter (1-2kb)	18	21277210	21277310	101	-	1425
ENSSSCG00000019322	-	-	-	-	-	61639660	29026774	24	strongHyper	0.335	5.29e-08	Intron (ENSSSCT00000014529/ENSSSCG00000013303, intron 1 of 16)	2	29018926	29019061	136	+	7848
ENSSSCG00000019317	-	-	-	-	-	2476743	54442152	188	strongHypo	-0.338	2.13e-10	Distal Intergenic	9	54383382	54383461	80	-	-58691
ENSSSCG00000019308	-	-	-	-	-	304980051	278272407	72	strongHypo	-0.55	5.06e-07	Distal Intergenic	1	278261386	278261490	105	+	11021
ENSSSCG00000019295	-	-	-	-	-	43546535	41453417	23	strongHyper	0.318	7.3e-05	Promoter (<=1kb)	3	41453333	41453424	92	+	84
ENSSSCG00000019271	-	-	-	-	-	169337560	10647864	16	strongHypo	-0.394	2.22e-07	Distal Intergenic	10	10476950	10477252	303	-	-170612
ENSSSCG00000019269	-	-	-	-	-	24736722	3627219	29	strongHypo	-0.365	3.85e-21	Promoter (2-3kb)	5	3629546	3629652	107	-	2461
ENSSSCG00000019260	-	-	-	-	-	85100731	155524191	60	strongHypo	-0.486	1.05e-10	Distal Intergenic	15	155501467	155501540	74	-	-22651
ENSSSCG00000019193	-	-	-	-	-	306301077	172779138	39	strongHyper	0.545	7.89e-09	Distal Intergenic	1	172899359	172899461	103	-	120361
ENSSSCG00000019153	-	-	-	-	-	7300359	93342476	116	strongHyper	0.401	1.19e-15	Distal Intergenic	6	93212310	93212418	109	-	-130058
ENSSSCG00000019115	-	-	-	-	-	7128445	135777394	8	strongHyper	0.42	6.15e-06	Distal Intergenic	6	135812759	135812840	82	-	35453
ENSSSCG00000019078	-	-	-	-	-	11608803	49223016	83	strongHypo	-0.434	2.74e-05	Intron (ENSSSCT00000003469/ENSSSCG00000003128, intron 17 of 27)	6	49208634	49208726	93	+	14382
ENSSSCG00000019061	-	-	-	-	-	3659698	4267055	30	strongHyper	0.325	5.16e-09	Intron (ENSSSCT00000009541/ENSSSCG00000008721, intron 13 of 21)	8	4277238	4277318	81	+	-10212
ENSSSCG00000019061	-	-	-	-	-	3666290	4251132	5	strongHyper	0.337	1.71e-06	Intron (ENSSSCT00000009541/ENSSSCG00000008721, intron 9 of 21)	8	4277238	4277318	81	+	-26110
ENSSSCG00000019039	-	-	-	-	-	142436685	31102973	79	strongHyper	0.321	6.9e-53	Distal Intergenic	12	31440666	31440776	111	-	337881
ENSSSCG00000019034	-	-	-	-	-	2156070	148548391	10	strongHyper	0.329	5.48e-11	Distal Intergenic	9	148552438	148552518	81	+	-4056
ENSSSCG00000019034	-	-	-	-	-	2163543	148524981	266	strongHyper	0.316	5.7e-36	Distal Intergenic	9	148552438	148552518	81	+	-27722
ENSSSCG00000019028	-	-	-	-	-	3579865	34315543	31	strongHyper	0.302	0.000197	Exon (ENSSSCT00000009626/ENSSSCG00000008799, exon 7 of 26)	8	34523209	34523365	157	-	207852
ENSSSCG00000019018	-	-	-	-	-	66618103	55401536	110	strongHypo	-0.301	2.52e-06	Promoter (1-2kb)	18	55400247	55400378	132	+	1289
ENSSSCG00000019009	-	-	-	-	-	140767977	59433750	36	strongHyper	0.378	3.11e-09	Distal Intergenic	12	59358203	59358282	80	+	75547
ENSSSCG00000019004	-	-	-	-	-	71425159	69498568	88	strongHypo	-0.367	5.31e-08	Distal Intergenic	17	69285393	69285500	108	-	-213068
ENSSSCG00000019004	-	-	-	-	-	71431367	69341316	77	strongHypo	-0.393	1.01e-14	Distal Intergenic	17	69285393	69285500	108	-	-55816
ENSSSCG00000019004	-	-	-	-	-	71435905	69335696	47	strongHypo	-0.301	1.66e-05	Distal Intergenic	17	69285393	69285500	108	-	-50196
ENSSSCG00000019004	-	-	-	-	-	71438149	69328070	59	strongHypo	-0.336	2.21e-06	Distal Intergenic	17	69285393	69285500	108	-	-42570
ENSSSCG00000019004	-	-	-	-	-	71459058	69321619	51	strongHyper	0.407	6.04e-16	Distal Intergenic	17	69285393	69285500	108	-	-36119
ENSSSCG00000019004	-	-	-	-	-	71481009	69309230	66	strongHyper	0.55	2.32e-08	Distal Intergenic	17	69285393	69285500	108	-	-23730
ENSSSCG00000019004	-	-	-	-	-	71488780	69300872	127	strongHyper	0.322	9.86e-09	Distal Intergenic	17	69285393	69285500	108	-	-15372
ENSSSCG00000018996	-	-	-	-	-	84145477	59757539	74	strongHypo	-0.444	1.37e-11	Intron (ENSSSCT00000018524/ENSSSCG00000017012, intron 26 of 32)	16	59686628	59686711	84	+	70911
ENSSSCG00000018978	-	-	-	-	-	4654356	48557825	120	strongHyper	0.308	2.55e-12	Distal Intergenic	7	48566734	48566840	107	+	-9028
ENSSSCG00000018978	-	-	-	-	-	4665829	48555643	125	strongHyper	0.468	1.6e-18	Distal Intergenic	7	48566734	48566840	107	+	-11215
ENSSSCG00000018907	-	-	-	-	-	2919141	7949281	49	strongHyper	0.521	2.5e-09	Distal Intergenic	9	7935635	7935702	68	-	-13579
ENSSSCG00000018907	-	-	-	-	-	2923813	7936111	78	strongHypo	-0.362	8.27e-05	Promoter (<=1kb)	9	7935635	7935702	68	-	-409
ENSSSCG00000018881	-	-	-	-	-	69256035	6286660	42	strongHyper	0.302	8.66e-11	Promoter (<=1kb)	18	6286673	6286790	118	-	171
ENSSSCG00000018868	-	-	-	-	-	32733786	73898430	6	strongHyper	0.473	2.54e-19	Distal Intergenic	4	73907577	73907665	89	+	-9152
ENSSSCG00000018831	-	-	-	-	-	141972337	45222387	62	strongHyper	0.345	2.56e-27	Intron (ENSSSCT00000019316/ENSSSCG00000017747, intron 12 of 14)	12	45183567	45183670	104	-	-38717
ENSSSCG00000018823	-	-	-	-	-	12816265	22592407	74	strongHypo	-0.379	5.56e-10	Distal Intergenic	6	21837617	21837807	191	-	-754600
ENSSSCG00000018819	-	-	-	-	-	60950064	42865097	151	strongHyper	0.304	1.71e-06	Distal Intergenic	2	42817630	42817757	128	+	47467
ENSSSCG00000018819	-	-	-	-	-	61033906	42733873	88	strongHyper	0.367	1.38e-15	Distal Intergenic	2	42817630	42817757	128	+	-83844
ENSSSCG00000018790	-	-	-	-	-	71497375	69276310	112	strongHyper	0.33	2.71e-08	Promoter (1-2kb)	17	69274653	69274755	103	-	-1555
ENSSSCG00000018772	-	-	-	-	-	2131231	149624403	58	strongHypo	-0.367	1.08e-06	Distal Intergenic	9	149674015	149674126	112	+	-49669
ENSSSCG00000018748	-	-	-	-	-	6744152	154033544	9	strongHyper	0.357	6.54e-13	Exon (ENSSSCT00000004345/ENSSSCG00000003929, exon 10 of 10)	6	154028886	154028952	67	+	4658
ENSSSCG00000018712	-	-	-	-	-	55240830	734153	165	strongHypo	-0.357	9.25e-15	Intron (ENSSSCT00000008278/ENSSSCG00000007546, intron 2 of 3)	3	726710	726789	80	+	7443
ENSSSCG00000018712	-	-	-	-	-	55252607	727747	36	strongHyper	0.327	1.69e-07	Promoter (1-2kb)	3	726710	726789	80	+	1037
ENSSSCG00000018702	-	-	-	-	-	73655613	66230293	67	strongHypo	-0.317	4.78e-09	Distal Intergenic	17	66288704	66288780	77	-	58553
ENSSSCG00000018701	-	-	-	-	-	56738802	157672346	65	strongHyper	0.319	4.99e-14	Distal Intergenic	2	157640353	157640432	80	+	31993
ENSSSCG00000018701	-	-	-	-	-	56746741	157662919	36	strongHyper	0.31	1.33e-07	Distal Intergenic	2	157640353	157640432	80	+	22566
ENSSSCG00000018701	-	-	-	-	-	56749044	157659677	21	strongHyper	0.422	2.07e-09	Distal Intergenic	2	157640353	157640432	80	+	19324
ENSSSCG00000018701	-	-	-	-	-	56762575	157590731	152	strongHyper	0.301	8.36e-14	Distal Intergenic	2	157640353	157640432	80	+	-49773
ENSSSCG00000018701	-	-	-	-	-	56812083	157582231	67	strongHypo	-0.403	1.17e-32	Distal Intergenic	2	157640353	157640432	80	+	-58188
ENSSSCG00000018618	-	-	-	-	-	59146806	145371423	103	strongHyper	0.411	3.23e-07	Intron (ENSSSCT00000015647/ENSSSCG00000014321, intron 4 of 14)	2	145381099	145381176	78	-	9855
ENSSSCG00000018608	-	-	-	-	-	2211493	145412329	57	strongHypo	-0.373	4.01e-07	Intron (ENSSSCT00000017001/ENSSSCG00000015607, intron 1 of 11)	9	145656545	145656660	116	+	-244272
ENSSSCG00000018600	-	-	-	-	-	8119716	68587124	27	strongHyper	0.321	7.02e-10	Distal Intergenic	6	68579830	68579914	85	-	-7210
ENSSSCG00000018600	-	-	-	-	-	8125057	68585098	117	strongHypo	-0.319	6.01e-07	Distal Intergenic	6	68579830	68579914	85	-	-5184
ENSSSCG00000018600	-	-	-	-	-	8126087	68530373	33	strongHyper	0.303	2.06e-09	Distal Intergenic	6	68579830	68579914	85	-	49573
ENSSSCG00000018589	-	-	-	-	-	155142603	70377780	88	strongHypo	-0.581	4.71e-12	Distal Intergenic	10	70385034	70385106	73	+	-7341
ENSSSCG00000018527	-	-	-	-	-	4223906	127611227	112	strongHyper	0.392	3.62e-49	Distal Intergenic	7	127630196	127630277	82	+	-19080
ENSSSCG00000018519	-	-	-	-	-	2836488	9167781	27	strongHypo	-0.365	5.04e-07	Promoter (1-2kb)	9	9166493	9166599	107	-	-1182
ENSSSCG00000018513	-	-	-	-	-	57013459	157364869	97	strongHyper	0.388	1.63e-17	Distal Intergenic	2	157346127	157346212	86	+	18742
ENSSSCG00000018513	-	-	-	-	-	57025842	157358606	28	strongHyper	0.322	5.13e-06	Distal Intergenic	2	157346127	157346212	86	+	12479
ENSSSCG00000018513	-	-	-	-	-	57026906	157358269	23	strongHyper	0.317	2.11e-08	Distal Intergenic	2	157346127	157346212	86	+	12142
ENSSSCG00000018513	-	-	-	-	-	57028896	157350989	43	strongHypo	-0.609	3.8e-12	Distal Intergenic	2	157346127	157346212	86	+	4862
ENSSSCG00000018486	-	-	-	-	-	12521646	34780988	17	strongHyper	0.452	6.12e-34	Distal Intergenic	6	34844819	34844927	109	+	-63847
ENSSSCG00000018407	-	-	-	-	-	42864947	42305630	36	strongHypo	-0.423	1.62e-13	Exon (ENSSSCT00000008812/ENSSSCG00000008041, exon 15 of 46)	3	42283638	42283732	95	-	-21898
ENSSSCG00000018407	-	-	-	-	-	42962983	42298709	71	strongHyper	0.344	1.73e-12	Intron (ENSSSCT00000008812/ENSSSCG00000008041, intron 20 of 45)	3	42283638	42283732	95	-	-14977
ENSSSCG00000018394	-	-	-	-	-	91163812	134293520	65	strongHyper	0.355	5.91e-10	Promoter (1-2kb)	15	134294632	134294714	83	-	1258
ENSSSCG00000018380	-	-	-	-	-	48059198	14639905	6	strongHyper	0.42	3.4e-19	Distal Intergenic	3	14563112	14563224	113	+	76793
ENSSSCG00000018378	-	-	-	-	-	93349248	59526137	14	strongHypo	-0.512	6.5e-14	Distal Intergenic	15	59535639	59535742	104	-	9618
ENSSSCG00000018339	-	-	-	-	-	85827883	154446232	111	hyper	0.3	2.47e-07	Promoter (<=1kb)	15	154447027	154447102	76	-	980
ENSSSCG00000018289	-	-	-	-	-	4224041	126180442	32	strongHyper	0.33	3.27e-06	Distal Intergenic	7	126419353	126419450	98	+	-238942
ENSSSCG00000018289	-	-	-	-	-	4243262	125924413	26	strongHypo	-0.334	5.58e-16	Distal Intergenic	7	126419353	126419450	98	+	-494965
ENSSSCG00000018277	-	-	-	-	-	68334146	51309947	19	strongHyper	0.33	8.46e-28	Distal Intergenic	18	51216035	51216102	68	+	93912
ENSSSCG00000018272	-	-	-	-	-	141961080	45283620	32	strongHyper	0.334	4.86e-19	Promoter (2-3kb)	12	45280578	45280702	125	-	-2918
ENSSSCG00000018272	-	-	-	-	-	141965064	45270446	50	strongHypo	-0.38	2.74e-05	Intron (ENSSSCT00000019316/ENSSSCG00000017747, intron 12 of 14)	12	45280578	45280702	125	-	10305
ENSSSCG00000018235	-	-	-	-	-	307400541	63556115	52	strongHypo	-0.65	1.19e-27	Distal Intergenic	1	63644750	63644846	97	-	88782
ENSSSCG00000018235	-	-	-	-	-	307441490	63540976	13	strongHyper	0.496	5.99e-09	Distal Intergenic	1	63644750	63644846	97	-	103882
ENSSSCG00000018210	-	-	-	-	-	215573353	313736732	347	strongHypo	-0.423	1.7e-11	Promoter (2-3kb)	1	313734669	313734741	73	+	2063
ENSSSCG00000018210	-	-	-	-	-	215880303	313736270	242	strongHyper	0.31	1.87e-14	Promoter (1-2kb)	1	313734669	313734741	73	+	1601
ENSSSCG00000018186	-	-	-	-	-	1432117	113614328	68	strongHyper	0.445	6.42e-36	Intron (ENSSSCT00000033202/ENSSSCG00000012619, intron 8 of 10)	X	113606362	113606473	112	+	7966
ENSSSCG00000018185	-	-	-	-	-	138690449	87814033	47	strongHyper	0.398	2.5e-10	Distal Intergenic	13	87872371	87872468	98	-	58481
ENSSSCG00000018181	-	-	-	-	-	84347730	56224855	56	strongHyper	0.406	7.6e-31	3' UTR	16	56269637	56269738	102	-	44938
ENSSSCG00000018179	-	-	-	-	-	3998719	132032601	84	strongHyper	0.364	0	Distal Intergenic	7	132029597	132029673	77	+	3004
ENSSSCG00000018179	-	-	-	-	-	4005293	132032493	181	strongHypo	-0.438	1.64e-25	Promoter (2-3kb)	7	132029597	132029673	77	+	2896
ENSSSCG00000018152	-	-	-	-	-	17914940	1828909	37	strongHyper	0.347	4.31e-16	Promoter (<=1kb)	6	1828643	1828777	135	+	266
ENSSSCG00000018128	-	-	-	-	-	303020377	299432053	29	strongHyper	0.566	1.69e-09	Distal Intergenic	1	299437720	299437827	108	+	-5695
ENSSSCG00000018107	-	-	-	-	-	12668791	27887901	21	strongHypo	-0.319	9.14e-19	Distal Intergenic	6	27769596	27769699	104	+	118305
ENSSSCG00000018053	-	-	-	-	-	140443056	63095994	191	strongHyper	0.376	2.63e-33	Distal Intergenic	12	63124508	63133353	8846	+	-28704
ENSSSCG00000018049	-	-	-	-	-	140488131	62834361	324	strongHypo	-0.395	1.1e-08	Distal Intergenic	12	62850793	62923098	72306	+	-16755
ENSSSCG00000018048	-	-	-	-	-	140468630	62912692	50	strongHyper	0.306	1.16e-05	Intron (ENSSSCT00000019644/ENSSSCG00000018049, intron 9 of 12)	12	62935025	62950226	15202	+	-22382
ENSSSCG00000018047	-	-	-	-	-	140468546	62959036	36	strongHyper	0.393	5.4e-07	Promoter (<=1kb)	12	62944497	62958954	14458	-	-82
ENSSSCG00000018045	-	-	-	-	-	140513065	62665653	27	strongHypo	-0.336	1.38e-08	Distal Intergenic	12	62668778	62670174	1397	-	4547
ENSSSCG00000018044	-	-	-	-	-	140513762	62654310	70	strongHyper	0.329	3.37e-20	Distal Intergenic	12	62638752	62645604	6853	-	-8706
ENSSSCG00000018041	-	-	-	-	-	140523244	62595982	8	strongHypo	-0.346	5.81e-05	Intron (ENSSSCT00000019636/ENSSSCG00000018041, intron 4 of 10)	12	62591994	62605074	13081	+	3988
ENSSSCG00000018035	-	-	-	-	-	140532636	62407372	137	strongHyper	0.395	1.12e-45	Intron (ENSSSCT00000019634/ENSSSCG00000018039, intron 16 of 41)	12	62343359	62381926	38568	-	-25446
ENSSSCG00000018035	-	-	-	-	-	140538653	62362840	31	strongHypo	-0.347	5.72e-06	Intron (ENSSSCT00000019630/ENSSSCG00000018035, intron 5 of 6)	12	62343359	62381926	38568	-	19116
ENSSSCG00000018028	-	-	-	-	-	140568446	61973057	253	strongHyper	0.318	4.35e-25	Distal Intergenic	12	62017060	62047473	30414	+	-44255
ENSSSCG00000018026	-	-	-	-	-	140612175	61824919	15	strongHyper	0.329	0.00395	Distal Intergenic	12	61886697	61893453	6757	+	-61792
ENSSSCG00000018019	-	-	-	-	-	140702332	60382041	30	strongHyper	0.425	2.58e-05	Distal Intergenic	12	60166898	60195261	28364	-	-186780
ENSSSCG00000018019	-	-	-	-	-	140714874	60341212	43	strongHyper	0.512	1.02e-10	Distal Intergenic	12	60166898	60195261	28364	-	-145951
ENSSSCG00000018019	-	-	-	-	-	140718261	60174156	49	strongHypo	-0.746	9.49e-17	Intron (ENSSSCT00000019614/ENSSSCG00000018019, intron 3 of 9)	12	60166898	60195261	28364	-	21153
ENSSSCG00000018015	-	-	-	-	-	140776036	59146901	96	strongHyper	0.302	5.55e-09	Distal Intergenic	12	59181797	59247567	65771	+	-34991
ENSSSCG00000018005	-	-	-	-	-	140821390	57974996	85	strongHypo	-0.578	8.4e-24	Exon (ENSSSCT00000019599/ENSSSCG00000018005, exon 13 of 26)	12	57967161	57984754	17594	+	7835
ENSSSCG00000018001	-	-	-	-	-	140877559	57571778	15	strongHypo	-0.34	5.03e-14	Distal Intergenic	12	57516159	57541657	25499	-	-30121
ENSSSCG00000018001	-	-	-	-	-	140895982	57538569	21	strongHypo	-0.343	1.02e-09	Exon (ENSSSCT00000019590/ENSSSCG00000018001, exon 2 of 9)	12	57516159	57541657	25499	-	3108
ENSSSCG00000017993	-	-	-	-	-	141034846	57029678	15	strongHypo	-0.586	6.69e-07	Distal Intergenic	12	56822669	56823739	1071	+	207009
ENSSSCG00000017993	-	-	-	-	-	141045368	57027017	112	strongHyper	0.319	8.95e-13	Distal Intergenic	12	56822669	56823739	1071	+	204348
ENSSSCG00000017993	-	-	-	-	-	141053718	57025877	36	strongHyper	0.326	1.01e-05	Distal Intergenic	12	56822669	56823739	1071	+	203208
ENSSSCG00000017993	-	-	-	-	-	141161574	57013522	64	strongHyper	0.332	4.97e-07	Distal Intergenic	12	56822669	56823739	1071	+	190853
ENSSSCG00000017993	-	-	-	-	-	141286148	56849807	55	strongHyper	0.306	1.15e-06	Distal Intergenic	12	56822669	56823739	1071	+	27138
ENSSSCG00000017990	-	-	-	-	-	141289300	56746765	25	strongHypo	-0.354	1.47e-39	Intron (ENSSSCT00000019579/ENSSSCG00000017991, intron 14 of 18)	12	56662053	56723007	60955	-	-23758
ENSSSCG00000017990	-	-	-	-	-	141392135	56738821	20	strongHyper	0.305	3.98e-12	Exon (ENSSSCT00000019579/ENSSSCG00000017991, exon 10 of 19)	12	56662053	56723007	60955	-	-15814
ENSSSCG00000017990	-	-	-	-	-	141409877	56736762	31	strongHypo	-0.542	8.25e-09	Exon (ENSSSCT00000019579/ENSSSCG00000017991, exon 14 of 19)	12	56662053	56723007	60955	-	-13755
ENSSSCG00000017990	-	-	-	-	-	141411308	56714665	48	strongHyper	0.358	1.53e-10	Intron (ENSSSCT00000019577/ENSSSCG00000017990, intron 20 of 21)	12	56662053	56723007	60955	-	8389
ENSSSCG00000017988	-	-	-	-	-	141414275	56633918	16	strongHypo	-0.336	4.84e-05	Promoter (<=1kb)	12	56619323	56633751	14429	-	-167
ENSSSCG00000017983	-	-	-	-	-	141426070	55841336	14	strongHyper	0.557	1.81e-13	Promoter (2-3kb)	12	55837644	55838903	1260	-	-2433
ENSSSCG00000017981	-	-	-	-	-	141430281	55793147	133	strongHyper	0.323	4.26e-24	Promoter (<=1kb)	12	55785563	55793462	7900	-	447
ENSSSCG00000017963	-	-	-	-	-	141441043	55440392	143	strongHyper	0.57	1.51e-52	Promoter (1-2kb)	12	55438911	55452302	13392	+	1481
ENSSSCG00000017948	-	-	-	-	-	141517783	55166097	17	strongHyper	0.5	9.88e-12	Distal Intergenic	12	55198057	55203845	5789	-	37764
ENSSSCG00000017939	-	-	-	-	-	39762904	139931536	74	strongHypo	-0.435	5.11e-11	Distal Intergenic	3	139935130	139940520	5391	+	-3667
ENSSSCG00000017923	-	-	-	-	-	141533252	54499743	59	strongHyper	0.311	1.49e-54	Promoter (2-3kb)	12	54502074	54506177	4104	+	-2389
ENSSSCG00000017921	-	-	-	-	-	141553057	54259956	64	strongHyper	0.426	1.96e-09	Exon (ENSSSCT00000019504/ENSSSCG00000017921, exon 10 of 13)	12	54258634	54264295	5662	-	4402
ENSSSCG00000017912	-	-	-	-	-	141651857	54215372	54	strongHypo	-0.611	9.03e-09	Intron (ENSSSCT00000028941/ENSSSCG00000028887, intron 2 of 4)	12	54192741	54203471	10731	-	-11901
ENSSSCG00000017883	-	-	-	-	-	141658442	52507030	132	strongHypo	-0.307	1.04e-15	Promoter (2-3kb)	12	52506502	52509183	2682	-	2284
ENSSSCG00000017882	-	-	-	-	-	141664934	52485799	55	strongHypo	-0.379	1.2e-10	Intron (ENSSSCT00000019456/ENSSSCG00000017879, intron 9 of 9)	12	52490055	52504678	14624	-	18933
ENSSSCG00000017882	-	-	-	-	-	141723896	52484130	61	strongHypo	-0.391	1.24e-16	Exon (ENSSSCT00000019456/ENSSSCG00000017879, exon 6 of 10)	12	52490055	52504678	14624	-	20608
ENSSSCG00000017879	-	-	-	-	-	141738629	52432821	174	strongHypo	-0.393	7.5e-08	Intron (ENSSSCT00000019457/ENSSSCG00000017880, intron 8 of 11)	12	52453741	52487384	33644	+	-21093
ENSSSCG00000017874	-	-	-	-	-	141741130	52037955	87	strongHyper	0.365	9.73e-15	Intron (ENSSSCT00000019450/ENSSSCG00000017874, intron 4 of 6)	12	52031785	52042206	10422	-	4337
ENSSSCG00000017869	-	-	-	-	-	141759665	51722472	67	strongHypo	-0.3	6.57e-12	Intron (ENSSSCT00000034033/ENSSSCG00000017869, intron 2 of 2)	12	51720275	51727906	7632	-	5500
ENSSSCG00000017834	-	-	-	-	-	141760667	50603232	15	strongHypo	-0.345	6.6e-08	Distal Intergenic	12	50542085	50552985	10901	-	-50247
ENSSSCG00000017804	-	-	-	-	-	141860559	48966679	27	strongHyper	0.301	8.6e-11	Intron (ENSSSCT00000019377/ENSSSCG00000017804, intron 4 of 18)	12	48950852	49020532	69681	-	53879
ENSSSCG00000017787	-	-	-	-	-	141861233	47726082	9	strongHyper	0.517	1.64e-10	Promoter (2-3kb)	12	47720409	47728866	8458	-	2792
ENSSSCG00000017753	-	-	-	-	-	141937282	45940371	79	strongHyper	0.303	9.47e-10	Intron (ENSSSCT00000019322/ENSSSCG00000017753, intron 1 of 19)	12	45916685	45982851	66167	+	23686
ENSSSCG00000017752	-	-	-	-	-	141939267	45687373	24	strongHyper	0.332	0.000296	Promoter (<=1kb)	12	45668721	45686846	18126	-	-527
ENSSSCG00000017746	-	-	-	-	-	141980591	45005089	47	strongHypo	-0.491	1.02e-43	Distal Intergenic	12	44879933	44886799	6867	+	125156
ENSSSCG00000017730	-	-	-	-	-	141982462	44166874	125	strongHyper	0.364	9.04e-06	Distal Intergenic	12	44252752	44253675	924	-	86925
ENSSSCG00000017726	-	-	-	-	-	142014772	43613157	5	strongHyper	0.383	1.65e-06	Distal Intergenic	12	43717748	43721620	3873	-	108467
ENSSSCG00000017724	-	-	-	-	-	142050765	42596280	125	strongHyper	0.4	4.01e-06	Distal Intergenic	12	42601940	42602418	479	+	-5784
ENSSSCG00000017724	-	-	-	-	-	142069829	42586528	62	strongHypo	-0.518	1.32e-42	Distal Intergenic	12	42601940	42602418	479	+	-15473
ENSSSCG00000017718	-	-	-	-	-	142070010	42280539	6	strongHyper	0.376	1.93e-07	Promoter (<=1kb)	12	42280138	42291644	11507	+	401
ENSSSCG00000017717	-	-	-	-	-	142075878	41541890	114	strongHypo	-0.345	7.93e-15	Promoter (<=1kb)	12	41508324	41542495	34172	-	718
ENSSSCG00000017712	-	-	-	-	-	142085109	41427897	37	strongHyper	0.333	1.77e-05	Intron (ENSSSCT00000019278/ENSSSCG00000017712, intron 16 of 17)	12	41351700	41438001	86302	-	10140
ENSSSCG00000017704	-	-	-	-	-	142089052	41198639	58	strongHyper	0.437	3.16e-13	Distal Intergenic	12	41187680	41190873	3194	+	10959
ENSSSCG00000017691	-	-	-	-	-	142172290	39738593	45	strongHypo	-0.491	6.56e-27	Intron (ENSSSCT00000019254/ENSSSCG00000017690, intron 3 of 6)	12	39742895	39748445	5551	+	-4346
ENSSSCG00000017630	-	-	-	-	-	142220387	36324449	40	strongHypo	-0.431	1.93e-07	Promoter (1-2kb)	12	36313789	36325661	11873	-	1251
ENSSSCG00000017624	-	-	-	-	-	142235551	35025510	71	strongHyper	0.375	1.48e-06	Distal Intergenic	12	34965261	34990175	24915	-	-35335
ENSSSCG00000017619	-	-	-	-	-	142284732	34514922	63	strongHyper	0.393	9.28e-20	Distal Intergenic	12	34609481	34637547	28067	-	122687
ENSSSCG00000017619	-	-	-	-	-	142291907	34474580	55	strongHyper	0.479	9.85e-09	Distal Intergenic	12	34609481	34637547	28067	-	163021
ENSSSCG00000017619	-	-	-	-	-	142328042	34417343	52	strongHypo	-0.451	3.18e-10	Distal Intergenic	12	34609481	34637547	28067	-	220255
ENSSSCG00000017610	-	-	-	-	-	142401780	33796411	34	strongHypo	-0.357	5.51e-05	Distal Intergenic	12	33702798	33725099	22302	-	-71312
ENSSSCG00000017609	-	-	-	-	-	142406171	33424610	34	strongHyper	0.45	3.41e-15	Distal Intergenic	12	33480572	33634826	154255	+	-55995
ENSSSCG00000017594	-	-	-	-	-	142446453	27840678	10	strongHypo	-0.471	4.63e-16	Distal Intergenic	12	28030805	28059896	29092	+	-190136
ENSSSCG00000017585	-	-	-	-	-	142748852	26339916	27	strongHypo	-0.338	0.000484	Promoter (1-2kb)	12	26335442	26338271	2830	-	-1645
ENSSSCG00000017569	-	-	-	-	-	142657574	26828568	51	strongHypo	-0.414	1.01e-05	Exon (ENSSSCT00000019121/ENSSSCG00000017566, exon 6 of 16)	12	26831293	26834810	3518	-	6292
ENSSSCG00000017550	-	-	-	-	-	142907761	25906143	187	strongHyper	0.35	1.12e-05	Exon (ENSSSCT00000019105/ENSSSCG00000017551, exon 6 of 8)	12	25888580	25895148	6569	-	-10995
ENSSSCG00000017540	-	-	-	-	-	142978511	24886834	99	strongHypo	-0.346	1.77e-11	Distal Intergenic	12	24875051	24877917	2867	+	11783
ENSSSCG00000017534	-	-	-	-	-	143068569	24776467	71	strongHypo	-0.302	1.61e-08	Distal Intergenic	12	24762106	24764391	2286	-	-12076
ENSSSCG00000017523	-	-	-	-	-	143120160	23992802	117	strongHyper	0.314	1.78e-24	Promoter (<=1kb)	12	23993278	23997741	4464	+	-592
ENSSSCG00000017522	-	-	-	-	-	143142397	23981406	15	strongHypo	-0.344	7.21e-09	Promoter (<=1kb)	12	23981054	23982187	1134	-	795
ENSSSCG00000017499	-	-	-	-	-	143172336	23087395	81	strongHyper	0.308	3.89e-15	Intron (ENSSSCT00000019052/ENSSSCG00000017499, intron 1 of 14)	12	23079490	23106173	26684	+	7905
ENSSSCG00000017488	-	-	-	-	-	143196489	22791322	59	strongHyper	0.686	5.95e-19	Promoter (2-3kb)	12	22791450	22793954	2505	-	2690
ENSSSCG00000017475	-	-	-	-	-	143247552	22369398	44	strongHyper	0.431	5.82e-06	Intron (ENSSSCT00000019026/ENSSSCG00000017475, intron 7 of 7)	12	22357386	22381315	23930	-	11960
ENSSSCG00000017474	-	-	-	-	-	143248545	22362198	56	strongHypo	-0.305	1.38e-11	Exon (ENSSSCT00000019026/ENSSSCG00000017475, exon 4 of 8)	12	22349726	22350607	882	+	12472
ENSSSCG00000017466	-	-	-	-	-	143294135	22141937	29	strongHypo	-0.32	2.27e-17	Promoter (1-2kb)	12	22140214	22150878	10665	+	1723
ENSSSCG00000017446	-	-	-	-	-	143489806	21522287	45	strongHypo	-0.375	0.000279	Distal Intergenic	12	21508848	21510275	1428	+	13439
ENSSSCG00000017446	-	-	-	-	-	143499069	21512917	51	strongHyper	0.317	3.6e-06	Distal Intergenic	12	21508848	21510275	1428	+	4069
ENSSSCG00000017438	-	-	-	-	-	143509204	21453589	19	strongHyper	0.369	3.64e-09	Promoter (1-2kb)	12	21447551	21452430	4880	-	-1159
ENSSSCG00000017430	-	-	-	-	-	143564145	21273651	47	strongHyper	0.459	8.87e-08	Distal Intergenic	12	21278611	21281191	2581	+	-5006
ENSSSCG00000017427	-	-	-	-	-	143689016	21135172	94	strongHyper	0.326	1.49e-08	Promoter (1-2kb)	12	21128488	21137028	8541	-	1949
ENSSSCG00000017417	-	-	-	-	-	143779381	20994073	16	strongHypo	-0.409	3.3e-06	Promoter (2-3kb)	12	20991663	20995188	3526	+	2410
ENSSSCG00000017414	-	-	-	-	-	143877346	20929428	125	strongHyper	0.442	9.83e-10	Promoter (<=1kb)	12	20928724	20937631	8908	+	704
ENSSSCG00000017375	-	-	-	-	-	143899618	19608468	86	strongHypo	-0.307	5.2e-11	Distal Intergenic	12	19588915	19592503	3589	+	19553
ENSSSCG00000017360	-	-	-	-	-	144089872	19301150	7	strongHyper	0.508	1.99e-13	Intron (ENSSSCT00000018899/ENSSSCG00000017360, intron 14 of 15)	12	19291766	19302571	10806	+	9384
ENSSSCG00000017356	-	-	-	-	-	144202441	19233308	39	strongHypo	-0.5	2.15e-08	Exon (ENSSSCT00000018895/ENSSSCG00000017357, exon 27 of 30)	12	19216947	19227239	10293	-	-6069
ENSSSCG00000017330	-	-	-	-	-	144522737	18372742	77	strongHyper	0.468	4.95e-05	Distal Intergenic	12	18391607	18430175	38569	+	-18941
ENSSSCG00000017300	-	-	-	-	-	144637176	15989707	12	strongHypo	-0.36	1.74e-08	Distal Intergenic	12	15951695	15978403	26709	-	-11304
ENSSSCG00000017299	-	-	-	-	-	144676037	15909028	62	strongHyper	0.56	1.8e-24	Promoter (1-2kb)	12	15910048	15944341	34294	+	-1081
ENSSSCG00000017245	-	-	-	-	-	144822229	7944840	21	strongHyper	0.302	1.08e-05	Distal Intergenic	12	7918389	7939265	20877	+	26451
ENSSSCG00000017245	-	-	-	-	-	144859253	7940918	34	strongHyper	0.424	1.27e-08	Distal Intergenic	12	7918389	7939265	20877	+	22529
ENSSSCG00000017245	-	-	-	-	-	144883363	7881269	80	strongHypo	-0.381	3.09e-05	Intron (ENSSSCT00000018773/ENSSSCG00000017244, intron 40 of 43)	12	7918389	7939265	20877	+	-37199
ENSSSCG00000017244	-	-	-	-	-	145098475	7710235	27	strongHyper	0.312	4.98e-26	Distal Intergenic	12	7746111	7895887	149777	+	-35902
ENSSSCG00000017244	-	-	-	-	-	145133499	7696451	40	strongHyper	0.316	7.2e-08	Distal Intergenic	12	7746111	7895887	149777	+	-49699
ENSSSCG00000017230	-	-	-	-	-	145165526	6418776	305	strongHypo	-0.316	7.15e-25	Intron (ENSSSCT00000018757/ENSSSCG00000017230, intron 2 of 9)	12	6395985	6448552	52568	-	30080
ENSSSCG00000017226	-	-	-	-	-	145289244	6346768	71	strongHypo	-0.316	1.84e-08	Promoter (2-3kb)	12	6343950	6356729	12780	+	2818
ENSSSCG00000017204	-	-	-	-	-	145412273	5652089	137	strongHypo	-0.315	9.69e-10	Intron (ENSSSCT00000018730/ENSSSCG00000017205, intron 7 of 10)	12	5597970	5632075	34106	-	-20014
ENSSSCG00000017203	-	-	-	-	-	145418256	5597863	23	strongHypo	-0.474	1.23e-21	3' UTR	12	5588392	5597606	9215	+	9471
ENSSSCG00000017200	-	-	-	-	-	145447476	5523152	43	strongHypo	-0.396	1.65e-09	Promoter (2-3kb)	12	5520558	5535309	14752	+	2594
ENSSSCG00000017200	-	-	-	-	-	145473012	5519407	61	strongHypo	-0.34	7.8e-06	Promoter (1-2kb)	12	5520558	5535309	14752	+	-1211
ENSSSCG00000017187	-	-	-	-	-	145491397	5216948	69	strongHypo	-0.555	5.54e-18	Distal Intergenic	12	5211495	5216372	4878	+	5453
ENSSSCG00000017181	-	-	-	-	-	145718850	4838963	41	hyper	0.3	1.74e-05	3' UTR	12	4829969	4840020	10052	+	8994
ENSSSCG00000017178	-	-	-	-	-	145519979	5011925	31	strongHypo	-0.447	1.57e-14	Intron (ENSSSCT00000032146/ENSSSCG00000029901, intron 18 of 22)	12	5018376	5021143	2768	-	9248
ENSSSCG00000017176	-	-	-	-	-	145685752	4887736	18	strongHyper	0.348	1.21e-07	3' UTR	12	4894855	4896036	1182	-	8317
ENSSSCG00000017176	-	-	-	-	-	145718632	4881177	82	strongHyper	0.394	2.36e-10	Intron (ENSSSCT00000018695/ENSSSCG00000023362, intron 7 of 19)	12	4894855	4896036	1182	-	14940
ENSSSCG00000017170	-	-	-	-	-	145914458	4418980	13	strongHypo	-0.363	3.36e-18	Intron (ENSSSCT00000018694/ENSSSCG00000017170, intron 12 of 12)	12	4373990	4420540	46551	+	44990
ENSSSCG00000017170	-	-	-	-	-	145920805	4374646	60	strongHyper	0.388	4.29e-08	Promoter (<=1kb)	12	4373990	4420540	46551	+	656
ENSSSCG00000017169	-	-	-	-	-	145964832	4249680	29	strongHyper	0.439	6.81e-11	Distal Intergenic	12	4186695	4236139	49445	-	-13541
ENSSSCG00000017169	-	-	-	-	-	145987074	4244379	6	strongHypo	-0.454	3.91e-13	Distal Intergenic	12	4186695	4236139	49445	-	-8240
ENSSSCG00000017169	-	-	-	-	-	146037850	4217630	117	strongHyper	0.316	1.91e-09	Intron (ENSSSCT00000018693/ENSSSCG00000017169, intron 15 of 16)	12	4186695	4236139	49445	-	18625
ENSSSCG00000017168	-	-	-	-	-	146132095	4141518	37	strongHypo	-0.614	5.84e-13	Intron (ENSSSCT00000018692/ENSSSCG00000017168, intron 11 of 11)	12	4003723	4153387	149665	-	11905
ENSSSCG00000017168	-	-	-	-	-	146139962	4139704	51	strongHypo	-0.346	9.28e-22	Intron (ENSSSCT00000018692/ENSSSCG00000017168, intron 11 of 11)	12	4003723	4153387	149665	-	13733
ENSSSCG00000017168	-	-	-	-	-	146150037	4104440	113	strongHyper	0.333	2.21e-16	Intron (ENSSSCT00000018692/ENSSSCG00000017168, intron 10 of 11)	12	4003723	4153387	149665	-	49059
ENSSSCG00000017168	-	-	-	-	-	146244311	4049891	13	strongHypo	-0.351	2.87e-08	Intron (ENSSSCT00000018692/ENSSSCG00000017168, intron 9 of 11)	12	4003723	4153387	149665	-	103508
ENSSSCG00000017168	-	-	-	-	-	146271704	4048833	62	strongHyper	0.513	3.83e-16	Intron (ENSSSCT00000018692/ENSSSCG00000017168, intron 9 of 11)	12	4003723	4153387	149665	-	104615
ENSSSCG00000017168	-	-	-	-	-	146334641	4027289	76	strongHyper	0.388	1.68e-17	Intron (ENSSSCT00000018692/ENSSSCG00000017168, intron 9 of 11)	12	4003723	4153387	149665	-	126173
ENSSSCG00000017168	-	-	-	-	-	146469255	3998881	163	strongHypo	-0.367	3.55e-09	Distal Intergenic	12	4003723	4153387	149665	-	154668
ENSSSCG00000017168	-	-	-	-	-	146493665	3957655	125	strongHypo	-0.318	2.14e-18	Distal Intergenic	12	4003723	4153387	149665	-	195856
ENSSSCG00000017168	-	-	-	-	-	146502050	3934689	37	strongHypo	-0.316	5.13e-07	Distal Intergenic	12	4003723	4153387	149665	-	218734
ENSSSCG00000017168	-	-	-	-	-	146574722	3898125	75	strongHyper	0.369	4.41e-10	Distal Intergenic	12	4003723	4153387	149665	-	255336
ENSSSCG00000017167	-	-	-	-	-	146585964	3798926	247	strongHypo	-0.32	1.54e-26	Distal Intergenic	12	3450829	3520927	70099	+	348097
ENSSSCG00000017167	-	-	-	-	-	146628644	3430649	20	strongHypo	-0.39	1.44e-13	Distal Intergenic	12	3450829	3520927	70099	+	-20199
ENSSSCG00000017167	-	-	-	-	-	146665152	3428852	116	strongHyper	0.319	1.32e-09	Distal Intergenic	12	3450829	3520927	70099	+	-22092
ENSSSCG00000017166	-	-	-	-	-	146703435	3384979	63	strongHypo	-0.426	3.89e-20	Intron (ENSSSCT00000018689/ENSSSCG00000017165, intron 16 of 18)	12	3381263	3396829	15567	-	11912
ENSSSCG00000017165	-	-	-	-	-	146717746	3354786	44	strongHyper	0.4	4.2e-15	Promoter (<=1kb)	12	3353931	3388494	34564	+	855
ENSSSCG00000017164	-	-	-	-	-	146727702	3322192	31	strongHyper	0.318	2.06e-15	Intron (ENSSSCT00000018688/ENSSSCG00000017164, intron 1 of 4)	12	3293953	3337924	43972	+	28239
ENSSSCG00000017164	-	-	-	-	-	146740371	3303909	32	strongHypo	-0.335	1.79e-07	Intron (ENSSSCT00000018688/ENSSSCG00000017164, intron 1 of 4)	12	3293953	3337924	43972	+	9956
ENSSSCG00000017164	-	-	-	-	-	146837273	3130423	55	strongHyper	0.375	2.64e-10	Distal Intergenic	12	3293953	3337924	43972	+	-163584
ENSSSCG00000017164	-	-	-	-	-	146886466	3126438	42	strongHyper	0.336	2.09e-11	Distal Intergenic	12	3293953	3337924	43972	+	-167556
ENSSSCG00000017159	-	-	-	-	-	146969987	2500568	15	strongHyper	0.331	3.36e-55	Intron (ENSSSCT00000018683/ENSSSCG00000017159, intron 3 of 11)	12	2454308	2526044	71737	+	46260
ENSSSCG00000017159	-	-	-	-	-	146981735	2476787	45	strongHypo	-0.323	8.9e-07	Intron (ENSSSCT00000018683/ENSSSCG00000017159, intron 3 of 11)	12	2454308	2526044	71737	+	22479
ENSSSCG00000017156	-	-	-	-	-	147114639	2406393	105	strongHyper	0.341	1.37e-09	Intron (ENSSSCT00000018680/ENSSSCG00000017156, intron 18 of 19)	12	2297792	2411578	113787	-	5289
ENSSSCG00000017144	-	-	-	-	-	147303224	1958883	74	strongHypo	-0.343	4.06e-12	Intron (ENSSSCT00000018671/ENSSSCG00000028685, intron 1 of 9)	12	1938599	1944323	5725	+	20284
ENSSSCG00000017143	-	-	-	-	-	147634294	1461105	37	strongHypo	-0.324	2.12e-10	Exon (ENSSSCT00000018663/ENSSSCG00000017143, exon 22 of 25)	12	1446018	1462501	16484	+	15087
ENSSSCG00000017140	-	-	-	-	-	147451739	1628184	30	strongHyper	0.305	2.22e-06	Intron (ENSSSCT00000018658/ENSSSCG00000017139, intron 9 of 27)	12	1597481	1601615	4135	-	-26569
ENSSSCG00000017140	-	-	-	-	-	147464640	1621789	46	strongHypo	-0.51	2.78e-08	Intron (ENSSSCT00000018658/ENSSSCG00000017139, intron 6 of 27)	12	1597481	1601615	4135	-	-20174
ENSSSCG00000017140	-	-	-	-	-	147543903	1613993	52	strongHyper	0.311	1.73e-15	Distal Intergenic	12	1597481	1601615	4135	-	-12378
ENSSSCG00000017140	-	-	-	-	-	147544840	1597307	38	strongHypo	-0.332	1.74e-08	Distal Intergenic	12	1597481	1601615	4135	-	4345
ENSSSCG00000017139	-	-	-	-	-	147382523	1683587	10	strongHyper	0.311	1.55e-05	Intron (ENSSSCT00000018658/ENSSSCG00000017139, intron 25 of 27)	12	1614056	1689108	75053	-	5530
ENSSSCG00000017139	-	-	-	-	-	147384619	1659420	36	strongHypo	-0.355	1.86e-05	Intron (ENSSSCT00000018658/ENSSSCG00000017139, intron 22 of 27)	12	1614056	1689108	75053	-	29723
ENSSSCG00000017139	-	-	-	-	-	147395387	1656039	8	strongHypo	-0.337	1.38e-15	Intron (ENSSSCT00000018658/ENSSSCG00000017139, intron 21 of 27)	12	1614056	1689108	75053	-	33076
ENSSSCG00000017137	-	-	-	-	-	148765858	676617	6	strongHypo	-0.482	2.29e-13	Distal Intergenic	12	554562	562054	7493	+	122055
ENSSSCG00000017137	-	-	-	-	-	148784962	647956	51	strongHyper	0.471	6.83e-25	Distal Intergenic	12	554562	562054	7493	+	93394
ENSSSCG00000017136	-	-	-	-	-	149182597	301915	95	strongHypo	-0.328	2.87e-42	Intron (ENSSSCT00000018654/ENSSSCG00000017136, intron 7 of 38)	12	287866	410910	123045	+	14049
ENSSSCG00000017135	-	-	-	-	-	148964945	401645	56	strongHypo	-0.315	7.17e-09	Intron (ENSSSCT00000018654/ENSSSCG00000017136, intron 33 of 38)	12	331997	334074	2078	-	-67571
ENSSSCG00000017135	-	-	-	-	-	149047880	319539	176	strongHyper	0.412	5.43e-30	Exon (ENSSSCT00000018654/ENSSSCG00000017136, exon 10 of 39)	12	331997	334074	2078	-	14710
ENSSSCG00000017135	-	-	-	-	-	149144545	318995	108	strongHypo	-0.346	2.9e-09	Intron (ENSSSCT00000018654/ENSSSCG00000017136, intron 9 of 38)	12	331997	334074	2078	-	15186
ENSSSCG00000017133	-	-	-	-	-	149264508	224366	100	strongHypo	-0.472	1.05e-09	Intron (ENSSSCT00000018647/ENSSSCG00000017129, intron 4 of 5)	12	190348	215261	24914	-	-9105
ENSSSCG00000017133	-	-	-	-	-	149336009	220787	44	strongHypo	-0.382	9.32e-11	Distal Intergenic	12	190348	215261	24914	-	-5526
ENSSSCG00000017133	-	-	-	-	-	149354966	197793	33	strongHypo	-0.48	3.63e-09	Intron (ENSSSCT00000018651/ENSSSCG00000017133, intron 7 of 9)	12	190348	215261	24914	-	17500
ENSSSCG00000017131	-	-	-	-	-	149229137	279133	17	strongHypo	-0.347	1.58e-08	Intron (ENSSSCT00000018649/ENSSSCG00000017131, intron 3 of 5)	12	274516	287165	12650	+	4617
ENSSSCG00000017131	-	-	-	-	-	149232083	275395	7	strongHyper	0.336	2.43e-10	Promoter (<=1kb)	12	274516	287165	12650	+	879
ENSSSCG00000017129	-	-	-	-	-	149242425	252307	6	strongHyper	0.382	2.37e-20	Distal Intergenic	12	221675	244755	23081	-	-7552
ENSSSCG00000017123	-	-	-	-	-	79920240	86726260	32	strongHyper	0.335	1.95e-14	Distal Intergenic	16	86738793	86739005	213	+	-12564
ENSSSCG00000017122	-	-	-	-	-	80133361	86142916	25	strongHyper	0.378	2.13e-07	Distal Intergenic	16	86160232	86165995	5764	+	-17340
ENSSSCG00000017122	-	-	-	-	-	80210654	86136318	31	strongHypo	-0.58	8.21e-30	Distal Intergenic	16	86160232	86165995	5764	+	-23944
ENSSSCG00000017121	-	-	-	-	-	81208689	85877975	16	strongHyper	0.516	5.26e-09	Intron (ENSSSCT00000018639/ENSSSCG00000017121, intron 11 of 14)	16	85855452	85883358	27907	+	22523
ENSSSCG00000017121	-	-	-	-	-	81244446	85850793	40	strongHyper	0.325	3.92e-05	Distal Intergenic	16	85855452	85883358	27907	+	-4698
ENSSSCG00000017120	-	-	-	-	-	80498278	85975172	25	strongHyper	0.445	1.49e-32	Distal Intergenic	16	85952485	85969528	17044	-	-5644
ENSSSCG00000017119	-	-	-	-	-	81180268	85899992	32	strongHyper	0.325	2.25e-17	Distal Intergenic	16	85904690	85907243	2554	+	-4729
ENSSSCG00000017118	-	-	-	-	-	80909610	85929522	38	strongHypo	-0.343	1.16e-10	Intron (ENSSSCT00000018636/ENSSSCG00000017118, intron 11 of 15)	16	85917096	85932895	15800	+	12426
ENSSSCG00000017118	-	-	-	-	-	81037017	85918586	18	strongHyper	0.347	5.71e-21	Promoter (1-2kb)	16	85917096	85932895	15800	+	1490
ENSSSCG00000017117	-	-	-	-	-	80508713	85940121	36	strongHyper	0.364	4.57e-09	Intron (ENSSSCT00000018635/ENSSSCG00000017117, intron 4 of 11)	16	85936668	85951037	14370	-	10951
ENSSSCG00000017117	-	-	-	-	-	80846049	85934846	16	strongHyper	0.413	5.84e-09	Distal Intergenic	16	85936668	85951037	14370	-	16206
ENSSSCG00000017116	-	-	-	-	-	81246882	85808571	12	strongHyper	0.331	2.7e-25	Intron (ENSSSCT00000018634/ENSSSCG00000017116, intron 1 of 13)	16	85798146	85837668	39523	+	10425
ENSSSCG00000017116	-	-	-	-	-	81262858	85764067	17	strongHypo	-0.343	1.35e-10	Distal Intergenic	16	85798146	85837668	39523	+	-34095
ENSSSCG00000017112	-	-	-	-	-	81386369	85572814	42	strongHyper	0.361	1.34e-08	Distal Intergenic	16	85559014	85562911	3898	+	13800
ENSSSCG00000017112	-	-	-	-	-	81484673	85530673	82	strongHypo	-0.336	1.46e-13	Distal Intergenic	16	85559014	85562911	3898	+	-28422
ENSSSCG00000017112	-	-	-	-	-	81523595	85494736	12	strongHypo	-0.314	1.03e-08	Distal Intergenic	16	85559014	85562911	3898	+	-64289
ENSSSCG00000017112	-	-	-	-	-	81527710	85313451	30	strongHyper	0.471	1.5e-12	Distal Intergenic	16	85559014	85562911	3898	+	-245592
ENSSSCG00000017112	-	-	-	-	-	81590525	85296621	73	strongHypo	-0.442	7.16e-07	Distal Intergenic	16	85559014	85562911	3898	+	-262465
ENSSSCG00000017112	-	-	-	-	-	81630052	85278138	76	strongHyper	0.318	2.1e-07	Distal Intergenic	16	85559014	85562911	3898	+	-280951
ENSSSCG00000017112	-	-	-	-	-	81745726	85209293	7	strongHypo	-0.335	2.84e-05	Distal Intergenic	16	85559014	85562911	3898	+	-349727
ENSSSCG00000017112	-	-	-	-	-	81829538	85100753	23	strongHyper	0.339	2.84e-08	Distal Intergenic	16	85559014	85562911	3898	+	-458283
ENSSSCG00000017112	-	-	-	-	-	81865413	85035239	17	strongHypo	-0.306	7.23e-05	Distal Intergenic	16	85559014	85562911	3898	+	-523791
ENSSSCG00000017110	-	-	-	-	-	81987716	84240174	54	strongHyper	0.772	3.55e-10	Distal Intergenic	16	83510135	83511684	1550	-	-728490
ENSSSCG00000017110	-	-	-	-	-	82296783	84144355	119	strongHypo	-0.467	8.04e-47	Distal Intergenic	16	83510135	83511684	1550	-	-632671
ENSSSCG00000017110	-	-	-	-	-	82331520	84049142	38	strongHyper	0.329	5.13e-05	Distal Intergenic	16	83510135	83511684	1550	-	-537458
ENSSSCG00000017110	-	-	-	-	-	82332178	83295233	36	strongHyper	0.381	3.35e-07	Distal Intergenic	16	83510135	83511684	1550	-	216486
ENSSSCG00000017109	-	-	-	-	-	82628636	82718298	39	strongHyper	0.373	4.13e-06	Intron (ENSSSCT00000018627/ENSSSCG00000017109, intron 14 of 22)	16	82630444	82792519	162076	-	74259
ENSSSCG00000017109	-	-	-	-	-	82663176	82663217	42	strongHyper	0.461	8.71e-09	Intron (ENSSSCT00000018627/ENSSSCG00000017109, intron 5 of 22)	16	82630444	82792519	162076	-	129343
ENSSSCG00000017107	-	-	-	-	-	82668779	82628836	201	strongHyper	0.325	5.01e-17	Distal Intergenic	16	82531672	82532443	772	-	-96393
ENSSSCG00000017105	-	-	-	-	-	82857110	81829625	88	strongHyper	0.426	9.03e-24	Intron (ENSSSCT00000018623/ENSSSCG00000017105, intron 1 of 1)	16	81787672	81833820	46149	-	4282
ENSSSCG00000017104	-	-	-	-	-	82868853	81745748	23	strongHyper	0.341	1.76e-11	Distal Intergenic	16	81695148	81726541	31394	+	50600
ENSSSCG00000017102	-	-	-	-	-	82991111	81630111	60	strongHyper	0.323	5.3e-07	Distal Intergenic	16	81582536	81598325	15790	-	-31786
ENSSSCG00000017098	-	-	-	-	-	83114874	80386242	10	strongHyper	0.43	2.91e-12	Intron (ENSSSCT00000018619/ENSSSCG00000017101, intron 5 of 21)	16	80340668	80355095	14428	+	45574
ENSSSCG00000017092	-	-	-	-	-	83295198	78295611	13	strongHypo	-0.569	6.86e-13	Intron (ENSSSCT00000018608/ENSSSCG00000017091, intron 4 of 16)	16	78282294	78290916	8623	+	13317
ENSSSCG00000017092	-	-	-	-	-	83384770	78231213	27	strongHypo	-0.306	1.22e-12	Distal Intergenic	16	78282294	78290916	8623	+	-51107
ENSSSCG00000017091	-	-	-	-	-	83213540	78310995	5	strongHypo	-0.511	2.87e-30	Intron (ENSSSCT00000018608/ENSSSCG00000017091, intron 11 of 16)	16	78291878	78338637	46760	-	27646
ENSSSCG00000017082	-	-	-	-	-	83812867	77576019	78	strongHyper	0.403	3.55e-07	Distal Intergenic	16	77576865	77582777	5913	-	6835
ENSSSCG00000017073	-	-	-	-	-	84019366	75097615	12	strongHyper	0.54	2.1e-22	Distal Intergenic	16	75043896	75078339	34444	+	53719
ENSSSCG00000017018	-	-	-	-	-	84144237	60282059	128	strongHyper	0.325	6.45e-18	Intron (ENSSSCT00000018530/ENSSSCG00000017018, intron 13 of 26)	16	60190379	60526928	336550	-	244996
ENSSSCG00000017005	-	-	-	-	-	84216774	57992637	32	strongHyper	0.718	1.79e-10	Distal Intergenic	16	57959704	57971192	11489	+	32933
ENSSSCG00000017005	-	-	-	-	-	84240121	57992529	35	strongHypo	-0.633	6.63e-09	Distal Intergenic	16	57959704	57971192	11489	+	32825
ENSSSCG00000017005	-	-	-	-	-	84294367	57959488	13	strongHyper	0.459	1.94e-07	Promoter (<=1kb)	16	57959704	57971192	11489	+	-228
ENSSSCG00000016996	-	-	-	-	-	84298992	56360289	17	strongHyper	0.314	2.97e-19	Distal Intergenic	16	56338239	56353011	14773	+	22050
ENSSSCG00000016988	-	-	-	-	-	84356603	55737058	82	strongHyper	0.328	2.2e-11	Distal Intergenic	16	55597414	55713819	116406	-	-23239
ENSSSCG00000016988	-	-	-	-	-	84444120	55703754	72	strongHyper	0.422	1.04e-11	Intron (ENSSSCT00000018498/ENSSSCG00000016988, intron 10 of 10)	16	55597414	55713819	116406	-	10136
ENSSSCG00000016981	-	-	-	-	-	84476952	54882116	13	strongHyper	0.531	3.02e-44	Distal Intergenic	16	54813538	54876701	63164	-	-5415
ENSSSCG00000016869	-	-	-	-	-	84523517	29334575	96	strongHyper	0.374	7.5e-12	Promoter (<=1kb)	16	29334758	29336279	1522	+	-278
ENSSSCG00000016855	-	-	-	-	-	84541424	25621288	19	strongHypo	-0.552	5.6e-06	Promoter (<=1kb)	16	25520145	25621382	101238	-	112
ENSSSCG00000016855	-	-	-	-	-	84651691	25620688	25	strongHyper	0.519	5.02e-18	Promoter (<=1kb)	16	25520145	25621382	101238	-	718
ENSSSCG00000016846	-	-	-	-	-	84657796	23982554	28	strongHyper	0.314	8.77e-05	Intron (ENSSSCT00000018344/ENSSSCG00000016846, intron 7 of 13)	16	23761201	24139970	378770	+	221353
ENSSSCG00000016810	-	-	-	-	-	84673036	19136192	100	strongHyper	0.365	0.000153	Intron (ENSSSCT00000036642/ENSSSCG00000030991, intron 1 of 2)	16	19031852	19147171	115320	-	11078
ENSSSCG00000016801	-	-	-	-	-	2410993	114086807	70	strongHyper	0.362	2.5e-06	Intron (ENSSSCT00000016805/ENSSSCG00000015426, intron 9 of 74)	9	114036377	114037547	1171	+	50430
ENSSSCG00000016791	-	-	-	-	-	84743714	6106644	75	strongHyper	0.476	3.81e-15	Distal Intergenic	16	6077489	6077668	180	+	29155
ENSSSCG00000016781	-	-	-	-	-	84764337	4249344	57	strongHyper	0.447	2.53e-12	Exon (ENSSSCT00000018268/ENSSSCG00000016781, exon 14 of 25)	16	4222391	4259625	37235	+	26953
ENSSSCG00000016775	-	-	-	-	-	66205474	60950134	71	strongHypo	-0.565	2.27e-09	Intron (ENSSSCT00000018262/ENSSSCG00000016775, intron 2 of 5)	18	60941839	60971575	29737	-	21511
ENSSSCG00000016772	-	-	-	-	-	66304284	60536240	44	strongHyper	0.313	5.22e-34	Distal Intergenic	18	60565755	60730263	164509	+	-29558
ENSSSCG00000016762	-	-	-	-	-	66406750	57239746	183	strongHyper	0.31	2.1e-33	Distal Intergenic	18	57436684	57750413	313730	+	-197120
ENSSSCG00000016760	-	-	-	-	-	66414559	56971615	21	strongHyper	0.563	5.36e-26	Distal Intergenic	18	56949301	56951586	2286	+	22314
ENSSSCG00000016755	-	-	-	-	-	66418221	55978162	22	strongHypo	-0.482	5.88e-32	Intron (ENSSSCT00000018237/ENSSSCG00000016755, intron 5 of 10)	18	55973064	55984105	11042	+	5098
ENSSSCG00000016750	-	-	-	-	-	66446429	55856199	122	strongHypo	-0.414	1.32e-14	Intron (ENSSSCT00000018232/ENSSSCG00000016750, intron 1 of 6)	18	55855332	55865266	9935	-	9188
ENSSSCG00000016748	-	-	-	-	-	66446492	55840922	9	strongHypo	-0.389	9.7e-07	Intron (ENSSSCT00000018230/ENSSSCG00000016748, intron 4 of 7)	18	55837904	55849658	11755	+	3018
ENSSSCG00000016743	-	-	-	-	-	66545765	55557866	107	strongHyper	0.36	4.88e-18	Intron (ENSSSCT00000018222/ENSSSCG00000016740, intron 6 of 6)	18	55497954	55587971	90018	-	30211
ENSSSCG00000016735	-	-	-	-	-	66782031	55063039	47	strongHyper	0.333	1.11e-09	Distal Intergenic	18	55083919	55084372	454	+	-20926
ENSSSCG00000016734	-	-	-	-	-	66776786	55252617	11	strongHypo	-0.396	2.3e-09	Intron (ENSSSCT00000018216/ENSSSCG00000016734, intron 8 of 10)	18	55227250	55260911	33662	-	8304
ENSSSCG00000016729	-	-	-	-	-	66800463	54539025	30	strongHypo	-0.664	1.38e-44	Distal Intergenic	18	54851504	54856012	4509	+	-312508
ENSSSCG00000016728	-	-	-	-	-	66782438	54882329	126	strongHyper	0.362	4.64e-123	Distal Intergenic	18	54861845	54866804	4960	-	-15525
ENSSSCG00000016725	-	-	-	-	-	67029695	53875046	16	strongHypo	-0.415	1.71e-19	Intron (ENSSSCT00000018206/ENSSSCG00000016725, intron 26 of 31)	18	53694289	53887545	193257	+	180757
ENSSSCG00000016725	-	-	-	-	-	67033572	53809075	60	strongHypo	-0.45	4.93e-08	Intron (ENSSSCT00000018206/ENSSSCG00000016725, intron 16 of 31)	18	53694289	53887545	193257	+	114786
ENSSSCG00000016725	-	-	-	-	-	67048854	53742038	39	strongHypo	-0.401	1.67e-21	Intron (ENSSSCT00000018206/ENSSSCG00000016725, intron 4 of 31)	18	53694289	53887545	193257	+	47749
ENSSSCG00000016725	-	-	-	-	-	67104383	53672257	42	strongHyper	0.372	3.07e-08	Distal Intergenic	18	53694289	53887545	193257	+	-22073
ENSSSCG00000016724	-	-	-	-	-	67305665	53585723	52	strongHypo	-0.501	8.62e-37	Distal Intergenic	18	53538653	53541606	2954	+	47070
ENSSSCG00000016724	-	-	-	-	-	67421702	53576562	18	strongHypo	-0.604	8.71e-22	Distal Intergenic	18	53538653	53541606	2954	+	37909
ENSSSCG00000016721	-	-	-	-	-	67560489	53436725	168	strongHyper	0.422	2.22e-09	Promoter (2-3kb)	18	53426424	53438727	12304	-	2169
ENSSSCG00000016718	-	-	-	-	-	67716173	53026432	26	strongHyper	0.37	2.58e-08	Distal Intergenic	18	52929674	52937567	7894	-	-88865
ENSSSCG00000016718	-	-	-	-	-	67975585	53006104	36	strongHypo	-0.507	1.74e-12	Distal Intergenic	18	52929674	52937567	7894	-	-68537
ENSSSCG00000016716	-	-	-	-	-	68197782	52440596	86	strongHyper	0.391	3.5e-73	Intron (ENSSSCT00000018197/ENSSSCG00000016716, intron 1 of 9)	18	52434811	52490002	55192	+	5785
ENSSSCG00000016716	-	-	-	-	-	68246100	52401452	55	strongHypo	-0.463	1.88e-36	Distal Intergenic	18	52434811	52490002	55192	+	-33413
ENSSSCG00000016714	-	-	-	-	-	68256897	51774160	108	strongHyper	0.406	1.35e-10	Distal Intergenic	18	52036068	52038371	2304	+	-262015
ENSSSCG00000016714	-	-	-	-	-	68307863	51760433	60	strongHyper	0.332	2.2e-07	Distal Intergenic	18	52036068	52038371	2304	+	-275694
ENSSSCG00000016705	-	-	-	-	-	68530341	50090931	297	strongHypo	-0.554	3.34e-11	Distal Intergenic	18	50096056	50099702	3647	+	-5421
ENSSSCG00000016701	-	-	-	-	-	68584982	50052586	71	strongHyper	0.38	4.97e-07	Promoter (2-3kb)	18	50050530	50052305	1776	+	2056
ENSSSCG00000016701	-	-	-	-	-	68587098	50052148	12	strongHypo	-0.303	2.25e-09	Promoter (1-2kb)	18	50050530	50052305	1776	+	1618
ENSSSCG00000016698	-	-	-	-	-	68668536	50014767	16	strongHypo	-0.308	0.000155	Distal Intergenic	18	50021760	50025397	3638	+	-7008
ENSSSCG00000016691	-	-	-	-	-	68711062	49160195	67	strongHyper	0.316	8.37e-09	Distal Intergenic	18	49277462	49327730	50269	+	-117333
ENSSSCG00000016684	-	-	-	-	-	68726530	47344471	21	strongHyper	0.343	2.71e-08	Promoter (2-3kb)	18	47342426	47378290	35865	+	2045
ENSSSCG00000016678	-	-	-	-	-	68762177	47001742	72	strongHypo	-0.301	5.39e-15	Promoter (<=1kb)	18	47002450	47010874	8425	+	-779
ENSSSCG00000016676	-	-	-	-	-	68789010	46547080	12	strongHypo	-0.344	1.83e-14	Intron (ENSSSCT00000018153/ENSSSCG00000016674, intron 3 of 23)	18	46637157	46641921	4765	+	-90088
ENSSSCG00000016673	-	-	-	-	-	68828822	46462078	124	strongHyper	0.428	9.81e-16	Distal Intergenic	18	46427127	46436822	9696	-	-25256
ENSSSCG00000016672	-	-	-	-	-	68835785	46363584	137	strongHyper	0.316	6.74e-11	Distal Intergenic	18	46232764	46325218	92455	-	-38366
ENSSSCG00000016672	-	-	-	-	-	68836990	46319767	99	strongHypo	-0.391	6.87e-07	Intron (ENSSSCT00000018151/ENSSSCG00000016672, intron 13 of 14)	18	46232764	46325218	92455	-	5549
ENSSSCG00000016590	-	-	-	-	-	68875163	21622399	40	strongHyper	0.502	2.37e-17	Intron (ENSSSCT00000018062/ENSSSCG00000016590, intron 14 of 15)	18	21359379	21657033	297655	-	34673
ENSSSCG00000016590	-	-	-	-	-	68877635	21577488	71	strongHypo	-0.314	1.27e-26	Intron (ENSSSCT00000018062/ENSSSCG00000016590, intron 6 of 15)	18	21359379	21657033	297655	-	79615
ENSSSCG00000016588	-	-	-	-	-	68921598	21201925	58	strongHyper	0.3	9.69e-05	Promoter (<=1kb)	18	21201786	21204671	2886	+	139
ENSSSCG00000016578	-	-	-	-	-	68931696	20869926	38	strongHypo	-0.317	5.35e-14	Exon (ENSSSCT00000018048/ENSSSCG00000016578, exon 21 of 48)	18	20855084	20884021	28938	+	14842
ENSSSCG00000016548	-	-	-	-	-	68947089	18545658	71	strongHyper	0.322	5.38e-05	Intron (ENSSSCT00000018018/ENSSSCG00000016548, intron 1 of 8)	18	18531185	18581935	50751	+	14473
ENSSSCG00000016548	-	-	-	-	-	68962034	18508221	40	strongHypo	-0.373	1.58e-06	Distal Intergenic	18	18531185	18581935	50751	+	-23003
ENSSSCG00000016548	-	-	-	-	-	68972879	18480441	40	strongHyper	0.338	4.97e-05	Distal Intergenic	18	18531185	18581935	50751	+	-50783
ENSSSCG00000016545	-	-	-	-	-	68975797	17805333	68	strongHyper	0.305	8.44e-27	Distal Intergenic	18	17086302	17410939	324638	+	719031
ENSSSCG00000016545	-	-	-	-	-	68977352	17671416	12	strongHypo	-0.326	1.06e-11	Distal Intergenic	18	17086302	17410939	324638	+	585114
ENSSSCG00000016545	-	-	-	-	-	69003771	17659890	13	strongHyper	0.453	3.22e-16	Distal Intergenic	18	17086302	17410939	324638	+	573588
ENSSSCG00000016540	-	-	-	-	-	69021322	15628968	15	strongHyper	0.354	6.83e-17	Promoter (<=1kb)	18	15628406	15629234	829	-	280
ENSSSCG00000016533	-	-	-	-	-	69084806	14859544	52	strongHyper	0.304	0.000144	Exon (ENSSSCT00000029662/ENSSSCG00000027118, exon 9 of 9)	18	14861395	14880336	18942	-	20843
ENSSSCG00000016469	-	-	-	-	-	69205907	7632574	120	strongHyper	0.41	2.78e-08	Distal Intergenic	18	7636965	7652271	15307	+	-4510
ENSSSCG00000016448	-	-	-	-	-	69209894	6722473	46	strongHypo	-0.383	2.86e-18	Promoter (2-3kb)	18	6719117	6725284	6168	-	2856
ENSSSCG00000016448	-	-	-	-	-	69223202	6720550	137	strongHyper	0.346	5.35e-12	Intron (ENSSSCT00000036607/ENSSSCG00000016448, intron 1 of 7)	18	6719117	6725284	6168	-	4870
ENSSSCG00000016437	-	-	-	-	-	69248337	6345425	43	strongHypo	-0.364	7.87e-11	Promoter (2-3kb)	18	6342667	6354926	12260	+	2758
ENSSSCG00000016431	-	-	-	-	-	69275438	5734373	99	strongHypo	-0.308	1.45e-08	Distal Intergenic	18	5661558	5723817	62260	-	-10556
ENSSSCG00000016427	-	-	-	-	-	69290285	5135755	67	strongHypo	-0.318	1.87e-16	Distal Intergenic	18	5034923	5046534	11612	+	100832
ENSSSCG00000016427	-	-	-	-	-	69300746	5027600	6	strongHypo	-0.408	6.31e-15	Intron (ENSSSCT00000017888/ENSSSCG00000016427, intron 1 of 2)	18	5034923	5046534	11612	+	-7328
ENSSSCG00000016427	-	-	-	-	-	69309165	4852248	5	strongHyper	0.486	6.96e-08	Distal Intergenic	18	4937318	5046261	108944	+	-85074
ENSSSCG00000016427	-	-	-	-	-	69321569	4785879	86	strongHypo	-0.378	4.16e-05	Distal Intergenic	18	4937318	5046261	108944	+	-151524
ENSSSCG00000016424	-	-	-	-	-	69328012	4389668	58	strongHyper	0.324	3.47e-15	Distal Intergenic	18	4043041	4043569	529	-	-346099
ENSSSCG00000016424	-	-	-	-	-	69335650	4101459	38	strongHypo	-0.442	2.59e-41	Distal Intergenic	18	4043041	4043569	529	-	-57890
ENSSSCG00000016424	-	-	-	-	-	69341240	4069157	126	strongHypo	-0.372	7.9e-63	Distal Intergenic	18	4043041	4043569	529	-	-25588
ENSSSCG00000016424	-	-	-	-	-	69358479	4005468	176	strongHypo	-0.54	1.45e-20	Distal Intergenic	18	4043041	4043569	529	-	38276
ENSSSCG00000016424	-	-	-	-	-	69381301	3843290	38	strongHypo	-0.442	3.3e-11	Distal Intergenic	18	4043041	4043569	529	-	200316
ENSSSCG00000016424	-	-	-	-	-	69397667	3834797	99	strongHyper	0.523	7.01e-14	Distal Intergenic	18	4043041	4043569	529	-	208870
ENSSSCG00000016423	-	-	-	-	-	69498481	3462508	42	strongHyper	0.595	1.24e-07	Distal Intergenic	18	3287930	3448158	160229	-	-14350
ENSSSCG00000016423	-	-	-	-	-	69542427	3446022	67	strongHypo	-0.334	1.65e-23	Promoter (2-3kb)	18	3287930	3448158	160229	-	2202
ENSSSCG00000016423	-	-	-	-	-	69563855	3432454	14	strongHyper	0.45	2.38e-05	Intron (ENSSSCT00000017884/ENSSSCG00000016423, intron 16 of 17)	18	3287930	3448158	160229	-	15717
ENSSSCG00000016420	-	-	-	-	-	69772372	3043554	52	strongHyper	0.383	3.5e-18	Distal Intergenic	18	2896505	3019640	123136	-	-23914
ENSSSCG00000016419	-	-	-	-	-	69788823	2971217	34	strongHypo	-0.348	5.87e-14	Intron (ENSSSCT00000017880/ENSSSCG00000016420, intron 1 of 6)	18	2986712	2994219	7508	-	23035
ENSSSCG00000016419	-	-	-	-	-	69798729	2937126	85	strongHyper	0.375	1.23e-07	Intron (ENSSSCT00000017880/ENSSSCG00000016420, intron 1 of 6)	18	2986712	2994219	7508	-	57177
ENSSSCG00000016417	-	-	-	-	-	69830302	2873077	49	strongHypo	-0.345	7.62e-12	Distal Intergenic	18	2689188	2795075	105888	-	-78002
ENSSSCG00000016417	-	-	-	-	-	69904320	2866304	23	strongHyper	0.46	4.01e-08	Distal Intergenic	18	2689188	2795075	105888	-	-71229
ENSSSCG00000016417	-	-	-	-	-	69907431	2816402	32	strongHypo	-0.46	3.43e-09	Distal Intergenic	18	2689188	2795075	105888	-	-21327
ENSSSCG00000016416	-	-	-	-	-	69930899	2682696	16	strongHyper	0.377	4.65e-06	Distal Intergenic	18	2664794	2673751	8958	+	17902
ENSSSCG00000016416	-	-	-	-	-	69963136	2676611	21	strongHyper	0.432	3.03e-08	Distal Intergenic	18	2664794	2673751	8958	+	11817
ENSSSCG00000016416	-	-	-	-	-	70067179	2438708	29	strongHyper	0.417	6.9e-29	Distal Intergenic	18	2664794	2673751	8958	+	-226114
ENSSSCG00000016416	-	-	-	-	-	70071897	2375591	56	strongHypo	-0.303	1.44e-08	Distal Intergenic	18	2664794	2673751	8958	+	-289258
ENSSSCG00000016416	-	-	-	-	-	70079141	2371197	71	strongHyper	0.385	8.67e-13	Distal Intergenic	18	2664794	2673751	8958	+	-293667
ENSSSCG00000016412	-	-	-	-	-	70103771	2198098	102	strongHyper	0.308	1.44e-13	Distal Intergenic	18	1942515	1997035	54521	+	255583
ENSSSCG00000016412	-	-	-	-	-	70155412	2079951	137	strongHyper	0.365	4.37e-17	Distal Intergenic	18	1942515	1997035	54521	+	137436
ENSSSCG00000016412	-	-	-	-	-	70193687	2062889	61	strongHyper	0.31	1.08e-06	Distal Intergenic	18	1942515	1997035	54521	+	120374
ENSSSCG00000016412	-	-	-	-	-	70239639	2055441	75	strongHypo	-0.431	2.42e-06	Distal Intergenic	18	1942515	1997035	54521	+	112926
ENSSSCG00000016412	-	-	-	-	-	70252693	2053178	13	strongHyper	0.347	2.43e-09	Distal Intergenic	18	1942515	1997035	54521	+	110663
ENSSSCG00000016410	-	-	-	-	-	70377693	1708855	33	strongHypo	-0.32	7.88e-15	Distal Intergenic	18	1693754	1698680	4927	+	15101
ENSSSCG00000016410	-	-	-	-	-	70605130	1664133	115	strongHyper	0.51	4.32e-10	Distal Intergenic	18	1693754	1698680	4927	+	-29735
ENSSSCG00000016407	-	-	-	-	-	71203825	792747	35	strongHyper	0.382	1.47e-14	Distal Intergenic	18	780059	784910	4852	-	-7837
ENSSSCG00000016407	-	-	-	-	-	71238489	764847	113	strongHyper	0.372	5.89e-07	Distal Intergenic	18	780059	784910	4852	-	20175
ENSSSCG00000016407	-	-	-	-	-	71249269	750937	6	strongHypo	-0.425	3.37e-33	Distal Intergenic	18	780059	784910	4852	-	33978
ENSSSCG00000016406	-	-	-	-	-	71203488	826593	58	strongHypo	-0.409	6.09e-07	Intron (ENSSSCT00000017863/ENSSSCG00000016406, intron 5 of 21)	18	814124	862401	48278	+	12469
ENSSSCG00000016402	-	-	-	-	-	84881414	157601798	53	strongHyper	0.317	7.22e-07	Distal Intergenic	15	157617111	157627583	10473	+	-15365
ENSSSCG00000016401	-	-	-	-	-	84905852	157574153	15	strongHyper	0.418	1.54e-05	Distal Intergenic	15	157512036	157570407	58372	-	-3746
ENSSSCG00000016401	-	-	-	-	-	84907507	157557325	88	strongHypo	-0.325	3.11e-21	Intron (ENSSSCT00000017858/ENSSSCG00000016401, intron 35 of 44)	15	157512036	157570407	58372	-	13169
ENSSSCG00000016401	-	-	-	-	-	84921461	157556730	62	strongHypo	-0.311	7.32e-30	Intron (ENSSSCT00000017858/ENSSSCG00000016401, intron 34 of 44)	15	157512036	157570407	58372	-	13738
ENSSSCG00000016401	-	-	-	-	-	85035223	157537027	77	strongHyper	0.343	1.67e-09	Intron (ENSSSCT00000017858/ENSSSCG00000016401, intron 18 of 44)	15	157512036	157570407	58372	-	33456
ENSSSCG00000016401	-	-	-	-	-	85053862	157532540	27	strongHyper	0.4	1.76e-05	Intron (ENSSSCT00000017858/ENSSSCG00000016401, intron 13 of 44)	15	157512036	157570407	58372	-	37893
ENSSSCG00000016386	-	-	-	-	-	85071381	155554721	52	strongHypo	-0.509	1.21e-08	Promoter (<=1kb)	15	155554200	155554661	462	-	-60
ENSSSCG00000016385	-	-	-	-	-	85256403	155273026	22	strongHyper	0.556	5.37e-08	Promoter (<=1kb)	15	155272556	155280728	8173	+	470
ENSSSCG00000016385	-	-	-	-	-	85278063	155263418	7	strongHyper	0.42	4.71e-12	Distal Intergenic	15	155272556	155280728	8173	+	-9144
ENSSSCG00000016381	-	-	-	-	-	85313422	154938644	6	strongHypo	-0.459	4.18e-08	Promoter (1-2kb)	15	154937360	154993020	55661	+	1284
ENSSSCG00000016381	-	-	-	-	-	85369211	154928107	97	strongHyper	0.318	4.53e-09	Distal Intergenic	15	154937360	154993020	55661	+	-9349
ENSSSCG00000016381	-	-	-	-	-	85374632	154912361	11	strongHypo	-0.323	1.02e-09	Distal Intergenic	15	154937360	154993020	55661	+	-25009
ENSSSCG00000016378	-	-	-	-	-	85296549	155026098	31	strongHypo	-0.463	3.5e-11	Promoter (2-3kb)	15	155006592	155028697	22106	-	2629
ENSSSCG00000016373	-	-	-	-	-	85385799	154819321	16	strongHyper	0.401	1.91e-10	Distal Intergenic	15	154816153	154817291	1139	+	3168
ENSSSCG00000016372	-	-	-	-	-	85572773	154699254	30	strongHypo	-0.544	2.62e-08	Distal Intergenic	15	154683000	154693236	10237	-	-6018
ENSSSCG00000016372	-	-	-	-	-	85639757	154682299	58	strongHypo	-0.81	2.16e-44	Distal Intergenic	15	154683000	154693236	10237	-	10994
ENSSSCG00000016370	-	-	-	-	-	85530592	154730750	25	strongHypo	-0.429	1.26e-10	Intron (ENSSSCT00000017825/ENSSSCG00000016370, intron 9 of 11)	15	154711219	154738280	27062	+	19531
ENSSSCG00000016369	-	-	-	-	-	85438488	154793433	6	strongHypo	-0.432	4.32e-07	Distal Intergenic	15	154761681	154783240	21560	-	-10193
ENSSSCG00000016369	-	-	-	-	-	85494725	154776626	15	strongHyper	0.401	3.74e-11	Intron (ENSSSCT00000017824/ENSSSCG00000016369, intron 2 of 2)	15	154761681	154783240	21560	-	6628
ENSSSCG00000016365	-	-	-	-	-	85717286	154536351	116	strongHypo	-0.395	5.61e-06	Distal Intergenic	15	154473743	154507383	33641	+	62608
ENSSSCG00000016365	-	-	-	-	-	85764051	154533339	62	strongHypo	-0.375	6.16e-06	Distal Intergenic	15	154473743	154507383	33641	+	59596
ENSSSCG00000016365	-	-	-	-	-	85808560	154486725	87	strongHyper	0.317	1.3e-06	Exon (ENSSSCT00000017820/ENSSSCG00000016365, exon 8 of 18)	15	154473743	154507383	33641	+	12982
ENSSSCG00000016349	-	-	-	-	-	85892687	153799794	74	strongHyper	0.495	4.46e-14	Intron (ENSSSCT00000017804/ENSSSCG00000016349, intron 1 of 9)	15	153792057	153825378	33322	-	25657
ENSSSCG00000016349	-	-	-	-	-	85899961	153734591	42	strongHyper	0.4	8.89e-06	Distal Intergenic	15	153792057	153825378	33322	-	90828
ENSSSCG00000016349	-	-	-	-	-	85918569	153559400	36	strongHypo	-0.337	3.98e-09	Distal Intergenic	15	153792057	153825378	33322	-	266013
ENSSSCG00000016349	-	-	-	-	-	85929485	153552204	58	strongHyper	0.333	1.62e-09	Distal Intergenic	15	153792057	153825378	33322	-	273231
ENSSSCG00000016347	-	-	-	-	-	85934831	153380593	15	strongHyper	0.439	2.09e-07	Distal Intergenic	15	153249051	153253207	4157	+	131542
ENSSSCG00000016343	-	-	-	-	-	86113020	152532978	40	strongHyper	0.35	1.28e-05	Distal Intergenic	15	152586224	152633988	47765	+	-53285
ENSSSCG00000016341	-	-	-	-	-	86118656	152509206	145	strongHypo	-0.308	3.31e-05	Distal Intergenic	15	152435241	152441832	6592	-	-67374
ENSSSCG00000016340	-	-	-	-	-	86136288	152408398	80	strongHyper	0.478	4.38e-14	Distal Intergenic	15	152382675	152398097	15423	+	25723
ENSSSCG00000016340	-	-	-	-	-	86142892	152371996	44	strongHypo	-0.455	1.46e-08	Distal Intergenic	15	152382675	152398097	15423	+	-10722
ENSSSCG00000016338	-	-	-	-	-	86236344	152280667	5	strongHypo	-0.683	3.52e-11	Exon (ENSSSCT00000017793/ENSSSCG00000016338, exon 8 of 15)	15	152264832	152286818	21987	-	6155
ENSSSCG00000016335	-	-	-	-	-	86299778	152088622	20	strongHypo	-0.741	4.02e-12	Intron (ENSSSCT00000017788/ENSSSCG00000016335, intron 2 of 8)	15	152085243	152114957	29715	+	3379
ENSSSCG00000016334	-	-	-	-	-	86320526	152064314	58	strongHyper	0.5	3.8e-08	Intron (ENSSSCT00000017787/ENSSSCG00000016334, intron 4 of 12)	15	152046617	152083433	36817	+	17697
ENSSSCG00000016332	-	-	-	-	-	86412710	151852889	90	strongHypo	-0.398	2.76e-13	Distal Intergenic	15	151861197	151883755	22559	+	-8397
ENSSSCG00000016332	-	-	-	-	-	86415319	151812145	96	strongHyper	0.337	4.59e-15	Intron (ENSSSCT00000017783/ENSSSCG00000016330, intron 13 of 25)	15	151861197	151883755	22559	+	-49147
ENSSSCG00000016331	-	-	-	-	-	86405307	151911212	16	strongHyper	0.472	5.65e-06	Promoter (2-3kb)	15	151914130	151945098	30969	+	-2933
ENSSSCG00000016330	-	-	-	-	-	86420073	151801664	22	strongHypo	-0.385	1.81e-07	Intron (ENSSSCT00000017783/ENSSSCG00000016330, intron 11 of 25)	15	151754397	151846756	92360	+	47267
ENSSSCG00000016328	-	-	-	-	-	86506498	151673711	223	strongHyper	0.363	4.17e-27	Distal Intergenic	15	151631247	151635584	4338	+	42464
ENSSSCG00000016328	-	-	-	-	-	86528009	151660722	123	strongHypo	-0.344	1.24e-17	Distal Intergenic	15	151631247	151635584	4338	+	29475
ENSSSCG00000016323	-	-	-	-	-	86582533	151267589	123	strongHypo	-0.343	5.19e-17	Promoter (2-3kb)	15	151269647	151279504	9858	+	-2180
ENSSSCG00000016318	-	-	-	-	-	86630355	150550177	61	strongHypo	-0.371	6.3e-09	Promoter (<=1kb)	15	150485595	150550295	64701	-	178
ENSSSCG00000016317	-	-	-	-	-	86637367	150076614	64	hyper	0.3	2.44e-23	Intron (ENSSSCT00000022776/ENSSSCG00000024859, intron 3 of 4)	15	150152463	150427955	275493	+	-75912
ENSSSCG00000016308	-	-	-	-	-	87552218	148096678	73	strongHypo	-0.469	1.73e-07	Intron (ENSSSCT00000017761/ENSSSCG00000016308, intron 1 of 4)	15	148087403	148163653	76251	+	9275
ENSSSCG00000016298	-	-	-	-	-	87554739	147616862	43	strongHyper	0.31	5.15e-10	Intron (ENSSSCT00000017748/ENSSSCG00000016298, intron 2 of 22)	15	147606612	147668699	62088	+	10250
ENSSSCG00000016297	-	-	-	-	-	87630910	147544010	108	strongHypo	-0.471	2.69e-14	Distal Intergenic	15	147510305	147512937	2633	-	-31073
ENSSSCG00000016297	-	-	-	-	-	87637932	147464688	49	strongHypo	-0.346	1.27e-08	Distal Intergenic	15	147510305	147512937	2633	-	48297
ENSSSCG00000016294	-	-	-	-	-	87709331	147331378	45	strongHypo	-0.32	5.15e-31	Distal Intergenic	15	147324526	147331222	6697	+	6852
ENSSSCG00000016286	-	-	-	-	-	87813987	146935745	68	strongHyper	0.341	5.62e-14	Promoter (1-2kb)	15	146937230	146939423	2194	+	-1552
ENSSSCG00000016283	-	-	-	-	-	88132023	146717848	103	strongHyper	0.328	3.93e-08	Intron (ENSSSCT00000026675/ENSSSCG00000026703, intron 2 of 2)	15	146738333	146738859	527	-	21113
ENSSSCG00000016283	-	-	-	-	-	88450597	146703463	29	strongHyper	0.392	5.51e-13	Intron (ENSSSCT00000026675/ENSSSCG00000026703, intron 2 of 2)	15	146738333	146738859	527	-	35424
ENSSSCG00000016270	-	-	-	-	-	88944208	145447523	48	strongHypo	-0.541	2.5e-06	Distal Intergenic	15	145450297	145460228	9932	-	12752
ENSSSCG00000016239	-	-	-	-	-	89781065	140568556	111	strongHyper	0.305	4.1e-08	Intron (ENSSSCT00000017682/ENSSSCG00000016239, intron 3 of 3)	15	140534479	140641040	106562	+	34077
ENSSSCG00000016091	-	-	-	-	-	92400198	115324710	23	strongHyper	0.338	1.63e-07	Intron (ENSSSCT00000017518/ENSSSCG00000016090, intron 7 of 13)	15	115341493	115371296	29804	-	46608
ENSSSCG00000015896	-	-	-	-	-	93342361	76412986	31	strongHyper	0.628	9.65e-31	Distal Intergenic	15	76323042	76394187	71146	-	-18799
ENSSSCG00000015799	-	-	-	-	-	93853171	53939222	61	strongHyper	0.508	1.24e-08	Intron (ENSSSCT00000017203/ENSSSCG00000015799, intron 14 of 15)	15	53912808	53941519	28712	+	26414
ENSSSCG00000015789	-	-	-	-	-	93900423	53127938	36	strongHypo	-0.503	3.86e-137	Intron (ENSSSCT00000017192/ENSSSCG00000015789, intron 3 of 16)	15	53105367	53186182	80816	+	22571
ENSSSCG00000015729	-	-	-	-	-	97372148	34592881	208	strongHyper	0.446	1.07e-22	Distal Intergenic	15	34655273	34661441	6169	+	-62599
ENSSSCG00000015688	-	-	-	-	-	97612762	18124037	41	strongHypo	-0.356	2.89e-06	Promoter (<=1kb)	15	18124941	18128996	4056	+	-944
ENSSSCG00000015657	-	-	-	-	-	2445101	73965392	57	strongHyper	0.33	1.42e-06	Intron (ENSSSCT00000017054/ENSSSCG00000015657, intron 1 of 11)	9	73959148	73980647	21500	+	6244
ENSSSCG00000015637	-	-	-	-	-	1893629	153318617	94	strongHyper	0.391	6.73e-14	Distal Intergenic	9	153348318	153355773	7456	-	37249
ENSSSCG00000015637	-	-	-	-	-	1897174	153301309	25	strongHypo	-0.73	4.37e-79	Distal Intergenic	9	153348318	153355773	7456	-	54488
ENSSSCG00000015636	-	-	-	-	-	1901963	153196269	10	strongHypo	-0.408	5.47e-65	Distal Intergenic	9	153209620	153234278	24659	+	-13360
ENSSSCG00000015634	-	-	-	-	-	1924029	152377792	183	strongHyper	0.313	1.1e-35	Distal Intergenic	9	151802897	151804411	1515	+	574895
ENSSSCG00000015634	-	-	-	-	-	1943627	152363756	58	strongHypo	-0.413	1.03e-24	Distal Intergenic	9	151802897	151804411	1515	+	560859
ENSSSCG00000015634	-	-	-	-	-	1943628	152262845	6	strongHyper	0.834	1.28e-18	Distal Intergenic	9	151802897	151804411	1515	+	459948
ENSSSCG00000015634	-	-	-	-	-	1958810	152125844	39	strongHypo	-0.567	8.59e-50	Distal Intergenic	9	151802897	151804411	1515	+	322947
ENSSSCG00000015634	-	-	-	-	-	1964312	151950032	65	strongHypo	-0.395	1.72e-05	Distal Intergenic	9	151802897	151804411	1515	+	147135
ENSSSCG00000015634	-	-	-	-	-	1973569	151569796	83	strongHypo	-0.302	1.35e-08	Distal Intergenic	9	151802897	151804411	1515	+	-233183
ENSSSCG00000015633	-	-	-	-	-	2049595	150642323	48	strongHyper	0.408	6.76e-12	Distal Intergenic	9	150662002	150667166	5165	-	24890
ENSSSCG00000015633	-	-	-	-	-	2053166	150627922	53	strongHyper	0.349	3.16e-20	Distal Intergenic	9	150662002	150667166	5165	-	39296
ENSSSCG00000015633	-	-	-	-	-	2055367	150614174	88	strongHyper	0.363	1.54e-11	Exon (ENSSSCT00000017027/ENSSSCG00000025867, exon 4 of 4)	9	150662002	150667166	5165	-	53079
ENSSSCG00000015632	-	-	-	-	-	2027283	150727276	147	strongHypo	-0.386	4.24e-69	Distal Intergenic	9	150689692	150715070	25379	-	-12206
ENSSSCG00000015632	-	-	-	-	-	2028585	150727023	117	strongHyper	0.467	3.81e-07	Distal Intergenic	9	150689692	150715070	25379	-	-11953
ENSSSCG00000015632	-	-	-	-	-	2038103	150715374	50	strongHypo	-0.374	9.62e-20	Promoter (<=1kb)	9	150689692	150715070	25379	-	-304
ENSSSCG00000015632	-	-	-	-	-	2041487	150704234	11	strongHypo	-0.542	3.3e-11	Intron (ENSSSCT00000017026/ENSSSCG00000015632, intron 4 of 4)	9	150689692	150715070	25379	-	10846
ENSSSCG00000015631	-	-	-	-	-	2072900	150478925	20	strongHyper	0.451	4.24e-18	Distal Intergenic	9	150266276	150423905	157630	-	-55020
ENSSSCG00000015629	-	-	-	-	-	2105844	149966694	29	strongHyper	0.389	1.14e-08	Distal Intergenic	9	150042014	150042703	690	+	-75348
ENSSSCG00000015627	-	-	-	-	-	2119846	149713408	61	strongHyper	0.31	1.13e-25	Promoter (<=1kb)	9	149631286	149713217	81932	-	-191
ENSSSCG00000015626	-	-	-	-	-	2136393	149460881	76	strongHyper	0.336	4.85e-09	Distal Intergenic	9	149509307	149609191	99885	+	-48501
ENSSSCG00000015625	-	-	-	-	-	2136955	149047922	43	strongHypo	-0.589	4.46e-108	Distal Intergenic	9	148810272	148818209	7938	+	237650
ENSSSCG00000015625	-	-	-	-	-	2137574	148965004	60	strongHypo	-0.342	4.14e-11	Distal Intergenic	9	148810272	148818209	7938	+	154732
ENSSSCG00000015625	-	-	-	-	-	2138366	148784971	10	strongHypo	-0.487	3.96e-73	Intron (ENSSSCT00000031404/ENSSSCG00000029907, intron 1 of 7)	9	148810272	148818209	7938	+	-25310
ENSSSCG00000015625	-	-	-	-	-	2144683	148765910	53	strongHyper	0.532	2.09e-10	Intron (ENSSSCT00000031404/ENSSSCG00000029907, intron 1 of 7)	9	148810272	148818209	7938	+	-44414
ENSSSCG00000015622	-	-	-	-	-	2171182	148488917	146	strongHyper	0.311	1.81e-15	Distal Intergenic	9	148446001	148470636	24636	+	42916
ENSSSCG00000015622	-	-	-	-	-	2184777	148308423	105	strongHypo	-0.34	6.97e-11	Intron (ENSSSCT00000029838/ENSSSCG00000026412, intron 28 of 43)	9	148445971	148470659	24689	+	-137652
ENSSSCG00000015622	-	-	-	-	-	2195130	148300798	79	strongHyper	0.312	2.3e-23	Intron (ENSSSCT00000029838/ENSSSCG00000026412, intron 24 of 43)	9	148445971	148470659	24689	+	-145251
ENSSSCG00000015618	-	-	-	-	-	2197992	146585969	6	strongHyper	0.384	7.02e-10	Intron (ENSSSCT00000017012/ENSSSCG00000015618, intron 2 of 26)	9	146585180	146616210	31031	-	30246
ENSSSCG00000015614	-	-	-	-	-	2197997	146334818	178	strongHyper	0.316	1.24e-49	Distal Intergenic	9	146288284	146295762	7479	-	-39056
ENSSSCG00000015612	-	-	-	-	-	2205217	146244393	83	strongHyper	0.309	1.52e-07	Promoter (<=1kb)	9	146244646	146250943	6298	+	-335
ENSSSCG00000015600	-	-	-	-	-	2258426	144336318	35	strongHypo	-0.351	9.09e-28	Intron (ENSSSCT00000016995/ENSSSCG00000015602, intron 4 of 8)	9	144272744	144322912	50169	-	-13406
ENSSSCG00000015584	-	-	-	-	-	2265683	142749007	156	strongHyper	0.548	4.14e-06	Distal Intergenic	9	142428903	142469651	40749	-	-279356
ENSSSCG00000015584	-	-	-	-	-	2266696	142657647	74	strongHypo	-0.444	1.01e-06	Distal Intergenic	9	142428903	142469651	40749	-	-187996
ENSSSCG00000015584	-	-	-	-	-	2270311	142446521	69	strongHyper	0.449	4.62e-07	Intron (ENSSSCT00000016977/ENSSSCG00000015584, intron 1 of 3)	9	142428903	142469651	40749	-	23198
ENSSSCG00000015581	-	-	-	-	-	2285604	141787855	120	strongHypo	-0.623	6.91e-16	Distal Intergenic	9	141697204	141740052	42849	-	-47803
ENSSSCG00000015559	-	-	-	-	-	2319390	137120074	13	strongHypo	-0.442	2.03e-15	Exon (ENSSSCT00000016949/ENSSSCG00000015559, exon 6 of 15)	9	137106911	137137467	30557	-	17405
ENSSSCG00000015551	-	-	-	-	-	2326485	136231398	27	strongHyper	0.621	6.31e-15	Promoter (<=1kb)	9	136230946	136256626	25681	+	452
ENSSSCG00000015550	-	-	-	-	-	2335764	136174865	47	strongHypo	-0.421	9.98e-08	Promoter (1-2kb)	9	136173508	136175985	2478	-	1166
ENSSSCG00000015538	-	-	-	-	-	2367903	134466342	115	strongHyper	0.356	1.37e-21	Distal Intergenic	9	134543466	134559297	15832	+	-77238
ENSSSCG00000015534	-	-	-	-	-	2371127	133950028	103	strongHyper	0.458	7.15e-14	Distal Intergenic	9	133728651	133933446	204796	-	-16582
ENSSSCG00000015527	-	-	-	-	-	2372049	133061307	31	strongHyper	0.395	3.53e-09	Promoter (<=1kb)	9	133062195	133138350	76156	+	-918
ENSSSCG00000015525	-	-	-	-	-	2372121	132638788	24	strongHyper	0.32	1.12e-08	Intron (ENSSSCT00000016913/ENSSSCG00000015525, intron 3 of 5)	9	132634649	132660669	26021	+	4139
ENSSSCG00000015461	-	-	-	-	-	2382359	121920363	54	strongHyper	0.609	1.41e-18	Distal Intergenic	9	121943609	121952731	9123	-	32421
ENSSSCG00000015450	-	-	-	-	-	2406289	120182955	32	strongHyper	0.308	1.93e-12	Exon (ENSSSCT00000016832/ENSSSCG00000015450, exon 3 of 4)	9	120175501	120183949	8449	+	7454
ENSSSCG00000015290	-	-	-	-	-	2450476	72412830	212	strongHypo	-0.302	1.55e-17	Distal Intergenic	9	72428184	72431694	3511	+	-15565
ENSSSCG00000015239	-	-	-	-	-	2461605	62611648	100	strongHyper	0.309	4.35e-08	Intron (ENSSSCT00000016608/ENSSSCG00000015239, intron 1 of 2)	9	62607366	62620602	13237	+	4282
ENSSSCG00000015203	-	-	-	-	-	2465881	57612246	175	strongHypo	-0.366	2.93e-08	Promoter (1-2kb)	9	57598963	57613198	14236	-	1126
ENSSSCG00000015129	-	-	-	-	-	2509370	52815547	86	strongHypo	-0.468	9.29e-08	Distal Intergenic	9	52649356	52729816	80461	+	166191
ENSSSCG00000015126	-	-	-	-	-	2537208	52364942	7	strongHypo	-0.519	2.06e-10	Intron (ENSSSCT00000016492/ENSSSCG00000015126, intron 6 of 8)	9	52347183	52374426	27244	+	17759
ENSSSCG00000015126	-	-	-	-	-	2537330	52347291	62	strongHyper	0.361	3.62e-06	Promoter (<=1kb)	9	52347183	52374426	27244	+	108
ENSSSCG00000015126	-	-	-	-	-	2547766	52299716	9	strongHyper	0.445	5.75e-10	Distal Intergenic	9	52347183	52374426	27244	+	-47475
ENSSSCG00000015125	-	-	-	-	-	2563255	52205447	155	strongHypo	-0.405	2.18e-08	Distal Intergenic	9	52086275	52089736	3462	+	119172
ENSSSCG00000015124	-	-	-	-	-	2569558	51955703	78	strongHyper	0.351	5.44e-06	Intron (ENSSSCT00000016490/ENSSSCG00000015124, intron 6 of 6)	9	51881267	51968279	87013	-	12653
ENSSSCG00000015123	-	-	-	-	-	2572207	51841851	27	strongHypo	-0.44	6.96e-18	Distal Intergenic	9	51834051	51836001	1951	-	-5850
ENSSSCG00000015122	-	-	-	-	-	2572676	51703197	39	strongHyper	0.548	1.71e-07	Distal Intergenic	9	51638997	51644318	5322	-	-58879
ENSSSCG00000015117	-	-	-	-	-	2575919	51580874	122	strongHyper	0.337	2.24e-09	Promoter (2-3kb)	9	51578570	51579871	1302	+	2304
ENSSSCG00000015116	-	-	-	-	-	2576372	51550664	86	strongHypo	-0.315	3.47e-12	Promoter (1-2kb)	9	51549980	51551918	1939	-	1339
ENSSSCG00000015083	-	-	-	-	-	2593717	50272551	128	strongHypo	-0.358	1.35e-07	Distal Intergenic	9	50266077	50268705	2629	-	-3846
ENSSSCG00000015054	-	-	-	-	-	2605819	46588853	101	strongHypo	-0.34	8.41e-12	Distal Intergenic	9	46628613	46631014	2402	+	-39860
ENSSSCG00000015049	-	-	-	-	-	2611976	46148649	72	strongHyper	0.415	3.53e-11	Promoter (<=1kb)	9	46147984	46148697	714	-	119
ENSSSCG00000015048	-	-	-	-	-	2619328	45873102	10	strongHyper	0.395	2.23e-11	Distal Intergenic	9	45883079	45897704	14626	+	-9986
ENSSSCG00000015047	-	-	-	-	-	2625665	45851397	50	strongHyper	0.348	5.75e-09	Intron (ENSSSCT00000016413/ENSSSCG00000015047, intron 13 of 22)	9	45823535	45867317	43783	+	27862
ENSSSCG00000014965	-	-	-	-	-	2669112	30911213	64	strongHypo	-0.331	1.25e-07	Distal Intergenic	9	30923141	30952504	29364	+	-11991
ENSSSCG00000014946	-	-	-	-	-	2669548	29751043	74	strongHypo	-0.308	2.25e-24	Intron (ENSSSCT00000016304/ENSSSCG00000014946, intron 32 of 62)	9	29688042	29799302	111261	-	48332
ENSSSCG00000014903	-	-	-	-	-	2676018	19359590	38	strongHypo	-0.336	8.79e-10	Promoter (1-2kb)	9	19327662	19360915	33254	-	1362
ENSSSCG00000014895	-	-	-	-	-	2676591	14897462	116	strongHyper	0.392	2.89e-09	Distal Intergenic	9	14789194	14793860	4667	-	-103602
ENSSSCG00000014876	-	-	-	-	-	2681869	12399605	24	strongHyper	0.377	5.49e-06	Exon (ENSSSCT00000016229/ENSSSCG00000014876, exon 20 of 50)	9	12345556	12430927	85372	+	54049
ENSSSCG00000014876	-	-	-	-	-	2682681	12390748	31	strongHyper	0.542	2.76e-09	Intron (ENSSSCT00000016229/ENSSSCG00000014876, intron 14 of 49)	9	12345556	12430927	85372	+	45192
ENSSSCG00000014876	-	-	-	-	-	2687009	12339737	71	strongHyper	0.372	2.88e-08	3' UTR	9	12345556	12430927	85372	+	-5889
ENSSSCG00000014876	-	-	-	-	-	2702411	12336765	84	strongHypo	-0.45	6.19e-09	Intron (ENSSSCT00000016228/ENSSSCG00000014875, intron 10 of 11)	9	12345556	12430927	85372	+	-8874
ENSSSCG00000014875	-	-	-	-	-	2712276	12301898	115	strongHyper	0.308	2.11e-07	Promoter (<=1kb)	9	12302387	12341085	38699	+	-603
ENSSSCG00000014875	-	-	-	-	-	2727840	12286568	46	strongHyper	0.444	1.44e-13	Distal Intergenic	9	12302387	12341085	38699	+	-15864
ENSSSCG00000014869	-	-	-	-	-	2732487	11952453	88	strongHyper	0.438	9.54e-09	Distal Intergenic	9	11913097	11926467	13371	-	-25986
ENSSSCG00000014869	-	-	-	-	-	2738688	11879952	8	strongHyper	0.554	1.7e-37	Distal Intergenic	9	11913097	11926467	13371	-	46522
ENSSSCG00000014859	-	-	-	-	-	2766366	11008194	26	strongHypo	-0.445	4.28e-07	Intron (ENSSSCT00000016213/ENSSSCG00000014860, intron 2 of 4)	9	10972133	10976532	4400	+	36061
ENSSSCG00000014853	-	-	-	-	-	2775920	10917521	34	strongHypo	-0.32	9.87e-09	Distal Intergenic	9	10840405	10883005	42601	-	-34516
ENSSSCG00000014852	-	-	-	-	-	2804604	10760466	59	strongHyper	0.378	3.65e-14	Distal Intergenic	9	10735562	10759039	23478	+	24904
ENSSSCG00000014843	-	-	-	-	-	2820497	10069646	108	strongHyper	0.331	1.36e-12	Distal Intergenic	9	10070248	10088542	18295	-	19003
ENSSSCG00000014825	-	-	-	-	-	2873029	8512918	28	strongHyper	0.436	5.91e-14	Exon (ENSSSCT00000016177/ENSSSCG00000014825, exon 7 of 11)	9	8497720	8515461	17742	+	15198
ENSSSCG00000014825	-	-	-	-	-	2880774	8510263	55	strongHypo	-0.352	8.12e-09	Exon (ENSSSCT00000016177/ENSSSCG00000014825, exon 3 of 11)	9	8497720	8515461	17742	+	12543
ENSSSCG00000014825	-	-	-	-	-	2883856	8509396	14	strongHyper	0.511	8.24e-10	Intron (ENSSSCT00000016177/ENSSSCG00000014825, intron 2 of 10)	9	8497720	8515461	17742	+	11676
ENSSSCG00000014825	-	-	-	-	-	2888966	8504720	74	strongHypo	-0.312	1.88e-18	Intron (ENSSSCT00000016177/ENSSSCG00000014825, intron 1 of 10)	9	8497720	8515461	17742	+	7000
ENSSSCG00000014822	-	-	-	-	-	2866282	8562606	13	strongHypo	-0.343	5.37e-13	Promoter (1-2kb)	9	8561507	8684017	122511	+	1099
ENSSSCG00000014819	-	-	-	-	-	2897406	8119788	73	strongHypo	-0.78	5.81e-18	Intron (ENSSSCT00000016170/ENSSSCG00000014819, intron 13 of 17)	9	8108620	8122236	13617	+	11168
ENSSSCG00000014817	-	-	-	-	-	2900731	8059822	47	strongHypo	-0.312	4.42e-19	Distal Intergenic	9	7997861	8038741	40881	-	-21081
ENSSSCG00000014817	-	-	-	-	-	2911442	8027174	60	strongHyper	0.471	4.67e-08	Promoter (<=1kb)	9	8000476	8026266	25791	-	-908
ENSSSCG00000014817	-	-	-	-	-	2912054	8009702	29	strongHypo	-0.322	8.21e-25	Exon (ENSSSCT00000016168/ENSSSCG00000014817, exon 20 of 34)	9	8000476	8026266	25791	-	16592
ENSSSCG00000014813	-	-	-	-	-	2979453	7572806	141	strongHypo	-0.435	1.73e-10	Promoter (1-2kb)	9	7570798	7574562	3765	-	1896
ENSSSCG00000014813	-	-	-	-	-	2983564	7571093	31	strongHypo	-0.315	5.29e-29	Exon (ENSSSCT00000016164/ENSSSCG00000014813, exon 3 of 3)	9	7570798	7574562	3765	-	3499
ENSSSCG00000014809	-	-	-	-	-	3003223	7480205	46	strongHypo	-0.32	7.05e-07	Promoter (1-2kb)	9	7480967	7481542	576	-	1382
ENSSSCG00000014798	-	-	-	-	-	3043503	7220630	95	strongHyper	0.452	4.69e-09	Exon (ENSSSCT00000016150/ENSSSCG00000014799, exon 19 of 26)	9	7207331	7212089	4759	+	13299
ENSSSCG00000014796	-	-	-	-	-	3075211	7194276	45	strongHyper	0.477	5.59e-12	3' UTR	9	7189921	7193199	3279	+	4355
ENSSSCG00000014792	-	-	-	-	-	3079587	7018438	69	strongHyper	0.313	2.35e-08	Intron (ENSSSCT00000016143/ENSSSCG00000014792, intron 11 of 11)	9	6848894	7055247	206354	-	36877
ENSSSCG00000014694	-	-	-	-	-	3096747	5215103	37	strongHyper	0.386	9.16e-11	Promoter (<=1kb)	9	5214883	5215877	995	-	810
ENSSSCG00000014650	-	-	-	-	-	3112597	4375342	78	strongHyper	0.443	7.36e-14	Promoter (<=1kb)	9	4374996	4375937	942	-	672
ENSSSCG00000014600	-	-	-	-	-	3126397	3003234	12	strongHypo	-0.619	3.97e-16	Distal Intergenic	9	3065249	3077501	12253	+	-62026
ENSSSCG00000014598	-	-	-	-	-	3130369	2605833	15	strongHyper	0.531	1.16e-08	Intron (ENSSSCT00000015948/ENSSSCG00000014598, intron 10 of 13)	9	2587271	2612066	24796	-	6247
ENSSSCG00000014581	-	-	-	-	-	3182609	1527281	11	strongHyper	0.509	7.84e-13	Distal Intergenic	9	1497553	1516217	18665	-	-11064
ENSSSCG00000014581	-	-	-	-	-	3199295	1493447	40	strongHyper	0.328	8e-14	Distal Intergenic	9	1497553	1516217	18665	-	22809
ENSSSCG00000014581	-	-	-	-	-	3206422	1491916	24	strongHyper	0.306	3.28e-12	Distal Intergenic	9	1497553	1516217	18665	-	24324
ENSSSCG00000014580	-	-	-	-	-	3225775	1461399	23	strongHyper	0.51	6.27e-09	Intron (ENSSSCT00000015930/ENSSSCG00000014580, intron 3 of 5)	9	1444670	1489589	44920	+	16729
ENSSSCG00000014577	-	-	-	-	-	3354743	559406	41	strongHyper	0.599	1.27e-10	Distal Intergenic	9	566885	579604	12720	+	-7519
ENSSSCG00000014575	-	-	-	-	-	3389350	476819	27	strongHypo	-0.36	6.38e-14	Intron (ENSSSCT00000015925/ENSSSCG00000014575, intron 10 of 25)	9	457731	521012	63282	+	19088
ENSSSCG00000014570	-	-	-	-	-	3382861	540929	9	strongHypo	-0.438	3.75e-13	Intron (ENSSSCT00000015920/ENSSSCG00000014570, intron 2 of 7)	9	532154	554467	22314	+	8775
ENSSSCG00000014570	-	-	-	-	-	3384917	503821	71	strongHyper	0.342	1.16e-30	Intron (ENSSSCT00000015925/ENSSSCG00000014575, intron 19 of 25)	9	532154	554467	22314	+	-28403
ENSSSCG00000014568	-	-	-	-	-	3343318	710329	25	strongHyper	0.32	7.16e-10	Intron (ENSSSCT00000015918/ENSSSCG00000014568, intron 1 of 19)	9	682482	772807	90326	+	27847
ENSSSCG00000014568	-	-	-	-	-	3345932	659243	62	hypo	-0.3	2.34e-16	Distal Intergenic	9	682482	772807	90326	+	-23300
ENSSSCG00000014567	-	-	-	-	-	3322162	882058	76	strongHyper	0.419	3.08e-12	Distal Intergenic	9	909394	936358	26965	-	54375
ENSSSCG00000014561	-	-	-	-	-	55963459	162132583	22	strongHypo	-0.322	1.81e-11	Promoter (1-2kb)	2	162127965	162133634	5670	-	1072
ENSSSCG00000014450	-	-	-	-	-	55976638	158478353	251	strongHypo	-0.33	3.8e-27	Intron (ENSSSCT00000015798/ENSSSCG00000014450, intron 24 of 26)	2	158451903	158486259	34357	-	8156
ENSSSCG00000014450	-	-	-	-	-	55978141	158466216	25	strongHypo	-0.696	1.2e-18	Intron (ENSSSCT00000015798/ENSSSCG00000014450, intron 14 of 26)	2	158451903	158486259	34357	-	20067
ENSSSCG00000014450	-	-	-	-	-	56016915	158457774	48	strongHyper	0.308	1.39e-07	Intron (ENSSSCT00000015798/ENSSSCG00000014450, intron 7 of 26)	2	158451903	158486259	34357	-	28532
ENSSSCG00000014448	-	-	-	-	-	56122414	158439635	45	strongHyper	0.315	3.93e-07	Distal Intergenic	2	158403663	158410068	6406	-	-29567
ENSSSCG00000014448	-	-	-	-	-	56156215	158433965	43	strongHypo	-0.442	2.42e-08	Distal Intergenic	2	158403663	158410068	6406	-	-23897
ENSSSCG00000014448	-	-	-	-	-	56218122	158405777	27	strongHyper	0.35	2.31e-05	Intron (ENSSSCT00000015795/ENSSSCG00000014448, intron 1 of 2)	2	158403663	158410068	6406	-	4317
ENSSSCG00000014445	-	-	-	-	-	56520469	158276311	101	strongHyper	0.43	7.91e-13	Distal Intergenic	2	158290183	158304250	14068	+	-13972
ENSSSCG00000014443	-	-	-	-	-	56537836	158153404	34	strongHyper	0.585	1.78e-10	Intron (ENSSSCT00000015790/ENSSSCG00000014443, intron 9 of 14)	2	158143674	158174737	31064	+	9730
ENSSSCG00000014440	-	-	-	-	-	56570052	157823131	50	strongHypo	-0.361	4.96e-09	Intron (ENSSSCT00000015786/ENSSSCG00000014440, intron 8 of 14)	2	157807083	157854809	47727	+	16048
ENSSSCG00000014437	-	-	-	-	-	56571555	157712928	65	strongHyper	0.301	1.75e-06	Intron (ENSSSCT00000015782/ENSSSCG00000014437, intron 1 of 10)	2	157708576	157732501	23926	+	4352
ENSSSCG00000014437	-	-	-	-	-	56633903	157712553	76	strongHyper	0.4	7.26e-08	Intron (ENSSSCT00000015782/ENSSSCG00000014437, intron 1 of 10)	2	157708576	157732501	23926	+	3977
ENSSSCG00000014437	-	-	-	-	-	56714618	157706829	51	strongHyper	0.372	1.06e-08	Promoter (1-2kb)	2	157708576	157732501	23926	+	-1797
ENSSSCG00000014437	-	-	-	-	-	56736732	157685343	164	strongHyper	0.33	1.43e-12	Distal Intergenic	2	157708576	157732501	23926	+	-23396
ENSSSCG00000014436	-	-	-	-	-	56849753	157518855	84	strongHypo	-0.322	4.18e-12	Distal Intergenic	2	157445243	157501653	56411	+	73612
ENSSSCG00000014436	-	-	-	-	-	56899195	157510435	128	strongHypo	-0.329	7.64e-49	Distal Intergenic	2	157445243	157501653	56411	+	65192
ENSSSCG00000014436	-	-	-	-	-	56971595	157502685	58	strongHyper	0.452	1.58e-12	Distal Intergenic	2	157445243	157501653	56411	+	57442
ENSSSCG00000014434	-	-	-	-	-	57029664	157302303	77	strongHyper	0.317	1.7e-06	Intron (ENSSSCT00000015778/ENSSSCG00000014433, intron 5 of 5)	2	157307452	157309376	1925	-	7149
ENSSSCG00000014433	-	-	-	-	-	57239564	157296100	51	strongHyper	0.473	3.46e-09	Intron (ENSSSCT00000015778/ENSSSCG00000014433, intron 2 of 5)	2	157292112	157303137	11026	+	3988
ENSSSCG00000014432	-	-	-	-	-	57493212	157252608	64	strongHypo	-0.384	1.79e-07	Intron (ENSSSCT00000015776/ENSSSCG00000014431, intron 12 of 18)	2	157276623	157283073	6451	+	-24078
ENSSSCG00000014427	-	-	-	-	-	57571764	156451043	57	strongHyper	0.451	9.04e-06	Distal Intergenic	2	156358304	156405576	47273	+	92739
ENSSSCG00000014405	-	-	-	-	-	57895710	153680523	13	strongHypo	-0.379	2.9e-06	Distal Intergenic	2	153643692	153659445	15754	-	-21078
ENSSSCG00000014401	-	-	-	-	-	57946372	151009564	11	strongHyper	0.653	1.2e-16	Distal Intergenic	2	151054873	151085617	30745	-	76063
ENSSSCG00000014400	-	-	-	-	-	57959476	150658098	26	strongHypo	-0.335	6.07e-19	Intron (ENSSSCT00000015737/ENSSSCG00000014399, intron 9 of 21)	2	150664569	150665149	581	-	7076
ENSSSCG00000014399	-	-	-	-	-	57974912	150546792	19	strongHyper	0.414	4.64e-09	Intron (ENSSSCT00000015737/ENSSSCG00000014399, intron 1 of 21)	2	150495712	150918983	423272	+	51080
ENSSSCG00000014391	-	-	-	-	-	58285745	149606507	97	strongHyper	0.344	4.79e-06	Distal Intergenic	2	149506500	149530200	23701	-	-76307
ENSSSCG00000014391	-	-	-	-	-	58286198	149593418	62	strongHypo	-0.309	3.59e-06	Distal Intergenic	2	149506500	149530200	23701	-	-63218
ENSSSCG00000014385	-	-	-	-	-	58301575	149336015	7	strongHyper	0.368	9e-09	Distal Intergenic	2	149342965	149356492	13528	+	-6956
ENSSSCG00000014359	-	-	-	-	-	58911916	147298887	40	strongHyper	0.476	3.68e-19	Intron (ENSSSCT00000015688/ENSSSCG00000014359, intron 3 of 6)	2	147280801	147307996	27196	+	18086
ENSSSCG00000014357	-	-	-	-	-	58630615	147366373	35	strongHyper	0.522	1.26e-08	Distal Intergenic	2	147317594	147321676	4083	+	48779
ENSSSCG00000014357	-	-	-	-	-	58671436	147364656	59	strongHyper	0.421	3.74e-15	Distal Intergenic	2	147317594	147321676	4083	+	47062
ENSSSCG00000014357	-	-	-	-	-	58675139	147353899	41	strongHyper	0.357	2.33e-22	Distal Intergenic	2	147317594	147321676	4083	+	36305
ENSSSCG00000014357	-	-	-	-	-	58722410	147334737	39	strongHypo	-0.315	1.12e-08	Distal Intergenic	2	147317594	147321676	4083	+	17143
ENSSSCG00000014357	-	-	-	-	-	58734867	147323405	71	strongHypo	-0.449	1.29e-16	Distal Intergenic	2	147317594	147321676	4083	+	5811
ENSSSCG00000014357	-	-	-	-	-	58743758	147321945	263	strongHypo	-0.397	3.55e-08	Distal Intergenic	2	147317594	147321676	4083	+	4351
ENSSSCG00000014357	-	-	-	-	-	58855479	147318755	104	strongHyper	0.361	5.77e-36	Promoter (1-2kb)	2	147317594	147321676	4083	+	1161
ENSSSCG00000014357	-	-	-	-	-	58867049	147311794	49	strongHyper	0.319	2.48e-08	Distal Intergenic	2	147317594	147321676	4083	+	-5848
ENSSSCG00000014347	-	-	-	-	-	59033311	147114661	23	strongHypo	-0.307	4.78e-07	Promoter (1-2kb)	2	147112697	147115756	3060	-	1117
ENSSSCG00000014303	-	-	-	-	-	59325174	142436728	44	strongHyper	0.401	6.3e-16	Intron (ENSSSCT00000015626/ENSSSCG00000014303, intron 9 of 11)	2	142398393	142446363	47971	+	38335
ENSSSCG00000014303	-	-	-	-	-	59327789	142401808	29	strongHyper	0.414	4.84e-05	Intron (ENSSSCT00000015626/ENSSSCG00000014303, intron 1 of 11)	2	142398393	142446363	47971	+	3415
ENSSSCG00000014296	-	-	-	-	-	59406069	141937308	27	strongHyper	0.309	3.12e-08	Distal Intergenic	2	141876773	141909071	32299	-	-28237
ENSSSCG00000014214	-	-	-	-	-	59433715	124071425	71	strongHyper	0.356	1.16e-07	Distal Intergenic	2	124120211	124154475	34265	-	83120
ENSSSCG00000014051	-	-	-	-	-	59493499	82857126	17	strongHypo	-0.338	7.16e-06	Distal Intergenic	2	82867849	82878311	10463	-	21201
ENSSSCG00000014007	-	-	-	-	-	59504123	79490101	55	strongHyper	0.323	2.61e-22	Exon (ENSSSCT00000015300/ENSSSCG00000014007, exon 15 of 30)	2	79479773	79502309	22537	+	10328
ENSSSCG00000013988	-	-	-	-	-	60415956	53790486	134	strongHyper	0.361	7.74e-56	Distal Intergenic	2	53824455	53835832	11378	-	45479
ENSSSCG00000013937	-	-	-	-	-	60382012	58286204	7	strongHypo	-0.335	1.77e-17	Promoter (<=1kb)	2	58286057	58286878	822	-	680
ENSSSCG00000013868	-	-	-	-	-	60304949	60305079	131	strongHyper	0.42	7.11e-13	Intron (ENSSSCT00000015149/ENSSSCG00000013869, intron 43 of 45)	2	60307495	60308917	1423	-	3968
ENSSSCG00000013782	-	-	-	-	-	60281932	65156315	24	strongHyper	0.326	2.8e-18	Promoter (<=1kb)	2	65155215	65156396	1182	-	104
ENSSSCG00000013779	-	-	-	-	-	60232232	65203497	99	strongHypo	-0.35	1.14e-05	Exon (ENSSSCT00000015055/ENSSSCG00000013779, exon 4 of 12)	2	65193042	65211453	18412	-	8054
ENSSSCG00000013764	-	-	-	-	-	60212930	65467369	139	strongHypo	-0.3	8.82e-62	Intron (ENSSSCT00000015038/ENSSSCG00000013764, intron 6 of 19)	2	65455152	65479727	24576	+	12217
ENSSSCG00000013742	-	-	-	-	-	60085014	66406818	69	strongHyper	0.302	4.62e-19	Distal Intergenic	2	66328926	66394217	65292	-	-12601
ENSSSCG00000013742	-	-	-	-	-	60096322	66394149	86	strongHyper	0.326	2.2e-11	Promoter (<=1kb)	2	66328926	66394217	65292	-	153
ENSSSCG00000013742	-	-	-	-	-	60174108	66367301	55	strongHyper	0.364	3.36e-08	Intron (ENSSSCT00000015016/ENSSSCG00000013742, intron 9 of 9)	2	66328926	66394217	65292	-	26970
ENSSSCG00000013731	-	-	-	-	-	60019374	66446530	39	strongHypo	-0.329	5.02e-21	Exon (ENSSSCT00000015006/ENSSSCG00000013732, exon 17 of 17)	2	66447489	66450524	3036	-	4032
ENSSSCG00000013731	-	-	-	-	-	60028635	66446478	50	strongHypo	-0.323	2.66e-25	Exon (ENSSSCT00000015006/ENSSSCG00000013732, exon 17 of 17)	2	66447489	66450524	3036	-	4095
ENSSSCG00000013686	-	-	-	-	-	59955720	68307924	62	strongHyper	0.387	8.84e-28	Promoter (2-3kb)	2	68309331	68310266	936	-	2403
ENSSSCG00000013665	-	-	-	-	-	59921564	69236343	40	strongHyper	0.355	1.01e-08	Intron (ENSSSCT00000014929/ENSSSCG00000013665, intron 26 of 41)	2	69218664	69249891	31228	+	17679
ENSSSCG00000013636	-	-	-	-	-	59894089	69745982	33	strongHypo	-0.354	5.89e-14	Promoter (<=1kb)	2	69745812	69752189	6378	+	170
ENSSSCG00000013629	-	-	-	-	-	59892182	70252713	21	strongHyper	0.494	8.13e-09	Intron (ENSSSCT00000014884/ENSSSCG00000013629, intron 8 of 20)	2	70224904	70276679	51776	-	23986
ENSSSCG00000013595	-	-	-	-	-	59857323	71413970	14	strongHyper	0.442	5.26e-07	Intron (ENSSSCT00000014849/ENSSSCG00000013595, intron 9 of 10)	2	71403986	71448501	44516	-	34544
ENSSSCG00000013589	-	-	-	-	-	59851096	71700296	53	strongHypo	-0.329	7.56e-07	Intron (ENSSSCT00000014840/ENSSSCG00000013588, intron 2 of 13)	2	71691620	71694387	2768	-	-5909
ENSSSCG00000013578	-	-	-	-	-	59843945	71968762	14	strongHyper	0.404	2.78e-05	Promoter (<=1kb)	2	71968729	71970360	1632	+	33
ENSSSCG00000013564	-	-	-	-	-	59834450	72411686	32	strongHypo	-0.318	2.61e-06	Exon (ENSSSCT00000014815/ENSSSCG00000013564, exon 8 of 12)	2	72388198	72395452	7255	+	23488
ENSSSCG00000013554	-	-	-	-	-	59784845	72691023	69	strongHypo	-0.405	2.7e-09	Exon (ENSSSCT00000014804/ENSSSCG00000013554, exon 9 of 15)	2	72685806	72695425	9620	-	4470
ENSSSCG00000013553	-	-	-	-	-	59757466	72855760	9	strongHyper	0.4	2.47e-10	Promoter (1-2kb)	2	72827624	72857071	29448	-	1319
ENSSSCG00000013496	-	-	-	-	-	59642014	75070876	11	strongHyper	0.604	3.67e-21	Exon (ENSSSCT00000014742/ENSSSCG00000013496, exon 11 of 11)	2	75063076	75071288	8213	+	7800
ENSSSCG00000013489	-	-	-	-	-	1846370	46121	9	strongHypo	-0.384	4.35e-11	Intron (ENSSSCT00000030977/ENSSSCG00000026443, intron 11 of 17)	GL893808.2	63410	72873	9464	+	-17297
ENSSSCG00000013465	-	-	-	-	-	59579297	76473075	192	strongHypo	-0.311	2.99e-31	Distal Intergenic	2	76436146	76436742	597	+	36929
ENSSSCG00000013463	-	-	-	-	-	59574858	76817116	26	strongHyper	0.411	5.85e-08	Distal Intergenic	2	76799042	76813627	14586	+	18074
ENSSSCG00000013448	-	-	-	-	-	59573891	77247044	68	strongHypo	-0.311	7.85e-06	Distal Intergenic	2	77247530	77254084	6555	-	7107
ENSSSCG00000013390	-	-	-	-	-	60516733	47703903	23	strongHypo	-0.434	1.14e-17	Promoter (<=1kb)	2	47702356	47703223	868	-	-680
ENSSSCG00000013390	-	-	-	-	-	60536197	47703843	86	strongHypo	-0.363	1.93e-11	Promoter (<=1kb)	2	47702356	47703223	868	-	-620
ENSSSCG00000013378	-	-	-	-	-	60933186	44749949	98	strongHyper	0.338	0.000259	Intron (ENSSSCT00000014612/ENSSSCG00000013378, intron 6 of 38)	2	44725269	44812585	87317	+	24680
ENSSSCG00000013339	-	-	-	-	-	61346734	36607641	30	strongHypo	-0.473	7.47e-14	Distal Intergenic	2	36225783	36430350	204568	-	-177291
ENSSSCG00000013339	-	-	-	-	-	61424819	36465114	58	strongHyper	0.334	0.000193	Distal Intergenic	2	36225783	36430350	204568	-	-34764
ENSSSCG00000013311	-	-	-	-	-	61570515	29643540	6	strongHyper	0.437	5.69e-23	Intron (ENSSSCT00000014537/ENSSSCG00000013311, intron 8 of 19)	2	29617747	29746715	128969	+	25793
ENSSSCG00000013310	-	-	-	-	-	61548977	29702345	18	strongHyper	0.368	8.93e-10	Intron (ENSSSCT00000014537/ENSSSCG00000013311, intron 15 of 19)	2	29768913	29770663	1751	-	68335
ENSSSCG00000013308	-	-	-	-	-	61542765	29979616	74	strongHypo	-0.588	7.22e-16	Distal Intergenic	2	29800852	29812316	11465	-	-167300
ENSSSCG00000013303	-	-	-	-	-	61642324	28957657	97	strongHyper	0.317	5.94e-15	Intron (ENSSSCT00000014529/ENSSSCG00000013303, intron 1 of 16)	2	28946535	29149593	203059	+	11122
ENSSSCG00000013281	-	-	-	-	-	61670600	19850974	37	strongHyper	0.373	1.34e-06	Promoter (1-2kb)	2	19708281	19849570	141290	-	-1404
ENSSSCG00000013281	-	-	-	-	-	61753987	19711694	101	strongHyper	0.447	1.35e-46	Intron (ENSSSCT00000014505/ENSSSCG00000013281, intron 1 of 13)	2	19708281	19849570	141290	-	137976
ENSSSCG00000013278	-	-	-	-	-	61842673	19026330	49	strongHyper	0.473	1.08e-33	Distal Intergenic	2	19002630	19021138	18509	-	-5192
ENSSSCG00000013276	-	-	-	-	-	61936160	18800734	48	strongHypo	-0.327	5.98e-05	Distal Intergenic	2	18654863	18712542	57680	-	-88192
ENSSSCG00000013275	-	-	-	-	-	61972805	18404475	25	strongHypo	-0.432	1.59e-11	Distal Intergenic	2	18596996	18640232	43237	+	-192545
ENSSSCG00000013270	-	-	-	-	-	62010974	17915004	65	strongHypo	-0.353	0.00048	Intron (ENSSSCT00000014494/ENSSSCG00000013270, intron 10 of 11)	2	17893141	17916392	23252	+	21863
ENSSSCG00000013244	-	-	-	-	-	62033034	16608984	61	strongHyper	0.315	4.53e-12	Intron (ENSSSCT00000014464/ENSSSCG00000013244, intron 3 of 10)	2	16605411	16613463	8053	+	3573
ENSSSCG00000013178	-	-	-	-	-	62113963	12889383	43	strongHypo	-0.526	3.6e-14	Intron (ENSSSCT00000014398/ENSSSCG00000013178, intron 5 of 10)	2	12884998	12902901	17904	-	13560
ENSSSCG00000013088	-	-	-	-	-	62132131	9560980	33	strongHypo	-0.333	2.37e-10	3' UTR	2	9568403	9569199	797	-	8251
ENSSSCG00000013079	-	-	-	-	-	62155476	9368900	89	strongHyper	0.317	2.99e-10	Intron (ENSSSCT00000014297/ENSSSCG00000013079, intron 14 of 19)	2	9351869	9378284	26416	-	9472
ENSSSCG00000013063	-	-	-	-	-	62292036	8489907	68	strongHyper	0.496	4.7e-14	Exon (ENSSSCT00000014278/ENSSSCG00000013062, exon 14 of 18)	2	8494174	8506626	12453	+	-4334
ENSSSCG00000013044	-	-	-	-	-	62385140	7136272	76	strongHypo	-0.354	7.86e-10	Intron (ENSSSCT00000014256/ENSSSCG00000013043, intron 3 of 10)	2	7095830	7097924	2095	-	-38348
ENSSSCG00000013044	-	-	-	-	-	62407236	7120295	111	strongHyper	0.345	7.26e-06	Intron (ENSSSCT00000014256/ENSSSCG00000013043, intron 3 of 10)	2	7095830	7097924	2095	-	-22371
ENSSSCG00000013044	-	-	-	-	-	62423347	7115281	118	strongHyper	0.313	1.79e-13	Intron (ENSSSCT00000014256/ENSSSCG00000013043, intron 3 of 10)	2	7095830	7097924	2095	-	-17357
ENSSSCG00000013042	-	-	-	-	-	62424645	6995273	44	strongHyper	0.332	4.24e-15	Promoter (2-3kb)	2	6992733	7010294	17562	+	2540
ENSSSCG00000013041	-	-	-	-	-	62572762	6971576	30	strongHypo	-0.592	4.24e-14	Exon (ENSSSCT00000014254/ENSSSCG00000013041, exon 5 of 15)	2	6953588	6976696	23109	-	5149
ENSSSCG00000013040	-	-	-	-	-	62595975	6956792	60	strongHyper	0.356	2.95e-08	Exon (ENSSSCT00000014254/ENSSSCG00000013041, exon 8 of 15)	2	6950712	6953739	3028	+	6080
ENSSSCG00000013025	-	-	-	-	-	62611549	6678715	7	strongHypo	-0.356	3.37e-09	Intron (ENSSSCT00000014237/ENSSSCG00000013024, intron 21 of 22)	2	6688308	6696328	8021	-	17619
ENSSSCG00000013025	-	-	-	-	-	62651645	6659506	55	strongHyper	0.428	4.1e-09	Intron (ENSSSCT00000014237/ENSSSCG00000013024, intron 17 of 22)	2	6688308	6696328	8021	-	36876
ENSSSCG00000013025	-	-	-	-	-	62654241	6657972	20	strongHyper	0.387	1.58e-09	Exon (ENSSSCT00000014237/ENSSSCG00000013024, exon 17 of 23)	2	6688308	6696328	8021	-	38375
ENSSSCG00000013024	-	-	-	-	-	62665627	6626569	65	strongHypo	-0.419	5.58e-13	Intron (ENSSSCT00000014237/ENSSSCG00000013024, intron 6 of 22)	2	6587432	6684684	97253	+	39137
ENSSSCG00000013024	-	-	-	-	-	62678764	6586567	39	strongHyper	0.314	0.00237	Promoter (<=1kb)	2	6587432	6684684	97253	+	-903
ENSSSCG00000013022	-	-	-	-	-	62758062	6545958	39	strongHyper	0.314	3.7e-11	Exon (ENSSSCT00000014234/ENSSSCG00000013022, exon 6 of 20)	2	6542313	6553842	11530	+	3645
ENSSSCG00000013018	-	-	-	-	-	62760001	6452947	219	strongHyper	0.313	4.29e-33	Distal Intergenic	2	6460653	6480139	19487	+	-7924
ENSSSCG00000013004	-	-	-	-	-	62834038	6216829	9	strongHypo	-0.314	6.53e-09	Exon (ENSSSCT00000014216/ENSSSCG00000013005, exon 5 of 10)	2	6208815	6213504	4690	-	-3325
ENSSSCG00000012996	-	-	-	-	-	62912643	6054808	46	strongHypo	-0.357	6.93e-14	Exon (ENSSSCT00000014207/ENSSSCG00000012997, exon 18 of 18)	2	6030298	6036364	6067	-	-18444
ENSSSCG00000012996	-	-	-	-	-	62914717	6041537	54	strongHyper	0.311	7.72e-09	Distal Intergenic	2	6030298	6036364	6067	-	-5173
ENSSSCG00000012993	-	-	-	-	-	62959001	5991629	84	strongHyper	0.602	1.65e-09	Distal Intergenic	2	5984015	5990284	6270	+	7614
ENSSSCG00000012992	-	-	-	-	-	63026293	5964319	136	strongHypo	-0.365	1.44e-15	Exon (ENSSSCT00000014202/ENSSSCG00000012992, exon 8 of 10)	2	5955700	5976369	20670	-	12185
ENSSSCG00000012992	-	-	-	-	-	63095804	5960851	35	strongHyper	0.448	1.96e-08	Intron (ENSSSCT00000014202/ENSSSCG00000012992, intron 2 of 9)	2	5955700	5976369	20670	-	15552
ENSSSCG00000012985	-	-	-	-	-	63166415	5857948	41	strongHyper	0.33	4.91e-08	Intron (ENSSSCT00000014195/ENSSSCG00000012985, intron 25 of 28)	2	5840778	5861803	21026	-	3895
ENSSSCG00000012956	-	-	-	-	-	63219168	5223640	42	strongHyper	0.332	5.66e-08	Intron (ENSSSCT00000014161/ENSSSCG00000012956, intron 13 of 23)	2	5210217	5246316	36100	-	22717
ENSSSCG00000012933	-	-	-	-	-	63352011	4866406	168	strongHypo	-0.339	6.47e-71	Promoter (<=1kb)	2	4864531	4867104	2574	-	865
ENSSSCG00000012920	-	-	-	-	-	63556064	3800299	22	strongHypo	-0.378	5.57e-51	Promoter (1-2kb)	2	3799100	3804062	4963	+	1199
ENSSSCG00000012917	-	-	-	-	-	63540964	3994585	43	strongHypo	-0.532	1.48e-23	Intron (ENSSSCT00000014121/ENSSSCG00000012918, intron 4 of 19)	2	3976503	3990125	13623	-	-4460
ENSSSCG00000012909	-	-	-	-	-	63545587	3803036	247	strongHyper	0.454	1.1e-11	Intron (ENSSSCT00000014123/ENSSSCG00000012920, intron 9 of 10)	2	3806257	3806883	627	+	-3467
ENSSSCG00000012906	-	-	-	-	-	63641144	3787738	13	strongHyper	0.502	2.26e-09	Distal Intergenic	2	3787774	3790770	2997	-	3044
ENSSSCG00000012890	-	-	-	-	-	63746545	3468321	10	strongHyper	0.305	2.29e-11	Intron (ENSSSCT00000014091/ENSSSCG00000012889, intron 11 of 11)	2	3476378	3488420	12043	-	20108
ENSSSCG00000012890	-	-	-	-	-	63747848	3467796	92	strongHyper	0.315	8.3e-19	Intron (ENSSSCT00000014091/ENSSSCG00000012889, intron 10 of 11)	2	3476378	3488420	12043	-	20715
ENSSSCG00000012889	-	-	-	-	-	63766516	3437137	8	strongHypo	-0.421	1.32e-13	Intron (ENSSSCT00000014091/ENSSSCG00000012889, intron 1 of 11)	2	3416545	3473335	56791	+	20592
ENSSSCG00000012889	-	-	-	-	-	63794151	3394979	12	strongHypo	-0.565	1.99e-16	Distal Intergenic	2	3416545	3473335	56791	+	-21577
ENSSSCG00000012889	-	-	-	-	-	63824113	3390107	38	strongHyper	0.387	4.12e-11	Distal Intergenic	2	3416545	3473335	56791	+	-26475
ENSSSCG00000012889	-	-	-	-	-	63846816	3389872	147	strongHypo	-0.358	3.16e-24	Distal Intergenic	2	3416545	3473335	56791	+	-26819
ENSSSCG00000012887	-	-	-	-	-	63881810	3343371	54	strongHyper	0.341	7.18e-06	Distal Intergenic	2	3294895	3332625	37731	+	48476
ENSSSCG00000012885	-	-	-	-	-	63932061	3182640	32	strongHypo	-0.367	2.86e-23	Exon (ENSSSCT00000014086/ENSSSCG00000012885, exon 11 of 16)	2	3168524	3213765	45242	-	31156
ENSSSCG00000012884	-	-	-	-	-	64003654	3019666	31	strongHyper	0.685	2.75e-11	Intron (ENSSSCT00000014085/ENSSSCG00000012884, intron 15 of 25)	2	2974853	3097590	122738	-	77954
ENSSSCG00000012883	-	-	-	-	-	64057314	2964175	145	strongHypo	-0.374	1.39e-13	Distal Intergenic	2	2931347	2937425	6079	-	-26750
ENSSSCG00000012879	-	-	-	-	-	64103059	2752295	55	strongHyper	0.34	6.55e-07	Intron (ENSSSCT00000014076/ENSSSCG00000012878, intron 1 of 14)	2	2773574	2786091	12518	+	-21333
ENSSSCG00000012875	-	-	-	-	-	64141177	2672722	217	strongHypo	-0.322	1.62e-07	Distal Intergenic	2	2708675	2727191	18517	+	-36169
ENSSSCG00000012875	-	-	-	-	-	64141439	2576421	50	strongHypo	-0.401	5.01e-19	Distal Intergenic	2	2708675	2727191	18517	+	-132303
ENSSSCG00000012875	-	-	-	-	-	64217458	2572857	182	strongHyper	0.349	4.06e-08	Distal Intergenic	2	2708675	2727191	18517	+	-135999
ENSSSCG00000012875	-	-	-	-	-	64281494	2563304	50	strongHypo	-0.407	6.43e-05	Distal Intergenic	2	2708675	2727191	18517	+	-145420
ENSSSCG00000012875	-	-	-	-	-	64332147	2537337	8	strongHypo	-0.566	1.04e-17	Distal Intergenic	2	2708675	2727191	18517	+	-171345
ENSSSCG00000012873	-	-	-	-	-	64377042	2509405	36	strongHypo	-0.392	1.05e-11	Distal Intergenic	2	2342270	2343202	933	+	167135
ENSSSCG00000012873	-	-	-	-	-	64414408	2475469	333	strongHypo	-0.313	5.1e-08	Distal Intergenic	2	2342270	2343202	933	+	133199
ENSSSCG00000012873	-	-	-	-	-	64419602	2445186	86	strongHypo	-0.305	7.24e-08	Distal Intergenic	2	2342270	2343202	933	+	102916
ENSSSCG00000012873	-	-	-	-	-	64667899	2444520	85	strongHyper	0.317	2.43e-16	Distal Intergenic	2	2342270	2343202	933	+	102250
ENSSSCG00000012873	-	-	-	-	-	64772990	2258435	10	strongHyper	0.391	1.99e-12	Distal Intergenic	2	2342270	2343202	933	+	-83844
ENSSSCG00000012871	-	-	-	-	-	64774810	2072934	35	strongHyper	0.406	2.14e-10	Distal Intergenic	2	2060948	2064674	3727	+	11986
ENSSSCG00000012870	-	-	-	-	-	64798252	1989347	5	strongHyper	0.41	6.94e-08	Distal Intergenic	2	2004484	2006245	1762	+	-15141
ENSSSCG00000012869	-	-	-	-	-	64805601	1887697	6	strongHypo	-0.428	2.93e-06	Intron (ENSSSCT00000014066/ENSSSCG00000012869, intron 7 of 9)	2	1866961	1902581	35621	-	14889
ENSSSCG00000012869	-	-	-	-	-	64809801	1887670	239	strongHyper	0.412	4.22e-05	Exon (ENSSSCT00000014066/ENSSSCG00000012869, exon 4 of 10)	2	1866961	1902581	35621	-	15149
ENSSSCG00000012869	-	-	-	-	-	64832689	1876571	28	strongHypo	-0.329	1.74e-05	Intron (ENSSSCT00000014066/ENSSSCG00000012869, intron 3 of 9)	2	1866961	1902581	35621	-	26037
ENSSSCG00000012864	-	-	-	-	-	64911609	1254610	118	strongHyper	0.311	2.67e-06	Distal Intergenic	2	1228857	1235210	6354	+	25753
ENSSSCG00000012864	-	-	-	-	-	64914532	1241298	48	strongHypo	-0.342	1.08e-07	Distal Intergenic	2	1228857	1235210	6354	+	12441
ENSSSCG00000012864	-	-	-	-	-	64951894	1231957	72	strongHyper	0.377	6.7e-10	Intron (ENSSSCT00000014060/ENSSSCG00000012864, intron 1 of 2)	2	1228857	1235210	6354	+	3100
ENSSSCG00000012862	-	-	-	-	-	65344418	584580	224	strongHyper	0.431	7.75e-24	Distal Intergenic	2	550279	579913	29635	-	-4667
ENSSSCG00000012862	-	-	-	-	-	65366592	579157	127	strongHypo	-0.368	1.41e-07	Promoter (<=1kb)	2	550279	579913	29635	-	882
ENSSSCG00000012855	-	-	-	-	-	65203399	606837	38	strongHyper	0.402	4.03e-11	Promoter (<=1kb)	2	607387	612728	5342	+	-587
ENSSSCG00000012855	-	-	-	-	-	65315558	596577	54	strongHypo	-0.308	1.13e-20	Distal Intergenic	2	607387	612728	5342	+	-10863
ENSSSCG00000012853	-	-	-	-	-	65454613	306271	103	strongHyper	0.305	1.36e-11	Exon (ENSSSCT00000024857/ENSSSCG00000029723, exon 14 of 18)	2	299444	300214	771	+	6827
ENSSSCG00000012853	-	-	-	-	-	65467231	305714	34	strongHypo	-0.345	2.12e-06	Exon (ENSSSCT00000024857/ENSSSCG00000029723, exon 14 of 18)	2	299444	300214	771	+	6270
ENSSSCG00000012853	-	-	-	-	-	65470199	305447	56	strongHypo	-0.714	3e-15	Exon (ENSSSCT00000024857/ENSSSCG00000029723, exon 14 of 18)	2	299444	300214	771	+	6003
ENSSSCG00000012848	-	-	-	-	-	65488631	241074	67	strongHyper	0.394	1.24e-05	Promoter (2-3kb)	2	220370	238887	18518	-	-2187
ENSSSCG00000012847	-	-	-	-	-	65511010	203824	9	strongHypo	-0.345	2.97e-06	Exon (ENSSSCT00000014042/ENSSSCG00000012847, exon 5 of 9)	2	201532	209654	8123	-	5838
ENSSSCG00000012846	-	-	-	-	-	65602284	199263	53	strongHyper	0.5	5.74e-09	3' UTR	2	193624	200363	6740	+	5639
ENSSSCG00000012840	-	-	-	-	-	65647896	145856	35	strongHypo	-0.345	6.85e-13	Promoter (<=1kb)	2	145025	146371	1347	-	549
ENSSSCG00000012839	-	-	-	-	-	65649197	139291	21	strongHypo	-0.345	2.98e-16	Intron (ENSSSCT00000014033/ENSSSCG00000012838, intron 8 of 8)	2	142435	143584	1150	+	-3164
ENSSSCG00000012839	-	-	-	-	-	65671464	127321	11	strongHyper	0.321	3.67e-07	Exon (ENSSSCT00000014033/ENSSSCG00000012838, exon 4 of 9)	2	142435	143584	1150	+	-15124
ENSSSCG00000012837	-	-	-	-	-	65777654	121622	112	strongHyper	0.359	1.42e-13	Intron (ENSSSCT00000014032/ENSSSCG00000012837, intron 11 of 12)	2	103389	122025	18637	+	18233
ENSSSCG00000012837	-	-	-	-	-	65780615	118169	72	strongHyper	0.414	9.78e-13	Intron (ENSSSCT00000014032/ENSSSCG00000012837, intron 10 of 12)	2	103389	122025	18637	+	14780
ENSSSCG00000012836	-	-	-	-	-	65806542	86173	205	strongHypo	-0.476	9.71e-10	Intron (ENSSSCT00000014031/ENSSSCG00000012836, intron 17 of 18)	2	49279	94095	44817	-	8126
ENSSSCG00000012836	-	-	-	-	-	65954638	80771	82	strongHypo	-0.406	1.79e-11	Intron (ENSSSCT00000014031/ENSSSCG00000012836, intron 17 of 18)	2	49279	94095	44817	-	13405
ENSSSCG00000012835	-	-	-	-	-	66004790	57153	36	strongHypo	-0.334	7.02e-12	Exon (ENSSSCT00000014031/ENSSSCG00000012836, exon 12 of 19)	2	39271	45415	6145	+	17882
ENSSSCG00000012834	-	-	-	-	-	66056596	17284	43	strongHyper	0.619	9.53e-11	Distal Intergenic	2	4779	7510	2732	-	-9774
ENSSSCG00000012834	-	-	-	-	-	66081879	7823	73	strongHypo	-0.373	1.02e-09	Promoter (<=1kb)	2	4779	7510	2732	-	-313
ENSSSCG00000012834	-	-	-	-	-	66164684	4349	7	strongHypo	-0.415	2.22e-08	Distal Intergenic	2	4779	7510	2732	-	3167
ENSSSCG00000012833	-	-	-	-	-	1089514	144155001	109	strongHypo	-0.331	8.84e-09	Intron (ENSSSCT00000014028/ENSSSCG00000012833, intron 11 of 13)	X	144130681	144164818	34138	-	9925
ENSSSCG00000012833	-	-	-	-	-	1091091	144089926	55	strongHypo	-0.382	1.93e-12	Distal Intergenic	X	144130681	144164818	34138	-	74946
ENSSSCG00000012825	-	-	-	-	-	1104176	143489880	75	strongHyper	0.363	8.82e-07	Promoter (<=1kb)	X	143481519	143490405	8887	-	599
ENSSSCG00000012824	-	-	-	-	-	1106893	143301381	20	strongHypo	-0.3	8.21e-06	Intron (ENSSSCT00000014018/ENSSSCG00000012824, intron 2 of 9)	X	143274127	143377061	102935	+	27254
ENSSSCG00000012824	-	-	-	-	-	1108674	143294219	85	strongHyper	0.372	9.66e-13	Intron (ENSSSCT00000014018/ENSSSCG00000012824, intron 1 of 9)	X	143274127	143377061	102935	+	20092
ENSSSCG00000012822	-	-	-	-	-	1119460	143248552	8	strongHyper	0.379	8.82e-06	Intron (ENSSSCT00000014016/ENSSSCG00000012822, intron 7 of 11)	X	143243560	143251054	7495	+	4992
ENSSSCG00000012822	-	-	-	-	-	1124679	143247602	51	strongHyper	0.308	0.000432	Intron (ENSSSCT00000014016/ENSSSCG00000012822, intron 5 of 11)	X	143243560	143251054	7495	+	4042
ENSSSCG00000012818	-	-	-	-	-	1125016	143196511	23	strongHypo	-0.439	1.27e-07	Intron (ENSSSCT00000014012/ENSSSCG00000012818, intron 26 of 29)	X	143192937	143197020	4084	+	3574
ENSSSCG00000012818	-	-	-	-	-	1125299	143172371	36	strongHypo	-0.521	1.03e-10	Intron (ENSSSCT00000014012/ENSSSCG00000012818, intron 12 of 29)	X	143192937	143197020	4084	+	-20601
ENSSSCG00000012812	-	-	-	-	-	1125727	142978525	15	strongHyper	0.307	1.7e-06	Promoter (<=1kb)	X	142963114	142978240	15127	-	-285
ENSSSCG00000012795	-	-	-	-	-	1126599	142284815	84	strongHyper	0.316	4.43e-09	Intron (ENSSSCT00000013987/ENSSSCG00000012795, intron 2 of 13)	X	142285335	142288996	3662	-	4264
ENSSSCG00000012793	-	-	-	-	-	1127710	142245820	18	strongHyper	0.474	6.1e-07	Promoter (1-2kb)	X	142242072	142244272	2201	-	-1548
ENSSSCG00000012792	-	-	-	-	-	1129183	142235579	29	strongHypo	-0.467	1.77e-13	Promoter (<=1kb)	X	142227783	142235400	7618	-	-179
ENSSSCG00000012790	-	-	-	-	-	1130555	142220464	78	strongHyper	0.307	1.56e-13	Promoter (<=1kb)	X	142205952	142220097	14146	-	-367
ENSSSCG00000012789	-	-	-	-	-	1140246	142202945	93	strongHypo	-0.375	5.14e-09	Promoter (<=1kb)	X	142203295	142205695	2401	+	-442
ENSSSCG00000012787	-	-	-	-	-	1146126	142172351	62	strongHyper	0.422	2.24e-08	Intron (ENSSSCT00000013979/ENSSSCG00000012787, intron 27 of 28)	X	142164988	142166677	1690	-	-5674
ENSSSCG00000012780	-	-	-	-	-	1154333	142075934	57	strongHyper	0.306	3.5e-06	Promoter (1-2kb)	X	142074113	142087377	13265	+	1821
ENSSSCG00000012774	-	-	-	-	-	1164085	141980800	210	strongHyper	0.436	4.27e-15	Distal Intergenic	X	141972994	141977757	4764	+	7806
ENSSSCG00000012774	-	-	-	-	-	1164898	141965095	32	strongHypo	-0.5	2.18e-07	Distal Intergenic	X	141968377	141977756	9380	+	-3313
ENSSSCG00000012774	-	-	-	-	-	1166836	141961136	57	strongHypo	-0.306	1.81e-09	Distal Intergenic	X	141968377	141977756	9380	+	-7297
ENSSSCG00000012772	-	-	-	-	-	1156899	142050781	17	strongHyper	0.308	1.27e-07	Promoter (<=1kb)	X	142024661	142050835	26175	-	70
ENSSSCG00000012771	-	-	-	-	-	1156917	142014934	163	strongHyper	0.435	1.06e-12	Intron (ENSSSCT00000013962/ENSSSCG00000012771, intron 12 of 17)	X	142008589	142017917	9329	+	6345
ENSSSCG00000012770	-	-	-	-	-	1181492	141939355	89	strongHyper	0.456	6.89e-10	Distal Intergenic	X	141924443	141933321	8879	-	-6034
ENSSSCG00000012769	-	-	-	-	-	1182076	141889244	49	strongHyper	0.39	2.47e-06	Intron (ENSSSCT00000035541/ENSSSCG00000012769, intron 5 of 19)	X	141883505	141918812	35308	+	5739
ENSSSCG00000012767	-	-	-	-	-	1190318	141816804	43	strongHyper	0.325	1.54e-23	Intron (ENSSSCT00000013957/ENSSSCG00000012767, intron 8 of 9)	X	141801422	141821573	20152	-	4811
ENSSSCG00000012759	-	-	-	-	-	1194176	141415006	71	strongHypo	-0.376	2.57e-22	Promoter (<=1kb)	X	141414894	141458759	43866	+	112
ENSSSCG00000012759	-	-	-	-	-	1197434	141414317	43	strongHypo	-0.4	5.99e-09	Promoter (<=1kb)	X	141414894	141458759	43866	+	-619
ENSSSCG00000012745	-	-	-	-	-	1203675	140190272	90	strongHyper	0.348	1.04e-17	Promoter (2-3kb)	X	140189853	140193040	3188	-	2857
ENSSSCG00000012744	-	-	-	-	-	1207014	140122364	103	strongHyper	0.423	5.7e-06	Intron (ENSSSCT00000013933/ENSSSCG00000012744, intron 8 of 8)	X	140071621	140150976	79356	-	28714
ENSSSCG00000012741	-	-	-	-	-	1215723	139842270	66	strongHypo	-0.507	2.83e-07	Intron (ENSSSCT00000013930/ENSSSCG00000012741, intron 5 of 7)	X	139798726	139846140	47415	+	43544
ENSSSCG00000012741	-	-	-	-	-	1225218	139833690	54	strongHyper	0.526	1.05e-16	Intron (ENSSSCT00000013930/ENSSSCG00000012741, intron 3 of 7)	X	139798726	139846140	47415	+	34964
ENSSSCG00000012741	-	-	-	-	-	1225480	139818336	23	strongHypo	-0.349	5.47e-07	Intron (ENSSSCT00000013930/ENSSSCG00000012741, intron 3 of 7)	X	139798726	139846140	47415	+	19610
ENSSSCG00000012741	-	-	-	-	-	1228770	139712635	46	strongHypo	-0.45	4e-10	Distal Intergenic	X	139798726	139846140	47415	+	-86136
ENSSSCG00000012741	-	-	-	-	-	1231886	139705533	53	strongHyper	0.451	4.91e-05	Distal Intergenic	X	139798726	139846140	47415	+	-93245
ENSSSCG00000012741	-	-	-	-	-	1241251	139689054	25	strongHyper	0.301	8.5e-17	Distal Intergenic	X	139798726	139846140	47415	+	-109696
ENSSSCG00000012741	-	-	-	-	-	1245081	139590646	56	strongHyper	0.382	8.23e-08	Distal Intergenic	X	139798726	139846140	47415	+	-208135
ENSSSCG00000012741	-	-	-	-	-	1246884	139588719	271	strongHyper	0.305	2.75e-09	Distal Intergenic	X	139798726	139846140	47415	+	-210277
ENSSSCG00000012740	-	-	-	-	-	1253221	139200143	96	strongHyper	0.354	2.68e-11	Distal Intergenic	X	139211108	139212739	1632	-	12691
ENSSSCG00000012734	-	-	-	-	-	1254253	139135320	16	strongHyper	0.488	2.55e-09	Distal Intergenic	X	139113545	139115674	2130	-	-19646
ENSSSCG00000012732	-	-	-	-	-	1254493	139090053	11	strongHyper	0.509	2.64e-12	Promoter (2-3kb)	X	139091579	139093001	1423	-	2958
ENSSSCG00000012730	-	-	-	-	-	1274621	138380636	41	strongHyper	0.58	6.39e-11	Intron (ENSSSCT00000013917/ENSSSCG00000012730, intron 1 of 19)	X	138261106	138747171	486066	+	119530
ENSSSCG00000012730	-	-	-	-	-	1284329	138305206	25	strongHyper	0.591	2.34e-14	Intron (ENSSSCT00000013917/ENSSSCG00000012730, intron 1 of 19)	X	138261106	138747171	486066	+	44100
ENSSSCG00000012715	-	-	-	-	-	1291109	130982744	47	strongHyper	0.472	5.17e-15	Distal Intergenic	X	130958421	130959251	831	+	24323
ENSSSCG00000012711	-	-	-	-	-	1297549	130215339	56	strongHyper	0.369	2.17e-10	Distal Intergenic	X	130417597	130447044	29448	+	-202313
ENSSSCG00000012711	-	-	-	-	-	1299332	130155748	104	strongHyper	0.311	1.01e-11	Distal Intergenic	X	130417597	130447044	29448	+	-261952
ENSSSCG00000012710	-	-	-	-	-	1301505	130006250	73	strongHyper	0.514	1.13e-24	Distal Intergenic	X	129812861	129812989	129	-	-193261
ENSSSCG00000012710	-	-	-	-	-	1304684	129999603	43	strongHyper	0.475	3.6e-14	Distal Intergenic	X	129812861	129812989	129	-	-186614
ENSSSCG00000012689	-	-	-	-	-	1335659	126824842	34	strongHyper	0.319	3.19e-19	Distal Intergenic	X	126807650	126818085	10436	+	17192
ENSSSCG00000012688	-	-	-	-	-	1323543	126831712	34	strongHyper	0.65	4.97e-15	Distal Intergenic	X	126844243	126846952	2710	+	-12564
ENSSSCG00000012686	-	-	-	-	-	1350063	126613307	6	strongHyper	0.336	1.53e-10	Distal Intergenic	X	126558348	126582412	24065	-	-30895
ENSSSCG00000012686	-	-	-	-	-	1350670	126587998	14	strongHyper	0.424	1.64e-07	Distal Intergenic	X	126558348	126582412	24065	-	-5586
[truncated: 2,343 more rows]

## Sheet: DEGs with DMRs
GeneId	Differentially expressed genes					Differentially methylated regions
	FPKM(120 d)	FPKM(240 d)	FDR	log2(FC)	regulated	Start	End	width	Meth direction	Meth Dif	p-value	annotation	Gene Chr.	Gene start	Gene end	Gene length	Gene strand	Distance to TSS
ENSSSCG00000005762	4.87545	2.06663	0.00121685	-1.23826	down	-	308782029	96	strongHyper	0.514	1.67e-12	Intron (ENSSSCT00000006338/ENSSSCG00000005762, intron 23 of 30)	1	308751422	308841049	89628	+	30607
ENSSSCG00000029715	2.59486	7.14355	0.00121685	1.46098	up	-	308433166	20	strongHyper	0.367	2.17e-24	Distal Intergenic	1	308328278	308353293	25016	+	104888
ENSSSCG00000029715	2.59486	7.14355	0.00121685	1.46098	up	-	308423576	81	strongHypo	-0.428	4.49e-11	Distal Intergenic	1	308328278	308353293	25016	+	95298
ENSSSCG00000029715	2.59486	7.14355	0.00121685	1.46098	up	-	308404671	192	strongHyper	0.379	1.87e-15	Distal Intergenic	1	308328278	308353293	25016	+	76393
ENSSSCG00000029715	2.59486	7.14355	0.00121685	1.46098	up	-	308351489	30	strongHypo	-0.367	7.15e-14	Intron (ENSSSCT00000030751/ENSSSCG00000029715, intron 5 of 5)	1	308328278	308353293	25016	+	23211
ENSSSCG00000029715	2.59486	7.14355	0.00121685	1.46098	up	-	308347257	9	strongHyper	0.313	9.57e-54	Intron (ENSSSCT00000030751/ENSSSCG00000029715, intron 5 of 5)	1	308328278	308353293	25016	+	18979
ENSSSCG00000005751	22.3641	55.653	0.00121685	1.31527	up	-	308129377	167	strongHypo	-0.336	3.2e-10	Intron (ENSSSCT00000006323/ENSSSCG00000005751, intron 32 of 68)	1	308064163	308174334	110172	+	65214
ENSSSCG00000005750	2.44803	8.40512	0.00121685	1.77965	up	-	307912805	39	strongHypo	-0.347	0.000107	Distal Intergenic	1	307780257	307851628	71372	-	-61177
ENSSSCG00000005750	2.44803	8.40512	0.00121685	1.77965	up	-	307869391	49	strongHyper	0.341	3.04e-33	Distal Intergenic	1	307780257	307851628	71372	-	-17763
ENSSSCG00000005750	2.44803	8.40512	0.00121685	1.77965	up	-	307869295	255	strongHyper	0.402	2.12e-07	Distal Intergenic	1	307780257	307851628	71372	-	-17667
ENSSSCG00000005750	2.44803	8.40512	0.00121685	1.77965	up	-	307866994	145	strongHypo	-0.356	9.06e-17	Distal Intergenic	1	307780257	307851628	71372	-	-15366
ENSSSCG00000005750	2.44803	8.40512	0.00121685	1.77965	up	-	307848137	111	strongHyper	0.501	3.43e-29	Intron (ENSSSCT00000006322/ENSSSCG00000005750, intron 10 of 10)	1	307780257	307851628	71372	-	3601
ENSSSCG00000005750	2.44803	8.40512	0.00121685	1.77965	up	-	307723506	54	strongHypo	-0.6	4.61e-11	Distal Intergenic	1	307780257	307851628	71372	-	128175
ENSSSCG00000005743	1.17964	3.32993	0.00121685	1.49715	up	51011	307466911	171	strongHyper	0.384	4.69e-11	Distal Intergenic	1	307276016	307449234	173219	-	-17677
ENSSSCG00000005743	1.17964	3.32993	0.00121685	1.49715	up	46113	307441523	34	strongHypo	-0.337	9.8e-07	Intron (ENSSSCT00000006315/ENSSSCG00000005743, intron 27 of 27)	1	307276016	307449234	173219	-	7744
ENSSSCG00000005743	1.17964	3.32993	0.00121685	1.49715	up	54821	307400547	7	strongHyper	0.411	2.16e-37	Intron (ENSSSCT00000006315/ENSSSCG00000005743, intron 26 of 27)	1	307276016	307449234	173219	-	48693
ENSSSCG00000005743	1.17964	3.32993	0.00121685	1.49715	up	54334	307381720	264	strongHyper	0.318	1.17e-141	Intron (ENSSSCT00000006315/ENSSSCG00000005743, intron 26 of 27)	1	307276016	307449234	173219	-	67777
ENSSSCG00000022891	3.08601	10.5905	0.00679118	1.77895	up	-	307074296	169	strongHyper	0.389	3.7e-28	Distal Intergenic	1	307075965	307085463	9499	-	11335
ENSSSCG00000005701	2.61978	5.8885	0.00679118	1.16845	up	-	304483489	28	strongHypo	-0.319	3.28e-11	Intron (ENSSSCT00000006270/ENSSSCG00000005701, intron 8 of 14)	1	304454129	304508998	54870	+	29360
ENSSSCG00000005701	2.61978	5.8885	0.00679118	1.16845	up	-	304480421	114	strongHypo	-0.318	1.43e-15	Intron (ENSSSCT00000006270/ENSSSCG00000005701, intron 8 of 14)	1	304454129	304508998	54870	+	26292
ENSSSCG00000005614	4.28811	8.73587	0.00390909	1.02661	up	-	301929124	86	strongHypo	-0.328	1.17e-34	Intron (ENSSSCT00000006173/ENSSSCG00000005614, intron 12 of 16)	1	301920985	301940945	19961	-	11906
ENSSSCG00000005465	0.289076	0.810954	0.00611378	1.48817	up	-	283611192	58	strongHyper	0.386	0.000373	Exon (ENSSSCT00000006011/ENSSSCG00000005465, exon 17 of 18)	1	283606227	283742651	136425	-	131516
ENSSSCG00000028022	58.4542	134.256	0.00121685	1.19961	up	-	218571554	53	strongHypo	-0.317	1.1e-09	Distal Intergenic	13	218600762	218615843	15082	+	-29260
ENSSSCG00000021418	1.79665	3.66686	0.00866872	1.02923	up	881983	218556201	16	strongHypo	-0.338	2.69e-09	Distal Intergenic	13	218517420	218540493	23074	-	-15708
ENSSSCG00000021418	1.79665	3.66686	0.00866872	1.02923	up	877030	218542140	15	strongHypo	-0.355	5.04e-13	Promoter (1-2kb)	13	218517420	218540493	23074	-	-1647
ENSSSCG00000028846	9.80943	20.7682	0.00926216	1.08213	up	-	218089647	40	strongHyper	0.429	2.55e-06	Distal Intergenic	13	218086392	218088850	2459	+	3255
ENSSSCG00000028846	9.80943	20.7682	0.00926216	1.08213	up	-	218089515	105	strongHypo	-0.376	3.27e-11	Distal Intergenic	13	218086392	218088850	2459	+	3123
ENSSSCG00000028846	9.80943	20.7682	0.00926216	1.08213	up	-	218020993	19	strongHypo	-0.302	1.09e-09	Distal Intergenic	13	218086392	218088850	2459	+	-65417
ENSSSCG00000025133	1.9962	4.63595	0.00221278	1.21561	up	1039670	217479272	99	strongHypo	-0.339	2.32e-10	Distal Intergenic	13	217446028	217475903	29876	-	-3369
ENSSSCG00000011951	0.352781	1.72144	0.00121685	2.28677	up	-	166798047	87	strongHypo	-0.371	8.78e-31	Intron (ENSSSCT00000013076/ENSSSCG00000011950, intron 3 of 6)	13	166744538	166776678	32141	-	-21369
ENSSSCG00000014560	1519.37	4631.92	0.00121685	1.60814	up	-	162152418	90	strongHypo	-0.474	4.82e-19	Promoter (1-2kb)	2	162153945	162155478	1534	+	-1616
ENSSSCG00000014431	2.59504	6.32201	0.00308287	1.28463	up	-	157185772	26	strongHypo	-0.357	2.67e-06	Distal Intergenic	2	157208702	157273006	64305	+	-22955
ENSSSCG00000014430	9.88824	20.44	0.00121685	1.04761	up	-	157150672	35	strongHyper	0.5	5.95e-06	Intron (ENSSSCT00000015774/ENSSSCG00000014430, intron 17 of 27)	2	157099050	157184617	85568	+	51622
ENSSSCG00000014430	9.88824	20.44	0.00121685	1.04761	up	-	157149751	7	strongHypo	-0.437	1.41e-35	Intron (ENSSSCT00000015774/ENSSSCG00000014430, intron 15 of 27)	2	157099050	157184617	85568	+	50701
ENSSSCG00000014430	9.88824	20.44	0.00121685	1.04761	up	-	157141768	79	strongHyper	0.319	6.68e-25	Intron (ENSSSCT00000015774/ENSSSCG00000014430, intron 12 of 27)	2	157099050	157184617	85568	+	42718
ENSSSCG00000014430	9.88824	20.44	0.00121685	1.04761	up	-	157084958	68	strongHyper	0.375	4.87e-22	Distal Intergenic	2	157099050	157184617	85568	+	-14159
ENSSSCG00000014430	9.88824	20.44	0.00121685	1.04761	up	-	157074845	68	strongHyper	0.309	5.96e-15	Distal Intergenic	2	157099050	157184617	85568	+	-24272
ENSSSCG00000016322	11.1088	27.5406	0.00121685	1.30986	up	85969	150932202	128	strongHyper	0.3	2.71e-26	Distal Intergenic	15	150857312	150858400	1089	+	74890
ENSSSCG00000016322	11.1088	27.5406	0.00121685	1.30986	up	84816	150852446	72	strongHyper	0.55	2.06e-11	Distal Intergenic	15	150857312	150858400	1089	+	-4937
ENSSSCG00000016322	11.1088	27.5406	0.00121685	1.30986	up	82796	150852193	22	strongHypo	-0.3	4.47e-05	Distal Intergenic	15	150857312	150858400	1089	+	-5140
ENSSSCG00000010756	11.616	33.4434	0.00121685	1.5256	up	337013	150824869	106	strongHyper	0.302	4.53e-18	Intron (ENSSSCT00000011768/ENSSSCG00000010756, intron 2 of 4)	14	150607123	150887541	280419	+	217746
ENSSSCG00000010756	11.616	33.4434	0.00121685	1.5256	up	325013	150739767	38	strongHypo	-0.316	1.23e-06	Intron (ENSSSCT00000011768/ENSSSCG00000010756, intron 2 of 4)	14	150607123	150887541	280419	+	132644
ENSSSCG00000010756	11.616	33.4434	0.00121685	1.5256	up	327110	150666736	84	strongHyper	0.392	3.63e-16	Intron (ENSSSCT00000011768/ENSSSCG00000010756, intron 2 of 4)	14	150607123	150887541	280419	+	59613
ENSSSCG00000010756	11.616	33.4434	0.00121685	1.5256	up	319364	150638637	6	strongHypo	-0.473	5.22e-36	Intron (ENSSSCT00000011768/ENSSSCG00000010756, intron 1 of 4)	14	150607123	150887541	280419	+	31514
ENSSSCG00000014395	1.35796	3.562	0.00121685	1.39125	up	-	149766615	110	strongHyper	0.344	1.28e-06	Promoter (<=1kb)	2	149752166	149765761	13596	-	-854
ENSSSCG00000014395	1.35796	3.562	0.00121685	1.39125	up	-	149765451	174	strongHyper	0.31	1.24e-20	Promoter (<=1kb)	2	149752166	149765761	13596	-	483
ENSSSCG00000014395	1.35796	3.562	0.00121685	1.39125	up	-	149765206	89	strongHypo	-0.447	2.46e-08	Promoter (<=1kb)	2	149752166	149765761	13596	-	643
ENSSSCG00000014395	1.35796	3.562	0.00121685	1.39125	up	-	149765031	84	strongHyper	0.309	1.75e-18	Promoter (<=1kb)	2	149752166	149765761	13596	-	813
ENSSSCG00000014395	1.35796	3.562	0.00121685	1.39125	up	-	149763805	66	strongHypo	-0.347	1.33e-05	Promoter (2-3kb)	2	149752166	149765761	13596	-	2021
ENSSSCG00000014395	1.35796	3.562	0.00121685	1.39125	up	-	149763390	42	strongHyper	0.305	7.83e-08	Promoter (2-3kb)	2	149752166	149765761	13596	-	2412
ENSSSCG00000014395	1.35796	3.562	0.00121685	1.39125	up	-	149752911	30	strongHypo	-0.338	3.55e-11	Exon (ENSSSCT00000015733/ENSSSCG00000014395, exon 4 of 4)	2	149752166	149765761	13596	-	12879
ENSSSCG00000022289	3.3972	7.69741	0.00121685	1.18003	up	-	149671098	141	strongHypo	-0.325	9.67e-11	Distal Intergenic	2	149690657	149696708	6052	-	25750
ENSSSCG00000022289	3.3972	7.69741	0.00121685	1.18003	up	-	149670801	76	strongHyper	0.311	3.98e-14	Distal Intergenic	2	149690657	149696708	6052	-	25982
ENSSSCG00000026412	1.53934	3.99752	0.00467898	1.3768	up	-	148008444	13	strongHyper	0.316	6.58e-12	Intron (ENSSSCT00000017015/ENSSSCG00000015621, intron 4 of 4)	9	148127165	148333069	205905	+	-118733
ENSSSCG00000016288	0.226904	7.45194	0.00121685	5.03747	up	-	146951837	10	strongHyper	0.322	2.52e-24	Promoter (<=1kb)	15	146951480	146957884	6405	+	357
ENSSSCG00000014336	11.7006	111.047	0.00121685	3.24651	up	1066757	146150178	142	strongHypo	-0.404	2.85e-45	Distal Intergenic	2	146156065	146159944	3880	+	-6028
ENSSSCG00000029507	10.7788	3.41053	0.00121685	-1.66013	down	703881	145914538	81	strongHyper	0.338	4.36e-10	Distal Intergenic	8	145847327	145888793	41467	+	67211
ENSSSCG00000029507	10.7788	3.41053	0.00121685	-1.66013	down	713996	145913060	106	strongHypo	-0.325	3.08e-26	Distal Intergenic	8	145847327	145888793	41467	+	65733
ENSSSCG00000029507	10.7788	3.41053	0.00121685	-1.66013	down	710305	145910126	87	strongHypo	-0.307	3.57e-100	Distal Intergenic	8	145847327	145888793	41467	+	62799
ENSSSCG00000029507	10.7788	3.41053	0.00121685	-1.66013	down	706826	145893778	311	strongHyper	0.515	1.02e-182	Distal Intergenic	8	145847327	145888793	41467	+	46451
ENSSSCG00000029507	10.7788	3.41053	0.00121685	-1.66013	down	703889	145782215	39	strongHypo	-0.578	8.38e-20	Distal Intergenic	8	145847327	145888793	41467	+	-65150
ENSSSCG00000029507	10.7788	3.41053	0.00121685	-1.66013	down	720166	145775692	131	strongHypo	-0.555	1.1e-16	Distal Intergenic	8	145847327	145888793	41467	+	-71765
ENSSSCG00000029507	10.7788	3.41053	0.00121685	-1.66013	down	704019	145673942	121	strongHyper	0.349	2.36e-24	Distal Intergenic	8	145847327	145888793	41467	+	-173505
ENSSSCG00000016267	8.27448	16.5748	0.00121685	1.00225	up	-	145301476	16	strongHypo	-0.328	9.56e-37	Intron (ENSSSCT00000017714/ENSSSCG00000016267, intron 2 of 5)	15	145293291	145307234	13944	+	8185
ENSSSCG00000012832	2.83899	5.97829	0.00121685	1.07436	up	-	144024988	72	strongHyper	0.36	5.46e-22	Distal Intergenic	X	143912804	143940427	27624	-	-84561
ENSSSCG00000006940	20.6678	79.4904	0.00121685	1.9434	up	-	142914549	92	strongHyper	0.314	1.12e-25	Distal Intergenic	4	142924366	142927632	3267	-	13174
ENSSSCG00000006940	20.6678	79.4904	0.00121685	1.9434	up	-	142907851	91	strongHyper	0.362	2.15e-11	Distal Intergenic	4	142924366	142927632	3267	-	19871
ENSSSCG00000012766	28.6225	57.4047	0.00221278	1.00402	up	318888	141861252	20	strongHyper	0.318	0.00275	Distal Intergenic	X	141856115	141858160	2046	+	5137
ENSSSCG00000012766	28.6225	57.4047	0.00221278	1.00402	up	318640	141860570	12	strongHyper	0.523	1.9e-06	Distal Intergenic	X	141856115	141858160	2046	+	4455
ENSSSCG00000029570	5.69925	13.0054	0.00121685	1.19027	up	-	141760727	61	strongHypo	-0.381	2.5e-08	Intron (ENSSSCT00000022979/ENSSSCG00000029570, intron 14 of 22)	3	141717172	141773584	56413	+	43555
ENSSSCG00000029570	5.69925	13.0054	0.00121685	1.19027	up	-	141759716	52	strongHyper	0.549	8.08e-11	Intron (ENSSSCT00000022979/ENSSSCG00000029570, intron 13 of 22)	3	141717172	141773584	56413	+	42544
ENSSSCG00000029570	5.69925	13.0054	0.00121685	1.19027	up	-	141741201	72	strongHyper	0.328	2.57e-05	Intron (ENSSSCT00000022979/ENSSSCG00000029570, intron 3 of 22)	3	141717172	141773584	56413	+	24029
ENSSSCG00000029570	5.69925	13.0054	0.00121685	1.19027	up	-	141738656	28	strongHyper	0.327	3.07e-33	Intron (ENSSSCT00000022979/ENSSSCG00000029570, intron 2 of 22)	3	141717172	141773584	56413	+	21484
ENSSSCG00000029570	5.69925	13.0054	0.00121685	1.19027	up	-	141723943	48	strongHypo	-0.333	2.13e-14	Intron (ENSSSCT00000022979/ENSSSCG00000029570, intron 1 of 22)	3	141717172	141773584	56413	+	6771
ENSSSCG00000029570	5.69925	13.0054	0.00121685	1.19027	up	-	141664978	45	strongHypo	-0.312	3.04e-12	Intron (ENSSSCT00000009465/ENSSSCG00000029334, intron 14 of 20)	3	141717172	141773584	56413	+	-52238
ENSSSCG00000029570	5.69925	13.0054	0.00121685	1.19027	up	-	141658492	51	strongHyper	0.518	6.55e-15	Intron (ENSSSCT00000009465/ENSSSCG00000029334, intron 14 of 20)	3	141717172	141773584	56413	+	-58730
ENSSSCG00000029570	5.69925	13.0054	0.00121685	1.19027	up	-	141651928	72	strongHypo	-0.301	2.54e-07	Intron (ENSSSCT00000009465/ENSSSCG00000029334, intron 14 of 20)	3	141717172	141773584	56413	+	-65315
ENSSSCG00000008647	1.2733	4.97197	0.00121685	1.96525	up	1039503	137776963	46	strongHyper	0.318	1.22e-08	Distal Intergenic	3	137689395	137704282	14888	+	87568
ENSSSCG00000008645	3.0828	7.42375	0.00308287	1.26791	up	-	136531935	62	strongHypo	-0.4	3.89e-09	Distal Intergenic	3	135801780	135804369	2590	-	-727566
ENSSSCG00000008645	3.0828	7.42375	0.00308287	1.26791	up	-	135881712	108	strongHypo	-0.386	9.78e-13	Distal Intergenic	3	135801780	135804369	2590	-	-77343
ENSSSCG00000008645	3.0828	7.42375	0.00308287	1.26791	up	-	135837356	5	strongHyper	0.45	3.68e-09	Distal Intergenic	3	135801780	135804369	2590	-	-32987
ENSSSCG00000002559	1.79864	6.35951	0.00926216	1.82201	up	-	131260675	23	strongHyper	0.473	1.17e-14	Promoter (2-3kb)	7	131262824	131263462	639	-	2809
ENSSSCG00000002550	311.973	664.389	0.00121685	1.09061	up	-	130996085	102	strongHypo	-0.357	1.4e-35	Distal Intergenic	7	131028040	131033988	5949	-	38004
ENSSSCG00000012705	1.32273	0.129422	0.00467898	-3.35336	down	119016	128537964	11	strongHypo	-0.323	1.23e-19	Distal Intergenic	X	128552010	128557446	5437	+	-14056
ENSSSCG00000012705	1.32273	0.129422	0.00467898	-3.35336	down	118098	128466575	17	strongHypo	-0.533	2.28e-09	Distal Intergenic	X	128552010	128557446	5437	+	-85451
ENSSSCG00000012705	1.32273	0.129422	0.00467898	-3.35336	down	95845	128431827	16	strongHypo	-0.483	7.56e-08	Distal Intergenic	X	128552010	128557446	5437	+	-120198
ENSSSCG00000006729	1.26551	4.24229	0.00121685	1.74513	up	-	113092936	100	strongHypo	-0.305	9.06e-20	Distal Intergenic	4	113099056	113117657	18602	-	24820
ENSSSCG00000000981	2.80662	7.83934	0.00121685	1.4819	up	-	110977035	36	strongHyper	0.31	2.04e-08	Distal Intergenic	5	110965839	110973596	7758	+	11196
ENSSSCG00000000975	1.17758	0.310503	0.00390909	-1.92315	down	-	110753212	71	strongHypo	-0.329	1.19e-05	Intron (ENSSSCT00000001066/ENSSSCG00000000976, intron 15 of 27)	5	110720289	110728953	8665	-	-24259
ENSSSCG00000000975	1.17758	0.310503	0.00390909	-1.92315	down	-	110734594	41	strongHyper	0.366	6.24e-08	Exon (ENSSSCT00000001066/ENSSSCG00000000976, exon 25 of 28)	5	110720289	110728953	8665	-	-5641
ENSSSCG00000000951	4.18524	21.5414	0.00121685	2.36373	up	-	109400873	23	strongHypo	-0.386	2.1e-09	Distal Intergenic	5	109453875	109475944	22070	+	-53024
ENSSSCG00000002392	9.68627	21.2646	0.00121685	1.13444	up	-	106158037	75	strongHyper	0.308	3.32e-09	Distal Intergenic	7	106151786	106154137	2352	-	-3900
ENSSSCG00000002389	0.825361	2.46637	0.00121685	1.57929	up	647645	105934721	61	strongHypo	-0.647	3.04e-17	Distal Intergenic	7	105960537	105978240	17704	+	-25876
ENSSSCG00000010389	89.964	40.6669	0.00221278	-1.14549	down	619464	97824106	41	strongHyper	0.32	0.00217	Exon (ENSSSCT00000011373/ENSSSCG00000010389, exon 1 of 1)	14	97820534	97824823	4290	+	3572
ENSSSCG00000010389	89.964	40.6669	0.00221278	-1.14549	down	606800	97824039	6	strongHypo	-0.38	6.95e-25	Exon (ENSSSCT00000011373/ENSSSCG00000010389, exon 1 of 1)	14	97820534	97824823	4290	+	3505
ENSSSCG00000024596	2.2493	4.70055	0.00866872	1.06335	up	29396	93853199	29	strongHypo	-0.602	2.4e-124	Distal Intergenic	8	93479433	93503333	23901	-	-349866
ENSSSCG00000003648	23.7564	11.8276	0.00121685	-1.00615	down	-	87709399	69	strongHyper	0.621	3.69e-11	Distal Intergenic	6	87836131	87852068	15938	-	142737
ENSSSCG00000021251	1.63574	4.32432	0.00742881	1.40253	up	876324	86026080	6	strongHyper	0.426	1.46e-23	Intron (ENSSSCT00000027401/ENSSSCG00000021251, intron 1 of 7)	16	86015929	86038151	22223	+	10151
ENSSSCG00000021251	1.63574	4.32432	0.00742881	1.40253	up	872885	86018425	69	strongHypo	-0.362	1.42e-05	Promoter (2-3kb)	16	86015929	86038151	22223	+	2496
ENSSSCG00000023363	4.99265	10.5809	0.00679118	1.08358	up	-	84743787	74	strongHypo	-0.403	2.16e-22	Intron (ENSSSCT00000023556/ENSSSCG00000029502, intron 10 of 10)	11	84746176	84749735	3560	-	6021
ENSSSCG00000000853	17.3218	8.34587	0.00121685	-1.05346	down	203816	84173710	29	strongHypo	-0.312	8.97e-05	Intron (ENSSSCT00000000930/ENSSSCG00000000853, intron 1 of 13)	5	84133943	84223642	89700	+	39767
ENSSSCG00000000853	17.3218	8.34587	0.00121685	-1.05346	down	208572	84145501	25	strongHypo	-0.382	4.34e-09	Intron (ENSSSCT00000000930/ENSSSCG00000000853, intron 1 of 13)	5	84133943	84223642	89700	+	11558
ENSSSCG00000024043	2.4372	4.94157	0.00121685	1.01974	up	-	80846061	13	strongHyper	0.409	4.03e-16	Intron (ENSSSCT00000022836/ENSSSCG00000024043, intron 2 of 21)	2	80749844	81010536	260693	+	96217
ENSSSCG00000022689	8.01923	16.4684	0.00986568	1.03817	up	-	76659373	170	strongHyper	0.339	2.96e-06	Promoter (2-3kb)	2	76659058	76661492	2435	-	2288
ENSSSCG00000008966	2.08933	6.09817	0.00121685	1.54534	up	-	75008232	75	strongHyper	0.381	1.3e-11	Promoter (<=1kb)	8	75007835	75040223	32389	+	397
ENSSSCG00000003493	107.698	215.922	0.00221278	1.00353	up	720603	71919293	95	strongHypo	-0.305	7.12e-20	Intron (ENSSSCT00000003880/ENSSSCG00000003493, intron 7 of 8)	6	71842815	71985441	142627	-	66242
ENSSSCG00000011133	3.85903	10.5932	0.00121685	1.45682	up	-	70891836	14	strongHypo	-0.9	1.42e-243	Distal Intergenic	10	70831452	70853803	22352	+	60384
ENSSSCG00000011133	3.85903	10.5932	0.00121685	1.45682	up	-	70874610	15	strongHypo	-0.528	2.27e-06	Distal Intergenic	10	70831452	70853803	22352	+	43158
ENSSSCG00000011133	3.85903	10.5932	0.00121685	1.45682	up	-	70790724	39	strongHypo	-0.598	7.44e-161	Distal Intergenic	10	70831452	70853803	22352	+	-40766
ENSSSCG00000003467	37.7092	12.127	0.00121685	-1.6367	down	-	69397763	97	strongHyper	0.368	3.57e-11	Promoter (2-3kb)	6	69390944	69394891	3948	-	-2872
ENSSSCG00000000735	3.80693	11.5333	0.00121685	1.59911	up	888163	69290393	109	strongHyper	0.363	1.04e-07	Intron (ENSSSCT00000000798/ENSSSCG00000000735, intron 6 of 8)	5	69219130	69394433	175304	-	104148
ENSSSCG00000000724	0.764977	2.18228	0.00611378	1.51235	up	-	68197809	28	strongHyper	0.473	1.39e-08	Promoter (<=1kb)	5	68198018	68207512	9495	+	-236
ENSSSCG00000007508	0.91613	4.0958	0.00121685	2.16052	up	1020436	65179014	34	strongHyper	0.316	6.03e-06	Intron (ENSSSCT00000008224/ENSSSCG00000007509, intron 3 of 3)	17	65136536	65146713	10178	-	-32301
ENSSSCG00000003398	8.13567	3.77288	0.00308287	-1.1086	down	-	64281514	21	strongHyper	0.77	6.15e-19	Intron (ENSSSCT00000003769/ENSSSCG00000003398, intron 2 of 21)	6	64280461	64321692	41232	-	40198
ENSSSCG00000003393	17.7434	6.8205	0.00121685	-1.37933	down	-	64141542	104	strongHyper	0.481	8.56e-20	Promoter (2-3kb)	6	64119033	64144256	25224	-	2817
ENSSSCG00000003393	17.7434	6.8205	0.00121685	-1.37933	down	-	64141253	77	strongHypo	-0.349	3.11e-07	Intron (ENSSSCT00000003764/ENSSSCG00000003393, intron 10 of 10)	6	64119033	64144256	25224	-	3079
ENSSSCG00000001914	2.20323	5.11766	0.00541722	1.21587	up	-	64103072	14	strongHypo	-0.3	3.51e-13	3' UTR	7	64102994	64126775	23782	-	23716
ENSSSCG00000022343	56.22	157.964	0.00121685	1.49044	up	-	63846906	91	strongHypo	-0.366	0.000418	Distal Intergenic	6	63739623	63748851	9229	+	107283
ENSSSCG00000022343	56.22	157.964	0.00121685	1.49044	up	-	63747959	112	strongHyper	0.375	4.61e-25	Intron (ENSSSCT00000026917/ENSSSCG00000022343, intron 6 of 6)	6	63739623	63748851	9229	+	8336
ENSSSCG00000022343	56.22	157.964	0.00121685	1.49044	up	-	63746561	17	strongHyper	0.407	1.06e-16	Intron (ENSSSCT00000026917/ENSSSCG00000022343, intron 5 of 6)	6	63739623	63748851	9229	+	6938
ENSSSCG00000018058	2.19939	4.76844	0.00221278	1.11641	up	-	63461187	352	strongHypo	-0.33	0.000679	Intron (ENSSSCT00000027800/ENSSSCG00000018058, intron 5 of 22)	12	63443656	63498864	55209	-	38028
ENSSSCG00000018055	41.7922	88.818	0.00121685	1.08762	up	-	63227506	23	strongHypo	-0.38	5.03e-08	Distal Intergenic	12	63139391	63150665	11275	-	-76841
ENSSSCG00000018055	41.7922	88.818	0.00121685	1.08762	up	-	63219201	34	strongHyper	0.327	6.99e-09	Distal Intergenic	12	63139391	63150665	11275	-	-68536
ENSSSCG00000018055	41.7922	88.818	0.00121685	1.08762	up	-	63209659	66	strongHypo	-0.337	1.41e-06	Distal Intergenic	12	63139391	63150665	11275	-	-58994
ENSSSCG00000018055	41.7922	88.818	0.00121685	1.08762	up	-	63166499	85	strongHypo	-0.305	4.5e-12	Distal Intergenic	12	63139391	63150665	11275	-	-15834
ENSSSCG00000025106	7.58245	3.11057	0.00390909	-1.28549	down	794650	60417857	131	strongHyper	0.667	1.03e-21	Distal Intergenic	3	60492723	60499741	7019	-	82014
ENSSSCG00000026554	87.2396	616.053	0.00121685	2.82	up	-	58867092	44	strongHyper	0.359	9.9e-12	Distal Intergenic	6	58856809	58859702	2894	-	-7390
ENSSSCG00000026554	87.2396	616.053	0.00121685	2.82	up	-	58855544	66	strongHypo	-0.32	1.41e-16	Distal Intergenic	6	58856809	58859702	2894	-	4223
ENSSSCG00000007460	2.50548	1.1795	0.00221278	-1.08692	down	-	57028919	24	strongHypo	-0.532	9.88e-29	Exon (ENSSSCT00000008164/ENSSSCG00000007460, exon 15 of 40)	17	56982745	57082783	100039	+	46174
ENSSSCG00000016997	0.484363	2.72239	0.00121685	2.49071	up	-	56899348	154	strongHyper	0.354	1.21e-14	Distal Intergenic	16	56921614	56956559	34946	-	57364
ENSSSCG00000027378	0.417895	1.30175	0.00121685	1.63924	up	749574	56122480	67	strongHypo	-0.463	1.41e-15	Distal Intergenic	16	56137621	56228713	91093	+	-15207
ENSSSCG00000016753	3.19382	7.15088	0.00467898	1.16284	up	-	55940782	53	strongHyper	0.312	7.04e-08	3' UTR	18	55932004	55940472	8469	+	8778
ENSSSCG00000016753	3.19382	7.15088	0.00467898	1.16284	up	-	55935373	42	strongHypo	-0.405	3.55e-06	Intron (ENSSSCT00000018235/ENSSSCG00000016753, intron 2 of 10)	18	55932004	55940472	8469	+	3369
ENSSSCG00000016991	112.698	247.667	0.00121685	1.13594	up	-	55761113	43	strongHyper	0.675	2.19e-09	Distal Intergenic	16	55768409	55771513	3105	+	-7338
ENSSSCG00000016983	1.03515	2.71005	0.00866872	1.38848	up	-	55298045	27	strongHyper	0.31	1.71e-09	Distal Intergenic	16	55326947	55342003	15057	-	43984
ENSSSCG00000010109	2.23564	5.38792	0.00121685	1.26904	up	-	54461397	118	strongHyper	0.424	9.09e-30	Exon (ENSSSCT00000029167/ENSSSCG00000010109, exon 7 of 13)	14	54455011	54465602	10592	+	6386
ENSSSCG00000016720	3278.45	8083.32	0.00866872	1.30194	up	-	53426194	6	strongHyper	0.475	7.91e-35	Promoter (2-3kb)	18	53423634	53425884	2251	+	2560
ENSSSCG00000016720	3278.45	8083.32	0.00866872	1.30194	up	-	53424550	56	strongHyper	0.336	1.13e-26	Promoter (<=1kb)	18	53423634	53425884	2251	+	916
ENSSSCG00000016720	3278.45	8083.32	0.00866872	1.30194	up	-	53418524	43	strongHyper	0.452	1.26e-60	Distal Intergenic	18	53423634	53425884	2251	+	-5152
ENSSSCG00000007391	1.00615	6.48422	0.00121685	2.68808	up	-	53212343	24	strongHypo	-0.406	0.00282	Distal Intergenic	17	53223744	53233619	9876	-	21299
ENSSSCG00000003253	24.8589	64.3672	0.00121685	1.37256	up	-	52962381	55	strongHyper	0.355	1.21e-08	Distal Intergenic	6	52972544	52978506	5963	+	-10217
ENSSSCG00000007369	94.9598	204.103	0.00121685	1.10391	up	-	51966846	18	strongHypo	-0.408	0.000227	Promoter (1-2kb)	17	51965089	51971545	6457	+	1757
ENSSSCG00000029781	18.7472	47.4947	0.00308287	1.34109	up	-	51016963	81	strongHypo	-0.357	4.13e-12	Promoter (1-2kb)	14	51014465	51015046	582	-	-1917
ENSSSCG00000003167	2.27321	5.7747	0.00986568	1.34502	up	-	50282676	33	strongHypo	-0.408	3.76e-07	Promoter (<=1kb)	6	50281970	50292760	10791	+	706
ENSSSCG00000003139	41.8326	93.3544	0.00121685	1.15809	up	1030527	49869670	67	strongHyper	0.484	3.22e-12	Promoter (2-3kb)	6	49854907	49871606	16700	-	2002
ENSSSCG00000024108	54.5343	21.6582	0.00121685	-1.33225	down	-	49732562	50	strongHyper	0.333	2.03e-08	Exon (ENSSSCT00000032386/ENSSSCG00000024071, exon 11 of 11)	12	49681830	49723909	42080	-	-8653
ENSSSCG00000024108	54.5343	21.6582	0.00121685	-1.33225	down	-	49732246	344	strongHyper	0.313	3.09e-09	3' UTR	12	49681830	49723909	42080	-	-8337
ENSSSCG00000023377	4.90857	13.8439	0.00121685	1.49587	up	-	49398244	47	strongHypo	-0.325	7.56e-05	Exon (ENSSSCT00000024369/ENSSSCG00000023377, exon 5 of 5)	6	49394075	49399038	4964	+	4169
ENSSSCG00000003115	1.58732	4.76252	0.00121685	1.58513	up	-	48813565	108	strongHypo	-0.306	7.36e-06	Intron (ENSSSCT00000024548/ENSSSCG00000029567, intron 9 of 9)	6	48829331	48839949	10619	+	-15873
ENSSSCG00000030898	9.68306	20.4401	0.00121685	1.07787	up	-	48696809	64	strongHypo	-0.567	6.33e-10	Distal Intergenic	17	48698399	48701183	2785	-	4437
ENSSSCG00000003081	2.28512	8.74274	0.00121685	1.93582	up	-	47137884	103	strongHypo	-0.361	1.36e-13	Distal Intergenic	6	47123986	47127421	3436	+	13898
ENSSSCG00000009947	0.461774	1.71314	0.00121685	1.89138	up	-	44896875	6	strongHyper	0.33	4.63e-23	Distal Intergenic	14	44964240	45118925	154686	+	-67370
ENSSSCG00000013377	4.13079	15.3329	0.00121685	1.89214	up	-	44657674	31	strongHyper	0.317	1.19e-09	Intron (ENSSSCT00000014611/ENSSSCG00000013377, intron 16 of 26)	2	44626205	44704645	78441	+	31469
ENSSSCG00000007978	166.252	662.865	0.00121685	1.99535	up	-	40968812	135	strongHyper	0.341	3.09e-28	Intron (ENSSSCT00000008742/ENSSSCG00000007979, intron 4 of 9)	3	40950792	40951542	751	+	18020
ENSSSCG00000025533	774.995	1647.5	0.00121685	1.08802	up	-	40949503	122	strongHyper	0.354	7.96e-08	Distal Intergenic	6	40921405	40922901	1497	-	-26602
ENSSSCG00000004219	0	3.88457	0.00121685	-	up	844463	40254036	38	strongHyper	0.416	1.74e-08	Distal Intergenic	1	40459699	40468997	9299	-	214998
ENSSSCG00000007202	6.83481	18.509	0.00121685	1.43726	up	-	39279115	29	strongHypo	-0.327	4.74e-05	Distal Intergenic	17	39268121	39273617	5497	+	10994
ENSSSCG00000007170	4.27178	10.8636	0.00121685	1.3466	up	-	37256852	62	strongHypo	-0.33	4.88e-15	Exon (ENSSSCT00000007844/ENSSSCG00000007171, exon 7 of 15)	17	37216087	37222981	6895	+	40765
ENSSSCG00000007170	4.27178	10.8636	0.00121685	1.3466	up	-	37256724	268	strongHypo	-0.314	5.14e-148	Exon (ENSSSCT00000007844/ENSSSCG00000007171, exon 7 of 15)	17	37216087	37222981	6895	+	40637
ENSSSCG00000025455	6.40657	13.5657	0.00121685	1.08234	up	-	36640749	60	strongHyper	0.386	3.03e-06	Distal Intergenic	15	36646556	36697791	51236	+	-5866
ENSSSCG00000007116	9.63479	24.7414	0.00121685	1.3606	up	-	34383260	30	strongHypo	-0.39	3.15e-07	Promoter (1-2kb)	17	34381626	34384902	3277	+	1634
ENSSSCG00000023031	8.55258	70.0169	0.00121685	3.03327	up	-	28139547	25	strongHyper	0.55	1.24e-11	Distal Intergenic	10	28159208	28169382	10175	-	29859
ENSSSCG00000002831	5.02214	2.18835	0.00742881	-1.19846	down	797309	28129089	18	strongHypo	-0.378	1.66e-06	Distal Intergenic	6	28168074	28170875	2802	+	-39002
ENSSSCG00000021015	79.9813	341.579	0.00121685	2.09448	up	-	26419425	37	strongHypo	-0.429	8.28e-06	Promoter (<=1kb)	12	26417119	26419206	2088	-	-219
ENSSSCG00000014934	6.5735	14.7941	0.00121685	1.17029	up	495418	26023543	16	strongHyper	0.6	2.03e-28	Distal Intergenic	9	26043364	26060761	17398	+	-19836
ENSSSCG00000016851	1.81563	3.875	0.00390909	1.09372	up	-	25177249	41	strongHyper	0.433	7.07e-24	Distal Intergenic	16	25306092	25348992	42901	+	-128883
ENSSSCG00000004125	0.488456	1.725	0.00806905	1.8203	up	826536	23457439	22	strongHyper	0.348	4.84e-21	Distal Intergenic	1	23480022	23510485	30464	-	53067
ENSSSCG00000007817	5.46591	15.1257	0.00121685	1.46847	up	17940	19863870	357	strongHyper	0.437	3.93e-18	Intron (ENSSSCT00000008566/ENSSSCG00000007817, intron 6 of 8)	3	19848336	19869320	20985	-	5806
ENSSSCG00000007817	5.46591	15.1257	0.00121685	1.46847	up	17242	19842784	18	strongHypo	-0.521	4.38e-23	Distal Intergenic	3	19846364	19847942	1579	-	5175
ENSSSCG00000000261	32.1992	82.097	0.00121685	1.35031	up	145822	18760713	65	strongHypo	-0.329	2.07e-13	Distal Intergenic	5	18768002	18772057	4056	+	-7353
ENSSSCG00000001081	1.30067	7.7518	0.00121685	2.57528	up	-	17390254	91	strongHyper	0.31	3.44e-09	Intron (ENSSSCT00000001175/ENSSSCG00000001080, intron 13 of 15)	7	17852990	17854423	1434	+	-462826
ENSSSCG00000005965	7.75379	20.2007	0.00121685	1.38143	up	-	12930589	73	strongHyper	0.433	3.86e-07	Distal Intergenic	4	12778444	12783481	5038	-	-147108
ENSSSCG00000005965	7.75379	20.2007	0.00121685	1.38143	up	-	12721759	69	strongHypo	-0.364	1.05e-06	Distal Intergenic	4	12778444	12783481	5038	-	61790
ENSSSCG00000005965	7.75379	20.2007	0.00121685	1.38143	up	-	12639017	163	strongHyper	0.327	3.54e-10	Distal Intergenic	4	12778444	12783481	5038	-	144626
ENSSSCG00000005965	7.75379	20.2007	0.00121685	1.38143	up	-	12593917	25	strongHyper	0.309	3.96e-08	Distal Intergenic	4	12778444	12783481	5038	-	189588
ENSSSCG00000005965	7.75379	20.2007	0.00121685	1.38143	up	-	12547380	118	strongHyper	0.326	7.88e-05	Distal Intergenic	4	12778444	12783481	5038	-	236218
ENSSSCG00000005965	7.75379	20.2007	0.00121685	1.38143	up	-	12468637	65	strongHypo	-0.463	7.07e-13	Distal Intergenic	4	12778444	12783481	5038	-	314908
ENSSSCG00000005965	7.75379	20.2007	0.00121685	1.38143	up	-	12468253	101	strongHypo	-0.313	2.45e-11	Distal Intergenic	4	12778444	12783481	5038	-	315328
ENSSSCG00000013114	1.49413	4.22388	0.00121685	1.49926	up	-	10365807	8	strongHypo	-0.305	6.66e-22	Promoter (<=1kb)	2	10348266	10366728	18463	-	928
ENSSSCG00000016502	0.412455	1.48895	0.00221278	1.85199	up	-	10171647	69	strongHyper	0.441	3.37e-11	Distal Intergenic	18	10181401	10223526	42126	+	-9822
ENSSSCG00000004052	2.58414	7.72454	0.00121685	1.57977	up	-	9867412	124	strongHypo	-0.368	2.58e-36	Intron (ENSSSCT00000004480/ENSSSCG00000004052, intron 9 of 22)	1	9838859	9914150	75292	-	46861
ENSSSCG00000000138	16.4262	89.4935	0.00121685	2.44578	up	290871	8558777	18	strongHyper	0.502	2.15e-07	Promoter (2-3kb)	5	8555796	8573107	17312	+	2981
ENSSSCG00000000108	5.4062	13.0447	0.00121685	1.27077	up	-	6930827	76	strongHyper	0.45	2.98e-12	Intron (ENSSSCT00000000114/ENSSSCG00000000108, intron 1 of 8)	5	6915997	6962500	46504	+	14830
ENSSSCG00000017238	2.49131	5.73684	0.00121685	1.20335	up	-	6908751	82	strongHypo	-0.317	2.5e-07	Promoter (1-2kb)	12	6865457	6907593	42137	-	-1158
ENSSSCG00000009612	0.331479	1.83439	0.00121685	2.46831	up	-	6592126	60	strongHypo	-0.401	5.66e-17	Distal Intergenic	14	6618168	6622585	4418	-	30518
ENSSSCG00000013011	3.94092	8.85061	0.00467898	1.16725	up	301821	6267494	90	strongHyper	0.36	2.26e-10	Exon (ENSSSCT00000014221/ENSSSCG00000013010, exon 11 of 18)	2	6270450	6273674	3225	-	6269
ENSSSCG00000006988	4.5671	12.6178	0.00121685	1.46611	up	-	5798785	38	strongHyper	0.356	5.16e-11	Distal Intergenic	17	5737478	5792714	55237	+	61307
ENSSSCG00000012982	3.66357	8.74653	0.00121685	1.25546	up	-	5761880	92	strongHyper	0.358	1.24e-13	Exon (ENSSSCT00000014192/ENSSSCG00000012982, exon 8 of 9)	2	5760306	5768449	8144	-	6660
ENSSSCG00000008727	0.926736	3.05907	0.00221278	1.72286	up	29753	5230329	96	strongHypo	-0.474	1.42e-10	Distal Intergenic	8	5246772	5250746	3975	-	20512
ENSSSCG00000029949	5.15761	13.3241	0.00121685	1.36927	up	-	5147402	66	strongHyper	0.315	2.56e-26	Promoter (<=1kb)	2	5146945	5149536	2592	+	457
ENSSSCG00000023837	2.6228	9.46494	0.00541722	1.85149	up	-	4769894	8	strongHypo	-0.35	5.81e-18	Intron (ENSSSCT00000026718/ENSSSCG00000023837, intron 4 of 6)	6	4754998	4789463	34466	-	19576
ENSSSCG00000029034	612.364	1245.59	0.00742881	1.02436	up	-	3389359	10	strongHypo	-0.302	8.47e-05	Distal Intergenic	6	3453458	3459813	6356	-	70463
ENSSSCG00000029034	612.364	1245.59	0.00742881	1.02436	up	-	3199385	91	strongHyper	0.424	1.53e-07	Distal Intergenic	6	3453458	3459813	6356	-	260518
ENSSSCG00000030113	15.0028	56.5432	0.00121685	1.91412	up	-	3117064	31	strongHyper	0.49	5.31e-49	Distal Intergenic	11	3039199	3045078	5880	-	-71986
ENSSSCG00000017160	0.922234	3.25837	0.00121685	1.82095	up	-	2593779	63	strongHypo	-0.367	2.61e-09	Promoter (2-3kb)	12	2591047	2597546	6500	+	2732
ENSSSCG00000007565	3.00975	6.84453	0.00121685	1.18531	up	-	2195153	24	strongHypo	-0.369	4.52e-08	Exon (ENSSSCT00000008297/ENSSSCG00000007565, exon 13 of 15)	3	2173931	2198099	24169	+	21222
ENSSSCG00000007565	3.00975	6.84453	0.00121685	1.18531	up	-	2184857	81	strongHypo	-0.426	1.34e-11	Intron (ENSSSCT00000008297/ENSSSCG00000007565, intron 2 of 14)	3	2173931	2198099	24169	+	10926
ENSSSCG00000007565	3.00975	6.84453	0.00121685	1.18531	up	-	2171265	84	strongHypo	-0.326	1.41e-12	Promoter (2-3kb)	3	2173931	2198099	24169	+	-2749
ENSSSCG00000007565	3.00975	6.84453	0.00121685	1.18531	up	-	2156074	5	strongHyper	0.34	6.4e-10	Intron (ENSSSCT00000008302/ENSSSCG00000007568, intron 17 of 23)	3	2173931	2198099	24169	+	-17861
ENSSSCG00000028777	0.656977	1.79567	0.00467898	1.4506	up	1058367	1696779	21	strongHyper	0.347	1.9e-06	Distal Intergenic	7	1674371	1690166	15796	-	-6613
ENSSSCG00000028777	0.656977	1.79567	0.00467898	1.4506	up	1041814	1673132	134	strongHyper	0.422	9.14e-14	Distal Intergenic	7	1674371	1690166	15796	-	17167
ENSSSCG00000028777	0.656977	1.79567	0.00467898	1.4506	up	1051338	1651739	15	strongHyper	0.393	1.19e-09	Distal Intergenic	7	1674371	1690166	15796	-	38441
ENSSSCG00000028777	0.656977	1.79567	0.00467898	1.4506	up	1051587	1598579	71	strongHyper	0.345	2.19e-12	Distal Intergenic	7	1674371	1690166	15796	-	91657
ENSSSCG00000017142	6.22112	14.5456	0.00121685	1.22534	up	-	1574392	261	strongHypo	-0.357	7.65e-14	Promoter (1-2kb)	12	1516513	1572531	56019	-	-1861
ENSSSCG00000028777	0.656977	1.79567	0.00467898	1.4506	up	1049904	1572660	26	strongHyper	0.458	2.31e-06	Distal Intergenic	7	1674371	1690166	15796	-	117531
ENSSSCG00000028777	0.656977	1.79567	0.00467898	1.4506	up	1058561	1565282	9	strongHyper	0.485	4.14e-13	Distal Intergenic	7	1674371	1690166	15796	-	124892
ENSSSCG00000017142	6.22112	14.5456	0.00121685	1.22534	up	-	1555244	17	strongHypo	-0.49	2.86e-12	Intron (ENSSSCT00000018662/ENSSSCG00000017142, intron 11 of 13)	12	1516513	1572531	56019	-	17303
ENSSSCG00000017142	6.22112	14.5456	0.00121685	1.22534	up	-	1552385	47	strongHypo	-0.445	3.74e-08	Intron (ENSSSCT00000018662/ENSSSCG00000017142, intron 11 of 13)	12	1516513	1572531	56019	-	20192
ENSSSCG00000017142	6.22112	14.5456	0.00121685	1.22534	up	-	1543192	57	strongHypo	-0.31	2.85e-07	Intron (ENSSSCT00000018662/ENSSSCG00000017142, intron 11 of 13)	12	1516513	1572531	56019	-	29395
ENSSSCG00000017141	0.650303	1.65782	0.00121685	1.3501	up	195048	1468914	92	strongHypo	-0.32	2.06e-20	Distal Intergenic	12	1479054	1514172	35119	+	-10231
ENSSSCG00000028355	173.918	541.052	0.00121685	1.63736	up	872044	1200941	51	strongHyper	0.334	2e-07	Exon (ENSSSCT00000023942/ENSSSCG00000023045, exon 20 of 27)	12	1163225	1166027	2803	+	37716
ENSSSCG00000007557	0.894355	2.61431	0.00121685	1.54751	up	-	1089599	86	strongHyper	0.326	5.27e-09	Distal Intergenic	3	1066675	1085568	18894	-	-4031
ENSSSCG00000007557	0.894355	2.61431	0.00121685	1.54751	up	-	1076069	70	strongHyper	0.328	2.1e-22	Exon (ENSSSCT00000008289/ENSSSCG00000007557, exon 3 of 20)	3	1066675	1085568	18894	-	9568
ENSSSCG00000029944	12.4083	43.0204	0.00121685	1.79372	up	-	1031940	9	strongHypo	-0.369	8.39e-10	Promoter (2-3kb)	12	1023477	1034681	11205	-	2749
ENSSSCG00000029944	12.4083	43.0204	0.00121685	1.79372	up	-	1018347	40	strongHyper	0.388	5.22e-08	Distal Intergenic	12	1023477	1034681	11205	-	16373
ENSSSCG00000026422	0.800375	2.32159	0.00541722	1.53637	up	-	845639	13	strongHyper	0.377	4.27e-14	Distal Intergenic	3	828571	833135	4565	+	17068
ENSSSCG00000026422	0.800375	2.32159	0.00541722	1.53637	up	-	832726	26	strongHypo	-0.336	1.86e-06	3' UTR	3	828571	833135	4565	+	4155
ENSSSCG00000007546	9.18614	23.269	0.00121685	1.34088	up	-	720247	82	strongHyper	0.318	5.01e-16	Distal Intergenic	3	723521	743194	19674	+	-3355
ENSSSCG00000007546	9.18614	23.269	0.00121685	1.34088	up	-	714070	75	strongHypo	-0.633	2.37e-14	Distal Intergenic	3	723521	743194	19674	+	-9525

## Sheet: DEGs without DMRs
GeneId	Differentially expressed genes
	FPKM(120 d)	FPKM(240 d)	FDR	log2(FC)	regulated
ENSSSCG00000012699	3252.99	1076.44	0.00390909	-1.59549	down
ENSSSCG00000023496	2052.3	4798.4	0.00541722	1.22531	up
ENSSSCG00000030134	1291.98	616.206	0.00308287	-1.0681	down
ENSSSCG00000000866	1198.48	485.058	0.00742881	-1.30498	down
ENSSSCG00000005627	1078.72	3180.52	0.00121685	1.55994	up
ENSSSCG00000015334	722.317	96.2721	0.00121685	-2.90744	down
ENSSSCG00000014016	619.057	210.855	0.00121685	-1.55382	down
ENSSSCG00000016606	576.763	207.024	0.00121685	-1.47818	down
ENSSSCG00000026098	555.969	268.451	0.00611378	-1.05034	down
ENSSSCG00000017544	546.669	1125.55	0.00467898	1.04189	up
ENSSSCG00000017581	414.035	1487.23	0.00121685	1.8448	up
ENSSSCG00000030731	412.282	977.709	0.00121685	1.24577	up
ENSSSCG00000027344	399.401	193.543	0.00308287	-1.04518	down
ENSSSCG00000009110	388.729	163.064	0.00121685	-1.25333	down
ENSSSCG00000013436	365.556	812.556	0.00121685	1.15237	up
ENSSSCG00000027684	336.451	156.611	0.00467898	-1.10321	down
ENSSSCG00000021071	334.942	105.747	0.00121685	-1.6633	down
ENSSSCG00000006752	328.078	150.65	0.00467898	-1.12284	down
ENSSSCG00000002449	294.854	751.512	0.00121685	1.3498	up
ENSSSCG00000001229	276.74	711.408	0.00121685	1.36215	up
ENSSSCG00000002535	270.189	548.218	0.00742881	1.02078	up
ENSSSCG00000013354	266.237	110.251	0.00121685	-1.27192	down
ENSSSCG00000024144	251.906	579.5	0.00121685	1.20192	up
ENSSSCG00000021595	231.206	771.776	0.00121685	1.739	up
ENSSSCG00000003261	230.44	582.965	0.00121685	1.33902	up
ENSSSCG00000008540	225.364	110.1	0.00121685	-1.03344	down
ENSSSCG00000021943	223.886	819.4	0.00121685	1.8718	up
ENSSSCG00000002907	223.506	456.328	0.00221278	1.02976	up
ENSSSCG00000008061	218.755	476.949	0.00121685	1.12452	up
ENSSSCG00000014305	200.394	96.4503	0.00221278	-1.05498	down
ENSSSCG00000002008	184.132	423.413	0.00866872	1.20133	up
ENSSSCG00000029074	180.756	765.876	0.00121685	2.08307	up
ENSSSCG00000014725	179.617	568.878	0.00121685	1.66319	up
ENSSSCG00000015784	178.065	42.0009	0.00121685	-2.08391	down
ENSSSCG00000029441	175.62	36.8589	0.00121685	-2.25237	down
ENSSSCG00000016737	173.113	415.593	0.00121685	1.26346	up
ENSSSCG00000016408	172.844	82.3309	0.00541722	-1.06997	down
ENSSSCG00000011927	166.606	80.6738	0.00308287	-1.04627	down
ENSSSCG00000025688	156.543	316.901	0.00121685	1.01748	up
ENSSSCG00000017083	154.94	351.725	0.00121685	1.18274	up
ENSSSCG00000017878	144.104	70.2624	0.00467898	-1.03628	down
ENSSSCG00000025240	135.155	42.0643	0.00121685	-1.68395	down
ENSSSCG00000017731	134.253	59.5816	0.00221278	-1.17202	down
ENSSSCG00000006829	131.857	281.179	0.00806905	1.09251	up
ENSSSCG00000026249	130.75	52.0946	0.00121685	-1.32761	down
ENSSSCG00000015960	129.94	44.6108	0.00121685	-1.54238	down
ENSSSCG00000007585	124.785	315.428	0.00121685	1.33787	up
ENSSSCG00000029889	123.849	271.447	0.00221278	1.13209	up
ENSSSCG00000012896	116.213	261.98	0.00121685	1.17269	up
ENSSSCG00000015435	116.032	47.6503	0.00121685	-1.28397	down
ENSSSCG00000000606	115.491	281.178	0.00121685	1.2837	up
ENSSSCG00000026945	114.167	25.6579	0.00121685	-2.15368	down
ENSSSCG00000014834	111.826	23.3342	0.00121685	-2.26074	down
ENSSSCG00000025766	111.666	244.599	0.00121685	1.13122	up
ENSSSCG00000008245	110.499	312.366	0.00121685	1.4992	up
ENSSSCG00000030839	107.561	272.621	0.00121685	1.34174	up
ENSSSCG00000006267	107.524	35.3284	0.00121685	-1.60576	down
ENSSSCG00000022301	106.379	241.77	0.00121685	1.18443	up
ENSSSCG00000015940	106.006	37.521	0.00121685	-1.49837	down
ENSSSCG00000017525	105.245	36.2299	0.00121685	-1.5385	down
ENSSSCG00000008833	103.651	44.8944	0.00121685	-1.20712	down
ENSSSCG00000004143	98.2225	44.6202	0.00308287	-1.13836	down
ENSSSCG00000023903	95.0936	218.014	0.00121685	1.197	up
ENSSSCG00000011885	95.0307	36.0037	0.00121685	-1.40025	down
ENSSSCG00000007265	92.1386	208.847	0.00121685	1.18057	up
ENSSSCG00000014387	89.7269	18.762	0.00121685	-2.25773	down
ENSSSCG00000026116	88.4653	39.9516	0.00121685	-1.14686	down
ENSSSCG00000003766	84.0865	224.73	0.00121685	1.41825	up
ENSSSCG00000006725	83.5274	32.3643	0.00121685	-1.36784	down
ENSSSCG00000028326	79.5107	222.907	0.00121685	1.48722	up
ENSSSCG00000023690	79.4562	233.637	0.00121685	1.55604	up
ENSSSCG00000016266	78.7655	32.1059	0.00121685	-1.29473	down
ENSSSCG00000017579	77.1583	312.273	0.00121685	2.01691	up
ENSSSCG00000011831	75.7362	26.9532	0.00121685	-1.49053	down
ENSSSCG00000015326	73.9547	193.837	0.00308287	1.39013	up
ENSSSCG00000010494	73.3837	16.0719	0.00121685	-2.19092	down
ENSSSCG00000022484	72.3365	160.531	0.00221278	1.15006	up
ENSSSCG00000009793	70.2017	21.6455	0.00121685	-1.69744	down
ENSSSCG00000016530	68.4135	14.0658	0.00121685	-2.28209	down
ENSSSCG00000022600	65.897	133.721	0.00611378	1.02094	up
ENSSSCG00000015140	63.4488	157.052	0.00121685	1.30758	up
ENSSSCG00000002383	61.8685	341.879	0.00121685	2.46621	up
ENSSSCG00000011765	61.2548	25.957	0.00121685	-1.2387	down
ENSSSCG00000027903	60.6686	9.64615	0.00121685	-2.65292	down
ENSSSCG00000006496	60.5208	126.444	0.00121685	1.06299	up
ENSSSCG00000013017	58.8101	128.771	0.00121685	1.13067	up
ENSSSCG00000016792	54.9191	24.3203	0.00121685	-1.17515	down
ENSSSCG00000027738	53.7468	23.3006	0.00121685	-1.20581	down
ENSSSCG00000022111	53.7078	116.44	0.00121685	1.11638	up
ENSSSCG00000005981	53.302	7.69926	0.00121685	-2.7914	down
ENSSSCG00000001453	53.1195	108.004	0.00221278	1.02376	up
ENSSSCG00000009825	51.7494	23.7449	0.00121685	-1.12392	down
ENSSSCG00000029185	51.6541	21.7553	0.00121685	-1.24751	down
ENSSSCG00000030378	51.5562	17.3123	0.00121685	-1.57435	down
ENSSSCG00000002051	49.985	24.0504	0.00121685	-1.05543	down
ENSSSCG00000013013	49.8171	101.538	0.00221278	1.0273	up
ENSSSCG00000005459	49.2223	24.4	0.00308287	-1.01243	down
ENSSSCG00000027248	49.1948	23.1081	0.00467898	-1.09011	down
ENSSSCG00000025814	49.0962	99.8019	0.00121685	1.02346	up
ENSSSCG00000023369	48.0124	185.267	0.00121685	1.94813	up
ENSSSCG00000011243	47.2856	11.6998	0.00121685	-2.01491	down
ENSSSCG00000022018	46.913	19.7135	0.00121685	-1.2508	down
ENSSSCG00000022783	46.8821	18.8493	0.00121685	-1.31453	down
ENSSSCG00000025447	46.8171	101.646	0.00121685	1.11845	up
ENSSSCG00000028063	46.3828	18.9348	0.00221278	-1.29255	down
ENSSSCG00000025738	45.2158	19.7555	0.00121685	-1.19457	down
ENSSSCG00000013573	44.9508	102.099	0.00121685	1.18355	up
ENSSSCG00000006630	44.6824	21.4172	0.00121685	-1.06094	down
ENSSSCG00000028322	43.6296	235.464	0.00121685	2.43213	up
ENSSSCG00000027519	43.273	19.4513	0.00121685	-1.1536	down
ENSSSCG00000005628	43.2592	120.426	0.00121685	1.47707	up
ENSSSCG00000010569	42.5467	15.3707	0.00121685	-1.46886	down
ENSSSCG00000004169	41.5649	20.4283	0.00121685	-1.0248	down
ENSSSCG00000016866	40.4962	18.9123	0.00308287	-1.09846	down
ENSSSCG00000027466	40.2123	133.552	0.00121685	1.73169	up
ENSSSCG00000014362	39.7267	91.3155	0.00611378	1.20075	up
ENSSSCG00000013427	39.6361	15.6428	0.00121685	-1.34132	down
ENSSSCG00000011387	39.1564	14.7596	0.00121685	-1.40759	down
ENSSSCG00000024623	38.375	18.5034	0.00121685	-1.05237	down
ENSSSCG00000016653	38.1113	18.3365	0.00308287	-1.0555	down
ENSSSCG00000013046	38.0908	78.9152	0.00308287	1.05086	up
ENSSSCG00000003722	38.0837	3.01091	0.00121685	-3.6609	down
ENSSSCG00000003155	38.0482	118.659	0.00121685	1.64092	up
ENSSSCG00000003857	37.9749	9.53998	0.00121685	-1.99299	down
ENSSSCG00000027428	37.8396	523.942	0.00121685	3.79144	up
ENSSSCG00000004803	37.6858	170.404	0.00121685	2.17687	up
ENSSSCG00000011000	37.4251	292.018	0.00121685	2.96398	up
ENSSSCG00000002829	37.3053	81.1845	0.00221278	1.12182	up
ENSSSCG00000026161	36.6939	16.8959	0.00121685	-1.11887	down
ENSSSCG00000028771	35.9883	13.7046	0.00121685	-1.39287	down
ENSSSCG00000023044	35.9566	85.8149	0.00121685	1.25497	up
ENSSSCG00000008412	35.9123	14.0442	0.00121685	-1.3545	down
ENSSSCG00000001341	35.6668	93.6563	0.00121685	1.3928	up
ENSSSCG00000001068	35.0251	15.198	0.00121685	-1.20451	down
ENSSSCG00000008624	34.989	10.82	0.00121685	-1.6932	down
ENSSSCG00000022506	34.6352	85.1426	0.00121685	1.29764	up
ENSSSCG00000021646	34.4936	16.1048	0.00121685	-1.09884	down
ENSSSCG00000009904	34.408	160.903	0.00121685	2.22537	up
ENSSSCG00000015475	32.9605	99.4666	0.00121685	1.59347	up
ENSSSCG00000001457	32.8089	89.1533	0.00121685	1.4422	up
ENSSSCG00000014255	32.4751	11.1725	0.00121685	-1.53938	down
ENSSSCG00000023594	32.4594	104.762	0.00121685	1.69041	up
ENSSSCG00000013614	31.6485	90.2263	0.00121685	1.51141	up
ENSSSCG00000001971	31.6266	14.352	0.00308287	-1.13988	down
ENSSSCG00000012050	31.6047	112.24	0.00121685	1.82837	up
ENSSSCG00000016929	30.9173	14.1915	0.00308287	-1.12338	down
ENSSSCG00000017273	29.7959	12.1438	0.00121685	-1.29489	down
ENSSSCG00000022236	29.7571	59.983	0.00121685	1.01132	up
ENSSSCG00000012960	29.6362	13.5992	0.00866872	-1.12384	down
ENSSSCG00000008038	29.546	59.6658	0.00121685	1.01394	up
ENSSSCG00000002557	28.9923	94.1125	0.00121685	1.69872	up
ENSSSCG00000014633	28.7922	62.0732	0.00221278	1.10829	up
ENSSSCG00000012294	28.6246	60.2235	0.00121685	1.07307	up
ENSSSCG00000029275	27.7621	8.49446	0.00121685	-1.70852	down
ENSSSCG00000001759	27.7197	128.97	0.00121685	2.21805	up
ENSSSCG00000004602	27.4415	9.5232	0.00121685	-1.52684	down
ENSSSCG00000006891	27.3606	9.14424	0.00121685	-1.58117	down
ENSSSCG00000004557	26.6662	55.8935	0.00467898	1.06767	up
ENSSSCG00000001455	26.6366	56.1938	0.00121685	1.077	up
ENSSSCG00000012974	26.5956	56.4176	0.00121685	1.08496	up
ENSSSCG00000026931	26.264	72.1878	0.00121685	1.45867	up
ENSSSCG00000002281	26.2233	11.4706	0.00121685	-1.19292	down
ENSSSCG00000015333	25.8853	10.7275	0.00121685	-1.27081	down
ENSSSCG00000028304	25.6668	62.5698	0.00121685	1.28556	up
ENSSSCG00000009334	25.5605	145.338	0.00121685	2.50742	up
ENSSSCG00000009668	25.4734	106.312	0.00121685	2.06125	up
ENSSSCG00000008598	24.936	55.3784	0.00121685	1.15109	up
ENSSSCG00000026731	24.1324	11.539	0.00121685	-1.06445	down
ENSSSCG00000029633	24.048	11.3595	0.00121685	-1.08202	down
ENSSSCG00000009914	23.5097	50.706	0.00308287	1.1089	up
ENSSSCG00000017352	23.4161	11.1482	0.00679118	-1.07069	down
ENSSSCG00000003525	22.1607	48.5517	0.00221278	1.13152	up
ENSSSCG00000012171	22.1256	47.8593	0.00121685	1.11308	up
ENSSSCG00000022209	22.1167	52.7461	0.00121685	1.25393	up
ENSSSCG00000010104	22.1115	59.9315	0.00121685	1.43852	up
ENSSSCG00000006395	21.4629	66.6844	0.00121685	1.6355	up
ENSSSCG00000025831	21.207	240.519	0.00121685	3.50354	up
ENSSSCG00000011848	21.1621	70.4552	0.00121685	1.73522	up
ENSSSCG00000025514	21.1146	6.50676	0.00121685	-1.69823	down
ENSSSCG00000022908	21.0135	47.3844	0.00308287	1.17309	up
ENSSSCG00000004560	20.8581	4.96971	0.00121685	-2.06938	down
ENSSSCG00000006624	20.7042	42.7018	0.00221278	1.04437	up
ENSSSCG00000029421	20.2238	50.7107	0.00121685	1.32623	up
ENSSSCG00000003629	20.1461	9.38106	0.00121685	-1.10268	down
ENSSSCG00000003524	19.8024	50.4907	0.00121685	1.35034	up
ENSSSCG00000010974	19.285	50.3524	0.00121685	1.38458	up
ENSSSCG00000011397	19.0529	5.58778	0.00121685	-1.76966	down
ENSSSCG00000027204	18.6982	47.7669	0.00121685	1.35312	up
ENSSSCG00000012509	18.603	38.2215	0.00121685	1.03885	up
ENSSSCG00000013735	18.3989	69.0694	0.00121685	1.90843	up
ENSSSCG00000025868	18.3181	45.2047	0.00121685	1.30321	up
ENSSSCG00000011233	18.2127	5.53049	0.00121685	-1.71947	down
ENSSSCG00000016432	18.1606	5.89113	0.00121685	-1.62419	down
ENSSSCG00000013349	17.9557	8.22039	0.00121685	-1.12716	down
ENSSSCG00000023160	17.582	5.25756	0.00121685	-1.74163	down
ENSSSCG00000010517	17.56	36.8611	0.00611378	1.06981	up
ENSSSCG00000024752	17.4436	41.0944	0.00308287	1.23625	up
ENSSSCG00000014838	17.2975	3.74766	0.00121685	-2.2065	down
ENSSSCG00000001456	17.0382	54.3685	0.00121685	1.674	up
ENSSSCG00000000916	16.6215	33.8119	0.00541722	1.02448	up
ENSSSCG00000006352	16.4969	44.0849	0.00121685	1.41809	up
ENSSSCG00000009953	16.4455	7.63197	0.00221278	-1.10757	down
ENSSSCG00000026974	16.1892	5.9795	0.00121685	-1.43693	down
ENSSSCG00000026755	16.1046	6.32038	0.00121685	-1.34939	down
ENSSSCG00000023413	15.8752	3.38003	0.00121685	-2.23166	down
ENSSSCG00000029195	15.7903	6.70643	0.00308287	-1.23542	down
ENSSSCG00000010526	15.6594	44.8491	0.00121685	1.51805	up
ENSSSCG00000002471	15.5469	134.251	0.00121685	3.11023	up
ENSSSCG00000030921	15.297	36.3545	0.00121685	1.24889	up
ENSSSCG00000005842	15.2595	31.472	0.00390909	1.04436	up
ENSSSCG00000022945	14.9979	4.52196	0.00121685	-1.72974	down
ENSSSCG00000013784	14.6641	197.688	0.00121685	3.75287	up
ENSSSCG00000010292	14.451	35.8429	0.00121685	1.31052	up
ENSSSCG00000026257	14.445	36.0913	0.00121685	1.32108	up
ENSSSCG00000030143	14.4431	33.4885	0.00121685	1.21329	up
ENSSSCG00000001641	14.227	6.33603	0.00679118	-1.16698	down
ENSSSCG00000015883	14.098	6.71746	0.00221278	-1.06951	down
ENSSSCG00000009178	14.0978	29.7304	0.00308287	1.07647	up
ENSSSCG00000021409	14.096	31.3543	0.00308287	1.15338	up
ENSSSCG00000009937	14.0583	5.22665	0.00121685	-1.42746	down
ENSSSCG00000007895	13.5784	5.10444	0.00121685	-1.41149	down
ENSSSCG00000010548	13.5292	5.62557	0.00121685	-1.26601	down
ENSSSCG00000006512	13.5264	27.4883	0.00221278	1.02304	up
ENSSSCG00000000292	13.4611	36.8588	0.00121685	1.45321	up
ENSSSCG00000017472	13.374	39.713	0.00121685	1.57019	up
ENSSSCG00000007043	13.053	4.82729	0.00121685	-1.4351	down
ENSSSCG00000006740	12.8455	26.9184	0.00121685	1.06733	up
ENSSSCG00000008478	12.7102	4.41896	0.00121685	-1.52421	down
ENSSSCG00000006328	12.3261	26.0195	0.00221278	1.07787	up
ENSSSCG00000004617	12.1721	5.86375	0.00121685	-1.05368	down
ENSSSCG00000011894	12.1484	25.7159	0.00308287	1.08189	up
ENSSSCG00000014812	12.0326	31.4935	0.00121685	1.38811	up
ENSSSCG00000005126	12.0315	4.2115	0.00121685	-1.51442	down
ENSSSCG00000000660	11.9359	0.176936	0.00121685	-6.07594	down
ENSSSCG00000002837	11.8755	4.02807	0.00121685	-1.55983	down
ENSSSCG00000011357	11.7949	23.6759	0.00221278	1.00525	up
ENSSSCG00000030984	11.6892	31.2085	0.00121685	1.41676	up
ENSSSCG00000006655	11.665	3.24764	0.00121685	-1.84473	down
ENSSSCG00000017124	11.6302	3.33288	0.00121685	-1.80304	down
ENSSSCG00000000806	11.4869	5.68439	0.00121685	-1.01491	down
ENSSSCG00000021588	11.3798	2.07631	0.00121685	-2.45438	down
ENSSSCG00000004607	11.2146	4.16882	0.00806905	-1.42766	down
ENSSSCG00000007864	11.1461	23.5323	0.00121685	1.0781	up
ENSSSCG00000010166	11.0088	36.0749	0.00121685	1.71234	up
ENSSSCG00000010554	10.8963	34.2786	0.00121685	1.65348	up
ENSSSCG00000022797	10.8604	23.6404	0.00221278	1.12217	up
ENSSSCG00000003059	10.8327	24.9879	0.00121685	1.20584	up
ENSSSCG00000006216	10.7663	22.3069	0.00611378	1.05097	up
ENSSSCG00000011195	10.7488	2.77844	0.00121685	-1.95182	down
ENSSSCG00000028492	10.5523	2.88867	0.00121685	-1.86908	down
ENSSSCG00000011646	10.438	43.2645	0.00121685	2.05134	up
ENSSSCG00000010980	10.4337	3.91676	0.00121685	-1.41352	down
ENSSSCG00000014042	10.2952	21.6368	0.00121685	1.07151	up
ENSSSCG00000020915	10.0609	31.9893	0.00121685	1.66883	up
ENSSSCG00000025698	9.93816	46.4887	0.00121685	2.22583	up
ENSSSCG00000025855	9.80378	2.85041	0.00121685	-1.78217	down
ENSSSCG00000021973	9.57876	20.3576	0.00541722	1.08765	up
ENSSSCG00000011264	9.45602	20.8708	0.00611378	1.14218	up
ENSSSCG00000004634	9.36578	3.49832	0.00121685	-1.42074	down
ENSSSCG00000011361	9.35835	4.54016	0.00390909	-1.04351	down
ENSSSCG00000022953	9.1535	3.58568	0.00121685	-1.35208	down
ENSSSCG00000001800	9.10847	23.6834	0.00308287	1.3786	up
ENSSSCG00000009482	9.02332	26.569	0.00121685	1.55801	up
ENSSSCG00000003433	8.97551	18.4842	0.00221278	1.04222	up
ENSSSCG00000005015	8.971	4.39463	0.00121685	-1.02953	down
ENSSSCG00000005291	8.96491	25.6084	0.00121685	1.51426	up
ENSSSCG00000026759	8.94455	22.8067	0.00121685	1.35037	up
ENSSSCG00000029359	8.84665	24.1403	0.00121685	1.44824	up
ENSSSCG00000011658	8.76053	4.35438	0.00121685	-1.00855	down
ENSSSCG00000013318	8.75541	19.8657	0.00221278	1.18203	up
ENSSSCG00000026551	8.56953	19.783	0.00308287	1.20697	up
ENSSSCG00000026023	8.50196	2.22469	0.00806905	-1.93419	down
ENSSSCG00000004789	8.49022	25.3751	0.00121685	1.57954	up
ENSSSCG00000012698	8.4543	3.72385	0.00121685	-1.18289	down
ENSSSCG00000008581	8.44983	3.83088	0.00121685	-1.14125	down
ENSSSCG00000012448	8.28097	17.9783	0.00742881	1.11838	up
ENSSSCG00000004884	8.23382	3.85416	0.00121685	-1.09515	down
ENSSSCG00000009242	8.22931	4.02527	0.00121685	-1.03169	down
ENSSSCG00000018052	8.12752	23.7906	0.00121685	1.54951	up
ENSSSCG00000010401	8.05304	3.71807	0.00121685	-1.11498	down
ENSSSCG00000030296	7.87525	3.81057	0.00221278	-1.04732	down
ENSSSCG00000013226	7.83077	17.8996	0.00121685	1.1927	up
ENSSSCG00000005668	7.78061	19.8385	0.00121685	1.35035	up
ENSSSCG00000003593	7.73356	3.55158	0.00308287	-1.12267	down
ENSSSCG00000017268	7.72177	3.14291	0.00308287	-1.29683	down
ENSSSCG00000003458	7.67969	18.0528	0.00121685	1.2331	up
ENSSSCG00000002919	7.61494	18.6438	0.00541722	1.29179	up
ENSSSCG00000021529	7.56443	1.17683	0.00121685	-2.68433	down
ENSSSCG00000023374	7.53047	15.3913	0.00926216	1.0313	up
ENSSSCG00000010341	7.49625	15.3658	0.00986568	1.03548	up
ENSSSCG00000024673	7.49277	18.8456	0.00121685	1.33066	up
ENSSSCG00000022982	7.46511	3.49042	0.00390909	-1.09676	down
ENSSSCG00000022998	7.46062	15.991	0.00308287	1.09989	up
ENSSSCG00000013375	7.37857	56.9993	0.00121685	2.94953	up
ENSSSCG00000025217	7.37685	22.8282	0.00121685	1.62974	up
ENSSSCG00000009856	7.36374	0.698949	0.00121685	-3.39718	down
ENSSSCG00000017066	7.22093	3.13312	0.00121685	-1.20459	down
ENSSSCG00000009592	7.09008	27.0577	0.00121685	1.93216	up
ENSSSCG00000005278	7.06132	2.06205	0.00121685	-1.77586	down
ENSSSCG00000024614	6.96482	15.8238	0.00121685	1.18394	up
ENSSSCG00000023105	6.87769	14.3299	0.00467898	1.05904	up
ENSSSCG00000005437	6.84744	14.9477	0.00221278	1.12629	up
ENSSSCG00000003859	6.79627	3.17232	0.00121685	-1.0992	down
ENSSSCG00000022728	6.78286	23.3326	0.00121685	1.78238	up
ENSSSCG00000009049	6.70325	3.11492	0.00121685	-1.10567	down
ENSSSCG00000004919	6.68217	1.96363	0.00121685	-1.7668	down
ENSSSCG00000010831	6.66395	20.4133	0.00121685	1.61506	up
ENSSSCG00000002279	6.62439	26.2222	0.00121685	1.98493	up
ENSSSCG00000016717	6.5875	2.00449	0.00121685	-1.7165	down
ENSSSCG00000008772	6.55274	3.0574	0.00221278	-1.0998	down
ENSSSCG00000026110	6.45244	14.7387	0.00467898	1.1917	up
ENSSSCG00000002959	6.42379	15.2321	0.00121685	1.24562	up
ENSSSCG00000000293	6.37498	18.3957	0.00121685	1.52888	up
ENSSSCG00000028736	6.34971	83.8254	0.00121685	3.72263	up
ENSSSCG00000013753	6.3201	31.8106	0.00121685	2.33149	up
ENSSSCG00000025876	6.25771	2.84753	0.00467898	-1.13593	down
ENSSSCG00000021399	6.11071	26.5284	0.00121685	2.11813	up
ENSSSCG00000001970	6.09284	2.92951	0.00221278	-1.05646	down
ENSSSCG00000024161	6.08106	16.5026	0.00121685	1.4403	up
ENSSSCG00000008898	5.99001	12.9525	0.00467898	1.11261	up
ENSSSCG00000002002	5.9792	18.9436	0.00121685	1.66369	up
ENSSSCG00000001963	5.95341	13.1257	0.00121685	1.14061	up
ENSSSCG00000004241	5.94166	18.0349	0.00121685	1.60185	up
ENSSSCG00000010200	5.90085	2.81656	0.00121685	-1.06699	down
ENSSSCG00000010253	5.89743	11.9466	0.00308287	1.01844	up
ENSSSCG00000022199	5.89596	12.2666	0.00390909	1.05693	up
ENSSSCG00000010219	5.82704	13.4345	0.00221278	1.20511	up
ENSSSCG00000026996	5.81916	1.51924	0.00121685	-1.93746	down
ENSSSCG00000009759	5.77386	11.8317	0.00308287	1.03505	up
ENSSSCG00000011194	5.77316	2.74032	0.00121685	-1.07502	down
ENSSSCG00000015110	5.73781	24.4964	0.00806905	2.09399	up
ENSSSCG00000007715	5.73604	14.3779	0.00121685	1.32573	up
ENSSSCG00000026296	5.70903	24.6292	0.00221278	2.10905	up
ENSSSCG00000029168	5.7019	2.49161	0.00121685	-1.19437	down
ENSSSCG00000003006	5.65394	0.943447	0.00121685	-2.58324	down
ENSSSCG00000013237	5.59326	15.4065	0.00121685	1.46178	up
ENSSSCG00000028090	5.54555	11.7803	0.00390909	1.08697	up
ENSSSCG00000006009	5.54342	11.1651	0.00986568	1.01015	up
ENSSSCG00000008096	5.54216	2.20695	0.00467898	-1.3284	down
ENSSSCG00000004603	5.49172	1.99572	0.00121685	-1.46035	down
ENSSSCG00000013883	5.36841	11.1159	0.00121685	1.05006	up
ENSSSCG00000003017	5.36314	11.2249	0.00308287	1.06556	up
ENSSSCG00000015106	5.31933	11.5893	0.00121685	1.12348	up
ENSSSCG00000015566	5.27639	2.39166	0.00467898	-1.14154	down
ENSSSCG00000014187	5.23868	1.81925	0.00121685	-1.52586	down
ENSSSCG00000013374	5.22989	1.66992	0.00121685	-1.647	down
ENSSSCG00000030326	5.21264	2.53971	0.00390909	-1.03735	down
ENSSSCG00000015617	5.15982	47.3393	0.00121685	3.19764	up
ENSSSCG00000027352	5.09029	1.92467	0.00121685	-1.40313	down
ENSSSCG00000030182	5.0874	12.8319	0.00121685	1.33473	up
ENSSSCG00000014274	5.0445	13.3205	0.00221278	1.40087	up
ENSSSCG00000003950	5.02799	10.5113	0.00221278	1.06388	up
ENSSSCG00000010312	5.02382	19.9995	0.00121685	1.99311	up
ENSSSCG00000003749	4.97253	2.23475	0.00467898	-1.15387	down
ENSSSCG00000017255	4.9577	1.51921	0.00121685	-1.70635	down
ENSSSCG00000005899	4.9517	12.5059	0.00467898	1.33661	up
ENSSSCG00000012941	4.93475	11.7709	0.00541722	1.25417	up
ENSSSCG00000000180	4.92609	14.1721	0.00742881	1.52454	up
ENSSSCG00000007586	4.89459	15.0911	0.00121685	1.62443	up
ENSSSCG00000012160	4.83944	2.09536	0.00742881	-1.20765	down
ENSSSCG00000011849	4.75234	11.8489	0.00121685	1.31805	up
ENSSSCG00000004058	4.73945	10.3285	0.00308287	1.12384	up
ENSSSCG00000011727	4.72255	26.1463	0.00121685	2.46897	up
ENSSSCG00000016111	4.71853	12.3008	0.00121685	1.38234	up
ENSSSCG00000003479	4.70731	16.4619	0.00121685	1.80616	up
ENSSSCG00000024936	4.59971	9.83693	0.00742881	1.09666	up
ENSSSCG00000022212	4.56904	2.2659	0.00742881	-1.01181	down
ENSSSCG00000027170	4.55311	1.87349	0.00806905	-1.28112	down
ENSSSCG00000013408	4.5467	20.7986	0.00121685	2.1936	up
ENSSSCG00000005058	4.48839	1.56275	0.00121685	-1.52212	down
ENSSSCG00000027982	4.48535	65.2974	0.00121685	3.86373	up
ENSSSCG00000024458	4.46884	12.5502	0.00121685	1.48974	up
ENSSSCG00000006105	4.42812	10.9829	0.00308287	1.31049	up
ENSSSCG00000026647	4.41683	9.28953	0.00121685	1.07259	up
ENSSSCG00000021359	4.4033	9.44842	0.00611378	1.10149	up
ENSSSCG00000011414	4.38053	27.124	0.00121685	2.6304	up
ENSSSCG00000016618	4.37919	1.52674	0.00611378	-1.52021	down
ENSSSCG00000009341	4.36659	1.46901	0.00121685	-1.57166	down
ENSSSCG00000009495	4.36237	1.38563	0.00121685	-1.65457	down
ENSSSCG00000000801	4.35956	1.55698	0.00221278	-1.48543	down
ENSSSCG00000021521	4.35569	11.1089	0.00121685	1.35074	up
ENSSSCG00000010631	4.34562	1.30165	0.00121685	-1.73922	down
ENSSSCG00000023379	4.32006	20.1111	0.00121685	2.21887	up
ENSSSCG00000029023	4.31943	16.6565	0.00121685	1.94717	up
ENSSSCG00000014132	4.30313	1.27463	0.00679118	-1.75531	down
ENSSSCG00000017421	4.27385	11.2105	0.00121685	1.39125	up
ENSSSCG00000016986	4.2416	2.00586	0.00308287	-1.08039	down
ENSSSCG00000026182	4.19993	33.6047	0.00121685	3.00023	up
ENSSSCG00000003079	4.19538	17.5053	0.00121685	2.06092	up
ENSSSCG00000014871	4.18872	9.79762	0.00221278	1.22592	up
ENSSSCG00000009396	4.16625	10.0663	0.00121685	1.27271	up
ENSSSCG00000024342	4.10818	8.99411	0.00467898	1.13048	up
ENSSSCG00000004525	4.10187	9.01819	0.00541722	1.13656	up
ENSSSCG00000012234	4.10144	12.8884	0.00121685	1.65187	up
ENSSSCG00000017723	4.10049	30.4827	0.00121685	2.89412	up
ENSSSCG00000021712	4.06785	10.5789	0.00121685	1.37885	up
ENSSSCG00000011510	4.00197	1.65934	0.00121685	-1.2701	down
ENSSSCG00000005650	3.93252	10.0449	0.00221278	1.35293	up
ENSSSCG00000027660	3.92813	12.2117	0.00121685	1.63635	up
ENSSSCG00000008959	3.90855	15.4576	0.00121685	1.98361	up
ENSSSCG00000027093	3.89583	1.4188	0.00121685	-1.45726	down
ENSSSCG00000001252	3.83502	14.0191	0.00121685	1.87008	up
ENSSSCG00000021597	3.81156	27.9145	0.00121685	2.87256	up
ENSSSCG00000030270	3.77681	7.63776	0.00806905	1.01598	up
ENSSSCG00000023046	3.74967	1.71272	0.00611378	-1.13047	down
ENSSSCG00000003707	3.72232	1.68294	0.00221278	-1.14522	down
ENSSSCG00000028552	3.70549	1.19285	0.00121685	-1.63525	down
ENSSSCG00000021328	3.67024	9.22724	0.00308287	1.33002	up
ENSSSCG00000010941	3.66728	1.54353	0.00121685	-1.24848	down
ENSSSCG00000001900	3.65879	8.50217	0.00121685	1.21646	up
ENSSSCG00000026784	3.65692	9.10327	0.00121685	1.31576	up
ENSSSCG00000007331	3.64162	1.70407	0.00221278	-1.09559	down
ENSSSCG00000013297	3.62986	15.2087	0.00121685	2.06691	up
ENSSSCG00000006784	3.59573	9.15369	0.00121685	1.34807	up
ENSSSCG00000011398	3.58735	8.3298	0.00221278	1.21537	up
ENSSSCG00000001377	3.55273	10.1184	0.00121685	1.50998	up
ENSSSCG00000027580	3.53046	8.40115	0.00121685	1.25073	up
ENSSSCG00000021220	3.51602	9.26292	0.00541722	1.39752	up
ENSSSCG00000011400	3.47064	7.36121	0.00390909	1.08474	up
ENSSSCG00000024692	3.46205	8.09426	0.00121685	1.22527	up
ENSSSCG00000011592	3.45699	9.13564	0.00121685	1.40199	up
ENSSSCG00000029558	3.4162	8.73403	0.00121685	1.35425	up
ENSSSCG00000022283	3.3951	1.06423	0.00121685	-1.67364	down
ENSSSCG00000001912	3.38426	7.87842	0.00121685	1.21907	up
ENSSSCG00000006955	3.35984	9.74331	0.00121685	1.53602	up
ENSSSCG00000016853	3.35694	1.62012	0.00806905	-1.05104	down
ENSSSCG00000016348	3.34688	1.33055	0.00308287	-1.33079	down
ENSSSCG00000001785	3.27837	9.17478	0.00121685	1.48469	up
ENSSSCG00000028512	3.26926	26.1691	0.00121685	3.00083	up
ENSSSCG00000015311	3.26063	7.15219	0.00390909	1.13323	up
ENSSSCG00000017429	3.23508	7.33137	0.00221278	1.18028	up
ENSSSCG00000006256	3.17297	6.61903	0.00986568	1.06079	up
ENSSSCG00000010806	3.17044	21.9599	0.00121685	2.79212	up
ENSSSCG00000010429	3.13694	17.0856	0.00121685	2.44535	up
ENSSSCG00000014670	3.1353	10.5805	0.00121685	1.75473	up
ENSSSCG00000003485	3.12921	6.52212	0.00541722	1.05954	up
ENSSSCG00000007737	3.08042	9.65533	0.00121685	1.6482	up
ENSSSCG00000009852	3.05449	1.21293	0.00121685	-1.33244	down
ENSSSCG00000016450	2.99988	7.02207	0.00121685	1.22699	up
ENSSSCG00000017422	2.92975	9.25295	0.00121685	1.65914	up
ENSSSCG00000003684	2.92675	0.935177	0.00308287	-1.64599	down
ENSSSCG00000010991	2.90755	7.02389	0.00308287	1.27247	up
ENSSSCG00000020738	2.85699	9.73191	0.00121685	1.76822	up
ENSSSCG00000004120	2.8402	1.26107	0.00308287	-1.17134	down
ENSSSCG00000014916	2.83427	24.2633	0.00390909	3.09773	up
ENSSSCG00000027525	2.78683	6.39066	0.00121685	1.19734	up
ENSSSCG00000013263	2.77485	9.19452	0.00121685	1.72836	up
ENSSSCG00000017927	2.77232	6.19691	0.00121685	1.16045	up
ENSSSCG00000002025	2.76667	5.66864	0.00679118	1.03485	up
ENSSSCG00000009833	2.76578	6.18039	0.00121685	1.16001	up
ENSSSCG00000023133	2.72902	0.952833	0.00221278	-1.51809	down
ENSSSCG00000014539	2.68111	0.942862	0.00221278	-1.50771	down
ENSSSCG00000024750	2.66952	6.29227	0.00390909	1.237	up
ENSSSCG00000030900	2.65895	11.5744	0.00121685	2.12201	up
ENSSSCG00000017754	2.6303	18.6665	0.00121685	2.82715	up
ENSSSCG00000009638	2.62423	8.94948	0.00121685	1.76991	up
ENSSSCG00000021624	2.61259	6.74881	0.00121685	1.36915	up
ENSSSCG00000010130	2.59415	5.26542	0.00221278	1.02129	up
ENSSSCG00000021585	2.54866	9.66516	0.00121685	1.92305	up
ENSSSCG00000008123	2.54001	13.2148	0.00121685	2.37924	up
ENSSSCG00000022204	2.51344	8.1098	0.00121685	1.69	up
ENSSSCG00000025588	2.49697	8.55958	0.00121685	1.77736	up
ENSSSCG00000004799	2.49671	0.823666	0.00308287	-1.5999	down
ENSSSCG00000016823	2.49062	5.75555	0.00221278	1.20845	up
ENSSSCG00000012014	2.46938	6.27627	0.00467898	1.34576	up
ENSSSCG00000010966	2.45708	8.56486	0.00390909	1.80149	up
ENSSSCG00000021596	2.44845	8.32386	0.00121685	1.76538	up
ENSSSCG00000001988	2.44474	5.00083	0.00679118	1.03249	up
ENSSSCG00000006815	2.42553	6.9269	0.00121685	1.51391	up
ENSSSCG00000027607	2.38398	23.6014	0.00121685	3.30743	up
ENSSSCG00000012967	2.33854	16.3052	0.00121685	2.80166	up
ENSSSCG00000012026	2.31915	6.85625	0.00121685	1.56383	up
ENSSSCG00000028833	2.31152	10.8896	0.00121685	2.23604	up
ENSSSCG00000017087	2.29643	5.70466	0.00121685	1.31275	up
ENSSSCG00000016925	2.27321	9.54473	0.00121685	2.06997	up
ENSSSCG00000024837	2.27277	5.31868	0.00390909	1.22662	up
ENSSSCG00000027865	2.27262	0.757514	0.00121685	-1.58501	down
ENSSSCG00000006474	2.25305	6.87633	0.00121685	1.60976	up
ENSSSCG00000010728	2.24888	4.8145	0.00221278	1.09818	up
ENSSSCG00000012077	2.17201	23.8978	0.00121685	3.45978	up
ENSSSCG00000021429	2.16769	4.86494	0.00121685	1.16626	up
ENSSSCG00000025866	2.13606	5.14132	0.00121685	1.26718	up
ENSSSCG00000010495	2.13446	5.01647	0.00121685	1.2328	up
ENSSSCG00000029763	2.11054	5.34099	0.00679118	1.33949	up
ENSSSCG00000009926	2.1046	6.78112	0.00121685	1.68798	up
ENSSSCG00000003897	2.10367	7.60552	0.00121685	1.85414	up
ENSSSCG00000008736	2.10179	0.690849	0.00121685	-1.60518	down
ENSSSCG00000000774	2.09876	7.98894	0.00121685	1.92847	up
ENSSSCG00000003795	2.09467	4.69775	0.00121685	1.16525	up
ENSSSCG00000027230	2.07992	0.737535	0.00121685	-1.49574	down
ENSSSCG00000016451	2.07095	6.62456	0.00121685	1.67753	up
ENSSSCG00000012805	2.06251	0.455468	0.00121685	-2.17898	down
ENSSSCG00000000234	2.0555	6.99493	0.00121685	1.76682	up
ENSSSCG00000005665	2.02995	5.71168	0.00308287	1.49247	up
ENSSSCG00000016585	1.97615	4.34671	0.00926216	1.13724	up
ENSSSCG00000009361	1.95804	16.1682	0.00121685	3.04567	up
ENSSSCG00000023888	1.95782	8.05349	0.00121685	2.04036	up
ENSSSCG00000000171	1.93803	6.09128	0.00121685	1.65216	up
ENSSSCG00000022925	1.92336	5.45157	0.00121685	1.50304	up
ENSSSCG00000020666	1.91787	4.1563	0.00308287	1.11579	up
ENSSSCG00000014012	1.90798	4.6687	0.00121685	1.29097	up
ENSSSCG00000017788	1.89993	5.06367	0.00541722	1.41423	up
ENSSSCG00000020781	1.87833	0.818998	0.00541722	-1.19752	down
ENSSSCG00000012347	1.8553	5.38743	0.00541722	1.53794	up
ENSSSCG00000022368	1.84082	5.98588	0.00121685	1.70121	up
ENSSSCG00000021503	1.83923	5.69346	0.00121685	1.63021	up
ENSSSCG00000027269	1.83821	5.55984	0.00221278	1.59674	up
ENSSSCG00000027855	1.8356	5.90709	0.00221278	1.6862	up
ENSSSCG00000017861	1.80113	0.494773	0.00121685	-1.86407	down
ENSSSCG00000027611	1.79681	3.96801	0.00121685	1.14298	up
ENSSSCG00000021791	1.79414	0.764599	0.00806905	-1.23052	down
ENSSSCG00000024526	1.79085	4.68491	0.00308287	1.38738	up
ENSSSCG00000014248	1.78731	4.24159	0.00390909	1.24682	up
ENSSSCG00000030325	1.77498	8.20821	0.00121685	2.20926	up
ENSSSCG00000003471	1.76737	3.9832	0.00221278	1.17232	up
ENSSSCG00000001703	1.74142	4.98054	0.00541722	1.51604	up
ENSSSCG00000009157	1.7141	4.43652	0.00121685	1.37198	up
ENSSSCG00000005431	1.71005	5.05259	0.00121685	1.56299	up
ENSSSCG00000006924	1.70868	5.92079	0.00121685	1.79291	up
ENSSSCG00000000759	1.70824	8.02773	0.00121685	2.23248	up
ENSSSCG00000008648	1.68942	10.4032	0.00121685	2.62242	up
ENSSSCG00000023085	1.68067	6.74442	0.00121685	2.00466	up
ENSSSCG00000009871	1.67874	4.90517	0.00121685	1.54692	up
ENSSSCG00000029772	1.67637	13.0284	0.00121685	2.95824	up
ENSSSCG00000016751	1.667	4.90789	0.00121685	1.55785	up
ENSSSCG00000012548	1.66651	8.61263	0.00121685	2.36962	up
ENSSSCG00000029144	1.65693	6.6597	0.00390909	2.00694	up
ENSSSCG00000015368	1.64961	6.1732	0.00742881	1.90389	up
ENSSSCG00000004415	1.63933	6.27548	0.00121685	1.93662	up
ENSSSCG00000010199	1.62037	4.13291	0.00121685	1.35083	up
ENSSSCG00000004561	1.61786	0.730015	0.00121685	-1.14809	down
ENSSSCG00000002135	1.61074	4.95333	0.00390909	1.62068	up
ENSSSCG00000024279	1.59342	0	0.00121685	-	down
ENSSSCG00000006312	1.57607	9.02702	0.00121685	2.51792	up
ENSSSCG00000015232	1.54156	4.04241	0.00121685	1.39082	up
ENSSSCG00000017702	1.52194	4.81277	0.00926216	1.66095	up
ENSSSCG00000003763	1.51565	6.58043	0.00121685	2.11824	up
ENSSSCG00000000917	1.48859	4.19824	0.00679118	1.49584	up
ENSSSCG00000027372	1.47552	4.53052	0.00121685	1.61845	up
ENSSSCG00000015798	1.44108	8.37451	0.00121685	2.53885	up
ENSSSCG00000014251	1.43998	3.31469	0.00308287	1.20283	up
ENSSSCG00000017623	1.40393	0.470786	0.00308287	-1.57633	down
ENSSSCG00000014136	1.37043	3.10991	0.00611378	1.18224	up
ENSSSCG00000012437	1.36014	0.605353	0.00308287	-1.16791	down
ENSSSCG00000028941	1.33653	0	0.00121685	-	down
ENSSSCG00000000795	1.33583	3.94131	0.00308287	1.56094	up
ENSSSCG00000007358	1.30435	3.01596	0.00121685	1.20928	up
ENSSSCG00000012076	1.2972	6.35303	0.00121685	2.29205	up
ENSSSCG00000009881	1.28857	5.80097	0.00121685	2.17053	up
ENSSSCG00000004464	1.2748	2.85483	0.00221278	1.16313	up
ENSSSCG00000007239	1.26726	2.98177	0.00866872	1.23445	up
ENSSSCG00000013658	1.26292	3.13904	0.00390909	1.31356	up
ENSSSCG00000024015	1.238	3.05639	0.00121685	1.30382	up
ENSSSCG00000025567	1.23595	5.24091	0.00121685	2.0842	up
ENSSSCG00000014003	1.23545	3.00715	0.00308287	1.28336	up
ENSSSCG00000001699	1.22722	5.55131	0.00121685	2.17743	up
ENSSSCG00000026454	1.21102	4.38326	0.00121685	1.85578	up
ENSSSCG00000006274	1.20015	0.570516	0.00390909	-1.07287	down
ENSSSCG00000014880	1.19952	3.22346	0.00390909	1.42615	up
ENSSSCG00000028872	1.1918	4.87926	0.00121685	2.03352	up
ENSSSCG00000004755	1.17014	4.41716	0.00121685	1.91644	up
ENSSSCG00000004139	1.16029	3.31014	0.00121685	1.51241	up
ENSSSCG00000028010	1.1532	3.14221	0.00308287	1.44614	up
ENSSSCG00000017616	1.13878	4.46342	0.00467898	1.97066	up
ENSSSCG00000002026	1.12038	3.71537	0.00121685	1.72952	up
ENSSSCG00000006873	1.11849	5.76913	0.00121685	2.3668	up
ENSSSCG00000005604	1.11429	6.8245	0.00121685	2.6146	up
ENSSSCG00000016287	1.11298	3.3343	0.00611378	1.58296	up
ENSSSCG00000029691	1.08753	3.27342	0.00541722	1.58975	up
ENSSSCG00000003065	1.08302	5.39483	0.00121685	2.31652	up
ENSSSCG00000004289	1.05341	0.385685	0.00308287	-1.44957	down
ENSSSCG00000017146	1.03355	4.03368	0.00121685	1.96449	up
ENSSSCG00000000521	1.02537	6.28775	0.00121685	2.61639	up
ENSSSCG00000002554	1.0112	2.82638	0.00926216	1.48289	up
ENSSSCG00000001873	1.0061	2.12049	0.00611378	1.07562	up
ENSSSCG00000017887	1.0049	6.53893	0.00121685	2.702	up
ENSSSCG00000012525	1.00135	4.66331	0.00806905	2.21941	up
ENSSSCG00000029189	0.95896	2.72643	0.00121685	1.50747	up
ENSSSCG00000006172	0.949188	2.60977	0.00121685	1.45916	up
ENSSSCG00000016396	0.947622	6.11478	0.00121685	2.68992	up
ENSSSCG00000028695	0.932149	5.91116	0.00541722	2.66481	up
ENSSSCG00000004509	0.927084	2.44383	0.00308287	1.39837	up
ENSSSCG00000013909	0.921854	3.25436	0.00308287	1.81976	up
ENSSSCG00000015383	0.895031	2.0794	0.00308287	1.21616	up
ENSSSCG00000024627	0.892896	0	0.00121685	-	down
ENSSSCG00000012508	0.871976	5.97521	0.00121685	2.77663	up
ENSSSCG00000024300	0.862768	2.26948	0.00986568	1.39531	up
ENSSSCG00000024312	0.847057	3.95386	0.00121685	2.22273	up
ENSSSCG00000009152	0.847006	3.81154	0.00121685	2.16993	up
ENSSSCG00000010276	0.829522	2.09146	0.00121685	1.33416	up
ENSSSCG00000013273	0.824676	2.66007	0.00541722	1.68957	up
ENSSSCG00000014933	0.801335	0.160032	0.00679118	-2.32404	down
ENSSSCG00000000672	0.78547	3.18791	0.00679118	2.02098	up
ENSSSCG00000021161	0.785179	3.69534	0.00121685	2.23461	up
ENSSSCG00000022320	0.767142	2.29837	0.00121685	1.58304	up
ENSSSCG00000001472	0.765381	2.73423	0.00121685	1.83688	up
ENSSSCG00000004458	0.75655	2.17425	0.00926216	1.52301	up
ENSSSCG00000004754	0.73357	19.1545	0.00121685	4.7066	up
ENSSSCG00000008128	0.732389	4.25153	0.00121685	2.5373	up
ENSSSCG00000004572	0.730047	10.3493	0.00121685	3.8254	up
ENSSSCG00000021906	0.710535	1.62525	0.00806905	1.19368	up
ENSSSCG00000024430	0.700248	3.51909	0.00121685	2.32927	up
ENSSSCG00000010224	0.699649	3.02689	0.00121685	2.11313	up
ENSSSCG00000011874	0.670611	2.05327	0.00121685	1.61438	up
ENSSSCG00000029592	0.646874	2.12218	0.00308287	1.71399	up
ENSSSCG00000006717	0.64665	4.55124	0.00121685	2.8152	up
ENSSSCG00000005970	0.63519	2.03938	0.00121685	1.68287	up
ENSSSCG00000024771	0.620386	1.84303	0.00742881	1.57084	up
ENSSSCG00000010140	0.5888	2.80812	0.00121685	2.25375	up
ENSSSCG00000004357	0.585427	1.96477	0.00121685	1.7468	up
ENSSSCG00000015249	0.575787	13.6159	0.00121685	4.56362	up
ENSSSCG00000002864	0.572485	1.79164	0.00742881	1.64597	up
ENSSSCG00000005530	0.569414	1.86652	0.00121685	1.7128	up
ENSSSCG00000010624	0.561774	2.81515	0.00121685	2.32515	up
ENSSSCG00000006919	0.549362	3.38865	0.00121685	2.62488	up
ENSSSCG00000006187	0.528966	2.22622	0.00121685	2.07335	up
ENSSSCG00000004830	0.524198	1.44536	0.00121685	1.46325	up
ENSSSCG00000009642	0.515653	1.85009	0.00121685	1.84312	up
ENSSSCG00000020705	0.506222	2.19643	0.00121685	2.11732	up
ENSSSCG00000006335	0.486906	1.38968	0.00986568	1.51304	up
ENSSSCG00000009240	0.483406	4.97207	0.00308287	3.36254	up
ENSSSCG00000007171	0.482967	1.4607	0.00986568	1.59666	up
ENSSSCG00000009364	0.473676	1.49665	0.00866872	1.65977	up
ENSSSCG00000014618	0.453637	1.23886	0.00308287	1.4494	up
ENSSSCG00000021742	0.440454	1.51567	0.00866872	1.78289	up
ENSSSCG00000011624	0.436301	1.73945	0.00121685	1.99524	up
ENSSSCG00000013248	0.421053	1.02024	0.00308287	1.27683	up
ENSSSCG00000029509	0.41328	3.04558	0.00121685	2.88153	up
ENSSSCG00000007366	0.408354	1.73865	0.00390909	2.09008	up
ENSSSCG00000017473	0.408349	1.82811	0.00121685	2.16248	up
ENSSSCG00000006140	0.407474	1.88099	0.00121685	2.20671	up
ENSSSCG00000029414	0.394723	2.69676	0.00308287	2.77232	up
ENSSSCG00000017416	0.388961	3.37598	0.00121685	3.11761	up
ENSSSCG00000007268	0.384477	1.58123	0.00221278	2.04008	up
ENSSSCG00000013594	0.378301	1.42038	0.00221278	1.90867	up
ENSSSCG00000006857	0.368172	1.25918	0.00121685	1.77403	up
ENSSSCG00000022850	0.36547	1.05019	0.00986568	1.52282	up
ENSSSCG00000011322	0.361643	1.12875	0.00926216	1.64208	up
ENSSSCG00000009630	0.359521	2.86767	0.00121685	2.99573	up
ENSSSCG00000020876	0.358197	1.54978	0.00221278	2.11324	up
ENSSSCG00000014314	0.345636	1.92873	0.00221278	2.48032	up
ENSSSCG00000015320	0.342883	1.15682	0.00390909	1.75438	up
ENSSSCG00000015659	0.319422	1.2174	0.00221278	1.93026	up
ENSSSCG00000003527	0.315654	0.931391	0.00679118	1.56104	up
ENSSSCG00000003377	0.313727	2.15061	0.00390909	2.77716	up
ENSSSCG00000030548	0.303825	1.31082	0.00121685	2.10916	up
ENSSSCG00000025795	0.28626	1.27314	0.00121685	2.15299	up
ENSSSCG00000021569	0.253036	2.61971	0.00121685	3.372	up
ENSSSCG00000030276	0.246042	1.02517	0.00121685	2.05889	up
ENSSSCG00000013147	0.243622	1.36408	0.00121685	2.48521	up
ENSSSCG00000022967	0.228368	0.774778	0.00806905	1.76242	up
ENSSSCG00000002009	0.222656	1.11121	0.00866872	2.31925	up
ENSSSCG00000009077	0.2175	0.985211	0.00121685	2.17942	up
ENSSSCG00000013517	0.207633	1.22744	0.00121685	2.56355	up
ENSSSCG00000026816	0.190619	1.14619	0.00611378	2.58808	up
ENSSSCG00000008119	0.183246	0.892875	0.00679118	2.28468	up
ENSSSCG00000029231	0.181644	0.915285	0.00467898	2.33311	up
ENSSSCG00000010570	0.180577	2.79566	0.00121685	3.95251	up
ENSSSCG00000002476	0.159622	1.70986	0.00986568	3.42114	up
ENSSSCG00000009720	0.145774	0.966072	0.00121685	2.7284	up
ENSSSCG00000001906	0.144758	2.43466	0.00121685	4.072	up
ENSSSCG00000001561	0.132743	0.752208	0.00742881	2.5025	up
ENSSSCG00000030006	0	0.844367	0.00679118	-	up
ENSSSCG00000029171	0	7.00735	0.00121685	-	up
ENSSSCG00000006590	0	0.944136	0.00121685	-	up

## Sheet: DMRs without DEGs
GeneId	Differentially methylated regions
	Start	End	width	Meth direction	Meth Dif	p-value	annotation	Gene Chr.	Gene start	Gene end	Gene length	Gene strand	Distance to TSS
ENSSSCG00000031036	5158248	27052442	64	strongHypo	-0.342	8.42e-33	Distal Intergenic	7	27022867	27023659	793	+	29575
ENSSSCG00000031029	1582441	32687570	55	strongHypo	-0.392	3.83e-07	Distal Intergenic	X	32223757	32224877	1121	+	463813
ENSSSCG00000031025	1708823	4825655	97	strongHyper	0.314	4.8e-11	Promoter (<=1kb)	X	4825142	4849946	24805	+	513
ENSSSCG00000031006	34780972	4732092	126	strongHyper	0.331	7.05e-08	Distal Intergenic	4	4661510	4661738	229	+	70582
ENSSSCG00000030994	1528865	39787950	17	strongHypo	-0.343	1.58e-17	Distal Intergenic	X	39780489	39782887	2399	-	-5063
ENSSSCG00000030994	1531250	39762922	19	strongHyper	0.513	2.5e-25	Distal Intergenic	X	39780489	39782887	2399	-	19983
ENSSSCG00000030994	1533054	39725620	65	strongHypo	-0.416	8.68e-08	Distal Intergenic	X	39780489	39782887	2399	-	57331
ENSSSCG00000030994	1543136	39701871	138	strongHypo	-0.333	1.74e-13	Distal Intergenic	X	39780489	39782887	2399	-	81153
ENSSSCG00000030994	1552339	39623715	43	strongHypo	-0.548	5.38e-07	Distal Intergenic	X	39780489	39782887	2399	-	159214
ENSSSCG00000030994	1555011	39534515	14	strongHypo	-0.304	0.000223	Distal Intergenic	X	39780489	39782887	2399	-	248385
ENSSSCG00000030994	1555228	39454480	16	strongHypo	-0.687	1.14e-41	Distal Intergenic	X	39780489	39782887	2399	-	328422
ENSSSCG00000030994	1560228	39440518	64	strongHyper	0.394	6.39e-17	Distal Intergenic	X	39780489	39782887	2399	-	342432
ENSSSCG00000030961	1289568	136144807	43	strongHyper	0.425	2.71e-13	Distal Intergenic	X	136068024	136068311	288	+	76783
ENSSSCG00000030947	34592674	7085491	60	strongHyper	0.432	8.32e-08	Distal Intergenic	4	6908428	6989086	80659	+	177063
ENSSSCG00000030947	34621863	7010831	31	strongHypo	-0.368	2.99e-19	Distal Intergenic	4	6908428	6989086	80659	+	102403
ENSSSCG00000030947	34710388	6951231	44	strongHyper	0.447	1.03e-25	Intron (ENSSSCT00000033897/ENSSSCG00000030947, intron 5 of 8)	4	6908428	6989086	80659	+	42803
ENSSSCG00000030943	34514860	8408227	65	strongHyper	0.337	1.89e-10	Promoter (1-2kb)	4	8406570	8407157	588	-	-1070
ENSSSCG00000030932	314145707	622673	143	strongHyper	0.458	2.31e-46	Distal Intergenic	1	492912	493356	445	+	129761
ENSSSCG00000030932	314147143	574570	86	strongHypo	-0.408	6.25e-07	Distal Intergenic	1	492912	493356	445	+	81658
ENSSSCG00000030932	314158530	552872	108	strongHyper	0.46	1.69e-29	Distal Intergenic	1	492912	493356	445	+	59960
ENSSSCG00000030932	314215585	550566	11	strongHypo	-0.533	1.44e-05	Distal Intergenic	1	492912	493356	445	+	57654
ENSSSCG00000030905	75097604	60085085	72	strongHyper	0.552	2.13e-13	Distal Intergenic	17	60008714	60028376	19663	-	-56709
ENSSSCG00000030872	1493408	40199907	54	strongHypo	-0.314	8.7e-10	Distal Intergenic	X	40038863	40050874	12012	-	-149033
ENSSSCG00000030872	1500801	40103388	77	strongHyper	0.654	1.18e-46	Distal Intergenic	X	40038863	40050874	12012	-	-52514
ENSSSCG00000030872	1507176	40098463	54	strongHypo	-0.368	4.07e-43	Distal Intergenic	X	40038863	40050874	12012	-	-47589
ENSSSCG00000030868	121955821	52251628	68	strongHyper	0.378	3.64e-19	Distal Intergenic	14	52245939	52246423	485	+	5689
ENSSSCG00000030859	75287168	59159492	21	strongHypo	-0.346	1.09e-08	Distal Intergenic	17	59156475	59157786	1312	+	3017
ENSSSCG00000030857	10917488	53418154	61	strongHyper	0.538	1.03e-15	Promoter (2-3kb)	6	53418021	53420920	2900	-	2826
ENSSSCG00000030855	1594107	16839746	99	strongHyper	0.352	2.54e-08	Distal Intergenic	X	16850161	16851105	945	+	-10513
ENSSSCG00000030831	35886503	2284836	71	strongHypo	-0.336	3.21e-27	Promoter (<=1kb)	4	2284956	2288199	3244	+	-190
ENSSSCG00000030827	3919994	341064	71	strongHypo	-0.343	9.54e-10	Promoter (<=1kb)	8	337382	341156	3775	-	162
ENSSSCG00000030827	3931166	337269	89	strongHypo	-0.355	3.81e-14	Promoter (1-2kb)	8	337382	338488	1107	-	1307
ENSSSCG00000030822	75060768	61642515	192	strongHyper	0.369	6.08e-19	Distal Intergenic	17	61598811	61599961	1151	-	-42554
ENSSSCG00000030805	8504647	62678787	24	strongHyper	0.353	3.77e-07	Distal Intergenic	6	62452678	62457232	4555	-	-221555
ENSSSCG00000030805	8509383	62651698	54	strongHyper	0.327	3.12e-07	Distal Intergenic	6	62452678	62457232	4555	-	-194466
ENSSSCG00000030805	8510209	62572785	24	strongHypo	-0.38	5.02e-21	Distal Intergenic	6	62452678	62457232	4555	-	-115553
ENSSSCG00000030757	58422318	147933098	108	strongHyper	0.373	1.38e-43	Intron (ENSSSCT00000015690/ENSSSCG00000014361, intron 2 of 2)	2	147887927	147889821	1895	-	-43277
ENSSSCG00000030724	114155165	146271767	64	strongHypo	-0.349	0.00308	Distal Intergenic	14	146046447	146046674	228	+	225320
ENSSSCG00000030724	114605793	146037862	13	strongHypo	-0.326	7.49e-05	Distal Intergenic	14	146046447	146046674	228	+	-8597
ENSSSCG00000030724	114716161	145987083	10	strongHypo	-0.303	6.51e-09	Distal Intergenic	14	146046447	146046674	228	+	-59373
ENSSSCG00000030716	1290816	131191573	44	strongHyper	0.486	1.39e-10	Distal Intergenic	X	131291065	131294260	3196	+	-99535
ENSSSCG00000030689	59408948	141289381	82	strongHypo	-0.394	1.27e-05	Distal Intergenic	2	141259823	141263763	3941	-	-25618
ENSSSCG00000030680	59354990	142070116	107	strongHyper	0.394	8.47e-30	Intron (ENSSSCT00000023234/ENSSSCG00000030680, intron 8 of 8)	2	142041628	142073804	32177	-	3794
ENSSSCG00000030676	41198582	118768312	11	strongHyper	0.4	7.06e-12	Intron (ENSSSCT00000028161/ENSSSCG00000026367, intron 25 of 47)	3	118753134	118754607	1474	+	15178
ENSSSCG00000030676	41252224	118752901	70	strongHyper	0.324	1.14e-07	Promoter (<=1kb)	3	118753134	118754607	1474	+	-302
ENSSSCG00000030675	162303765	15678805	12	strongHyper	0.34	3.53e-72	Distal Intergenic	10	15667984	15670573	2590	-	-8232
ENSSSCG00000030670	149460806	87637959	28	strongHypo	-0.406	5.71e-10	Distal Intergenic	11	87611646	87611942	297	+	26313
ENSSSCG00000030670	149465154	87630919	10	strongHyper	0.543	2.2e-38	Distal Intergenic	11	87611646	87611942	297	+	19273
ENSSSCG00000030668	4996821	34560063	74	strongHypo	-0.308	2.63e-06	Distal Intergenic	7	34506319	34537625	31307	-	-22438
ENSSSCG00000030668	5006082	34555864	40	strongHyper	0.336	7.41e-12	Distal Intergenic	7	34506319	34537625	31307	-	-18239
ENSSSCG00000030653	62304184	8444473	123	strongHyper	0.39	1.35e-28	Promoter (2-3kb)	2	8446383	8464013	17631	+	-2032
ENSSSCG00000030647	306124812	179993419	98	strongHypo	-0.354	7.57e-85	Promoter (2-3kb)	1	179991401	179991734	334	+	2018
ENSSSCG00000030637	11968110	46192961	13	strongHypo	-0.416	4.55e-07	Exon (ENSSSCT00000032158/ENSSSCG00000030637, exon 3 of 3)	6	46188700	46196853	8154	-	3904
ENSSSCG00000030623	7691598	78624708	110	strongHypo	-0.313	7.71e-88	Promoter (<=1kb)	6	78625554	78634904	9351	+	-955
ENSSSCG00000030611	21135079	62758070	9	strongHypo	-0.441	9.24e-15	Distal Intergenic	5	62800573	62801511	939	+	-42511
ENSSSCG00000030591	7245678	101008499	59	strongHypo	-0.482	3.91e-26	Exon (ENSSSCT00000004106/ENSSSCG00000003707, exon 20 of 25)	6	101000229	101003382	3154	+	8270
ENSSSCG00000030589	140662549	60594930	41	strongHypo	-0.364	2.45e-12	Intron (ENSSSCT00000030005/ENSSSCG00000030589, intron 1 of 1)	12	60547682	60649210	101529	-	54320
ENSSSCG00000030589	140669438	60577227	48	strongHyper	0.454	8.29e-13	Intron (ENSSSCT00000030005/ENSSSCG00000030589, intron 1 of 1)	12	60547682	60649210	101529	-	72030
ENSSSCG00000030589	140684317	60516759	27	strongHyper	0.562	2.93e-11	Distal Intergenic	12	60547682	60649210	101529	-	132477
ENSSSCG00000030585	22038447	19736473	42	strongHyper	0.308	1.82e-27	Distal Intergenic	5	19694506	19696302	1797	-	-40171
ENSSSCG00000030585	22136781	19723029	36	strongHyper	0.376	8.25e-08	Distal Intergenic	5	19694506	19696302	1797	-	-26727
ENSSSCG00000030581	139590591	74960485	9	strongHyper	0.38	1.55e-06	Distal Intergenic	13	74919168	74925175	6008	-	-35310
ENSSSCG00000030577	1461069	69358639	161	strongHyper	0.339	2.09e-17	Distal Intergenic	X	69304924	69317294	12371	-	-41345
ENSSSCG00000030566	55443753	647693	49	strongHyper	0.35	2.32e-09	Intron (ENSSSCT00000030566/ENSSSCG00000030566, intron 4 of 10)	3	643737	658107	14371	+	3956
ENSSSCG00000030541	79460735	14071291	11	strongHypo	-0.614	1.55e-11	Distal Intergenic	17	14021516	14037525	16010	+	49775
ENSSSCG00000030535	307689927	11296562	66	strongHypo	-0.368	1.63e-07	Intron (ENSSSCT00000030285/ENSSSCG00000030535, intron 14 of 16)	1	11253580	11319029	65450	-	22532
ENSSSCG00000030526	5419445	10327321	93	strongHypo	-0.356	2.68e-13	3' UTR	7	10326734	10330696	3963	-	3467
ENSSSCG00000030513	10061125	58485372	85	strongHypo	-0.75	3.32e-12	Distal Intergenic	6	58494541	58519863	25323	+	-9253
ENSSSCG00000030509	22136911	19642138	12	strongHyper	0.478	6.84e-06	Distal Intergenic	5	19654956	19655062	107	-	12935
ENSSSCG00000030497	66338566	59955853	134	strongHypo	-0.329	1.9e-31	Distal Intergenic	18	59931729	59938013	6285	-	-17840
ENSSSCG00000030492	11144265	50901983	78	strongHypo	-0.667	3.6e-11	Intron (ENSSSCT00000026507/ENSSSCG00000029377, intron 2 of 9)	6	50906066	50906399	334	-	4493
ENSSSCG00000030485	53809016	1456390	21	strongHyper	0.358	7.98e-08	Distal Intergenic	3	1422526	1424992	2467	-	-31398
ENSSSCG00000030485	53875031	1455812	10	strongHypo	-0.443	4.33e-08	Distal Intergenic	3	1422526	1424992	2467	-	-30820
ENSSSCG00000030485	53939162	1440871	62	strongHyper	0.326	8.22e-09	Distal Intergenic	3	1422526	1424992	2467	-	-15879
ENSSSCG00000030485	53979827	1390257	39	strongHypo	-0.315	4.39e-14	Distal Intergenic	3	1422526	1424992	2467	-	34773
ENSSSCG00000030480	135354191	211146025	18	strongHyper	0.432	7.69e-24	Intron (ENSSSCT00000028889/ENSSSCG00000030480, intron 1 of 11)	13	211098174	211247977	149804	+	47851
ENSSSCG00000030458	8027115	69907441	11	strongHyper	0.354	1.25e-20	Promoter (<=1kb)	6	69907199	69914782	7584	+	242
ENSSSCG00000030418	60577180	46493246	97	strongHyper	0.314	8.05e-21	Distal Intergenic	2	46168198	46206850	38653	+	325048
ENSSSCG00000030418	60594890	46294381	52	strongHypo	-0.398	1.06e-11	Distal Intergenic	2	46168198	46206850	38653	+	126183
ENSSSCG00000030415	63227484	5029461	29	strongHyper	0.358	3.16e-10	Exon (ENSSSCT00000033679/ENSSSCG00000012944, exon 6 of 7)	2	4983355	5022966	39612	-	-6495
ENSSSCG00000030414	95196154	36889869	96	strongHyper	0.419	9.19e-15	Distal Intergenic	15	36650980	36651497	518	-	-238372
ENSSSCG00000030369	7571063	83114932	59	strongHyper	0.432	3.43e-29	3' UTR	6	83106167	83114869	8703	+	8765
ENSSSCG00000030361	10069539	58452209	24	strongHyper	0.351	1.11e-05	Intron (ENSSSCT00000032230/ENSSSCG00000030361, intron 9 of 14)	6	58385685	58462055	76371	-	9869
ENSSSCG00000030361	10090349	58442970	24	strongHyper	0.472	7.16e-10	Intron (ENSSSCT00000032230/ENSSSCG00000030361, intron 9 of 14)	6	58385685	58462055	76371	-	19108
ENSSSCG00000030361	10171579	58405368	46	strongHyper	0.336	0.000789	Intron (ENSSSCT00000032230/ENSSSCG00000030361, intron 9 of 14)	6	58385685	58462055	76371	-	56732
ENSSSCG00000030361	10172149	58387559	129	strongHypo	-0.367	0.000461	Intron (ENSSSCT00000032230/ENSSSCG00000030361, intron 3 of 14)	6	58385685	58462055	76371	-	74624
ENSSSCG00000030361	10244242	58386362	149	strongHyper	0.337	2.86e-14	Intron (ENSSSCT00000032230/ENSSSCG00000030361, intron 2 of 14)	6	58385685	58462055	76371	-	75841
ENSSSCG00000030314	135126866	212905664	45	strongHyper	0.601	1.65e-29	Intron (ENSSSCT00000023379/ENSSSCG00000030314, intron 1 of 6)	13	212903257	212916133	12877	-	10513
ENSSSCG00000030307	118321238	141441103	61	strongHyper	0.327	0.000198	Distal Intergenic	14	141353998	141354104	107	-	-86999
ENSSSCG00000030307	118321899	141430300	20	strongHypo	-0.326	9.22e-13	Distal Intergenic	14	141353998	141354104	107	-	-76196
ENSSSCG00000030286	158405751	22267477	10	strongHypo	-0.414	7.95e-20	Promoter (<=1kb)	10	22256790	22267783	10994	-	315
ENSSSCG00000030285	134771019	214947450	32	strongHypo	-0.336	9.8e-08	Promoter (<=1kb)	13	214947225	214963754	16530	+	225
ENSSSCG00000030285	134859645	214913309	9	strongHypo	-0.382	5.38e-06	Distal Intergenic	13	214947225	214963754	16530	+	-33924
ENSSSCG00000030261	1989343	151051229	430	strongHyper	0.373	3.85e-98	Distal Intergenic	9	151008336	151008442	107	+	42893
ENSSSCG00000030261	2009085	151007262	73	strongHypo	-0.652	3.92e-116	Promoter (1-2kb)	9	151008336	151008442	107	+	-1146
ENSSSCG00000030261	2010294	150985387	104	strongHypo	-0.322	6.69e-44	Distal Intergenic	9	151008336	151008442	107	+	-23052
ENSSSCG00000030253	8558760	62330475	53	strongHyper	0.315	4.91e-13	3' UTR	6	62328372	62349683	21312	-	19260
ENSSSCG00000030250	150999924	22137049	139	strongHypo	-0.32	4.79e-11	Distal Intergenic	11	22110761	22111063	303	+	26288
ENSSSCG00000030250	150999946	22136798	18	strongHypo	-0.376	6.23e-20	Distal Intergenic	11	22110761	22111063	303	+	26037
ENSSSCG00000030241	1455803	102656330	50	strongHyper	0.312	5.59e-09	Distal Intergenic	X	102611634	102614919	3286	-	-41411
ENSSSCG00000030241	1456370	102627926	85	strongHyper	0.507	2.24e-13	Distal Intergenic	X	102611634	102614919	3286	-	-13007
ENSSSCG00000030220	161584700	19843851	106	strongHyper	0.358	8.1e-34	Distal Intergenic	10	19853364	19865960	12597	+	-9618
ENSSSCG00000030167	144154893	19273991	101	strongHyper	0.315	2.55e-10	Exon (ENSSSCT00000018898/ENSSSCG00000017359, exon 11 of 11)	12	19275070	19278295	3226	-	4404
ENSSSCG00000030160	130056802	217880842	83	strongHyper	0.306	2.54e-25	Intron (ENSSSCT00000027870/ENSSSCG00000030160, intron 4 of 5)	13	217835234	217887335	52102	-	6575
ENSSSCG00000030160	130155645	217853009	20	strongHypo	-0.377	1.24e-11	Intron (ENSSSCT00000027870/ENSSSCG00000030160, intron 4 of 5)	13	217835234	217887335	52102	-	34345
ENSSSCG00000030130	128141023	11712102	37	strongHyper	0.315	4.94e-29	Distal Intergenic	14	11593926	11711021	117096	+	118176
ENSSSCG00000030130	128165974	11677222	118	strongHyper	0.337	6.64e-08	Intron (ENSSSCT00000031898/ENSSSCG00000030130, intron 3 of 13)	14	11593926	11711021	117096	+	83296
ENSSSCG00000030076	20160261	69904334	15	strongHyper	0.337	3.18e-15	Distal Intergenic	5	69865305	69898005	32701	-	-6329
ENSSSCG00000030070	161893317	19271661	5	strongHyper	0.345	6.78e-12	Distal Intergenic	10	19356002	19357570	1569	+	-84345
ENSSSCG00000030030	154835264	71203532	45	strongHyper	0.358	4.01e-14	Intron (ENSSSCT00000026184/ENSSSCG00000030030, intron 14 of 16)	10	71184192	71212375	28184	-	8887
ENSSSCG00000030030	154912351	71188657	51	strongHyper	0.305	9.99e-13	Intron (ENSSSCT00000026184/ENSSSCG00000030030, intron 3 of 16)	10	71184192	71212375	28184	-	23768
ENSSSCG00000030016	133866277	216419560	75	strongHypo	-0.442	4.63e-13	Intron (ENSSSCT00000025792/ENSSSCG00000030016, intron 7 of 19)	13	216378408	216449518	71111	+	41152
ENSSSCG00000030016	133949926	216405928	67	strongHyper	0.523	1.66e-24	Intron (ENSSSCT00000025792/ENSSSCG00000030016, intron 5 of 19)	13	216378408	216449518	71111	+	27520
ENSSSCG00000029988	1844001	29775	23	strongHyper	0.3	1.42e-05	Intron (ENSSSCT00000031211/ENSSSCG00000029988, intron 3 of 15)	GL894019.2	5906	54362	48457	+	23869
ENSSSCG00000029986	41514283	77223421	64	strongHyper	0.427	8.74e-08	Exon (ENSSSCT00000026844/ENSSSCG00000029986, exon 2 of 2)	3	77222827	77239445	16619	-	16087
ENSSSCG00000029963	29979543	110562461	110	strongHyper	0.412	7.34e-06	Exon (ENSSSCT00000007347/ENSSSCG00000006707, exon 3 of 25)	4	110539005	110539112	108	-	-23349
ENSSSCG00000029925	69018601	16128770	20	strongHyper	0.576	1.84e-130	Intron (ENSSSCT00000018013/ENSSSCG00000016543, intron 3 of 7)	18	16110017	16110094	78	-	-18676
ENSSSCG00000029907	2147188	148678062	54	strongHypo	-0.557	4.35e-34	Distal Intergenic	9	148690451	148904043	213593	+	-12442
ENSSSCG00000029907	2148233	148672283	92	strongHyper	0.423	2.07e-42	Distal Intergenic	9	148690451	148904043	213593	+	-18259
ENSSSCG00000029901	145577335	4996851	31	strongHyper	0.422	2.05e-06	Promoter (1-2kb)	12	4998815	5016265	17451	+	-1994
ENSSSCG00000029901	145583127	4996807	29	strongHyper	0.404	3.25e-14	Promoter (2-3kb)	12	4998815	5016265	17451	+	-2036
ENSSSCG00000029901	145673822	4980618	56	hypo	-0.3	6.11e-14	Distal Intergenic	12	4998815	5016265	17451	+	-18252
ENSSSCG00000029868	64836719	1760874	12	strongHyper	0.312	2.06e-05	Distal Intergenic	2	1621019	1651965	30947	+	139855
ENSSSCG00000029851	82518665	82991152	42	strongHyper	0.323	3.1e-06	Distal Intergenic	16	83040009	83040098	90	-	48987
ENSSSCG00000029843	8801560	61753994	8	strongHyper	0.407	6.5e-06	Promoter (2-3kb)	6	61659529	61756523	96995	-	2536
ENSSSCG00000029843	8822431	61670641	42	strongHyper	0.398	2.34e-16	Intron (ENSSSCT00000028845/ENSSSCG00000029843, intron 4 of 14)	6	61659254	61743888	84635	-	73288
ENSSSCG00000029838	144336284	19086412	114	strongHypo	-0.304	6.85e-13	Promoter (<=1kb)	12	19086261	19087186	926	-	887
ENSSSCG00000029836	307057948	116976272	258	strongHyper	0.409	1.3e-08	Distal Intergenic	1	116993197	117063452	70256	-	87437
ENSSSCG00000029830	37256791	208635	64	strongHypo	-0.316	8.86e-06	Promoter (1-2kb)	4	207590	208367	778	+	1045
ENSSSCG00000029815	21577418	31620388	32	strongHypo	-0.375	5.98e-23	Distal Intergenic	5	31727122	31842298	115177	+	-106765
ENSSSCG00000029813	3445287	130890955	25	strongHyper	0.424	6.42e-10	Intron (ENSSSCT00000025388/ENSSSCG00000029813, intron 1 of 7)	8	130843387	131031868	188482	+	47568
ENSSSCG00000029806	2118374	149844233	29	strongHyper	0.367	4.66e-15	Distal Intergenic	9	149765472	149788489	23018	-	-55744
ENSSSCG00000029806	2119802	149805521	23	strongHypo	-0.952	3.02e-18	Distal Intergenic	9	149765472	149788489	23018	-	-17032
ENSSSCG00000029798	152532939	77851769	44	strongHyper	0.391	7.88e-12	Distal Intergenic	10	77920470	77920574	105	+	-68744
ENSSSCG00000029796	94640600	38050685	56	strongHypo	-0.316	4.4e-28	Promoter (1-2kb)	15	38048889	38050850	1962	+	1796
ENSSSCG00000029783	157415141	53740500	6	strongHypo	-0.443	1.88e-25	Distal Intergenic	10	53679968	53683147	3180	+	60532
ENSSSCG00000029761	18864140	185124	45	strongHyper	0.304	2.69e-08	Intron (ENSSSCT00000002927/ENSSSCG00000002637, intron 1 of 4)	6	179207	183358	4152	+	5917
ENSSSCG00000029761	19026282	170712	102	strongHyper	0.42	9.61e-08	Intron (ENSSSCT00000002927/ENSSSCG00000002637, intron 1 of 4)	6	179207	183358	4152	+	-8596
ENSSSCG00000029759	85850754	154377735	49	strongHyper	0.314	1.68e-06	Distal Intergenic	15	154359281	154360310	1030	-	-17425
ENSSSCG00000029756	1595423	16687822	78	strongHyper	0.375	3.61e-05	Distal Intergenic	X	16613403	16672263	58861	-	-15559
ENSSSCG00000029745	3832949	1078567	65	strongHyper	0.367	1.05e-16	Intron (ENSSSCT00000029015/ENSSSCG00000029745, intron 9 of 19)	8	1048152	1106158	58007	+	30415
ENSSSCG00000029745	3834401	1051360	23	strongHyper	0.305	1.15e-08	Intron (ENSSSCT00000029015/ENSSSCG00000029745, intron 1 of 19)	8	1048152	1106158	58007	+	3208
ENSSSCG00000029744	9560948	58675166	28	strongHyper	0.325	0.0228	Distal Intergenic	6	58630218	58656250	26033	-	-18916
ENSSSCG00000029741	66367247	59903943	127	strongHypo	-0.303	1.24e-78	Distal Intergenic	18	59906525	59922109	15585	-	18292
ENSSSCG00000029738	8001605	70239663	25	strongHyper	0.328	1.65e-08	Intron (ENSSSCT00000003868/ENSSSCG00000003482, intron 9 of 15)	6	70224161	70224305	145	+	15502
ENSSSCG00000029725	2959178	7886013	29	strongHyper	0.433	3.84e-10	Distal Intergenic	9	7854985	7856338	1354	+	31028
ENSSSCG00000029723	65399565	327122	13	strongHyper	0.35	2.74e-09	Intron (ENSSSCT00000024857/ENSSSCG00000029723, intron 15 of 17)	2	299390	333963	34574	-	6853
ENSSSCG00000029723	65412561	325069	57	strongHyper	0.316	0.00194	Intron (ENSSSCT00000024857/ENSSSCG00000029723, intron 14 of 17)	2	299390	333963	34574	-	8950
ENSSSCG00000029708	140295164	26286891	210	strongHyper	0.45	2.55e-12	Distal Intergenic	13	26291237	26304508	13272	+	-4555
ENSSSCG00000029705	7382210	88450609	13	strongHyper	0.416	4.02e-32	Distal Intergenic	6	88453786	88461426	7641	-	10829
ENSSSCG00000029668	24120265	8239770	63	strongHyper	0.457	6.87e-08	Intron (ENSSSCT00000024889/ENSSSCG00000029668, intron 6 of 8)	5	8231064	8248404	17341	+	8706
ENSSSCG00000029665	51722406	4324971	106	strongHyper	0.489	5.03e-13	Intron (ENSSSCT00000008313/ENSSSCG00000007575, intron 13 of 14)	3	4349282	4351246	1965	-	26380
ENSSSCG00000029646	11134827	50911567	16	strongHypo	-0.387	2.14e-08	Intron (ENSSSCT00000026507/ENSSSCG00000029377, intron 6 of 9)	6	50915413	50924336	8924	+	-3861
ENSSSCG00000029634	3149777	2461800	196	strongHyper	0.438	2.36e-15	Intron (ENSSSCT00000029781/ENSSSCG00000029634, intron 3 of 7)	9	2455370	2528783	73414	-	67178
ENSSSCG00000029627	132138419	216844612	7	strongHypo	-0.381	4.32e-27	Distal Intergenic	13	216898157	216908948	10792	+	-53551
ENSSSCG00000029616	148300720	1132741	23	strongHyper	0.455	1.54e-10	Promoter (<=1kb)	12	1131866	1140216	8351	+	875
ENSSSCG00000029616	148308319	1126613	15	strongHypo	-0.372	3.87e-06	Exon (ENSSSCT00000029529/ENSSSCG00000024235, exon 14 of 14)	12	1131866	1140216	8351	+	-5267
ENSSSCG00000029616	148481495	1125308	10	strongHyper	0.337	1.85e-06	Intron (ENSSSCT00000029529/ENSSSCG00000024235, intron 12 of 13)	12	1131866	1140216	8351	+	-6567
ENSSSCG00000029616	148488772	1124909	231	strongHyper	0.353	1.43e-09	Intron (ENSSSCT00000029529/ENSSSCG00000024235, intron 11 of 13)	12	1131866	1140216	8351	+	-7187
ENSSSCG00000029616	148524716	1119532	73	strongHyper	0.455	2.05e-13	Intron (ENSSSCT00000029529/ENSSSCG00000024235, intron 9 of 13)	12	1131866	1140216	8351	+	-12406
ENSSSCG00000029607	12235648	39063898	65	strongHyper	0.302	4.66e-17	Distal Intergenic	6	39101958	39102075	118	+	-38124
ENSSSCG00000029598	151008899	16934634	61	strongHypo	-0.309	1.85e-33	Intron (ENSSSCT00000028001/ENSSSCG00000029598, intron 1 of 2)	11	16913374	16990100	76727	+	21260
ENSSSCG00000029585	59498135	81180290	23	strongHypo	-0.441	2.25e-14	Distal Intergenic	2	81195536	81196456	921	-	16188
ENSSSCG00000029557	306819490	161417740	161	strongHyper	0.313	2.96e-11	Distal Intergenic	1	161403213	161414278	11066	-	-3462
ENSSSCG00000029556	307912767	8619055	68	strongHyper	0.414	1.86e-27	Distal Intergenic	1	8579668	8584701	5034	-	-34354
ENSSSCG00000029553	148653974	932573	13	strongHypo	-0.474	5.48e-27	Promoter (<=1kb)	12	902572	932126	29555	-	-447
ENSSSCG00000029553	148672192	924408	29	strongHypo	-0.333	3.66e-19	Intron (ENSSSCT00000030531/ENSSSCG00000029553, intron 10 of 13)	12	902572	932126	29555	-	7746
ENSSSCG00000029553	148678009	898960	47	strongHypo	-0.32	1.31e-12	Distal Intergenic	12	902572	932126	29555	-	33212
ENSSSCG00000029553	148684475	884610	115	strongHypo	-0.46	3.44e-08	Distal Intergenic	12	902572	932126	29555	-	47630
ENSSSCG00000029525	84681895	13079330	19	strongHyper	0.479	5.78e-26	Promoter (<=1kb)	16	13079657	13081316	1660	+	-345
ENSSSCG00000029511	134466228	216248427	166	strongHypo	-0.363	1.19e-14	Distal Intergenic	13	216148481	216190620	42140	+	99946
ENSSSCG00000029511	134560843	216170245	42	strongHyper	0.53	1.01e-12	Intron (ENSSSCT00000027287/ENSSSCG00000029511, intron 6 of 13)	13	216148481	216190620	42140	+	21764
ENSSSCG00000029511	134570754	216169816	94	strongHyper	0.382	1.58e-13	Intron (ENSSSCT00000027287/ENSSSCG00000029511, intron 6 of 13)	13	216148481	216190620	42140	+	21335
ENSSSCG00000029499	8790093	61842823	151	strongHyper	0.402	3.65e-10	Distal Intergenic	6	61866278	61874532	8255	+	-23605
ENSSSCG00000029499	8793968	61842349	25	strongHypo	-0.32	3.59e-14	Distal Intergenic	6	61866278	61874532	8255	+	-23953
ENSSSCG00000029482	117512941	145165555	30	strongHyper	0.307	3.58e-13	Intron (ENSSSCT00000024468/ENSSSCG00000029482, intron 8 of 8)	14	145096700	145179039	82340	-	13513
ENSSSCG00000029482	117517284	145098531	57	strongHypo	-0.324	5.52e-05	Exon (ENSSSCT00000024468/ENSSSCG00000029482, exon 8 of 9)	14	145096700	145179039	82340	-	80564
ENSSSCG00000029481	3972958	58816	64	strongHyper	0.474	1.88e-08	Promoter (<=1kb)	8	58234	63464	5231	+	582
ENSSSCG00000029481	3975082	35290	10	strongHyper	0.449	6.01e-07	Distal Intergenic	8	58234	63464	5231	+	-22953
ENSSSCG00000029475	142361008	34285376	122	strongHyper	0.35	6.25e-31	Distal Intergenic	12	34136167	34138282	2116	-	-147094
ENSSSCG00000029465	152408319	318666	27	strongHypo	-0.413	2.99e-09	Intron (ENSSSCT00000031907/ENSSSCG00000029465, intron 3 of 9)	11	308713	344315	35603	-	25675
ENSSSCG00000029465	152412139	318553	44	strongHyper	0.314	1.89e-08	Intron (ENSSSCT00000031907/ENSSSCG00000029465, intron 3 of 9)	11	308713	344315	35603	-	25805
ENSSSCG00000029445	31894428	96935734	68	strongHypo	-0.302	1.05e-08	Promoter (1-2kb)	4	96933856	96933967	112	-	-1767
ENSSSCG00000029443	1802198	14747	30	strongHypo	-0.313	8.84e-06	Intron (ENSSSCT00000031565/ENSSSCG00000029443, intron 8 of 12)	GL896526.1	2945	24436	21492	-	9718
ENSSSCG00000029442	58387431	148684536	62	strongHypo	-0.304	4.73e-06	Intron (ENSSSCT00000030809/ENSSSCG00000029281, intron 3 of 4)	2	148651980	148654775	2796	+	32556
ENSSSCG00000029424	150299259	84850038	89	strongHypo	-0.301	8.73e-22	Distal Intergenic	11	84749840	84775957	26118	-	-74081
ENSSSCG00000029424	150305089	84764408	72	strongHyper	0.338	1.36e-06	Exon (ENSSSCT00000029690/ENSSSCG00000029424, exon 5 of 8)	11	84749840	84775957	26118	-	11620
ENSSSCG00000029423	1909071	152992008	91	strongHypo	-0.321	1.77e-17	Distal Intergenic	9	153034135	153035709	1575	+	-42217
ENSSSCG00000029423	1910220	152803164	25	strongHypo	-0.787	4.69e-42	Distal Intergenic	9	153034135	153035709	1575	+	-230995
ENSSSCG00000029423	1915280	152602924	25	strongHyper	0.377	3.83e-131	Distal Intergenic	9	153034135	153035709	1575	+	-431235
ENSSSCG00000029423	1916284	152570292	67	strongHypo	-0.359	9.63e-07	Distal Intergenic	9	153034135	153035709	1575	+	-463909
ENSSSCG00000029423	1917961	152448646	20	strongHypo	-0.4	1.41e-40	Distal Intergenic	9	153034135	153035709	1575	+	-585508
ENSSSCG00000029410	34474526	8794048	81	strongHypo	-0.384	1.71e-14	Distal Intergenic	4	8955688	8957966	2279	+	-161720
ENSSSCG00000029403	17344431	3474728	81	strongHyper	0.365	3.62e-23	Distal Intergenic	6	3460332	3474618	14287	+	14396
ENSSSCG00000029402	28957561	138308231	94	strongHypo	-0.533	8.46e-09	Distal Intergenic	4	138557106	138564275	7170	-	256137
ENSSSCG00000029397	26510453	845229	56	strongHyper	0.304	2.15e-08	Intron (ENSSSCT00000032275/ENSSSCG00000024864, intron 3 of 12)	5	866394	917312	50919	+	-21220
ENSSSCG00000029397	26557032	844552	10	strongHypo	-0.339	1.52e-12	Intron (ENSSSCT00000032275/ENSSSCG00000024864, intron 3 of 12)	5	866394	917312	50919	+	-21851
ENSSSCG00000029397	26749383	818258	51	strongHypo	-0.344	6.44e-13	Intron (ENSSSCT00000032275/ENSSSCG00000024864, intron 2 of 12)	5	866394	917312	50919	+	-48186
ENSSSCG00000029397	26828518	790979	21	strongHyper	0.418	6.06e-09	Distal Intergenic	5	866394	917312	50919	+	-75435
ENSSSCG00000029396	77810732	34143413	6	strongHypo	-0.702	1.33e-25	Distal Intergenic	17	34057131	34057222	92	+	86282
ENSSSCG00000029388	2937042	7924854	47	strongHypo	-0.477	2.73e-17	Intron (ENSSSCT00000031538/ENSSSCG00000029388, intron 27 of 28)	9	7896906	7928538	31633	-	3730
ENSSSCG00000029388	2948936	7892469	194	strongHyper	0.304	8.85e-06	Distal Intergenic	9	7896906	7928538	31633	-	36262
ENSSSCG00000029358	23457418	12683526	66	strongHyper	0.307	7.2e-19	Intron (ENSSSCT00000000171/ENSSSCG00000000162, intron 14 of 16)	5	12573980	12577803	3824	-	-105723
ENSSSCG00000029334	37827684	141553073	17	strongHyper	0.422	6.91e-16	Distal Intergenic	3	141580299	141704758	124460	+	-27242
ENSSSCG00000029331	126587985	22038500	54	strongHypo	-0.463	8.76e-11	Distal Intergenic	14	21977211	22007114	29904	-	-31386
ENSSSCG00000029316	75807264	54764903	161	strongHyper	0.347	7.38e-15	Distal Intergenic	17	54755174	54755280	107	+	9729
ENSSSCG00000029273	141414936	56560942	123	strongHyper	0.367	4.66e-08	Distal Intergenic	12	56518109	56518697	589	+	42833
ENSSSCG00000029273	141416585	56537962	127	strongHyper	0.338	2.44e-09	Distal Intergenic	12	56518109	56518697	589	+	19853
ENSSSCG00000029234	12390718	36384419	38	strongHypo	-0.35	1.89e-12	Distal Intergenic	6	35981469	36038933	57465	+	402950
ENSSSCG00000029234	12399582	36224831	43	strongHyper	0.308	2.27e-09	Distal Intergenic	6	35981469	36038933	57465	+	243362
ENSSSCG00000029234	12468153	35959050	100	strongHyper	0.4	1.98e-10	Distal Intergenic	6	35981469	36038933	57465	+	-22518
ENSSSCG00000029234	12468573	35886542	40	strongHyper	0.343	4.44e-09	Distal Intergenic	6	35981469	36038933	57465	+	-94966
ENSSSCG00000029227	3625150	11556459	55	strongHypo	-0.352	0.00255	Distal Intergenic	8	11290602	11543431	252830	-	-13028
ENSSSCG00000029215	151393036	4289682	92	strongHyper	0.312	1.7e-23	Distal Intergenic	11	4320756	4335440	14685	+	-31165
ENSSSCG00000029202	3096246	6744215	64	strongHyper	0.38	1.49e-06	Distal Intergenic	9	6758288	6759229	942	-	15077
ENSSSCG00000029194	71413957	133545	7	strongHyper	0.33	3.55e-07	Promoter (2-3kb)	18	136152	150846	14695	+	-2613
ENSSSCG00000029177	155915070	69399546	187	strongHypo	-0.507	8.81e-32	Distal Intergenic	10	69291182	69292061	880	+	108364
ENSSSCG00000029161	39454465	140488146	16	strongHypo	-0.553	1.02e-07	Intron (ENSSSCT00000028548/ENSSSCG00000024665, intron 5 of 11)	3	140460648	140469285	8638	+	27498
ENSSSCG00000029161	39534502	140468655	26	strongHypo	-0.531	4.61e-13	Exon (ENSSSCT00000026549/ENSSSCG00000029161, exon 4 of 4)	3	140460648	140469285	8638	+	8007
ENSSSCG00000029161	39618176	140468576	31	strongHypo	-0.868	9.54e-25	Intron (ENSSSCT00000026549/ENSSSCG00000029161, intron 3 of 3)	3	140460648	140469285	8638	+	7928
ENSSSCG00000029152	307351220	76877524	155	strongHyper	0.312	1.06e-07	Distal Intergenic	1	76884183	76884356	174	+	-6813
ENSSSCG00000029151	11535883	49812770	69	strongHypo	-0.338	7.37e-09	Exon (ENSSSCT00000023329/ENSSSCG00000029151, exon 4 of 11)	6	49806309	49819405	13097	-	6703
ENSSSCG00000029078	2410364	116312498	20	strongHyper	0.327	5.99e-17	Intron (ENSSSCT00000016812/ENSSSCG00000015432, intron 11 of 13)	9	116194288	116213562	19275	-	-98936
ENSSSCG00000029061	3413531	146139979	18	strongHypo	-0.378	1.59e-07	Intron (ENSSSCT00000010130/ENSSSCG00000009250, intron 17 of 18)	8	146172584	146199394	26811	-	59432
ENSSSCG00000029061	3416128	146132137	43	strongHypo	-0.378	3.66e-12	Intron (ENSSSCT00000010130/ENSSSCG00000009250, intron 14 of 18)	8	146172584	146199394	26811	-	67299
ENSSSCG00000028976	57667918	154835294	31	strongHypo	-0.897	1.11e-19	Distal Intergenic	2	154430378	154704328	273951	-	-130966
ENSSSCG00000028972	59903817	69381323	23	strongHypo	-0.578	4.78e-06	Promoter (2-3kb)	2	69383664	69383732	69	+	-2363
ENSSSCG00000028971	68923376	21153615	70	strongHypo	-0.326	1.29e-33	Distal Intergenic	18	21131266	21134006	2741	+	22349
ENSSSCG00000028960	129543753	218456345	57	strongHypo	-0.524	3.26e-14	Exon (ENSSSCT00000029980/ENSSSCG00000026344, exon 23 of 28)	13	218430206	218440700	10495	-	-15645
ENSSSCG00000028949	92567055	98981405	35	strongHypo	-0.389	4.43e-07	Distal Intergenic	15	98214335	98217912	3578	+	767070
ENSSSCG00000028942	4293997	107932825	10	strongHypo	-0.414	9.59e-29	Distal Intergenic	7	107941303	107960195	18893	+	-8487
ENSSSCG00000028934	1092521	143564256	112	strongHyper	0.323	4.9e-15	Exon (ENSSSCT00000025783/ENSSSCG00000028934, exon 4 of 10)	X	143560322	143571512	11191	+	3934
ENSSSCG00000028918	65178981	968372	66	strongHyper	0.406	1.97e-09	Distal Intergenic	2	928407	942476	14070	+	39965
ENSSSCG00000028878	14230482	12235690	43	strongHypo	-0.456	2.9e-15	Promoter (<=1kb)	6	12235319	12247078	11760	+	371
ENSSSCG00000028828	153633031	73289628	22	strongHypo	-0.338	5.89e-08	Distal Intergenic	10	72992245	73001823	9579	+	297383
ENSSSCG00000028828	153657128	73288910	6	strongHyper	0.578	3.13e-105	Distal Intergenic	10	72992245	73001823	9579	+	296665
ENSSSCG00000028828	153680511	73268641	24	strongHyper	0.304	1e-23	Distal Intergenic	10	72992245	73001823	9579	+	276396
ENSSSCG00000028828	153719922	72979341	28	strongHypo	-0.503	1.66e-08	Distal Intergenic	10	72992245	73001823	9579	+	-12931
ENSSSCG00000028828	153734550	72891989	22	strongHypo	-0.347	2.88e-13	Distal Intergenic	10	72992245	73001823	9579	+	-100277
ENSSSCG00000028828	153799721	72697255	22	strongHyper	0.6	1.64e-07	Distal Intergenic	10	72992245	73001823	9579	+	-295011
ENSSSCG00000028828	154033536	72587396	129	strongHyper	0.365	9.4e-40	Distal Intergenic	10	72992245	73001823	9579	+	-404977
ENSSSCG00000028805	7318191	92567236	182	strongHyper	0.45	3.83e-33	Distal Intergenic	6	92514260	92549611	35352	+	52976
ENSSSCG00000028802	10935351	53304712	37	strongHyper	0.317	4.5e-24	Promoter (1-2kb)	6	53299112	53303684	4573	-	-1028
ENSSSCG00000028790	154819306	71238584	96	strongHypo	-0.301	2.09e-15	Distal Intergenic	10	71224764	71238037	13274	+	13820
ENSSSCG00000028782	3160709	1691500	38	strongHyper	0.526	2.02e-07	Distal Intergenic	9	1685096	1686052	957	-	-5448
ENSSSCG00000028773	3980370	132453808	14	strongHyper	0.321	1.36e-09	Distal Intergenic	7	132339547	132345890	6344	+	114261
ENSSSCG00000028773	3981624	132367655	136	strongHyper	0.311	3.03e-10	Intron (ENSSSCT00000028738/ENSSSCG00000028773, intron 5 of 5)	7	132339547	132345890	6344	+	28108
ENSSSCG00000028770	140923283	57493264	53	strongHyper	0.534	2.31e-09	Exon (ENSSSCT00000019587/ENSSSCG00000017998, exon 14 of 14)	12	57499216	57506521	7306	-	13309
ENSSSCG00000028768	131224364	217215050	17	strongHyper	0.737	1.2e-27	Distal Intergenic	13	217194244	217206840	12597	-	-8210
ENSSSCG00000028768	131227642	217200359	16	strongHyper	0.437	5.15e-08	Intron (ENSSSCT00000026705/ENSSSCG00000028768, intron 1 of 3)	13	217194244	217206840	12597	-	6496
ENSSSCG00000028762	62122470	10172156	8	strongHyper	0.386	8.91e-30	Exon (ENSSSCT00000032280/ENSSSCG00000028762, exon 2 of 4)	2	10167627	10175716	8090	-	3567
ENSSSCG00000028759	34383231	10725356	54	strongHypo	-0.313	3.14e-43	Distal Intergenic	4	10661792	10668865	7074	+	63564
ENSSSCG00000028759	34417292	10527043	10	strongHypo	-0.585	3.97e-09	Distal Intergenic	4	10661792	10668865	7074	+	-134758
ENSSSCG00000028759	34418333	10407643	82	strongHyper	0.766	1.77e-18	Distal Intergenic	4	10661792	10668865	7074	+	-254230
ENSSSCG00000028755	38417308	140923319	37	strongHypo	-0.336	2.15e-08	Distal Intergenic	3	140570745	140645632	74888	+	352574
ENSSSCG00000028755	38436672	140896036	55	strongHyper	0.569	1.87e-08	Distal Intergenic	3	140570745	140645632	74888	+	325291
ENSSSCG00000028755	38606076	140877608	50	strongHypo	-0.387	3.5e-11	Distal Intergenic	3	140570745	140645632	74888	+	306863
ENSSSCG00000028755	38718483	140825104	34	strongHyper	0.34	7.36e-07	Distal Intergenic	3	140570745	140645632	74888	+	254359
ENSSSCG00000028755	38740864	140821507	118	strongHypo	-0.412	3e-10	Distal Intergenic	3	140570745	140645632	74888	+	250762
ENSSSCG00000028755	38741504	140802322	46	strongHypo	-0.645	7.86e-17	Distal Intergenic	3	140570745	140645632	74888	+	231577
ENSSSCG00000028755	38768854	140767988	12	strongHyper	0.452	1.1e-37	Distal Intergenic	3	140570745	140645632	74888	+	197243
ENSSSCG00000028755	38795156	140728874	46	strongHyper	0.312	8.68e-27	Distal Intergenic	3	140570745	140645632	74888	+	158129
ENSSSCG00000028755	38834240	140718300	40	strongHyper	0.307	9.72e-10	Distal Intergenic	3	140570745	140645632	74888	+	147555
ENSSSCG00000028755	38895314	140714962	89	strongHyper	0.572	2.31e-22	Distal Intergenic	3	140570745	140645632	74888	+	144217
ENSSSCG00000028755	38995199	140684338	22	strongHypo	-0.319	1.03e-08	Distal Intergenic	3	140570745	140645632	74888	+	113593
ENSSSCG00000028755	39013629	140669451	14	strongHyper	0.308	6.67e-05	Distal Intergenic	3	140570745	140645632	74888	+	98706
ENSSSCG00000028755	39063834	140662562	14	strongHypo	-0.343	3.1e-12	Distal Intergenic	3	140570745	140645632	74888	+	91817
ENSSSCG00000028755	39219919	140617305	6	strongHypo	-0.564	1.7e-18	Intron (ENSSSCT00000030705/ENSSSCG00000028755, intron 3 of 8)	3	140570745	140645632	74888	+	46560
ENSSSCG00000028755	39278770	140612230	56	strongHypo	-0.352	7.59e-05	Intron (ENSSSCT00000030705/ENSSSCG00000028755, intron 3 of 8)	3	140570745	140645632	74888	+	41485
ENSSSCG00000028749	18404451	957381	40	strongHypo	-0.356	3.31e-34	Distal Intergenic	6	951866	951912	47	-	-5469
ENSSSCG00000028749	18480402	955146	27	strongHypo	-0.308	3.13e-23	Distal Intergenic	6	951866	951912	47	-	-3234
ENSSSCG00000028741	131323969	217019243	14	strongHypo	-0.497	1.54e-07	Distal Intergenic	13	216997925	217011817	13893	-	-7426
[truncated: 3,185 more rows]
